# Supplementary material for: Transcriptomics Using the Enriched Arabidopsis Shoot Apex Reveals Developmental Priming Genes Involved in Plastic Plant Growth under Salt Stress Conditions
Source: Plants (Basel). 2022 Sep 28;11(19):2546. doi: 10.3390/plants11192546 (PMC9570865; doi:10.3390/plants11192546)
Supplement: Supplementary file 1 [file plants-11-02546-s001.zip]

Archive with 14 entries (14 files):
- Revised Supplementary Material.pdf
- Table S1. Developmental priming genes in the shoot apex compared to leaf under the control condition.xlsx
- Table S10. GO enrichment (BP, biological process) analysis of salt-inducible DEGs in the shoot apex, leaf, and both tissues.xlsx
- Table S11. FRKM values of 117 developmental priming genes in the shoot apex.xlsx
- Table S12. Functional classification of 19 genes showing developmental priming and salt-inducible expression in the shoot apex.xlsx
- Table S13. List of qPCR primers.xlsx
- Table S2. Developmental priming genes in the shoot apex compared to leaf under the NaCl condition.xlsx
- Table S3. Developmental priming genes in the shoot apex under both control and NaCl conditions.xlsx
- Table S4. GO enrichment analysis of upregulated priming genes.xlsx
- Table S5. GO enrichment analysis of downregulated priming genes.xlsx
- Table S6. List of removed 14 genes from clustering analysis.xlsx
- Table S7. Fold change values of developmental priming genes in the shoot apex used in clustering analysis.xlsx
- Table S8. Salt-inducible DEGs in the shoot apex.xlsx
- Table S9. Salt-inducible DEGs in the leaf.xlsx
