# Supplementary material for: Transcriptomics Using the Enriched Arabidopsis Shoot Apex Reveals Developmental Priming Genes Involved in Plastic Plant Growth under Salt Stress Conditions
Source: Plants (Basel). 2022 Sep 28;11(19):2546. doi: 10.3390/plants11192546 (PMC9570865; doi:10.3390/plants11192546)
Supplement: Supplementary file 1 [file plants-11-02546-s001.zip › Table S1. Developmental priming genes in the shoot apex compared to leaf under the control condition.xlsx]

## Sheet: Con_leaf vs Con_shoot apex
Set 1																		Set 2																		Set 3
GeneAcc	GeneName	Desc	Value_1	Value_2	log2fc	p-value	q-value	DEG:FC=2:PV=0.05:SELECT	DEG:UP_DOWN	DEG:QV<=0.05	DEG:QV<=0.10	DEG:PV<=0.01	DEG:PV<=0.05	DEG:FC2>=0	EXP:set1_Ler_MS_Leaf:FPKM	EXP:set1_Ler_MS_SAM:FPKM		GeneAcc	GeneName	Desc	Value_1	Value_2	log2fc	p-value	q-value	DEG:FC=2:PV=0.05:SELECT	DEG:UP_DOWN	DEG:QV<=0.05	DEG:QV<=0.10	DEG:PV<=0.01	DEG:PV<=0.05	DEG:FC2>=0	EXP:set2_Ler_MS_Leaf:FPKM	EXP:set2_Ler_MS_SAM:FPKM		GeneAcc	GeneName	Desc	Value_1	Value_2	log2fc	p-value	q-value	DEG:FC=2:PV=0.05:SELECT	DEG:UP_DOWN	DEG:QV<=0.05	DEG:QV<=0.10	DEG:PV<=0.01	DEG:PV<=0.05
AT1G02630	ETN8	Nucleoside transporter family protein [Source:TAIR;Acc:AT1G02630]	0	2.17	inf	0.00045	0.0866409	yes	UP	N	Y	Y	Y	Y	0	2.72		AT1G02630	ETN8	Nucleoside transporter family protein [Source:TAIR;Acc:AT1G02630]	0	1.57	inf	0.00055	0.119274	yes	UP	N	N	Y	Y	Y	0	1.95		AT1G02630	ETN8	Nucleoside transporter family protein [Source:TAIR;Acc:AT1G02630]	0	1.55	inf	0.009	0.571194	yes	UP	N	N	Y	Y
AT1G02690	IMPA-6	importin alpha isoform 6 [Source:TAIR;Acc:AT1G02690]	7.07	35.5	2.33	0.0255	0.765698	yes	UP	N	N	N	Y	Y	5.89	44.46		AT1G02690	IMPA-6	importin alpha isoform 6 [Source:TAIR;Acc:AT1G02690]	5.11	33.9	2.73	0.00755	0.539571	yes	UP	N	N	Y	Y	Y	4.27	42.12		AT1G02690	IMPA-6	importin alpha isoform 6 [Source:TAIR;Acc:AT1G02690]	6.57	38.9	2.57	0.0138	0.668454	yes	UP	N	N	N	Y
AT1G03780	TPX2	targeting protein for XKLP2 [Source:TAIR;Acc:AT1G03780]	6.28	31	2.31	0.0105	0.592132	yes	UP	N	N	N	Y	Y	5.24	38.85		AT1G03780	TPX2	targeting protein for XKLP2 [Source:TAIR;Acc:AT1G03780]	5.08	27.4	2.43	0.0131	0.694379	yes	UP	N	N	N	Y	Y	4.27	34.01		AT1G03780	TPX2	targeting protein for XKLP2 [Source:TAIR;Acc:AT1G03780]	5.12	29.1	2.51	0.0145	0.678084	yes	UP	N	N	N	Y
AT1G05950	-	unknown protein; Has 50 Blast hits to 45 proteins in 14 species: Archae - 5; Bacteria - 0; Metazoa - 4; Fungi - 0; Plants - 34; Viruses - 0; Other Eukaryotes - 7 (source: NCBI BLink). [Source:TAIR;Acc:AT1G05950]	2.88	17	2.57	0.02015	0.761786	yes	UP	N	N	N	Y	Y	2.4	21.36		AT1G05950	-	unknown protein; Has 50 Blast hits to 45 proteins in 14 species: Archae - 5; Bacteria - 0; Metazoa - 4; Fungi - 0; Plants - 34; Viruses - 0; Other Eukaryotes - 7 (source: NCBI BLink). [Source:TAIR;Acc:AT1G05950]	1.21	11.6	3.26	0.0172	0.770133	yes	UP	N	N	N	Y	Y	1.01	14.39		AT1G05950	-	unknown protein; Has 50 Blast hits to 45 proteins in 14 species: Archae - 5; Bacteria - 0; Metazoa - 4; Fungi - 0; Plants - 34; Viruses - 0; Other Eukaryotes - 7 (source: NCBI BLink). [Source:TAIR;Acc:AT1G05950]	1.57	14.1	3.17	0.0291	0.823941	yes	UP	N	N	N	Y
AT1G08560	SYP111	syntaxin of plants 111 [Source:TAIR;Acc:AT1G08560]	21.9	101	2.21	0.03085	0.779883	yes	UP	N	N	N	Y	Y	18.27	126.53		AT1G08560	SYP111	syntaxin of plants 111 [Source:TAIR;Acc:AT1G08560]	16	115	2.85	0.0049	0.430402	yes	UP	N	N	Y	Y	Y	13.36	142.77		AT1G08560	SYP111	syntaxin of plants 111 [Source:TAIR;Acc:AT1G08560]	22.5	111	2.3	0.0226	0.823941	yes	UP	N	N	N	Y
AT1G11600	CYP77B1	cytochrome P450, family 77, subfamily B, polypeptide 1 [Source:TAIR;Acc:AT1G11600]	4.57	30.3	2.73	0.02025	0.761786	yes	UP	N	N	N	Y	Y	3.8	37.92		AT1G11600	CYP77B1	cytochrome P450, family 77, subfamily B, polypeptide 1 [Source:TAIR;Acc:AT1G11600]	1.38	21.3	3.95	0.0092	0.588956	yes	UP	N	N	Y	Y	Y	1.15	26.43		AT1G11600	CYP77B1	cytochrome P450, family 77, subfamily B, polypeptide 1 [Source:TAIR;Acc:AT1G11600]	1.18	21.1	4.16	0.0071	0.487055	yes	UP	N	N	Y	Y
AT1G12080	-	Vacuolar calcium-binding protein-related [Source:TAIR;Acc:AT1G12080]	3.89	29	2.9	0.03335	0.78967	yes	UP	N	N	N	Y	Y	3.26	36.4		AT1G12080	-	Vacuolar calcium-binding protein-related [Source:TAIR;Acc:AT1G12080]	2.78	41.3	3.89	0.0078	0.539571	yes	UP	N	N	Y	Y	Y	2.33	51.3		AT1G12080	-	Vacuolar calcium-binding protein-related [Source:TAIR;Acc:AT1G12080]	6.52	53.1	3.02	0.00685	0.478705	yes	UP	N	N	Y	Y
AT1G14760	KNATM	KNOX Arabidopsis thaliana meinox [Source:TAIR;Acc:AT1G14760]	0	12	inf	0.0001	0.0366558	yes	UP	Y	Y	Y	Y	Y	0	15.02		AT1G14760	KNATM	KNOX Arabidopsis thaliana meinox [Source:TAIR;Acc:AT1G14760]	0	6.3	inf	5e-05	0.0236063	yes	UP	Y	Y	Y	Y	Y	0	7.83		AT1G14760	KNATM	KNOX Arabidopsis thaliana meinox [Source:TAIR;Acc:AT1G14760]	0	13	inf	0.00015	0.055977	yes	UP	N	Y	Y	Y
AT1G14900	HMGA	high mobility group A [Source:TAIR;Acc:AT1G14900]	30.7	129	2.07	0.02255	0.761786	yes	UP	N	N	N	Y	Y	25.59	161.86		AT1G14900	HMGA	high mobility group A [Source:TAIR;Acc:AT1G14900]	22.3	116	2.38	0.01915	0.787545	yes	UP	N	N	N	Y	Y	18.62	143.87		AT1G14900	HMGA	high mobility group A [Source:TAIR;Acc:AT1G14900]	26.3	127	2.27	0.01135	0.628426	yes	UP	N	N	N	Y
AT1G16520	-	unknown protein; FUNCTIONS IN: molecular_function unknown; INVOLVED IN: biological_process unknown; LOCATED IN: plasma membrane; EXPRESSED IN: 22 plant structures; EXPRESSED DURING: 13 growth stages; BEST Arabidopsis thaliana protein match is: unkno /.../tein (TAIR:AT1G56080.1); Has 243 Blast hits to 234 proteins in 69 species: Archae - 2; Bacteria - 2; Metazoa - 61; Fungi - 9; Plants - 125; Viru…	8.85	54.8	2.63	0.0104	0.592132	yes	UP	N	N	N	Y	Y	7.39	68.56		AT1G16520	-	unknown protein; FUNCTIONS IN: molecular_function unknown; INVOLVED IN: biological_process unknown; LOCATED IN: plasma membrane; EXPRESSED IN: 22 plant structures; EXPRESSED DURING: 13 growth stages; BEST Arabidopsis thaliana protein match is: unkno /.../tein (TAIR:AT1G56080.1); Has 243 Blast hits to 234 proteins in 69 species: Archae - 2; Bacteria - 2; Metazoa - 61; Fungi - 9; Plants - 125; Viru…	7.25	45.3	2.64	0.02375	0.798279	yes	UP	N	N	N	Y	Y	6.07	56.25		AT1G16520	-	unknown protein; FUNCTIONS IN: molecular_function unknown; INVOLVED IN: biological_process unknown; LOCATED IN: plasma membrane; EXPRESSED IN: 22 plant structures; EXPRESSED DURING: 13 growth stages; BEST Arabidopsis thaliana protein match is: unkno /.../tein (TAIR:AT1G56080.1); Has 243 Blast hits to 234 proteins in 69 species: Archae - 2; Bacteria - 2; Metazoa - 61; Fungi - 9; Plants - 125; Viru…	10.7	48.6	2.18	0.0314	0.833265	yes	UP	N	N	N	Y
AT1G16630	-	unknown protein; LOCATED IN: chloroplast; BEST Arabidopsis thaliana protein match is: unknown protein (TAIR:AT2G16270.1); Has 10587 Blast hits to 5736 proteins in 617 species: Archae - 88; Bacteria - 963; Metazoa - 3686; Fungi - 820; Plants - 541; V /.../ - 438; Other Eukaryotes - 4051 (source: NCBI BLink). [Source:TAIR;Acc:AT1G16630]	2.85	17.7	2.64	0.0233	0.761786	yes	UP	N	N	N	Y	Y	2.38	22.19		AT1G16630	-	unknown protein; LOCATED IN: chloroplast; BEST Arabidopsis thaliana protein match is: unknown protein (TAIR:AT2G16270.1); Has 10587 Blast hits to 5736 proteins in 617 species: Archae - 88; Bacteria - 963; Metazoa - 3686; Fungi - 820; Plants - 541; V /.../ - 438; Other Eukaryotes - 4051 (source: NCBI BLink). [Source:TAIR;Acc:AT1G16630]	2.43	14.8	2.6	0.02345	0.798279	yes	UP	N	N	N	Y	Y	2.04	18.35		AT1G16630	-	unknown protein; LOCATED IN: chloroplast; BEST Arabidopsis thaliana protein match is: unknown protein (TAIR:AT2G16270.1); Has 10587 Blast hits to 5736 proteins in 617 species: Archae - 88; Bacteria - 963; Metazoa - 3686; Fungi - 820; Plants - 541; V /.../ - 438; Other Eukaryotes - 4051 (source: NCBI BLink). [Source:TAIR;Acc:AT1G16630]	2.68	17.5	2.7	0.01925	0.772442	yes	UP	N	N	N	Y
AT1G17400	-	unknown protein; BEST Arabidopsis thaliana protein match is: unknown protein (TAIR:AT1G72490.1); Has 30201 Blast hits to 17322 proteins in 780 species: Archae - 12; Bacteria - 1396; Metazoa - 17338; Fungi - 3422; Plants - 5037; Viruses - 0; Other Eu /.../es - 2996 (source: NCBI BLink). [Source:TAIR;Acc:AT1G17400]	0	1.53	inf	0.0008	0.113797	yes	UP	N	N	Y	Y	Y	0	1.92		AT1G17400	-	unknown protein; BEST Arabidopsis thaliana protein match is: unknown protein (TAIR:AT1G72490.1); Has 30201 Blast hits to 17322 proteins in 780 species: Archae - 12; Bacteria - 1396; Metazoa - 17338; Fungi - 3422; Plants - 5037; Viruses - 0; Other Eu /.../es - 2996 (source: NCBI BLink). [Source:TAIR;Acc:AT1G17400]	0	1.18	inf	0.01955	0.787545	yes	UP	N	N	N	Y	Y	0	1.46		AT1G17400	-	unknown protein; BEST Arabidopsis thaliana protein match is: unknown protein (TAIR:AT1G72490.1); Has 30201 Blast hits to 17322 proteins in 780 species: Archae - 12; Bacteria - 1396; Metazoa - 17338; Fungi - 3422; Plants - 5037; Viruses - 0; Other Eu /.../es - 2996 (source: NCBI BLink). [Source:TAIR;Acc:AT1G17400]	0	2.59	inf	0.0007	0.13895	yes	UP	N	N	Y	Y
AT1G18250	ATLP-1	Pathogenesis-related thaumatin superfamily protein [Source:TAIR;Acc:AT1G18250]	18.6	134	2.85	0.00675	0.469568	yes	UP	N	N	Y	Y	Y	15.42	166.93		AT1G18250	ATLP-1	Pathogenesis-related thaumatin superfamily protein [Source:TAIR;Acc:AT1G18250]	12.2	113	3.22	0.0083	0.563178	yes	UP	N	N	Y	Y	Y	10.21	140.99		AT1G18250	ATLP-1	Pathogenesis-related thaumatin superfamily protein [Source:TAIR;Acc:AT1G18250]	14.3	136	3.25	0.0025	0.245513	yes	UP	N	N	Y	Y
AT1G18370	HIK	ATP binding microtubule motor family protein [Source:TAIR;Acc:AT1G18370]	5.71	31.9	2.48	0.00795	0.503438	yes	UP	N	N	Y	Y	Y	4.77	39.97		AT1G18370	HIK	ATP binding microtubule motor family protein [Source:TAIR;Acc:AT1G18370]	4.68	29.1	2.64	0.016	0.751642	yes	UP	N	N	N	Y	Y	3.92	36.06		AT1G18370	HIK	ATP binding microtubule motor family protein [Source:TAIR;Acc:AT1G18370]	6.23	33.6	2.43	0.0167	0.719643	yes	UP	N	N	N	Y
AT1G19850	MP	Transcriptional factor B3 family protein / auxin-responsive factor AUX/IAA-related [Source:TAIR;Acc:AT1G19850]	4.52	31.4	2.79	0.0071	0.476525	yes	UP	N	N	Y	Y	Y	3.77	39.23		AT1G19850	MP	Transcriptional factor B3 family protein / auxin-responsive factor AUX/IAA-related [Source:TAIR;Acc:AT1G19850]	3.21	23.7	2.89	0.00385	0.365363	yes	UP	N	N	Y	Y	Y	2.68	29.44		AT1G19850	MP	Transcriptional factor B3 family protein / auxin-responsive factor AUX/IAA-related [Source:TAIR;Acc:AT1G19850]	3.4	27.2	3	0.00355	0.319997	yes	UP	N	N	Y	Y
AT1G21220	-	transposable element gene [Source:TAIR;Acc:AT1G21220]	0	1.68	inf	0.02405	0.762757	yes	UP	N	N	N	Y	Y	0	2.11		AT1G21220	-	transposable element gene [Source:TAIR;Acc:AT1G21220]	0	1.17	inf	0.0311	0.816682	yes	UP	N	N	N	Y	Y	0	1.46		AT1G21220	-	transposable element gene [Source:TAIR;Acc:AT1G21220]	0	3.51	inf	0.0011	0.150918	yes	UP	N	N	Y	Y
AT1G23000	-	Heavy metal transport/detoxification superfamily protein [Source:TAIR;Acc:AT1G23000]	1.45	18.4	3.67	0.01105	0.604506	yes	UP	N	N	N	Y	Y	1.21	23.08		AT1G23000	-	Heavy metal transport/detoxification superfamily protein [Source:TAIR;Acc:AT1G23000]	1.21	15.9	3.71	0.0108	0.638243	yes	UP	N	N	N	Y	Y	1.02	19.72		AT1G23000	-	Heavy metal transport/detoxification superfamily protein [Source:TAIR;Acc:AT1G23000]	1.1	20.2	4.2	0.00805	0.525192	yes	UP	N	N	Y	Y
AT1G23790	-	Plant protein of unknown function (DUF936) [Source:TAIR;Acc:AT1G23790]	3.62	18.3	2.34	0.0315	0.78346	yes	UP	N	N	N	Y	Y	3.02	22.98		AT1G23790	-	Plant protein of unknown function (DUF936) [Source:TAIR;Acc:AT1G23790]	2.27	18.1	3	0.03565	0.843162	yes	UP	N	N	N	Y	Y	1.91	22.49		AT1G23790	-	Plant protein of unknown function (DUF936) [Source:TAIR;Acc:AT1G23790]	3.77	17.6	2.22	0.04205	0.890684	yes	UP	N	N	N	Y
AT1G26780	MYB117	myb domain protein 117 [Source:TAIR;Acc:AT1G26780]	0	4.16	inf	5e-05	0.0198552	yes	UP	Y	Y	Y	Y	Y	0	5.21		AT1G26780	MYB117	myb domain protein 117 [Source:TAIR;Acc:AT1G26780]	0	2.7	inf	0.0006	0.119274	yes	UP	N	N	Y	Y	Y	0	3.36		AT1G26780	MYB117	myb domain protein 117 [Source:TAIR;Acc:AT1G26780]	0	3.43	inf	0.0004	0.103661	yes	UP	N	N	Y	Y
AT1G28130	GH3.17	Auxin-responsive GH3 family protein [Source:TAIR;Acc:AT1G28130]	1.17	17.5	3.9	0.0481	0.864938	yes	UP	N	N	N	Y	Y	0.98	21.94		AT1G28130	GH3.17	Auxin-responsive GH3 family protein [Source:TAIR;Acc:AT1G28130]	1.11	15.8	3.83	0.04715	0.896112	yes	UP	N	N	N	Y	Y	0.93	19.67		AT1G28130	GH3.17	Auxin-responsive GH3 family protein [Source:TAIR;Acc:AT1G28130]	0.635	11.4	4.16	0.00805	0.525192	yes	UP	N	N	Y	Y
AT1G28290	AGP31	arabinogalactan protein 31 [Source:TAIR;Acc:AT1G28290]	13.8	414	4.91	0.0009	0.123417	yes	UP	N	N	Y	Y	Y	11.47	516.85		AT1G28290	AGP31	arabinogalactan protein 31 [Source:TAIR;Acc:AT1G28290]	10.4	333	5	0.0013	0.164768	yes	UP	N	N	Y	Y	Y	8.74	414.26		AT1G28290	AGP31	arabinogalactan protein 31 [Source:TAIR;Acc:AT1G28290]	11	394	5.16	0.0009	0.150918	yes	UP	N	N	Y	Y
AT1G28710	-	Nucleotide-diphospho-sugar transferase family protein [Source:TAIR;Acc:AT1G28710]	3.1	54.8	4.14	0.02105	0.761786	yes	UP	N	N	N	Y	Y	2.58	68.51		AT1G28710	-	Nucleotide-diphospho-sugar transferase family protein [Source:TAIR;Acc:AT1G28710]	2.74	42.7	3.96	0.0064	0.5036	yes	UP	N	N	Y	Y	Y	2.29	52.99		AT1G28710	-	Nucleotide-diphospho-sugar transferase family protein [Source:TAIR;Acc:AT1G28710]	3.58	51.4	3.84	0.0084	0.542338	yes	UP	N	N	Y	Y
AT1G30660	T5I8.11	nucleic acid binding;nucleic acid binding [Source:TAIR;Acc:AT1G30660]	0	1.19	inf	0.0233	0.761786	yes	UP	N	N	N	Y	Y	0	1.5		AT1G30660	T5I8.11	nucleic acid binding;nucleic acid binding [Source:TAIR;Acc:AT1G30660]	0	0.686	inf	0.03645	0.843162	yes	UP	N	N	N	Y	Y	0	0.85		AT1G30660	T5I8.11	nucleic acid binding;nucleic acid binding [Source:TAIR;Acc:AT1G30660]	0	1.21	inf	0.0267	0.823941	yes	UP	N	N	N	Y
AT1G31710	-	Copper amine oxidase family protein [Source:TAIR;Acc:AT1G31710]	1.07	61	5.83	0.002	0.202777	yes	UP	N	N	Y	Y	Y	0.89	76.36		AT1G31710	-	Copper amine oxidase family protein [Source:TAIR;Acc:AT1G31710]	0.737	37.8	5.68	0.00285	0.290931	yes	UP	N	N	Y	Y	Y	0.62	46.9		AT1G31710	-	Copper amine oxidase family protein [Source:TAIR;Acc:AT1G31710]	0.883	52	5.88	0.00225	0.228167	yes	UP	N	N	Y	Y
AT1G31770	ABCG14	ATP-binding cassette 14 [Source:TAIR;Acc:AT1G31770]	4.19	62.6	3.9	0.0009	0.123417	yes	UP	N	N	Y	Y	Y	3.49	78.27		AT1G31770	ABCG14	ATP-binding cassette 14 [Source:TAIR;Acc:AT1G31770]	2.11	42.8	4.34	0.00065	0.121537	yes	UP	N	N	Y	Y	Y	1.77	53.11		AT1G31770	ABCG14	ATP-binding cassette 14 [Source:TAIR;Acc:AT1G31770]	4.12	66.7	4.02	0.0005	0.113774	yes	UP	N	N	Y	Y
AT1G34355	ATPS1	forkhead-associated (FHA) domain-containing protein [Source:TAIR;Acc:AT1G34355]	1.31	6.85	2.38	0.02855	0.765915	yes	UP	N	N	N	Y	Y	1.1	8.58		AT1G34355	ATPS1	forkhead-associated (FHA) domain-containing protein [Source:TAIR;Acc:AT1G34355]	0.988	6.1	2.63	0.01245	0.677574	yes	UP	N	N	N	Y	Y	0.83	7.57		AT1G34355	ATPS1	forkhead-associated (FHA) domain-containing protein [Source:TAIR;Acc:AT1G34355]	1.48	7.39	2.31	0.03795	0.857275	yes	UP	N	N	N	Y
AT1G44110	CYCA1_1	Cyclin A1;1 [Source:TAIR;Acc:AT1G44110]	10.5	44.1	2.07	0.04015	0.830141	yes	UP	N	N	N	Y	Y	8.71	55.21		AT1G44110	CYCA1_1	Cyclin A1;1 [Source:TAIR;Acc:AT1G44110]	6.39	35	2.45	0.03265	0.816682	yes	UP	N	N	N	Y	Y	5.35	43.46		AT1G44110	CYCA1_1	Cyclin A1;1 [Source:TAIR;Acc:AT1G44110]	8.2	39	2.25	0.0224	0.823941	yes	UP	N	N	N	Y
AT1G44800	-	nodulin MtN21 /EamA-like transporter family protein [Source:TAIR;Acc:AT1G44800]	3.38	129	5.26	0.00275	0.260785	yes	UP	N	N	Y	Y	Y	2.81	162.02		AT1G44800	-	nodulin MtN21 /EamA-like transporter family protein [Source:TAIR;Acc:AT1G44800]	3.42	65.5	4.26	0.00975	0.605687	yes	UP	N	N	Y	Y	Y	2.86	81.25		AT1G44800	-	nodulin MtN21 /EamA-like transporter family protein [Source:TAIR;Acc:AT1G44800]	4.16	111	4.74	0.0005	0.113774	yes	UP	N	N	Y	Y
AT1G47670	AATL1	Transmembrane amino acid transporter family protein [Source:TAIR;Acc:AT1G47670]	7.84	48.3	2.62	0.00885	0.533829	yes	UP	N	N	Y	Y	Y	6.52	60.36		AT1G47670	AATL1	Transmembrane amino acid transporter family protein [Source:TAIR;Acc:AT1G47670]	5.36	35.1	2.71	0.01665	0.764501	yes	UP	N	N	N	Y	Y	4.48	43.61		AT1G47670	AATL1	Transmembrane amino acid transporter family protein [Source:TAIR;Acc:AT1G47670]	7.25	45.2	2.64	0.02715	0.823941	yes	UP	N	N	N	Y
AT1G47990	ATGA2OX4	gibberellin 2-oxidase 4 [Source:TAIR;Acc:AT1G47990]	0	1.25	inf	0.02625	0.765698	yes	UP	N	N	N	Y	Y	0	1.56		AT1G47990	ATGA2OX4	gibberellin 2-oxidase 4 [Source:TAIR;Acc:AT1G47990]	0	1.17	inf	0.02535	0.798279	yes	UP	N	N	N	Y	Y	0	1.45		AT1G47990	ATGA2OX4	gibberellin 2-oxidase 4 [Source:TAIR;Acc:AT1G47990]	0	1.06	inf	0.0325	0.833265	yes	UP	N	N	N	Y
AT1G49310	-	unknown protein; FUNCTIONS IN: molecular_function unknown; INVOLVED IN: biological_process unknown; LOCATED IN: endomembrane system; EXPRESSED IN: 9 plant structures; EXPRESSED DURING: LP.04 four leaves visible, petal differentiation and expansion s /.../Has 11 Blast hits to 11 proteins in 6 species: Archae - 0; Bacteria - 0; Metazoa - 0; Fungi - 0; Plants - 11; Viruses - 0; Other Eukaryotes - 0 …	0	6.92	inf	0.0209	0.761786	yes	UP	N	N	N	Y	Y	0	8.67		AT1G49310	-	unknown protein; FUNCTIONS IN: molecular_function unknown; INVOLVED IN: biological_process unknown; LOCATED IN: endomembrane system; EXPRESSED IN: 9 plant structures; EXPRESSED DURING: LP.04 four leaves visible, petal differentiation and expansion s /.../Has 11 Blast hits to 11 proteins in 6 species: Archae - 0; Bacteria - 0; Metazoa - 0; Fungi - 0; Plants - 11; Viruses - 0; Other Eukaryotes - 0 …	0	5.86	inf	0.02105	0.791229	yes	UP	N	N	N	Y	Y	0	7.28		AT1G49310	-	unknown protein; FUNCTIONS IN: molecular_function unknown; INVOLVED IN: biological_process unknown; LOCATED IN: endomembrane system; EXPRESSED IN: 9 plant structures; EXPRESSED DURING: LP.04 four leaves visible, petal differentiation and expansion s /.../Has 11 Blast hits to 11 proteins in 6 species: Archae - 0; Bacteria - 0; Metazoa - 0; Fungi - 0; Plants - 11; Viruses - 0; Other Eukaryotes - 0 …	0	3.43	inf	0.0347	0.842848	yes	UP	N	N	N	Y
AT1G49830	-	basic helix-loop-helix (bHLH) DNA-binding superfamily protein [Source:TAIR;Acc:AT1G49830]	0	5.23	inf	0.00035	0.0837846	yes	UP	N	Y	Y	Y	Y	0	6.55		AT1G49830	-	basic helix-loop-helix (bHLH) DNA-binding superfamily protein [Source:TAIR;Acc:AT1G49830]	0	4.83	inf	0.00065	0.121537	yes	UP	N	N	Y	Y	Y	0	6		AT1G49830	-	basic helix-loop-helix (bHLH) DNA-binding superfamily protein [Source:TAIR;Acc:AT1G49830]	0	3.54	inf	0.00175	0.195528	yes	UP	N	N	Y	Y
AT1G49860	ATGSTF14	glutathione S-transferase (class phi) 14 [Source:TAIR;Acc:AT1G49860]	0	5.36	inf	0.00045	0.0866409	yes	UP	N	Y	Y	Y	Y	0	6.72		AT1G49860	ATGSTF14	glutathione S-transferase (class phi) 14 [Source:TAIR;Acc:AT1G49860]	0	5.94	inf	5e-05	0.0236063	yes	UP	Y	Y	Y	Y	Y	0	7.37		AT1G49860	ATGSTF14	glutathione S-transferase (class phi) 14 [Source:TAIR;Acc:AT1G49860]	0	4.29	inf	5e-05	0.0227549	yes	UP	Y	Y	Y	Y
AT1G55010	PDF1.5	plant defensin 1.5 [Source:TAIR;Acc:AT1G55010]	0	19.2	inf	0.03875	0.821595	yes	UP	N	N	N	Y	Y	0	23.95		AT1G55010	PDF1.5	plant defensin 1.5 [Source:TAIR;Acc:AT1G55010]	0	25.7	inf	0.03195	0.816682	yes	UP	N	N	N	Y	Y	0	31.95		AT1G55010	PDF1.5	plant defensin 1.5 [Source:TAIR;Acc:AT1G55010]	0	47.1	inf	0.0269	0.823941	yes	UP	N	N	N	Y
AT1G56430	ATNAS4	nicotianamine synthase 4 [Source:TAIR;Acc:AT1G56430]	13	103	2.98	0.00385	0.336628	yes	UP	N	N	Y	Y	Y	10.85	128.75		AT1G56430	ATNAS4	nicotianamine synthase 4 [Source:TAIR;Acc:AT1G56430]	5.89	48.7	3.05	0.0363	0.843162	yes	UP	N	N	N	Y	Y	4.92	60.42		AT1G56430	ATNAS4	nicotianamine synthase 4 [Source:TAIR;Acc:AT1G56430]	5.43	46.5	3.1	0.0314	0.833265	yes	UP	N	N	N	Y
AT1G62360	STM	KNOX/ELK homeobox transcription factor [Source:TAIR;Acc:AT1G62360]	0	32.7	inf	5e-05	0.0198552	yes	UP	Y	Y	Y	Y	Y	0	40.91		AT1G62360	STM	KNOX/ELK homeobox transcription factor [Source:TAIR;Acc:AT1G62360]	0	30.3	inf	3e-05	0.0187542	yes	UP	Y	Y	Y	Y	Y	0	39.5		AT1G62360	STM	KNOX/ELK homeobox transcription factor [Source:TAIR;Acc:AT1G62360]	0	34.6	inf	5e-05	0.0227549	yes	UP	Y	Y	Y	Y
AT1G62480	-	Vacuolar calcium-binding protein-related [Source:TAIR;Acc:AT1G62480]	4.09	77.3	4.24	0.0076	0.494294	yes	UP	N	N	Y	Y	Y	3.41	96.94		AT1G62480	-	Vacuolar calcium-binding protein-related [Source:TAIR;Acc:AT1G62480]	6.61	75.6	3.52	0.0022	0.241552	yes	UP	N	N	Y	Y	Y	5.56	93.93		AT1G62480	-	Vacuolar calcium-binding protein-related [Source:TAIR;Acc:AT1G62480]	11.8	142	3.59	0.00445	0.37402	yes	UP	N	N	Y	Y
AT1G62560	FMO GS-OX3	flavin-monooxygenase glucosinolate S-oxygenase 3 [Source:TAIR;Acc:AT1G62560]	10.4	97.1	3.22	0.0044	0.363067	yes	UP	N	N	Y	Y	Y	8.66	121.46		AT1G62560	FMO GS-OX3	flavin-monooxygenase glucosinolate S-oxygenase 3 [Source:TAIR;Acc:AT1G62560]	3.83	25.5	2.74	0.0123	0.677217	yes	UP	N	N	N	Y	Y	3.21	31.71		AT1G62560	FMO GS-OX3	flavin-monooxygenase glucosinolate S-oxygenase 3 [Source:TAIR;Acc:AT1G62560]	3.08	47.4	3.94	0.0128	0.652062	yes	UP	N	N	N	Y
AT1G63100	-	GRAS family transcription factor [Source:TAIR;Acc:AT1G63100]	5.95	48.9	3.04	0.0039	0.339442	yes	UP	N	N	Y	Y	Y	4.96	61.28		AT1G63100	-	GRAS family transcription factor [Source:TAIR;Acc:AT1G63100]	3.89	37.7	3.28	0.00715	0.527452	yes	UP	N	N	Y	Y	Y	3.26	46.74		AT1G63100	-	GRAS family transcription factor [Source:TAIR;Acc:AT1G63100]	5.69	43.4	2.93	0.00505	0.404412	yes	UP	N	N	Y	Y
AT1G63650	EGL3	basic helix-loop-helix (bHLH) DNA-binding superfamily protein [Source:TAIR;Acc:AT1G63650]	2.13	20.1	3.24	0.0083	0.514831	yes	UP	N	N	Y	Y	Y	1.78	25.2		AT1G63650	EGL3	basic helix-loop-helix (bHLH) DNA-binding superfamily protein [Source:TAIR;Acc:AT1G63650]	0.801	15.2	4.24	0.00485	0.428001	yes	UP	N	N	Y	Y	Y	0.67	18.85		AT1G63650	EGL3	basic helix-loop-helix (bHLH) DNA-binding superfamily protein [Source:TAIR;Acc:AT1G63650]	1.35	16	3.56	0.01325	0.660737	yes	UP	N	N	N	Y
AT1G64620	DOF1.8	Dof-type zinc finger DNA-binding family protein [Source:TAIR;Acc:AT1G64620]	2.33	22.1	3.25	0.0228	0.761786	yes	UP	N	N	N	Y	Y	1.94	27.66		AT1G64620	DOF1.8	Dof-type zinc finger DNA-binding family protein [Source:TAIR;Acc:AT1G64620]	1.77	11.8	2.74	0.0392	0.861383	yes	UP	N	N	N	Y	Y	1.48	14.7		AT1G64620	DOF1.8	Dof-type zinc finger DNA-binding family protein [Source:TAIR;Acc:AT1G64620]	2.3	20	3.12	0.02645	0.823941	yes	UP	N	N	N	Y
AT1G69180	CRC	Plant-specific transcription factor YABBY family protein [Source:TAIR;Acc:AT1G69180]	0	1.73	inf	0.02135	0.761786	yes	UP	N	N	N	Y	Y	0	2.17		AT1G69180	CRC	Plant-specific transcription factor YABBY family protein [Source:TAIR;Acc:AT1G69180]	0	0.708	inf	0.03835	0.855065	yes	UP	N	N	N	Y	Y	0	0.88		AT1G69180	CRC	Plant-specific transcription factor YABBY family protein [Source:TAIR;Acc:AT1G69180]	0	1.09	inf	0.0347	0.842848	yes	UP	N	N	N	Y
AT1G69780	ATHB13	Homeobox-leucine zipper protein family [Source:TAIR;Acc:AT1G69780]	5.71	38.3	2.74	0.01465	0.684063	yes	UP	N	N	N	Y	Y	4.77	47.95		AT1G69780	ATHB13	Homeobox-leucine zipper protein family [Source:TAIR;Acc:AT1G69780]	6.45	35.6	2.47	0.0294	0.816682	yes	UP	N	N	N	Y	Y	5.4	44.2		AT1G69780	ATHB13	Homeobox-leucine zipper protein family [Source:TAIR;Acc:AT1G69780]	5.72	37.6	2.72	0.0159	0.706376	yes	UP	N	N	N	Y
AT1G70830	MLP28	MLP-like protein 28 [Source:TAIR;Acc:AT1G70830]	20.1	162	3.01	0.0019	0.195762	yes	UP	N	N	Y	Y	Y	16.78	203.28		AT1G70830	MLP28	MLP-like protein 28 [Source:TAIR;Acc:AT1G70830]	12.4	104	3.08	0.00255	0.269032	yes	UP	N	N	Y	Y	Y	10.34	129.69		AT1G70830	MLP28	MLP-like protein 28 [Source:TAIR;Acc:AT1G70830]	15.7	119	2.91	0.0029	0.271915	yes	UP	N	N	Y	Y
AT1G72250	-	Di-glucose binding protein with Kinesin motor domain [Source:TAIR;Acc:AT1G72250]	3.58	15.9	2.15	0.0197	0.761786	yes	UP	N	N	N	Y	Y	2.99	19.98		AT1G72250	-	Di-glucose binding protein with Kinesin motor domain [Source:TAIR;Acc:AT1G72250]	2.57	13.4	2.38	0.01795	0.784689	yes	UP	N	N	N	Y	Y	2.15	16.6		AT1G72250	-	Di-glucose binding protein with Kinesin motor domain [Source:TAIR;Acc:AT1G72250]	3.55	13.5	1.92	0.03555	0.842848	yes	UP	N	N	N	Y
AT1G72670	iqd8	IQ-domain 8 [Source:TAIR;Acc:AT1G72670]	6.05	23.2	1.94	0.04495	0.850836	yes	UP	N	N	N	Y	Y	5.05	29.02		AT1G72670	iqd8	IQ-domain 8 [Source:TAIR;Acc:AT1G72670]	3.7	20.6	2.48	0.0246	0.798279	yes	UP	N	N	N	Y	Y	3.1	25.6		AT1G72670	iqd8	IQ-domain 8 [Source:TAIR;Acc:AT1G72670]	6.05	23	1.93	0.0462	0.902666	yes	UP	N	N	N	Y
AT1G73590	PIN1	Auxin efflux carrier family protein [Source:TAIR;Acc:AT1G73590]	3.28	39.6	3.59	0.00315	0.290059	yes	UP	N	N	Y	Y	Y	2.73	49.53		AT1G73590	PIN1	Auxin efflux carrier family protein [Source:TAIR;Acc:AT1G73590]	1.7	23.6	3.79	0.01185	0.664057	yes	UP	N	N	N	Y	Y	1.42	29.27		AT1G73590	PIN1	Auxin efflux carrier family protein [Source:TAIR;Acc:AT1G73590]	1.84	32.4	4.14	0.0093	0.580364	yes	UP	N	N	Y	Y
AT1G75240	AtHB33	homeobox protein 33 [Source:TAIR;Acc:AT1G75240]	13.3	63.3	2.25	0.01725	0.742217	yes	UP	N	N	N	Y	Y	11.12	79.3		AT1G75240	AtHB33	homeobox protein 33 [Source:TAIR;Acc:AT1G75240]	14.9	63.2	2.09	0.0184	0.787545	yes	UP	N	N	N	Y	Y	12.45	78.58		AT1G75240	AtHB33	homeobox protein 33 [Source:TAIR;Acc:AT1G75240]	12.3	74.2	2.6	0.0052	0.40597	yes	UP	N	N	Y	Y
AT1G75430	BLH11	BEL1-like homeodomain 11 [Source:TAIR;Acc:AT1G75430]	0	2.02	inf	0.02325	0.761786	yes	UP	N	N	N	Y	Y	0	2.52		AT1G75430	BLH11	BEL1-like homeodomain 11 [Source:TAIR;Acc:AT1G75430]	0	2.94	inf	0.001	0.141992	yes	UP	N	N	Y	Y	Y	0	3.65		AT1G75430	BLH11	BEL1-like homeodomain 11 [Source:TAIR;Acc:AT1G75430]	0	2.87	inf	0.0009	0.150918	yes	UP	N	N	Y	Y
AT1G75780	TUB1	tubulin beta-1 chain [Source:TAIR;Acc:AT1G75780]	3.03	70.8	4.55	0.00675	0.469568	yes	UP	N	N	Y	Y	Y	2.53	88.66		AT1G75780	TUB1	tubulin beta-1 chain [Source:TAIR;Acc:AT1G75780]	1.6	55.9	5.12	0.0026	0.272783	yes	UP	N	N	Y	Y	Y	1.34	69.4		AT1G75780	TUB1	tubulin beta-1 chain [Source:TAIR;Acc:AT1G75780]	3.44	62.1	4.17	0.00025	0.0832991	yes	UP	N	Y	Y	Y
AT1G76540	CDKB2_1	cyclin-dependent kinase B2;1 [Source:TAIR;Acc:AT1G76540]	18.2	64.9	1.84	0.0492	0.874366	yes	UP	N	N	N	Y	Y	15.14	81.17		AT1G76540	CDKB2_1	cyclin-dependent kinase B2;1 [Source:TAIR;Acc:AT1G76540]	13.4	66.6	2.31	0.0224	0.795438	yes	UP	N	N	N	Y	Y	11.23	82.65		AT1G76540	CDKB2_1	cyclin-dependent kinase B2;1 [Source:TAIR;Acc:AT1G76540]	18.4	77.6	2.08	0.02565	0.823941	yes	UP	N	N	N	Y
AT1G78430	RIP2	ROP interactive partner 2 [Source:TAIR;Acc:AT1G78430]	2.28	22.1	3.28	0.02375	0.762757	yes	UP	N	N	N	Y	Y	1.91	27.74		AT1G78430	RIP2	ROP interactive partner 2 [Source:TAIR;Acc:AT1G78430]	1.81	20.7	3.51	0.01445	0.728278	yes	UP	N	N	N	Y	Y	1.52	25.65		AT1G78430	RIP2	ROP interactive partner 2 [Source:TAIR;Acc:AT1G78430]	1.58	22.9	3.86	0.0112	0.621967	yes	UP	N	N	N	Y
AT1G78490	CYP708A3	cytochrome P450, family 708, subfamily A, polypeptide 3 [Source:TAIR;Acc:AT1G78490]	3.74	85.4	4.51	0.0004	0.0837846	yes	UP	N	Y	Y	Y	Y	3.12	106.89		AT1G78490	CYP708A3	cytochrome P450, family 708, subfamily A, polypeptide 3 [Source:TAIR;Acc:AT1G78490]	1.05	53.5	5.67	0.00285	0.290931	yes	UP	N	N	Y	Y	Y	0.88	66.43		AT1G78490	CYP708A3	cytochrome P450, family 708, subfamily A, polypeptide 3 [Source:TAIR;Acc:AT1G78490]	3.15	75.1	4.58	0.00035	0.0989492	yes	UP	N	Y	Y	Y
AT1G79530	GAPCP-1	glyceraldehyde-3-phosphate dehydrogenase of plastid 1 [Source:TAIR;Acc:AT1G79530]	8.61	64.6	2.91	0.0068	0.471327	yes	UP	N	N	Y	Y	Y	7.16	80.7		AT1G79530	GAPCP-1	glyceraldehyde-3-phosphate dehydrogenase of plastid 1 [Source:TAIR;Acc:AT1G79530]	4.63	49.8	3.43	0.0036	0.346867	yes	UP	N	N	Y	Y	Y	3.87	61.8		AT1G79530	GAPCP-1	glyceraldehyde-3-phosphate dehydrogenase of plastid 1 [Source:TAIR;Acc:AT1G79530]	6.22	61.1	3.3	0.0013	0.159584	yes	UP	N	N	Y	Y
AT1G80100	AHP6	histidine phosphotransfer protein 6 [Source:TAIR;Acc:AT1G80100]	0	1.72	inf	0.0342	0.796291	yes	UP	N	N	N	Y	Y	0	2.16		AT1G80100	AHP6	histidine phosphotransfer protein 6 [Source:TAIR;Acc:AT1G80100]	0	0.886	inf	0.03725	0.851654	yes	UP	N	N	N	Y	Y	0	1.1		AT1G80100	AHP6	histidine phosphotransfer protein 6 [Source:TAIR;Acc:AT1G80100]	0	1.96	inf	0.0263	0.823941	yes	UP	N	N	N	Y
AT1G80280	-	alpha/beta-Hydrolases superfamily protein [Source:TAIR;Acc:AT1G80280]	4.52	25.7	2.51	0.01315	0.656157	yes	UP	N	N	N	Y	Y	3.76	32.14		AT1G80280	-	alpha/beta-Hydrolases superfamily protein [Source:TAIR;Acc:AT1G80280]	3.04	25.5	3.07	0.0082	0.561076	yes	UP	N	N	Y	Y	Y	2.54	31.66		AT1G80280	-	alpha/beta-Hydrolases superfamily protein [Source:TAIR;Acc:AT1G80280]	4.56	28.6	2.65	0.00975	0.59259	yes	UP	N	N	Y	Y
AT1G80370	CYCA2_4	Cyclin A2;4 [Source:TAIR;Acc:AT1G80370]	4.51	22.3	2.3	0.03715	0.819579	yes	UP	N	N	N	Y	Y	3.76	27.86		AT1G80370	CYCA2_4	Cyclin A2;4 [Source:TAIR;Acc:AT1G80370]	3.52	18.4	2.39	0.0238	0.798279	yes	UP	N	N	N	Y	Y	2.95	22.87		AT1G80370	CYCA2_4	Cyclin A2;4 [Source:TAIR;Acc:AT1G80370]	4.12	21.4	2.38	0.029	0.823941	yes	UP	N	N	N	Y
AT2G01210	-	Leucine-rich repeat protein kinase family protein [Source:TAIR;Acc:AT2G01210]	1	10.5	3.39	0.0184	0.761786	yes	UP	N	N	N	Y	Y	0.84	13.13		AT2G01210	-	Leucine-rich repeat protein kinase family protein [Source:TAIR;Acc:AT2G01210]	1.21	7.13	2.56	0.04895	0.897496	yes	UP	N	N	N	Y	Y	1.02	8.86		AT2G01210	-	Leucine-rich repeat protein kinase family protein [Source:TAIR;Acc:AT2G01210]	1.44	10.6	2.88	0.0344	0.842848	yes	UP	N	N	N	Y
AT2G01830	WOL	CHASE domain containing histidine kinase protein [Source:TAIR;Acc:AT2G01830]	2.49	16.9	2.76	0.0126	0.650863	yes	UP	N	N	N	Y	Y	2.07	21.13		AT2G01830	WOL	CHASE domain containing histidine kinase protein [Source:TAIR;Acc:AT2G01830]	1.68	12.1	2.86	0.0179	0.784319	yes	UP	N	N	N	Y	Y	1.4	15.06		AT2G01830	WOL	CHASE domain containing histidine kinase protein [Source:TAIR;Acc:AT2G01830]	2.1	13.6	2.69	0.0298	0.824083	yes	UP	N	N	N	Y
AT2G01900	-	DNAse I-like superfamily protein [Source:TAIR;Acc:AT2G01900]	0	0.846	inf	0.02135	0.761786	yes	UP	N	N	N	Y	Y	0	1.06		AT2G01900	-	DNAse I-like superfamily protein [Source:TAIR;Acc:AT2G01900]	0	1.61	inf	0.0014	0.172804	yes	UP	N	N	Y	Y	Y	0	2		AT2G01900	-	DNAse I-like superfamily protein [Source:TAIR;Acc:AT2G01900]	0	2.26	inf	5e-05	0.0227549	yes	UP	Y	Y	Y	Y
AT2G01940	SGR5	C2H2-like zinc finger protein [Source:TAIR;Acc:AT2G01940]	1.84	12.7	2.78	0.0289	0.768546	yes	UP	N	N	N	Y	Y	1.54	15.88		AT2G01940	SGR5	C2H2-like zinc finger protein [Source:TAIR;Acc:AT2G01940]	1.36	13	3.25	0.0146	0.728634	yes	UP	N	N	N	Y	Y	1.14	16.08		AT2G01940	SGR5	C2H2-like zinc finger protein [Source:TAIR;Acc:AT2G01940]	2.32	16.4	2.83	0.02775	0.823941	yes	UP	N	N	N	Y
AT2G03090	ATEXPA15	expansin A15 [Source:TAIR;Acc:AT2G03090]	12	49.4	2.05	0.0418	0.834293	yes	UP	N	N	N	Y	Y	9.96	61.89		AT2G03090	ATEXPA15	expansin A15 [Source:TAIR;Acc:AT2G03090]	2.87	27.3	3.25	0.02475	0.798279	yes	UP	N	N	N	Y	Y	2.39	33.91		AT2G03090	ATEXPA15	expansin A15 [Source:TAIR;Acc:AT2G03090]	6.59	42	2.67	0.0178	0.744687	yes	UP	N	N	N	Y
AT2G07170	-	ARM repeat superfamily protein [Source:TAIR;Acc:AT2G07170]	3.48	15.1	2.12	0.0313	0.78346	yes	UP	N	N	N	Y	Y	2.9	18.92		AT2G07170	-	ARM repeat superfamily protein [Source:TAIR;Acc:AT2G07170]	2.59	14.7	2.5	0.02575	0.798279	yes	UP	N	N	N	Y	Y	2.16	18.21		AT2G07170	-	ARM repeat superfamily protein [Source:TAIR;Acc:AT2G07170]	4.03	15.9	1.98	0.04195	0.890684	yes	UP	N	N	N	Y
AT2G16580	-	SAUR-like auxin-responsive protein family [Source:TAIR;Acc:AT2G16580]	0	1.4	inf	0.0282	0.765698	yes	UP	N	N	N	Y	Y	0	1.75		AT2G16580	-	SAUR-like auxin-responsive protein family [Source:TAIR;Acc:AT2G16580]	0	1.69	inf	0.02425	0.798279	yes	UP	N	N	N	Y	Y	0	2.1		AT2G16580	-	SAUR-like auxin-responsive protein family [Source:TAIR;Acc:AT2G16580]	0	3.79	inf	0.00115	0.152183	yes	UP	N	N	Y	Y
AT2G21050	LAX2	like AUXIN RESISTANT 2 [Source:TAIR;Acc:AT2G21050]	8.16	47.8	2.55	0.0119	0.628327	yes	UP	N	N	N	Y	Y	6.79	59.78		AT2G21050	LAX2	like AUXIN RESISTANT 2 [Source:TAIR;Acc:AT2G21050]	6.47	36.4	2.49	0.0306	0.816682	yes	UP	N	N	N	Y	Y	5.41	45.19		AT2G21050	LAX2	like AUXIN RESISTANT 2 [Source:TAIR;Acc:AT2G21050]	5.17	37.9	2.87	0.0136	0.664299	yes	UP	N	N	N	Y
AT2G22610	-	Di-glucose binding protein with Kinesin motor domain [Source:TAIR;Acc:AT2G22610]	3.95	15.7	1.99	0.0412	0.830141	yes	UP	N	N	N	Y	Y	3.29	19.62		AT2G22610	-	Di-glucose binding protein with Kinesin motor domain [Source:TAIR;Acc:AT2G22610]	2.52	13.5	2.42	0.03005	0.816682	yes	UP	N	N	N	Y	Y	2.12	16.73		AT2G22610	-	Di-glucose binding protein with Kinesin motor domain [Source:TAIR;Acc:AT2G22610]	3.65	16	2.13	0.0359	0.842848	yes	UP	N	N	N	Y
AT2G23170	GH3.3	Auxin-responsive GH3 family protein [Source:TAIR;Acc:AT2G23170]	3.43	29.3	3.1	0.00955	0.558382	yes	UP	N	N	Y	Y	Y	2.85	36.62		AT2G23170	GH3.3	Auxin-responsive GH3 family protein [Source:TAIR;Acc:AT2G23170]	3.5	19.5	2.48	0.02625	0.798279	yes	UP	N	N	N	Y	Y	2.93	24.26		AT2G23170	GH3.3	Auxin-responsive GH3 family protein [Source:TAIR;Acc:AT2G23170]	5.07	61.6	3.6	0.0012	0.157682	yes	UP	N	N	Y	Y
AT2G24762	AtGDU4	glutamine dumper 4 [Source:TAIR;Acc:AT2G24762]	6.9	83.5	3.6	0.0215	0.761786	yes	UP	N	N	N	Y	Y	5.75	104.79		AT2G24762	AtGDU4	glutamine dumper 4 [Source:TAIR;Acc:AT2G24762]	5.43	76.5	3.82	0.01145	0.657244	yes	UP	N	N	N	Y	Y	4.55	95.08		AT2G24762	AtGDU4	glutamine dumper 4 [Source:TAIR;Acc:AT2G24762]	5.21	75.3	3.85	0.0139	0.668454	yes	UP	N	N	N	Y
AT2G25060	ENODL14	early nodulin-like protein 14 [Source:TAIR;Acc:AT2G25060]	44.3	205	2.21	0.015	0.687296	yes	UP	N	N	N	Y	Y	36.88	256.67		AT2G25060	ENODL14	early nodulin-like protein 14 [Source:TAIR;Acc:AT2G25060]	28.8	203	2.82	0.00925	0.590156	yes	UP	N	N	Y	Y	Y	24.07	252.09		AT2G25060	ENODL14	early nodulin-like protein 14 [Source:TAIR;Acc:AT2G25060]	37.9	200	2.4	0.0085	0.546902	yes	UP	N	N	Y	Y
AT2G25880	AtAUR2	ataurora2 [Source:TAIR;Acc:AT2G25880]	4.67	37.5	3.01	0.00695	0.474817	yes	UP	N	N	Y	Y	Y	3.89	46.95		AT2G25880	AtAUR2	ataurora2 [Source:TAIR;Acc:AT2G25880]	7.11	39.4	2.47	0.0269	0.803808	yes	UP	N	N	N	Y	Y	5.95	48.85		AT2G25880	AtAUR2	ataurora2 [Source:TAIR;Acc:AT2G25880]	9.17	38.3	2.06	0.03615	0.842848	yes	UP	N	N	N	Y
AT2G26760	CYCB1_4	Cyclin B1;4 [Source:TAIR;Acc:AT2G26760]	5	24.8	2.31	0.04115	0.830141	yes	UP	N	N	N	Y	Y	4.17	31.07		AT2G26760	CYCB1_4	Cyclin B1;4 [Source:TAIR;Acc:AT2G26760]	3.26	22.5	2.79	0.00985	0.6079	yes	UP	N	N	Y	Y	Y	2.73	27.94		AT2G26760	CYCB1_4	Cyclin B1;4 [Source:TAIR;Acc:AT2G26760]	3.98	22.2	2.48	0.0259	0.823941	yes	UP	N	N	N	Y
AT2G27510	ATFD3	ferredoxin 3 [Source:TAIR;Acc:AT2G27510]	15.9	95.8	2.59	0.00855	0.520676	yes	UP	N	N	Y	Y	Y	13.21	119.73		AT2G27510	ATFD3	ferredoxin 3 [Source:TAIR;Acc:AT2G27510]	13.1	80.8	2.62	0.01895	0.787545	yes	UP	N	N	N	Y	Y	10.93	100.33		AT2G27510	ATFD3	ferredoxin 3 [Source:TAIR;Acc:AT2G27510]	14	96	2.78	0.0161	0.708514	yes	UP	N	N	N	Y
AT2G28780	-	unknown protein; INVOLVED IN: biological_process unknown; LOCATED IN: mitochondrion; EXPRESSED IN: inflorescence meristem, root, flower; EXPRESSED DURING: petal differentiation and expansion stage; CONTAINS InterPro DOMAIN/s: Protein of unknown func /.../UF939, bacterial (InterPro:IPR010343); BEST Arabidopsis thaliana protein match is: unknown protein (TAIR:AT3G09450.1); Has 671 Blast hits to 667…	0	10.8	inf	5e-05	0.0198552	yes	UP	Y	Y	Y	Y	Y	0	13.51		AT2G28780	-	unknown protein; INVOLVED IN: biological_process unknown; LOCATED IN: mitochondrion; EXPRESSED IN: inflorescence meristem, root, flower; EXPRESSED DURING: petal differentiation and expansion stage; CONTAINS InterPro DOMAIN/s: Protein of unknown func /.../UF939, bacterial (InterPro:IPR010343); BEST Arabidopsis thaliana protein match is: unknown protein (TAIR:AT3G09450.1); Has 671 Blast hits to 667…	0	1.82	inf	5e-05	0.0236063	yes	UP	Y	Y	Y	Y	Y	0	2.27		AT2G28780	-	unknown protein; INVOLVED IN: biological_process unknown; LOCATED IN: mitochondrion; EXPRESSED IN: inflorescence meristem, root, flower; EXPRESSED DURING: petal differentiation and expansion stage; CONTAINS InterPro DOMAIN/s: Protein of unknown func /.../UF939, bacterial (InterPro:IPR010343); BEST Arabidopsis thaliana protein match is: unknown protein (TAIR:AT3G09450.1); Has 671 Blast hits to 667…	0	2.5	inf	5e-05	0.0227549	yes	UP	Y	Y	Y	Y
AT2G28790	-	Pathogenesis-related thaumatin superfamily protein [Source:TAIR;Acc:AT2G28790]	8.92	285	5	0.0001	0.0366558	yes	UP	Y	Y	Y	Y	Y	7.42	355.91		AT2G28790	-	Pathogenesis-related thaumatin superfamily protein [Source:TAIR;Acc:AT2G28790]	4.16	209	5.65	0.0019	0.217464	yes	UP	N	N	Y	Y	Y	3.48	260.01		AT2G28790	-	Pathogenesis-related thaumatin superfamily protein [Source:TAIR;Acc:AT2G28790]	6.25	253	5.34	0.00275	0.261797	yes	UP	N	N	Y	Y
AT2G29890	VLN1	villin-like 1 [Source:TAIR;Acc:AT2G29890]	3.79	21.2	2.49	0.0203	0.761786	yes	UP	N	N	N	Y	Y	3.16	26.6		AT2G29890	VLN1	villin-like 1 [Source:TAIR;Acc:AT2G29890]	2.93	18	2.62	0.0068	0.523319	yes	UP	N	N	Y	Y	Y	2.46	22.28		AT2G29890	VLN1	villin-like 1 [Source:TAIR;Acc:AT2G29890]	4.27	21.8	2.35	0.01535	0.698575	yes	UP	N	N	N	Y
AT2G30670	-	NAD(P)-binding Rossmann-fold superfamily protein [Source:TAIR;Acc:AT2G30670]	0	7.68	inf	0.00025	0.0722008	yes	UP	N	Y	Y	Y	Y	0	9.63		AT2G30670	-	NAD(P)-binding Rossmann-fold superfamily protein [Source:TAIR;Acc:AT2G30670]	0	6.12	inf	0.00035	0.0930951	yes	UP	N	Y	Y	Y	Y	0	7.59		AT2G30670	-	NAD(P)-binding Rossmann-fold superfamily protein [Source:TAIR;Acc:AT2G30670]	0	12.5	inf	5e-05	0.0227549	yes	UP	Y	Y	Y	Y
AT2G32300	UCC1	uclacyanin 1 [Source:TAIR;Acc:AT2G32300]	0	2.64	inf	0.0018	0.188515	yes	UP	N	N	Y	Y	Y	0	3.3		AT2G32300	UCC1	uclacyanin 1 [Source:TAIR;Acc:AT2G32300]	0	6.51	inf	0.0006	0.119274	yes	UP	N	N	Y	Y	Y	0	8.08		AT2G32300	UCC1	uclacyanin 1 [Source:TAIR;Acc:AT2G32300]	0	1.12	inf	0.03695	0.842848	yes	UP	N	N	N	Y
AT2G33880	WOX9	homeobox-3 [Source:TAIR;Acc:AT2G33880]	0	1.73	inf	0.0008	0.113797	yes	UP	N	N	Y	Y	Y	0	2.16		AT2G33880	WOX9	homeobox-3 [Source:TAIR;Acc:AT2G33880]	0	0.98	inf	0.02025	0.791229	yes	UP	N	N	N	Y	Y	0	1.22		AT2G33880	WOX9	homeobox-3 [Source:TAIR;Acc:AT2G33880]	0	2.47	inf	0.0007	0.13895	yes	UP	N	N	Y	Y
AT2G34190	NAT2	Xanthine/uracil permease family protein [Source:TAIR;Acc:AT2G34190]	3.72	27.4	2.88	0.0108	0.601197	yes	UP	N	N	N	Y	Y	3.09	34.23		AT2G34190	NAT2	Xanthine/uracil permease family protein [Source:TAIR;Acc:AT2G34190]	2.34	21.6	3.21	0.0235	0.798279	yes	UP	N	N	N	Y	Y	1.95	26.84		AT2G34190	NAT2	Xanthine/uracil permease family protein [Source:TAIR;Acc:AT2G34190]	4.6	28.6	2.64	0.02135	0.812999	yes	UP	N	N	N	Y
AT2G34830	WRKY35	WRKY DNA-binding protein 35 [Source:TAIR;Acc:AT2G34830]	0	6.38	inf	5e-05	0.0198552	yes	UP	Y	Y	Y	Y	Y	0	7.99		AT2G34830	WRKY35	WRKY DNA-binding protein 35 [Source:TAIR;Acc:AT2G34830]	0	3.08	inf	0.00035	0.0930951	yes	UP	N	Y	Y	Y	Y	0	3.82		AT2G34830	WRKY35	WRKY DNA-binding protein 35 [Source:TAIR;Acc:AT2G34830]	0	3.7	inf	0.0003	0.0965121	yes	UP	N	Y	Y	Y
AT2G35120	-	Single hybrid motif superfamily protein [Source:TAIR;Acc:AT2G35120]	20.3	94.5	2.22	0.0299	0.775709	yes	UP	N	N	N	Y	Y	16.9	118.22		AT2G35120	-	Single hybrid motif superfamily protein [Source:TAIR;Acc:AT2G35120]	11.6	73.6	2.67	0.02025	0.791229	yes	UP	N	N	N	Y	Y	9.66	91.37		AT2G35120	-	Single hybrid motif superfamily protein [Source:TAIR;Acc:AT2G35120]	13.3	95.6	2.84	0.01905	0.769381	yes	UP	N	N	N	Y
AT2G36120	DOT1	Glycine-rich protein family [Source:TAIR;Acc:AT2G36120]	8.81	51.7	2.55	0.0122	0.637107	yes	UP	N	N	N	Y	Y	7.35	64.73		AT2G36120	DOT1	Glycine-rich protein family [Source:TAIR;Acc:AT2G36120]	7.89	50	2.66	0.0067	0.520698	yes	UP	N	N	Y	Y	Y	6.53	62.17		AT2G36120	DOT1	Glycine-rich protein family [Source:TAIR;Acc:AT2G36120]	9.96	63.1	2.66	0.0099	0.595884	yes	UP	N	N	Y	Y
AT2G36350	-	Protein kinase superfamily protein [Source:TAIR;Acc:AT2G36350]	2.39	12	2.33	0.0379	0.821595	yes	UP	N	N	N	Y	Y	1.99	15.02		AT2G36350	-	Protein kinase superfamily protein [Source:TAIR;Acc:AT2G36350]	1.66	8.18	2.3	0.02665	0.802688	yes	UP	N	N	N	Y	Y	1.39	10.15		AT2G36350	-	Protein kinase superfamily protein [Source:TAIR;Acc:AT2G36350]	1.91	11	2.53	0.02215	0.823519	yes	UP	N	N	N	Y
AT2G36610	ATHB22	homeobox protein 22 [Source:TAIR;Acc:AT2G36610]	0	1.96	inf	0.0327	0.78346	yes	UP	N	N	N	Y	Y	0	2.46		AT2G36610	ATHB22	homeobox protein 22 [Source:TAIR;Acc:AT2G36610]	0	1.22	inf	0.03835	0.855065	yes	UP	N	N	N	Y	Y	0	1.51		AT2G36610	ATHB22	homeobox protein 22 [Source:TAIR;Acc:AT2G36610]	0	1.78	inf	0.03695	0.842848	yes	UP	N	N	N	Y
AT2G37630	ATPHAN	myb-like HTH transcriptional regulator family protein [Source:TAIR;Acc:AT2G37630]	16.3	63.2	1.95	0.03275	0.78346	yes	UP	N	N	N	Y	Y	13.65	79.25		AT2G37630	ATPHAN	myb-like HTH transcriptional regulator family protein [Source:TAIR;Acc:AT2G37630]	12.8	54.9	2.11	0.03345	0.823603	yes	UP	N	N	N	Y	Y	10.7	68.22		AT2G37630	ATPHAN	myb-like HTH transcriptional regulator family protein [Source:TAIR;Acc:AT2G37630]	13.6	80.2	2.56	0.0111	0.620104	yes	UP	N	N	N	Y
AT2G37640	ATEXPA3	Barwin-like endoglucanases superfamily protein [Source:TAIR;Acc:AT2G37640]	19.8	83.6	2.08	0.02335	0.762114	yes	UP	N	N	N	Y	Y	16.47	104.69		AT2G37640	ATEXPA3	Barwin-like endoglucanases superfamily protein [Source:TAIR;Acc:AT2G37640]	9.89	51.6	2.38	0.01435	0.728278	yes	UP	N	N	N	Y	Y	8.27	64.08		AT2G37640	ATEXPA3	Barwin-like endoglucanases superfamily protein [Source:TAIR;Acc:AT2G37640]	9.86	54.1	2.45	0.0136	0.664299	yes	UP	N	N	N	Y
AT2G38160	-	unknown protein; BEST Arabidopsis thaliana protein match is: unknown protein (TAIR:AT2G40070.2); Has 972 Blast hits to 731 proteins in 211 species: Archae - 0; Bacteria - 236; Metazoa - 194; Fungi - 201; Plants - 218; Viruses - 32; Other Eukaryotes /.../source: NCBI BLink). [Source:TAIR;Acc:AT2G38160]	1.41	18.3	3.7	0.0105	0.592132	yes	UP	N	N	N	Y	Y	1.17	22.91		AT2G38160	-	unknown protein; BEST Arabidopsis thaliana protein match is: unknown protein (TAIR:AT2G40070.2); Has 972 Blast hits to 731 proteins in 211 species: Archae - 0; Bacteria - 236; Metazoa - 194; Fungi - 201; Plants - 218; Viruses - 32; Other Eukaryotes /.../source: NCBI BLink). [Source:TAIR;Acc:AT2G38160]	1.78	15.9	3.16	0.0193	0.787545	yes	UP	N	N	N	Y	Y	1.5	19.76		AT2G38160	-	unknown protein; BEST Arabidopsis thaliana protein match is: unknown protein (TAIR:AT2G40070.2); Has 972 Blast hits to 731 proteins in 211 species: Archae - 0; Bacteria - 236; Metazoa - 194; Fungi - 201; Plants - 218; Viruses - 32; Other Eukaryotes /.../source: NCBI BLink). [Source:TAIR;Acc:AT2G38160]	2.03	17.3	3.09	0.02845	0.823941	yes	UP	N	N	N	Y
AT2G38530	LTP2	lipid transfer protein 2 [Source:TAIR;Acc:AT2G38530]	21	142	2.76	0.0067	0.469568	yes	UP	N	N	Y	Y	Y	17.43	177.04		AT2G38530	LTP2	lipid transfer protein 2 [Source:TAIR;Acc:AT2G38530]	9.94	123	3.62	0.01825	0.787545	yes	UP	N	N	N	Y	Y	8.33	152.16		AT2G38530	LTP2	lipid transfer protein 2 [Source:TAIR;Acc:AT2G38530]	6.2	170	4.78	0.0051	0.40597	yes	UP	N	N	Y	Y
AT2G39700	ATEXPA4	expansin A4 [Source:TAIR;Acc:AT2G39700]	14.1	55.3	1.97	0.0317	0.78346	yes	UP	N	N	N	Y	Y	11.73	69.31		AT2G39700	ATEXPA4	expansin A4 [Source:TAIR;Acc:AT2G39700]	4.53	27.9	2.62	0.01585	0.748318	yes	UP	N	N	N	Y	Y	3.79	34.68		AT2G39700	ATEXPA4	expansin A4 [Source:TAIR;Acc:AT2G39700]	5.23	27.6	2.4	0.0337	0.840653	yes	UP	N	N	N	Y
AT2G41820	-	Leucine-rich repeat protein kinase family protein [Source:TAIR;Acc:AT2G41820]	6.05	25.5	2.08	0.02485	0.765698	yes	UP	N	N	N	Y	Y	5.04	31.98		AT2G41820	-	Leucine-rich repeat protein kinase family protein [Source:TAIR;Acc:AT2G41820]	3.5	20	2.51	0.01085	0.638243	yes	UP	N	N	N	Y	Y	2.92	24.79		AT2G41820	-	Leucine-rich repeat protein kinase family protein [Source:TAIR;Acc:AT2G41820]	6.78	31.9	2.23	0.0138	0.668454	yes	UP	N	N	N	Y
AT2G43150	-	Proline-rich extensin-like family protein [Source:TAIR;Acc:AT2G43150]	38.7	422	3.45	0.0038	0.333787	yes	UP	N	N	Y	Y	Y	32.13	526.15		AT2G43150	-	Proline-rich extensin-like family protein [Source:TAIR;Acc:AT2G43150]	25.3	391	3.95	0.0017	0.201915	yes	UP	N	N	Y	Y	Y	21.32	486.12		AT2G43150	-	Proline-rich extensin-like family protein [Source:TAIR;Acc:AT2G43150]	26.2	487	4.22	0.00085	0.150918	yes	UP	N	N	Y	Y
AT2G43470	-	Protein of unknown function (DUF3755) [Source:TAIR;Acc:AT2G43470]	0	0.882	inf	0.04105	0.830141	yes	UP	N	N	N	Y	Y	0	1.1		AT2G43470	-	Protein of unknown function (DUF3755) [Source:TAIR;Acc:AT2G43470]	0	1.53	inf	0.0242	0.798279	yes	UP	N	N	N	Y	Y	0	1.9		AT2G43470	-	Protein of unknown function (DUF3755) [Source:TAIR;Acc:AT2G43470]	0	1.31	inf	0.03695	0.842848	yes	UP	N	N	N	Y
AT2G43800	FH2	Actin-binding FH2 (formin homology 2) family protein [Source:TAIR;Acc:AT2G43800]	4.36	35.3	3.02	0.00455	0.372221	yes	UP	N	N	Y	Y	Y	3.64	44.17		AT2G43800	FH2	Actin-binding FH2 (formin homology 2) family protein [Source:TAIR;Acc:AT2G43800]	2.86	25	3.13	0.00715	0.527452	yes	UP	N	N	Y	Y	Y	2.4	31.05		AT2G43800	FH2	Actin-binding FH2 (formin homology 2) family protein [Source:TAIR;Acc:AT2G43800]	2.99	33.3	3.48	0.0054	0.419828	yes	UP	N	N	Y	Y
AT2G44790	UCC2	uclacyanin 2 [Source:TAIR;Acc:AT2G44790]	2.26	14.9	2.72	0.03785	0.821595	yes	UP	N	N	N	Y	Y	1.88	18.57		AT2G44790	UCC2	uclacyanin 2 [Source:TAIR;Acc:AT2G44790]	3.47	20.7	2.58	0.0482	0.896112	yes	UP	N	N	N	Y	Y	2.9	25.74		AT2G44790	UCC2	uclacyanin 2 [Source:TAIR;Acc:AT2G44790]	2.5	45.2	4.18	0.008	0.525192	yes	UP	N	N	Y	Y
AT2G45410	LBD19	LOB domain-containing protein 19 [Source:TAIR;Acc:AT2G45410]	0	1.51	inf	0.02635	0.765698	yes	UP	N	N	N	Y	Y	0	1.89		AT2G45410	LBD19	LOB domain-containing protein 19 [Source:TAIR;Acc:AT2G45410]	0	0.911	inf	0.0367	0.843162	yes	UP	N	N	N	Y	Y	0	1.13		AT2G45410	LBD19	LOB domain-containing protein 19 [Source:TAIR;Acc:AT2G45410]	0	1.88	inf	0.0288	0.823941	yes	UP	N	N	N	Y
AT2G46590	DAG2	Dof-type zinc finger DNA-binding family protein [Source:TAIR;Acc:AT2G46590]	5.73	33	2.53	0.03455	0.796291	yes	UP	N	N	N	Y	Y	4.78	41.33		AT2G46590	DAG2	Dof-type zinc finger DNA-binding family protein [Source:TAIR;Acc:AT2G46590]	4.75	29.6	2.64	0.02685	0.803808	yes	UP	N	N	N	Y	Y	3.99	36.73		AT2G46590	DAG2	Dof-type zinc finger DNA-binding family protein [Source:TAIR;Acc:AT2G46590]	7.32	39.5	2.43	0.03715	0.846376	yes	UP	N	N	N	Y
AT3G01710	-	TPX2 (targeting protein for Xklp2) protein family [Source:TAIR;Acc:AT3G01710]	4.63	25.4	2.46	0.04425	0.847688	yes	UP	N	N	N	Y	Y	3.86	31.84		AT3G01710	-	TPX2 (targeting protein for Xklp2) protein family [Source:TAIR;Acc:AT3G01710]	3.58	24.2	2.76	0.024	0.798279	yes	UP	N	N	N	Y	Y	3.01	30.03		AT3G01710	-	TPX2 (targeting protein for Xklp2) protein family [Source:TAIR;Acc:AT3G01710]	3.33	18.9	2.51	0.0482	0.915971	yes	UP	N	N	N	Y
AT3G02120	-	hydroxyproline-rich glycoprotein family protein [Source:TAIR;Acc:AT3G02120]	26.2	149	2.51	0.03195	0.78346	yes	UP	N	N	N	Y	Y	21.79	186.84		AT3G02120	-	hydroxyproline-rich glycoprotein family protein [Source:TAIR;Acc:AT3G02120]	19.4	164	3.08	0.00585	0.478256	yes	UP	N	N	Y	Y	Y	16.27	203.16		AT3G02120	-	hydroxyproline-rich glycoprotein family protein [Source:TAIR;Acc:AT3G02120]	25.2	137	2.45	0.03085	0.833265	yes	UP	N	N	N	Y
AT3G02640	-	unknown protein; BEST Arabidopsis thaliana protein match is: unknown protein (TAIR:AT5G16250.1); Has 96 Blast hits to 96 proteins in 16 species: Archae - 0; Bacteria - 0; Metazoa - 0; Fungi - 0; Plants - 95; Viruses - 0; Other Eukaryotes - 1 (source /.../ BLink). [Source:TAIR;Acc:AT3G02640]	43.6	212	2.28	0.0126	0.650863	yes	UP	N	N	N	Y	Y	36.34	264.74		AT3G02640	-	unknown protein; BEST Arabidopsis thaliana protein match is: unknown protein (TAIR:AT5G16250.1); Has 96 Blast hits to 96 proteins in 16 species: Archae - 0; Bacteria - 0; Metazoa - 0; Fungi - 0; Plants - 95; Viruses - 0; Other Eukaryotes - 1 (source /.../ BLink). [Source:TAIR;Acc:AT3G02640]	36.2	231	2.68	0.01485	0.734142	yes	UP	N	N	N	Y	Y	30.22	287.11		AT3G02640	-	unknown protein; BEST Arabidopsis thaliana protein match is: unknown protein (TAIR:AT5G16250.1); Has 96 Blast hits to 96 proteins in 16 species: Archae - 0; Bacteria - 0; Metazoa - 0; Fungi - 0; Plants - 95; Viruses - 0; Other Eukaryotes - 1 (source /.../ BLink). [Source:TAIR;Acc:AT3G02640]	43.4	217	2.32	0.01025	0.605237	yes	UP	N	N	N	Y
AT3G03130	-	unknown protein; BEST Arabidopsis thaliana protein match is: unknown protein (TAIR:AT5G17160.1); Has 7130 Blast hits to 3690 proteins in 504 species: Archae - 22; Bacteria - 2666; Metazoa - 1654; Fungi - 721; Plants - 246; Viruses - 56; Other Eukary /.../ 1765 (source: NCBI BLink). [Source:TAIR;Acc:AT3G03130]	4.87	37.2	2.93	0.01575	0.704814	yes	UP	N	N	N	Y	Y	4.06	46.54		AT3G03130	-	unknown protein; BEST Arabidopsis thaliana protein match is: unknown protein (TAIR:AT5G17160.1); Has 7130 Blast hits to 3690 proteins in 504 species: Archae - 22; Bacteria - 2666; Metazoa - 1654; Fungi - 721; Plants - 246; Viruses - 56; Other Eukary /.../ 1765 (source: NCBI BLink). [Source:TAIR;Acc:AT3G03130]	3.04	28.1	3.21	0.0045	0.406615	yes	UP	N	N	Y	Y	Y	2.54	34.83		AT3G03130	-	unknown protein; BEST Arabidopsis thaliana protein match is: unknown protein (TAIR:AT5G17160.1); Has 7130 Blast hits to 3690 proteins in 504 species: Archae - 22; Bacteria - 2666; Metazoa - 1654; Fungi - 721; Plants - 246; Viruses - 56; Other Eukary /.../ 1765 (source: NCBI BLink). [Source:TAIR;Acc:AT3G03130]	4.65	29.8	2.68	0.02345	0.823941	yes	UP	N	N	N	Y
AT3G04510	LSH2	Protein of unknown function (DUF640) [Source:TAIR;Acc:AT3G04510]	0	3.88	inf	0.0006	0.101209	yes	UP	N	N	Y	Y	Y	0	4.86		AT3G04510	LSH2	Protein of unknown function (DUF640) [Source:TAIR;Acc:AT3G04510]	0	2	inf	0.001	0.141992	yes	UP	N	N	Y	Y	Y	0	2.48		AT3G04510	LSH2	Protein of unknown function (DUF640) [Source:TAIR;Acc:AT3G04510]	0	4.48	inf	0.0001	0.0397	yes	UP	Y	Y	Y	Y
AT3G06030	ANP3	NPK1-related protein kinase 3 [Source:TAIR;Acc:AT3G06030]	5.65	24.3	2.1	0.03505	0.796291	yes	UP	N	N	N	Y	Y	4.71	30.39		AT3G06030	ANP3	NPK1-related protein kinase 3 [Source:TAIR;Acc:AT3G06030]	4.75	22.3	2.23	0.02185	0.795438	yes	UP	N	N	N	Y	Y	3.97	27.64		AT3G06030	ANP3	NPK1-related protein kinase 3 [Source:TAIR;Acc:AT3G06030]	5.08	26.1	2.36	0.0184	0.752907	yes	UP	N	N	N	Y
AT3G08770	LTP6	lipid transfer protein 6 [Source:TAIR;Acc:AT3G08770]	36	782	4.44	0.00045	0.0866409	yes	UP	N	Y	Y	Y	Y	29.96	978.25		AT3G08770	LTP6	lipid transfer protein 6 [Source:TAIR;Acc:AT3G08770]	10.5	542	5.69	0.0006	0.119274	yes	UP	N	N	Y	Y	Y	8.79	673.16		AT3G08770	LTP6	lipid transfer protein 6 [Source:TAIR;Acc:AT3G08770]	12.8	682	5.74	0.00105	0.150918	yes	UP	N	N	Y	Y
AT3G10040	-	sequence-specific DNA binding transcription factors [Source:TAIR;Acc:AT3G10040]	3.23	26.1	3.01	0.0084	0.514831	yes	UP	N	N	Y	Y	Y	2.7	32.77		AT3G10040	-	sequence-specific DNA binding transcription factors [Source:TAIR;Acc:AT3G10040]	6.17	47.8	2.95	0.0059	0.480265	yes	UP	N	N	Y	Y	Y	5.16	59.39		AT3G10040	-	sequence-specific DNA binding transcription factors [Source:TAIR;Acc:AT3G10040]	18.2	72.5	2	0.0424	0.890684	yes	UP	N	N	N	Y
AT3G10450	SCPL7	serine carboxypeptidase-like 7 [Source:TAIR;Acc:AT3G10450]	4.4	25.7	2.54	0.02445	0.765698	yes	UP	N	N	N	Y	Y	3.66	32.13		AT3G10450	SCPL7	serine carboxypeptidase-like 7 [Source:TAIR;Acc:AT3G10450]	3.66	28	2.94	0.0076	0.539571	yes	UP	N	N	Y	Y	Y	3.06	34.78		AT3G10450	SCPL7	serine carboxypeptidase-like 7 [Source:TAIR;Acc:AT3G10450]	3.01	27.9	3.21	0.02725	0.823941	yes	UP	N	N	N	Y
AT3G12145	FLR1	Leucine-rich repeat (LRR) family protein [Source:TAIR;Acc:AT3G12145]	8.03	65.4	3.03	0.01145	0.613057	yes	UP	N	N	N	Y	Y	6.68	81.82		AT3G12145	FLR1	Leucine-rich repeat (LRR) family protein [Source:TAIR;Acc:AT3G12145]	6.06	47.3	2.96	0.01005	0.616215	yes	UP	N	N	N	Y	Y	5.08	58.76		AT3G12145	FLR1	Leucine-rich repeat (LRR) family protein [Source:TAIR;Acc:AT3G12145]	9.33	108	3.53	0.00205	0.213692	yes	UP	N	N	Y	Y
AT3G12710	-	DNA glycosylase superfamily protein [Source:TAIR;Acc:AT3G12710]	4.91	41.5	3.08	0.00675	0.469568	yes	UP	N	N	Y	Y	Y	4.09	52		AT3G12710	-	DNA glycosylase superfamily protein [Source:TAIR;Acc:AT3G12710]	3.84	53.4	3.8	0.0145	0.728278	yes	UP	N	N	N	Y	Y	3.22	66.27		AT3G12710	-	DNA glycosylase superfamily protein [Source:TAIR;Acc:AT3G12710]	5.22	58.9	3.5	0.0029	0.271915	yes	UP	N	N	Y	Y
AT3G13510	-	Protein of Unknown Function (DUF239) [Source:TAIR;Acc:AT3G13510]	10.8	43.6	2.01	0.02915	0.771706	yes	UP	N	N	N	Y	Y	8.98	54.49		AT3G13510	-	Protein of Unknown Function (DUF239) [Source:TAIR;Acc:AT3G13510]	7.43	34.7	2.22	0.0276	0.811879	yes	UP	N	N	N	Y	Y	6.21	43.04		AT3G13510	-	Protein of Unknown Function (DUF239) [Source:TAIR;Acc:AT3G13510]	6.43	37.5	2.54	0.0112	0.621967	yes	UP	N	N	N	Y
AT3G14190	-	unknown protein; BEST Arabidopsis thaliana protein match is: unknown protein (TAIR:AT5G12360.1); Has 18 Blast hits to 18 proteins in 5 species: Archae - 0; Bacteria - 0; Metazoa - 0; Fungi - 0; Plants - 18; Viruses - 0; Other Eukaryotes - 0 (source: /.../BLink). [Source:TAIR;Acc:AT3G14190]	7.85	50.8	2.69	0.01365	0.663731	yes	UP	N	N	N	Y	Y	6.54	63.56		AT3G14190	-	unknown protein; BEST Arabidopsis thaliana protein match is: unknown protein (TAIR:AT5G12360.1); Has 18 Blast hits to 18 proteins in 5 species: Archae - 0; Bacteria - 0; Metazoa - 0; Fungi - 0; Plants - 18; Viruses - 0; Other Eukaryotes - 0 (source: /.../BLink). [Source:TAIR;Acc:AT3G14190]	7.47	53.6	2.84	0.00775	0.539571	yes	UP	N	N	Y	Y	Y	6.27	66.55		AT3G14190	-	unknown protein; BEST Arabidopsis thaliana protein match is: unknown protein (TAIR:AT5G12360.1); Has 18 Blast hits to 18 proteins in 5 species: Archae - 0; Bacteria - 0; Metazoa - 0; Fungi - 0; Plants - 18; Viruses - 0; Other Eukaryotes - 0 (source: /.../BLink). [Source:TAIR;Acc:AT3G14190]	10.2	55.1	2.44	0.0308	0.833265	yes	UP	N	N	N	Y
AT3G14370	WAG2	Protein kinase superfamily protein [Source:TAIR;Acc:AT3G14370]	0	1.38	inf	0.00065	0.106807	yes	UP	N	N	Y	Y	Y	0	1.73		AT3G14370	WAG2	Protein kinase superfamily protein [Source:TAIR;Acc:AT3G14370]	0	2.52	inf	0.0001	0.0419667	yes	UP	Y	Y	Y	Y	Y	0	3.13		AT3G14370	WAG2	Protein kinase superfamily protein [Source:TAIR;Acc:AT3G14370]	0	1.3	inf	0.00145	0.174552	yes	UP	N	N	Y	Y
AT3G16340	ATPDR1	pleiotropic drug resistance 1 [Source:TAIR;Acc:AT3G16340]	0.865	7.01	3.02	0.0301	0.775709	yes	UP	N	N	N	Y	Y	0.72	8.78		AT3G16340	ATPDR1	pleiotropic drug resistance 1 [Source:TAIR;Acc:AT3G16340]	0.621	5.05	3.02	0.0278	0.813958	yes	UP	N	N	N	Y	Y	0.52	6.27		AT3G16340	ATPDR1	pleiotropic drug resistance 1 [Source:TAIR;Acc:AT3G16340]	0.615	6.3	3.36	0.0196	0.783119	yes	UP	N	N	N	Y
AT3G16400	ATMLP-470	nitrile specifier protein 1 [Source:TAIR;Acc:AT3G16400]	10.3	72.1	2.8	0.0041	0.348884	yes	UP	N	N	Y	Y	Y	8.6	90.22		AT3G16400	ATMLP-470	nitrile specifier protein 1 [Source:TAIR;Acc:AT3G16400]	9.76	76.7	2.97	0.0031	0.309754	yes	UP	N	N	Y	Y	Y	8.17	95.25		AT3G16400	ATMLP-470	nitrile specifier protein 1 [Source:TAIR;Acc:AT3G16400]	15.3	102	2.74	0.00595	0.447666	yes	UP	N	N	Y	Y
AT3G16410	NSP4	nitrile specifier protein 4 [Source:TAIR;Acc:AT3G16410]	3.41	29.8	3.13	0.0078	0.498912	yes	UP	N	N	Y	Y	Y	2.84	37.34		AT3G16410	NSP4	nitrile specifier protein 4 [Source:TAIR;Acc:AT3G16410]	3.23	31.9	3.3	0.00475	0.423131	yes	UP	N	N	Y	Y	Y	2.71	39.6		AT3G16410	NSP4	nitrile specifier protein 4 [Source:TAIR;Acc:AT3G16410]	6.06	35.2	2.54	0.012	0.645268	yes	UP	N	N	N	Y
AT3G17360	POK1	phragmoplast orienting kinesin 1 [Source:TAIR;Acc:AT3G17360]	2.66	10.6	2	0.02965	0.77419	yes	UP	N	N	N	Y	Y	2.22	13.3		AT3G17360	POK1	phragmoplast orienting kinesin 1 [Source:TAIR;Acc:AT3G17360]	2.2	8.87	2.01	0.04165	0.875282	yes	UP	N	N	N	Y	Y	1.84	11.01		AT3G17360	POK1	phragmoplast orienting kinesin 1 [Source:TAIR;Acc:AT3G17360]	2.86	11.4	2	0.0276	0.823941	yes	UP	N	N	N	Y
AT3G17680	-	Kinase interacting (KIP1-like) family protein [Source:TAIR;Acc:AT3G17680]	9.38	45.2	2.27	0.0221	0.761786	yes	UP	N	N	N	Y	Y	7.81	56.56		AT3G17680	-	Kinase interacting (KIP1-like) family protein [Source:TAIR;Acc:AT3G17680]	6.49	42.6	2.71	0.01085	0.638243	yes	UP	N	N	N	Y	Y	5.44	52.87		AT3G17680	-	Kinase interacting (KIP1-like) family protein [Source:TAIR;Acc:AT3G17680]	9.92	44.4	2.16	0.0403	0.875387	yes	UP	N	N	N	Y
AT3G19050	POK2	phragmoplast orienting kinesin 2 [Source:TAIR;Acc:AT3G19050]	3.33	14.3	2.11	0.03745	0.821444	yes	UP	N	N	N	Y	Y	2.78	17.98		AT3G19050	POK2	phragmoplast orienting kinesin 2 [Source:TAIR;Acc:AT3G19050]	2.31	10	2.12	0.03585	0.843162	yes	UP	N	N	N	Y	Y	1.93	12.42		AT3G19050	POK2	phragmoplast orienting kinesin 2 [Source:TAIR;Acc:AT3G19050]	3.39	13.6	2.01	0.0423	0.890684	yes	UP	N	N	N	Y
AT3G19200	-	unknown protein; BEST Arabidopsis thaliana protein match is: unknown protein (TAIR:AT4G34419.1); Has 51 Blast hits to 51 proteins in 10 species: Archae - 0; Bacteria - 0; Metazoa - 0; Fungi - 0; Plants - 51; Viruses - 0; Other Eukaryotes - 0 (source /.../ BLink). [Source:TAIR;Acc:AT3G19200]	0	4.02	inf	0.00115	0.140514	yes	UP	N	N	Y	Y	Y	0	5.04		AT3G19200	-	unknown protein; BEST Arabidopsis thaliana protein match is: unknown protein (TAIR:AT4G34419.1); Has 51 Blast hits to 51 proteins in 10 species: Archae - 0; Bacteria - 0; Metazoa - 0; Fungi - 0; Plants - 51; Viruses - 0; Other Eukaryotes - 0 (source /.../ BLink). [Source:TAIR;Acc:AT3G19200]	0	2.73	inf	0.02105	0.791229	yes	UP	N	N	N	Y	Y	0	3.39		AT3G19200	-	unknown protein; BEST Arabidopsis thaliana protein match is: unknown protein (TAIR:AT4G34419.1); Has 51 Blast hits to 51 proteins in 10 species: Archae - 0; Bacteria - 0; Metazoa - 0; Fungi - 0; Plants - 51; Viruses - 0; Other Eukaryotes - 0 (source /.../ BLink). [Source:TAIR;Acc:AT3G19200]	0	1.83	inf	0.0273	0.823941	yes	UP	N	N	N	Y
AT3G20150	-	Kinesin motor family protein [Source:TAIR;Acc:AT3G20150]	4.81	19.9	2.05	0.02555	0.765698	yes	UP	N	N	N	Y	Y	4.01	24.98		AT3G20150	-	Kinesin motor family protein [Source:TAIR;Acc:AT3G20150]	3.81	16.5	2.12	0.03305	0.82017	yes	UP	N	N	N	Y	Y	3.2	20.52		AT3G20150	-	Kinesin motor family protein [Source:TAIR;Acc:AT3G20150]	4.98	20.5	2.04	0.02395	0.823941	yes	UP	N	N	N	Y
AT3G20260	-	Protein of unknown function (DUF1666) [Source:TAIR;Acc:AT3G20260]	3.75	19.1	2.35	0.03405	0.796291	yes	UP	N	N	N	Y	Y	3.12	23.94		AT3G20260	-	Protein of unknown function (DUF1666) [Source:TAIR;Acc:AT3G20260]	2.65	18.8	2.83	0.0087	0.570484	yes	UP	N	N	Y	Y	Y	2.22	23.36		AT3G20260	-	Protein of unknown function (DUF1666) [Source:TAIR;Acc:AT3G20260]	5.26	24.1	2.2	0.0264	0.823941	yes	UP	N	N	N	Y
AT3G22550	-	Protein of unknown function (DUF581) [Source:TAIR;Acc:AT3G22550]	5.23	23.6	2.17	0.0442	0.847688	yes	UP	N	N	N	Y	Y	4.35	29.52		AT3G22550	-	Protein of unknown function (DUF581) [Source:TAIR;Acc:AT3G22550]	1.87	12.8	2.78	0.03785	0.855065	yes	UP	N	N	N	Y	Y	1.57	15.95		AT3G22550	-	Protein of unknown function (DUF581) [Source:TAIR;Acc:AT3G22550]	1.97	26.8	3.76	0.013	0.652062	yes	UP	N	N	N	Y
AT3G22790	-	Kinase interacting (KIP1-like) family protein [Source:TAIR;Acc:AT3G22790]	3.39	15.1	2.15	0.0219	0.761786	yes	UP	N	N	N	Y	Y	2.83	18.9		AT3G22790	-	Kinase interacting (KIP1-like) family protein [Source:TAIR;Acc:AT3G22790]	2.44	11.6	2.24	0.02515	0.798279	yes	UP	N	N	N	Y	Y	2.05	14.35		AT3G22790	-	Kinase interacting (KIP1-like) family protein [Source:TAIR;Acc:AT3G22790]	3.62	14.8	2.03	0.0274	0.823941	yes	UP	N	N	N	Y
AT3G23430	PHO1	phosphate 1 [Source:TAIR;Acc:AT3G23430]	2.89	46.2	4	0.00125	0.149851	yes	UP	N	N	Y	Y	Y	2.41	57.82		AT3G23430	PHO1	phosphate 1 [Source:TAIR;Acc:AT3G23430]	1	24.7	4.62	0.00365	0.3499	yes	UP	N	N	Y	Y	Y	0.84	30.64		AT3G23430	PHO1	phosphate 1 [Source:TAIR;Acc:AT3G23430]	1.08	28.1	4.7	0.0052	0.40597	yes	UP	N	N	Y	Y
AT3G23670	PAKRP1L	phragmoplast-associated kinesin-related protein, putative [Source:TAIR;Acc:AT3G23670]	4.58	19.7	2.1	0.025	0.765698	yes	UP	N	N	N	Y	Y	3.82	24.65		AT3G23670	PAKRP1L	phragmoplast-associated kinesin-related protein, putative [Source:TAIR;Acc:AT3G23670]	3.44	16.3	2.24	0.0125	0.678341	yes	UP	N	N	N	Y	Y	2.88	20.17		AT3G23670	PAKRP1L	phragmoplast-associated kinesin-related protein, putative [Source:TAIR;Acc:AT3G23670]	5.05	19.5	1.95	0.0379	0.857183	yes	UP	N	N	N	Y
AT3G23890	TOPII	topoisomerase II [Source:TAIR;Acc:AT3G23890]	9.04	38.2	2.08	0.0345	0.796291	yes	UP	N	N	N	Y	Y	7.53	47.87		AT3G23890	TOPII	topoisomerase II [Source:TAIR;Acc:AT3G23890]	7.07	31.8	2.17	0.02565	0.798279	yes	UP	N	N	N	Y	Y	5.92	39.52		AT3G23890	TOPII	topoisomerase II [Source:TAIR;Acc:AT3G23890]	8.89	38.2	2.1	0.0305	0.830802	yes	UP	N	N	N	Y
AT3G26550	-	Cysteine/Histidine-rich C1 domain family protein [Source:TAIR;Acc:AT3G26550]	0	0.753	inf	0.0203	0.761786	yes	UP	N	N	N	Y	Y	0	0.94		AT3G26550	-	Cysteine/Histidine-rich C1 domain family protein [Source:TAIR;Acc:AT3G26550]	0	1.03	inf	0.001	0.141992	yes	UP	N	N	Y	Y	Y	0	1.28		AT3G26550	-	Cysteine/Histidine-rich C1 domain family protein [Source:TAIR;Acc:AT3G26550]	0	0.809	inf	0.0017	0.191086	yes	UP	N	N	Y	Y
AT3G26800	-	unknown protein; BEST Arabidopsis thaliana protein match is: unknown protein (TAIR:AT4G36925.1); Has 9 Blast hits to 9 proteins in 3 species: Archae - 0; Bacteria - 0; Metazoa - 0; Fungi - 0; Plants - 9; Viruses - 0; Other Eukaryotes - 0 (source: NC /.../nk). [Source:TAIR;Acc:AT3G26800]	0	4.31	inf	0.02325	0.761786	yes	UP	N	N	N	Y	Y	0	5.39		AT3G26800	-	unknown protein; BEST Arabidopsis thaliana protein match is: unknown protein (TAIR:AT4G36925.1); Has 9 Blast hits to 9 proteins in 3 species: Archae - 0; Bacteria - 0; Metazoa - 0; Fungi - 0; Plants - 9; Viruses - 0; Other Eukaryotes - 0 (source: NC /.../nk). [Source:TAIR;Acc:AT3G26800]	0	4.84	inf	0.01835	0.787545	yes	UP	N	N	N	Y	Y	0	6.01		AT3G26800	-	unknown protein; BEST Arabidopsis thaliana protein match is: unknown protein (TAIR:AT4G36925.1); Has 9 Blast hits to 9 proteins in 3 species: Archae - 0; Bacteria - 0; Metazoa - 0; Fungi - 0; Plants - 9; Viruses - 0; Other Eukaryotes - 0 (source: NC /.../nk). [Source:TAIR;Acc:AT3G26800]	0	7.57	inf	0.0002	0.0678509	yes	UP	N	Y	Y	Y
AT3G27920	GL1	myb domain protein 0 [Source:TAIR;Acc:AT3G27920]	0	6.55	inf	0.00045	0.0866409	yes	UP	N	Y	Y	Y	Y	0	8.2		AT3G27920	GL1	myb domain protein 0 [Source:TAIR;Acc:AT3G27920]	0	3.74	inf	0.00085	0.131576	yes	UP	N	N	Y	Y	Y	0	4.64		AT3G27920	GL1	myb domain protein 0 [Source:TAIR;Acc:AT3G27920]	0	6.32	inf	5e-05	0.0227549	yes	UP	Y	Y	Y	Y
AT3G29300	-	unknown protein; FUNCTIONS IN: molecular_function unknown; INVOLVED IN: biological_process unknown; LOCATED IN: endomembrane system; EXPRESSED IN: 12 plant structures; EXPRESSED DURING: 6 growth stages; Has 451 Blast hits to 349 proteins in 91 speci /.../chae - 0; Bacteria - 85; Metazoa - 81; Fungi - 88; Plants - 18; Viruses - 1; Other Eukaryotes - 178 (source: NCBI BLink). [Source:TAIR;Acc:AT3G2…	0	1.1	inf	0.0471	0.858292	yes	UP	N	N	N	Y	Y	0	1.37		AT3G29300	-	unknown protein; FUNCTIONS IN: molecular_function unknown; INVOLVED IN: biological_process unknown; LOCATED IN: endomembrane system; EXPRESSED IN: 12 plant structures; EXPRESSED DURING: 6 growth stages; Has 451 Blast hits to 349 proteins in 91 speci /.../chae - 0; Bacteria - 85; Metazoa - 81; Fungi - 88; Plants - 18; Viruses - 1; Other Eukaryotes - 178 (source: NCBI BLink). [Source:TAIR;Acc:AT3G2…	0	1.31	inf	0.03835	0.855065	yes	UP	N	N	N	Y	Y	0	1.63		AT3G29300	-	unknown protein; FUNCTIONS IN: molecular_function unknown; INVOLVED IN: biological_process unknown; LOCATED IN: endomembrane system; EXPRESSED IN: 12 plant structures; EXPRESSED DURING: 6 growth stages; Has 451 Blast hits to 349 proteins in 91 speci /.../chae - 0; Bacteria - 85; Metazoa - 81; Fungi - 88; Plants - 18; Viruses - 1; Other Eukaryotes - 178 (source: NCBI BLink). [Source:TAIR;Acc:AT3G2…	0	1.86	inf	0.03695	0.842848	yes	UP	N	N	N	Y
AT3G30530	ATBZIP42	basic leucine-zipper 42 [Source:TAIR;Acc:AT3G30530]	0	6.97	inf	0.0008	0.113797	yes	UP	N	N	Y	Y	Y	0	8.74		AT3G30530	ATBZIP42	basic leucine-zipper 42 [Source:TAIR;Acc:AT3G30530]	0	2.18	inf	0.03195	0.816682	yes	UP	N	N	N	Y	Y	0	2.71		AT3G30530	ATBZIP42	basic leucine-zipper 42 [Source:TAIR;Acc:AT3G30530]	0	1.5	inf	0.04985	0.915971	yes	UP	N	N	N	Y
AT3G44970	-	Cytochrome P450 superfamily protein [Source:TAIR;Acc:AT3G44970]	6.91	47.3	2.77	0.0061	0.450667	yes	UP	N	N	Y	Y	Y	5.76	59.2		AT3G44970	-	Cytochrome P450 superfamily protein [Source:TAIR;Acc:AT3G44970]	7.23	46.5	2.68	0.0217	0.795438	yes	UP	N	N	N	Y	Y	6.06	57.66		AT3G44970	-	Cytochrome P450 superfamily protein [Source:TAIR;Acc:AT3G44970]	4.39	27.6	2.65	0.0159	0.706376	yes	UP	N	N	N	Y
AT3G51280	-	Tetratricopeptide repeat (TPR)-like superfamily protein [Source:TAIR;Acc:AT3G51280]	7.81	43	2.46	0.015	0.687296	yes	UP	N	N	N	Y	Y	6.51	53.83		AT3G51280	-	Tetratricopeptide repeat (TPR)-like superfamily protein [Source:TAIR;Acc:AT3G51280]	6.6	38.2	2.53	0.0121	0.670113	yes	UP	N	N	N	Y	Y	5.52	47.4		AT3G51280	-	Tetratricopeptide repeat (TPR)-like superfamily protein [Source:TAIR;Acc:AT3G51280]	7.23	44.5	2.62	0.00985	0.594793	yes	UP	N	N	Y	Y
AT3G51720	-	Plant protein of unknown function (DUF827) [Source:TAIR;Acc:AT3G51720]	9.02	49.7	2.46	0.0176	0.748825	yes	UP	N	N	N	Y	Y	7.52	62.41		AT3G51720	-	Plant protein of unknown function (DUF827) [Source:TAIR;Acc:AT3G51720]	8.42	44.4	2.4	0.0178	0.784319	yes	UP	N	N	N	Y	Y	7.05	55.07		AT3G51720	-	Plant protein of unknown function (DUF827) [Source:TAIR;Acc:AT3G51720]	10	53.7	2.42	0.019	0.769026	yes	UP	N	N	N	Y
AT3G51740	IMK2	inflorescence meristem receptor-like kinase 2 [Source:TAIR;Acc:AT3G51740]	12.3	54.7	2.16	0.03055	0.776418	yes	UP	N	N	N	Y	Y	10.24	68.42		AT3G51740	IMK2	inflorescence meristem receptor-like kinase 2 [Source:TAIR;Acc:AT3G51740]	8.81	48.1	2.45	0.0132	0.694379	yes	UP	N	N	N	Y	Y	7.38	59.78		AT3G51740	IMK2	inflorescence meristem receptor-like kinase 2 [Source:TAIR;Acc:AT3G51740]	11	50	2.18	0.02895	0.823941	yes	UP	N	N	N	Y
AT3G53190	-	Pectin lyase-like superfamily protein [Source:TAIR;Acc:AT3G53190]	8.52	59.5	2.8	0.0023	0.228335	yes	UP	N	N	Y	Y	Y	7.09	74.4		AT3G53190	-	Pectin lyase-like superfamily protein [Source:TAIR;Acc:AT3G53190]	4.94	46.3	3.23	0.00715	0.527452	yes	UP	N	N	Y	Y	Y	4.13	57.55		AT3G53190	-	Pectin lyase-like superfamily protein [Source:TAIR;Acc:AT3G53190]	5.48	50.2	3.19	0.0023	0.23073	yes	UP	N	N	Y	Y
AT3G55660	ATROPGEF6	ROP (rho of plants) guanine nucleotide exchange factor 6 [Source:TAIR;Acc:AT3G55660]	4.31	23.6	2.45	0.0313	0.78346	yes	UP	N	N	N	Y	Y	3.59	29.52		AT3G55660	ATROPGEF6	ROP (rho of plants) guanine nucleotide exchange factor 6 [Source:TAIR;Acc:AT3G55660]	3.23	24.9	2.94	0.0103	0.627469	yes	UP	N	N	N	Y	Y	2.71	30.85		AT3G55660	ATROPGEF6	ROP (rho of plants) guanine nucleotide exchange factor 6 [Source:TAIR;Acc:AT3G55660]	5.41	26.1	2.27	0.02255	0.823941	yes	UP	N	N	N	Y
AT3G55780	-	Glycosyl hydrolase superfamily protein [Source:TAIR;Acc:AT3G55780]	0	1.67	inf	0.02125	0.761786	yes	UP	N	N	N	Y	Y	0	2.08		AT3G55780	-	Glycosyl hydrolase superfamily protein [Source:TAIR;Acc:AT3G55780]	0	0.778	inf	0.03195	0.816682	yes	UP	N	N	N	Y	Y	0	0.97		AT3G55780	-	Glycosyl hydrolase superfamily protein [Source:TAIR;Acc:AT3G55780]	0	1.72	inf	0.0017	0.191086	yes	UP	N	N	Y	Y
AT3G58650	-	unknown protein; FUNCTIONS IN: molecular_function unknown; INVOLVED IN: biological_process unknown; LOCATED IN: plasma membrane; EXPRESSED IN: 14 plant structures; EXPRESSED DURING: 8 growth stages; BEST Arabidopsis thaliana protein match is: unknow /.../ein (TAIR:AT5G26910.1); Has 2350 Blast hits to 1412 proteins in 248 species: Archae - 0; Bacteria - 487; Metazoa - 577; Fungi - 236; Plants - 18…	2.77	14.2	2.35	0.0406	0.830141	yes	UP	N	N	N	Y	Y	2.31	17.75		AT3G58650	-	unknown protein; FUNCTIONS IN: molecular_function unknown; INVOLVED IN: biological_process unknown; LOCATED IN: plasma membrane; EXPRESSED IN: 14 plant structures; EXPRESSED DURING: 8 growth stages; BEST Arabidopsis thaliana protein match is: unknow /.../ein (TAIR:AT5G26910.1); Has 2350 Blast hits to 1412 proteins in 248 species: Archae - 0; Bacteria - 487; Metazoa - 577; Fungi - 236; Plants - 18…	2.01	12.7	2.66	0.0186	0.787545	yes	UP	N	N	N	Y	Y	1.68	15.75		AT3G58650	-	unknown protein; FUNCTIONS IN: molecular_function unknown; INVOLVED IN: biological_process unknown; LOCATED IN: plasma membrane; EXPRESSED IN: 14 plant structures; EXPRESSED DURING: 8 growth stages; BEST Arabidopsis thaliana protein match is: unknow /.../ein (TAIR:AT5G26910.1); Has 2350 Blast hits to 1412 proteins in 248 species: Archae - 0; Bacteria - 487; Metazoa - 577; Fungi - 236; Plants - 18…	2.92	14.7	2.33	0.0473	0.910806	yes	UP	N	N	N	Y
AT3G58990	IPMI1	isopropylmalate isomerase 1 [Source:TAIR;Acc:AT3G58990]	46.9	270	2.53	0.01085	0.601197	yes	UP	N	N	N	Y	Y	39.02	338.66		AT3G58990	IPMI1	isopropylmalate isomerase 1 [Source:TAIR;Acc:AT3G58990]	15.3	87.1	2.51	0.0118	0.664057	yes	UP	N	N	N	Y	Y	12.78	108.23		AT3G58990	IPMI1	isopropylmalate isomerase 1 [Source:TAIR;Acc:AT3G58990]	21.8	152	2.8	0.0063	0.46466	yes	UP	N	N	Y	Y
AT3G63300	FKD1	FORKED 1 [Source:TAIR;Acc:AT3G63300]	3.73	27.7	2.89	0.01295	0.653016	yes	UP	N	N	N	Y	Y	3.11	34.68		AT3G63300	FKD1	FORKED 1 [Source:TAIR;Acc:AT3G63300]	2.34	17.5	2.91	0.0075	0.539571	yes	UP	N	N	Y	Y	Y	1.96	21.77		AT3G63300	FKD1	FORKED 1 [Source:TAIR;Acc:AT3G63300]	3.91	22	2.49	0.0263	0.823941	yes	UP	N	N	N	Y
AT4G00820	iqd17	IQ-domain 17 [Source:TAIR;Acc:AT4G00820]	2.73	13.1	2.26	0.0336	0.792636	yes	UP	N	N	N	Y	Y	2.28	16.38		AT4G00820	iqd17	IQ-domain 17 [Source:TAIR;Acc:AT4G00820]	2.48	11.1	2.17	0.03605	0.843162	yes	UP	N	N	N	Y	Y	2.08	13.83		AT4G00820	iqd17	IQ-domain 17 [Source:TAIR;Acc:AT4G00820]	2.16	17	2.98	0.04115	0.885982	yes	UP	N	N	N	Y
AT4G02290	AtGH9B13	glycosyl hydrolase 9B13 [Source:TAIR;Acc:AT4G02290]	2.74	32.5	3.57	0.0155	0.701771	yes	UP	N	N	N	Y	Y	2.28	40.62		AT4G02290	AtGH9B13	glycosyl hydrolase 9B13 [Source:TAIR;Acc:AT4G02290]	1.4	19.6	3.81	0.0109	0.638243	yes	UP	N	N	N	Y	Y	1.17	24.37		AT4G02290	AtGH9B13	glycosyl hydrolase 9B13 [Source:TAIR;Acc:AT4G02290]	1.99	23.3	3.55	0.01715	0.733184	yes	UP	N	N	N	Y
AT4G02800	-	unknown protein; FUNCTIONS IN: molecular_function unknown; INVOLVED IN: biological_process unknown; LOCATED IN: chloroplast; EXPRESSED IN: 16 plant structures; EXPRESSED DURING: 9 growth stages; BEST Arabidopsis thaliana protein match is: unknown pr /.../(TAIR:AT5G01970.1); Has 3209 Blast hits to 2720 proteins in 308 species: Archae - 13; Bacteria - 213; Metazoa - 1207; Fungi - 247; Plants - 183;…	6.96	39.6	2.51	0.032	0.78346	yes	UP	N	N	N	Y	Y	5.8	49.62		AT4G02800	-	unknown protein; FUNCTIONS IN: molecular_function unknown; INVOLVED IN: biological_process unknown; LOCATED IN: chloroplast; EXPRESSED IN: 16 plant structures; EXPRESSED DURING: 9 growth stages; BEST Arabidopsis thaliana protein match is: unknown pr /.../(TAIR:AT5G01970.1); Has 3209 Blast hits to 2720 proteins in 308 species: Archae - 13; Bacteria - 213; Metazoa - 1207; Fungi - 247; Plants - 183;…	5.03	42.8	3.09	0.00755	0.539571	yes	UP	N	N	Y	Y	Y	4.23	53.18		AT4G02800	-	unknown protein; FUNCTIONS IN: molecular_function unknown; INVOLVED IN: biological_process unknown; LOCATED IN: chloroplast; EXPRESSED IN: 16 plant structures; EXPRESSED DURING: 9 growth stages; BEST Arabidopsis thaliana protein match is: unknown pr /.../(TAIR:AT5G01970.1); Has 3209 Blast hits to 2720 proteins in 308 species: Archae - 13; Bacteria - 213; Metazoa - 1207; Fungi - 247; Plants - 183;…	6.79	39.9	2.55	0.02775	0.823941	yes	UP	N	N	N	Y
AT4G05190	ATK5	kinesin 5 [Source:TAIR;Acc:AT4G05190]	4.8	22.1	2.21	0.01715	0.741261	yes	UP	N	N	N	Y	Y	4	27.74		AT4G05190	ATK5	kinesin 5 [Source:TAIR;Acc:AT4G05190]	3.65	21.1	2.53	0.01505	0.734417	yes	UP	N	N	N	Y	Y	3.06	26.14		AT4G05190	ATK5	kinesin 5 [Source:TAIR;Acc:AT4G05190]	5.06	24	2.24	0.01565	0.706376	yes	UP	N	N	N	Y
AT4G12890	-	Gamma interferon responsive lysosomal thiol (GILT) reductase family protein [Source:TAIR;Acc:AT4G12890]	0	3.16	inf	0.0008	0.113797	yes	UP	N	N	Y	Y	Y	0	3.95		AT4G12890	-	Gamma interferon responsive lysosomal thiol (GILT) reductase family protein [Source:TAIR;Acc:AT4G12890]	0	2.39	inf	0.02105	0.791229	yes	UP	N	N	N	Y	Y	0	2.97		AT4G12890	-	Gamma interferon responsive lysosomal thiol (GILT) reductase family protein [Source:TAIR;Acc:AT4G12890]	0	2.67	inf	0.00205	0.213692	yes	UP	N	N	Y	Y
AT4G14200	-	Pentatricopeptide repeat (PPR) superfamily protein [Source:TAIR;Acc:AT4G14200]	2.59	14.7	2.5	0.026	0.765698	yes	UP	N	N	N	Y	Y	2.16	18.36		AT4G14200	-	Pentatricopeptide repeat (PPR) superfamily protein [Source:TAIR;Acc:AT4G14200]	2.26	11.9	2.39	0.0282	0.815554	yes	UP	N	N	N	Y	Y	1.9	14.71		AT4G14200	-	Pentatricopeptide repeat (PPR) superfamily protein [Source:TAIR;Acc:AT4G14200]	2.12	14	2.72	0.0139	0.668454	yes	UP	N	N	N	Y
AT4G14330	-	P-loop containing nucleoside triphosphate hydrolases superfamily protein [Source:TAIR;Acc:AT4G14330]	3.52	21.1	2.58	0.00895	0.536465	yes	UP	N	N	Y	Y	Y	2.94	26.49		AT4G14330	-	P-loop containing nucleoside triphosphate hydrolases superfamily protein [Source:TAIR;Acc:AT4G14330]	2.84	19.3	2.77	0.0179	0.784319	yes	UP	N	N	N	Y	Y	2.38	24.01		AT4G14330	-	P-loop containing nucleoside triphosphate hydrolases superfamily protein [Source:TAIR;Acc:AT4G14330]	4.38	23.6	2.43	0.0164	0.716645	yes	UP	N	N	N	Y
AT4G14723	EPFL4	BEST Arabidopsis thaliana protein match is: allergen-related (TAIR:AT3G22820.1); Has 35333 Blast hits to 34131 proteins in 2444 species: Archae - 798; Bacteria - 22429; Metazoa - 974; Fungi - 991; Plants - 531; Viruses - 0; Other Eukaryotes - 9610 ( /.../: NCBI BLink). [Source:TAIR;Acc:AT4G14723]	0	6.58	inf	0.00025	0.0722008	yes	UP	N	Y	Y	Y	Y	0	8.24		AT4G14723	EPFL4	BEST Arabidopsis thaliana protein match is: allergen-related (TAIR:AT3G22820.1); Has 35333 Blast hits to 34131 proteins in 2444 species: Archae - 798; Bacteria - 22429; Metazoa - 974; Fungi - 991; Plants - 531; Viruses - 0; Other Eukaryotes - 9610 ( /.../: NCBI BLink). [Source:TAIR;Acc:AT4G14723]	0	5.49	inf	0.0006	0.119274	yes	UP	N	N	Y	Y	Y	0	6.82		AT4G14723	EPFL4	BEST Arabidopsis thaliana protein match is: allergen-related (TAIR:AT3G22820.1); Has 35333 Blast hits to 34131 proteins in 2444 species: Archae - 798; Bacteria - 22429; Metazoa - 974; Fungi - 991; Plants - 531; Viruses - 0; Other Eukaryotes - 9610 ( /.../: NCBI BLink). [Source:TAIR;Acc:AT4G14723]	0	5.88	inf	0.00095	0.150918	yes	UP	N	N	Y	Y
AT4G15320	ATCSLB06	cellulose synthase-like B6 [Source:TAIR;Acc:AT4G15320]	0	2.46	inf	5e-05	0.0198552	yes	UP	Y	Y	Y	Y	Y	0	3.08		AT4G15320	ATCSLB06	cellulose synthase-like B6 [Source:TAIR;Acc:AT4G15320]	0	1.33	inf	0.00055	0.119274	yes	UP	N	N	Y	Y	Y	0	1.64		AT4G15320	ATCSLB06	cellulose synthase-like B6 [Source:TAIR;Acc:AT4G15320]	0	0.85	inf	0.00095	0.150918	yes	UP	N	N	Y	Y
AT4G15910	ATDI21	drought-induced 21 [Source:TAIR;Acc:AT4G15910]	18.7	102	2.45	0.03735	0.82114	yes	UP	N	N	N	Y	Y	15.56	128.28		AT4G15910	ATDI21	drought-induced 21 [Source:TAIR;Acc:AT4G15910]	7.12	101	3.82	0.01185	0.664057	yes	UP	N	N	N	Y	Y	5.94	125.04		AT4G15910	ATDI21	drought-induced 21 [Source:TAIR;Acc:AT4G15910]	17.9	145	3.01	0.01275	0.651787	yes	UP	N	N	N	Y
AT4G17000	-	unknown protein; Has 2862 Blast hits to 2331 proteins in 349 species: Archae - 6; Bacteria - 408; Metazoa - 833; Fungi - 223; Plants - 134; Viruses - 7; Other Eukaryotes - 1251 (source: NCBI BLink). [Source:TAIR;Acc:AT4G17000]	2.82	15	2.42	0.0272	0.765698	yes	UP	N	N	N	Y	Y	2.35	18.87		AT4G17000	-	unknown protein; Has 2862 Blast hits to 2331 proteins in 349 species: Archae - 6; Bacteria - 408; Metazoa - 833; Fungi - 223; Plants - 134; Viruses - 7; Other Eukaryotes - 1251 (source: NCBI BLink). [Source:TAIR;Acc:AT4G17000]	2.22	13.5	2.61	0.0153	0.735218	yes	UP	N	N	N	Y	Y	1.86	16.81		AT4G17000	-	unknown protein; Has 2862 Blast hits to 2331 proteins in 349 species: Archae - 6; Bacteria - 408; Metazoa - 833; Fungi - 223; Plants - 134; Viruses - 7; Other Eukaryotes - 1251 (source: NCBI BLink). [Source:TAIR;Acc:AT4G17000]	3.01	15.3	2.34	0.03315	0.838138	yes	UP	N	N	N	Y
AT4G22130	SRF8	STRUBBELIG-receptor family 8 [Source:TAIR;Acc:AT4G22130]	4.01	25.8	2.69	0.0084	0.514831	yes	UP	N	N	Y	Y	Y	3.34	32.27		AT4G22130	SRF8	STRUBBELIG-receptor family 8 [Source:TAIR;Acc:AT4G22130]	2.81	19.8	2.82	0.0231	0.798279	yes	UP	N	N	N	Y	Y	2.35	24.58		AT4G22130	SRF8	STRUBBELIG-receptor family 8 [Source:TAIR;Acc:AT4G22130]	4.13	26.1	2.66	0.0094	0.583866	yes	UP	N	N	Y	Y
AT4G24275	-	Identified as a screen for stress-responsive genes. [Source:TAIR;Acc:AT4G24275]	5.45	35.8	2.72	0.03775	0.821595	yes	UP	N	N	N	Y	Y	4.55	44.86		AT4G24275	-	Identified as a screen for stress-responsive genes. [Source:TAIR;Acc:AT4G24275]	6.75	66.6	3.3	0.0163	0.761944	yes	UP	N	N	N	Y	Y	5.69	82.7		AT4G24275	-	Identified as a screen for stress-responsive genes. [Source:TAIR;Acc:AT4G24275]	6.06	77.5	3.68	0.01335	0.660737	yes	UP	N	N	N	Y
AT4G25010	SWEET14	Nodulin MtN3 family protein [Source:TAIR;Acc:AT4G25010]	0	1.19	inf	0.0233	0.761786	yes	UP	N	N	N	Y	Y	0	1.49		AT4G25010	SWEET14	Nodulin MtN3 family protein [Source:TAIR;Acc:AT4G25010]	0	0.683	inf	0.03645	0.843162	yes	UP	N	N	N	Y	Y	0	0.85		AT4G25010	SWEET14	Nodulin MtN3 family protein [Source:TAIR;Acc:AT4G25010]	0	0.859	inf	0.0347	0.842848	yes	UP	N	N	N	Y
AT4G25240	SKS1	SKU5 similar 1 [Source:TAIR;Acc:AT4G25240]	1.96	17.1	3.13	0.0308	0.779883	yes	UP	N	N	N	Y	Y	1.63	21.42		AT4G25240	SKS1	SKU5 similar 1 [Source:TAIR;Acc:AT4G25240]	1.2	15.4	3.68	0.0098	0.606797	yes	UP	N	N	Y	Y	Y	1.01	19.12		AT4G25240	SKS1	SKU5 similar 1 [Source:TAIR;Acc:AT4G25240]	1.01	16.8	4.06	0.0093	0.580364	yes	UP	N	N	Y	Y
AT4G26320	AGP13	arabinogalactan protein 13 [Source:TAIR;Acc:AT4G26320]	0	31.5	inf	0.0002	0.0624951	yes	UP	N	Y	Y	Y	Y	0	39.46		AT4G26320	AGP13	arabinogalactan protein 13 [Source:TAIR;Acc:AT4G26320]	0	28.5	inf	0.0002	0.0674464	yes	UP	N	Y	Y	Y	Y	0	35.43		AT4G26320	AGP13	arabinogalactan protein 13 [Source:TAIR;Acc:AT4G26320]	0	42.1	inf	5e-05	0.0227549	yes	UP	Y	Y	Y	Y
AT4G26660	-	INVOLVED IN: biological_process unknown; LOCATED IN: chloroplast; EXPRESSED IN: 13 plant structures; EXPRESSED DURING: 7 growth stages; CONTAINS InterPro DOMAIN/s: Kinesin-related protein (InterPro:IPR010544); BEST Arabidopsis thaliana protein match /.../nknown protein (TAIR:AT5G55520.2); Has 1807 Blast hits to 1807 proteins in 277 species: Archae - 0; Bacteria - 0; Metazoa - 736; Fungi - 347; Pl…	4.34	21.4	2.3	0.0235	0.762757	yes	UP	N	N	N	Y	Y	3.63	26.78		AT4G26660	-	INVOLVED IN: biological_process unknown; LOCATED IN: chloroplast; EXPRESSED IN: 13 plant structures; EXPRESSED DURING: 7 growth stages; CONTAINS InterPro DOMAIN/s: Kinesin-related protein (InterPro:IPR010544); BEST Arabidopsis thaliana protein match /.../nknown protein (TAIR:AT5G55520.2); Has 1807 Blast hits to 1807 proteins in 277 species: Archae - 0; Bacteria - 0; Metazoa - 736; Fungi - 347; Pl…	3.29	19.3	2.55	0.0107	0.638243	yes	UP	N	N	N	Y	Y	2.76	23.89		AT4G26660	-	INVOLVED IN: biological_process unknown; LOCATED IN: chloroplast; EXPRESSED IN: 13 plant structures; EXPRESSED DURING: 7 growth stages; CONTAINS InterPro DOMAIN/s: Kinesin-related protein (InterPro:IPR010544); BEST Arabidopsis thaliana protein match /.../nknown protein (TAIR:AT5G55520.2); Has 1807 Blast hits to 1807 proteins in 277 species: Archae - 0; Bacteria - 0; Metazoa - 736; Fungi - 347; Pl…	3.85	20.9	2.44	0.0167	0.719643	yes	UP	N	N	N	Y
AT4G26760	MAP65-2	microtubule-associated protein 65-2 [Source:TAIR;Acc:AT4G26760]	8.3	32.1	1.95	0.03325	0.789263	yes	UP	N	N	N	Y	Y	6.92	40.2		AT4G26760	MAP65-2	microtubule-associated protein 65-2 [Source:TAIR;Acc:AT4G26760]	5.44	24	2.14	0.02915	0.816682	yes	UP	N	N	N	Y	Y	4.55	29.84		AT4G26760	MAP65-2	microtubule-associated protein 65-2 [Source:TAIR;Acc:AT4G26760]	5.33	30.1	2.5	0.0144	0.6768	yes	UP	N	N	N	Y
AT4G27260	GH3.5	Auxin-responsive GH3 family protein [Source:TAIR;Acc:AT4G27260]	2.41	36.8	3.93	0.00095	0.126629	yes	UP	N	N	Y	Y	Y	2.01	45.98		AT4G27260	GH3.5	Auxin-responsive GH3 family protein [Source:TAIR;Acc:AT4G27260]	2.17	25.5	3.56	0.02095	0.791229	yes	UP	N	N	N	Y	Y	1.81	31.62		AT4G27260	GH3.5	Auxin-responsive GH3 family protein [Source:TAIR;Acc:AT4G27260]	2.32	35.4	3.93	0.0005	0.113774	yes	UP	N	N	Y	Y
AT4G28950	ARAC7	RHO-related protein from plants 9 [Source:TAIR;Acc:AT4G28950]	1.87	14.9	3	0.02715	0.765698	yes	UP	N	N	N	Y	Y	1.55	18.65		AT4G28950	ARAC7	RHO-related protein from plants 9 [Source:TAIR;Acc:AT4G28950]	2.26	14.6	2.7	0.04155	0.875282	yes	UP	N	N	N	Y	Y	1.89	18.16		AT4G28950	ARAC7	RHO-related protein from plants 9 [Source:TAIR;Acc:AT4G28950]	2.11	16.9	3	0.0312	0.833265	yes	UP	N	N	N	Y
AT4G29030	-	Putative membrane lipoprotein [Source:TAIR;Acc:AT4G29030]	6.11	316	5.7	0.0019	0.195762	yes	UP	N	N	Y	Y	Y	5.07	396.47		AT4G29030	-	Putative membrane lipoprotein [Source:TAIR;Acc:AT4G29030]	3.41	242	6.15	0.002	0.226168	yes	UP	N	N	Y	Y	Y	2.83	300.3		AT4G29030	-	Putative membrane lipoprotein [Source:TAIR;Acc:AT4G29030]	4.97	262	5.72	0.00265	0.256199	yes	UP	N	N	Y	Y
AT4G29080	PAP2	phytochrome-associated protein 2 [Source:TAIR;Acc:AT4G29080]	7.86	42	2.42	0.037	0.818164	yes	UP	N	N	N	Y	Y	6.56	52.55		AT4G29080	PAP2	phytochrome-associated protein 2 [Source:TAIR;Acc:AT4G29080]	4.37	33.8	2.95	0.04745	0.896112	yes	UP	N	N	N	Y	Y	3.65	41.91		AT4G29080	PAP2	phytochrome-associated protein 2 [Source:TAIR;Acc:AT4G29080]	10.3	46	2.16	0.02865	0.823941	yes	UP	N	N	N	Y
AT4G29140	-	MATE efflux family protein [Source:TAIR;Acc:AT4G29140]	6.06	25.2	2.06	0.03815	0.821595	yes	UP	N	N	N	Y	Y	5.05	31.63		AT4G29140	-	MATE efflux family protein [Source:TAIR;Acc:AT4G29140]	7.55	44.5	2.56	0.0096	0.600318	yes	UP	N	N	Y	Y	Y	6.3	55.32		AT4G29140	-	MATE efflux family protein [Source:TAIR;Acc:AT4G29140]	9.77	38	1.96	0.0499	0.915971	yes	UP	N	N	N	Y
AT4G31610	REM1	Transcriptional factor B3 family protein [Source:TAIR;Acc:AT4G31610]	0	1.29	inf	0.00035	0.0837846	yes	UP	N	Y	Y	Y	Y	0	1.62		AT4G31610	REM1	Transcriptional factor B3 family protein [Source:TAIR;Acc:AT4G31610]	0	0.831	inf	0.00085	0.131576	yes	UP	N	N	Y	Y	Y	0	1.03		AT4G31610	REM1	Transcriptional factor B3 family protein [Source:TAIR;Acc:AT4G31610]	0	0.988	inf	0.0011	0.150918	yes	UP	N	N	Y	Y
AT4G31615	REM2	Transcriptional factor B3 family protein [Source:TAIR;Acc:AT4G31615]	0	1.82	inf	0.0004	0.0837846	yes	UP	N	Y	Y	Y	Y	0	2.29		AT4G31615	REM2	Transcriptional factor B3 family protein [Source:TAIR;Acc:AT4G31615]	0	1.54	inf	0.0007	0.122101	yes	UP	N	N	Y	Y	Y	0	1.91		AT4G31615	REM2	Transcriptional factor B3 family protein [Source:TAIR;Acc:AT4G31615]	0	1.8	inf	0.0013	0.159584	yes	UP	N	N	Y	Y
AT4G31760	PER46	Peroxidase superfamily protein [Source:TAIR;Acc:AT4G31760]	0	0.731	inf	0.03495	0.796291	yes	UP	N	N	N	Y	Y	0	0.91		AT4G31760	PER46	Peroxidase superfamily protein [Source:TAIR;Acc:AT4G31760]	0	1.51	inf	0.02105	0.791229	yes	UP	N	N	N	Y	Y	0	1.88		AT4G31760	PER46	Peroxidase superfamily protein [Source:TAIR;Acc:AT4G31760]	0	2.86	inf	0.00065	0.133279	yes	UP	N	N	Y	Y
AT4G31840	ENODL15	early nodulin-like protein 15 [Source:TAIR;Acc:AT4G31840]	60.4	250	2.05	0.03915	0.827315	yes	UP	N	N	N	Y	Y	50.33	313.68		AT4G31840	ENODL15	early nodulin-like protein 15 [Source:TAIR;Acc:AT4G31840]	38.3	251	2.71	0.00615	0.494224	yes	UP	N	N	Y	Y	Y	32.05	312.1		AT4G31840	ENODL15	early nodulin-like protein 15 [Source:TAIR;Acc:AT4G31840]	53.7	245	2.19	0.03005	0.824563	yes	UP	N	N	N	Y
AT4G33260	CDC20.2	Transducin family protein / WD-40 repeat family protein [Source:TAIR;Acc:AT4G33260]	9.85	64.7	2.72	0.00685	0.473072	yes	UP	N	N	Y	Y	Y	8.2	80.88		AT4G33260	CDC20.2	Transducin family protein / WD-40 repeat family protein [Source:TAIR;Acc:AT4G33260]	10.1	64.7	2.67	0.0089	0.577582	yes	UP	N	N	Y	Y	Y	8.47	80.32		AT4G33260	CDC20.2	Transducin family protein / WD-40 repeat family protein [Source:TAIR;Acc:AT4G33260]	12.6	69.2	2.46	0.0141	0.671153	yes	UP	N	N	N	Y
AT4G33270	CDC20.1	Transducin family protein / WD-40 repeat family protein [Source:TAIR;Acc:AT4G33270]	17.8	90.7	2.35	0.01915	0.761786	yes	UP	N	N	N	Y	Y	14.83	113.29		AT4G33270	CDC20.1	Transducin family protein / WD-40 repeat family protein [Source:TAIR;Acc:AT4G33270]	14.5	92.7	2.68	0.0067	0.520698	yes	UP	N	N	Y	Y	Y	12.11	115.09		AT4G33270	CDC20.1	Transducin family protein / WD-40 repeat family protein [Source:TAIR;Acc:AT4G33270]	20.3	94.1	2.21	0.02345	0.823941	yes	UP	N	N	N	Y
AT4G34160	CYCD3_1	CYCLIN D3;1 [Source:TAIR;Acc:AT4G34160]	17.3	69.3	2	0.0295	0.772637	yes	UP	N	N	N	Y	Y	14.41	86.73		AT4G34160	CYCD3_1	CYCLIN D3;1 [Source:TAIR;Acc:AT4G34160]	14.1	63.9	2.18	0.0322	0.816682	yes	UP	N	N	N	Y	Y	11.85	79.3		AT4G34160	CYCD3_1	CYCLIN D3;1 [Source:TAIR;Acc:AT4G34160]	14.7	61.9	2.08	0.0234	0.823941	yes	UP	N	N	N	Y
AT4G35810	-	2-oxoglutarate (2OG) and Fe(II)-dependent oxygenase superfamily protein [Source:TAIR;Acc:AT4G35810]	0	21.2	inf	5e-05	0.0198552	yes	UP	Y	Y	Y	Y	Y	0	26.58		AT4G35810	-	2-oxoglutarate (2OG) and Fe(II)-dependent oxygenase superfamily protein [Source:TAIR;Acc:AT4G35810]	0	14.4	inf	5e-05	0.0236063	yes	UP	Y	Y	Y	Y	Y	0	17.88		AT4G35810	-	2-oxoglutarate (2OG) and Fe(II)-dependent oxygenase superfamily protein [Source:TAIR;Acc:AT4G35810]	0	18.8	inf	5e-05	0.0227549	yes	UP	Y	Y	Y	Y
AT4G36180	-	Leucine-rich receptor-like protein kinase family protein [Source:TAIR;Acc:AT4G36180]	7.91	35.5	2.17	0.03265	0.78346	yes	UP	N	N	N	Y	Y	6.59	44.44		AT4G36180	-	Leucine-rich receptor-like protein kinase family protein [Source:TAIR;Acc:AT4G36180]	5.54	26.4	2.25	0.02355	0.798279	yes	UP	N	N	N	Y	Y	4.63	32.79		AT4G36180	-	Leucine-rich receptor-like protein kinase family protein [Source:TAIR;Acc:AT4G36180]	6.7	34.5	2.36	0.0205	0.800229	yes	UP	N	N	N	Y
AT4G37750	ANT	Integrase-type DNA-binding superfamily protein [Source:TAIR;Acc:AT4G37750]	3.93	60.7	3.95	0.00285	0.264994	yes	UP	N	N	Y	Y	Y	3.27	76.01		AT4G37750	ANT	Integrase-type DNA-binding superfamily protein [Source:TAIR;Acc:AT4G37750]	2.33	52.3	4.49	0.0003	0.0858409	yes	UP	N	Y	Y	Y	Y	1.95	64.88		AT4G37750	ANT	Integrase-type DNA-binding superfamily protein [Source:TAIR;Acc:AT4G37750]	2.41	49.7	4.37	0.00035	0.0989492	yes	UP	N	Y	Y	Y
AT4G38660	-	Pathogenesis-related thaumatin superfamily protein [Source:TAIR;Acc:AT4G38660]	19.6	70.8	1.85	0.04245	0.836129	yes	UP	N	N	N	Y	Y	16.29	88.59		AT4G38660	-	Pathogenesis-related thaumatin superfamily protein [Source:TAIR;Acc:AT4G38660]	12.9	60.8	2.24	0.0212	0.791229	yes	UP	N	N	N	Y	Y	10.74	75.52		AT4G38660	-	Pathogenesis-related thaumatin superfamily protein [Source:TAIR;Acc:AT4G38660]	10.7	61.8	2.53	0.01255	0.64688	yes	UP	N	N	N	Y
AT5G01120	-	Protein of unknown function (DUF674) [Source:TAIR;Acc:AT5G01120]	0	1.34	inf	0.0007	0.113074	yes	UP	N	N	Y	Y	Y	0	1.68		AT5G01120	-	Protein of unknown function (DUF674) [Source:TAIR;Acc:AT5G01120]	0	0.826	inf	0.02025	0.791229	yes	UP	N	N	N	Y	Y	0	1.02		AT5G01120	-	Protein of unknown function (DUF674) [Source:TAIR;Acc:AT5G01120]	0	1.2	inf	0.00095	0.150918	yes	UP	N	N	Y	Y
AT5G03870	-	Glutaredoxin family protein [Source:TAIR;Acc:AT5G03870]	2.64	17.3	2.71	0.04485	0.850836	yes	UP	N	N	N	Y	Y	2.2	21.66		AT5G03870	-	Glutaredoxin family protein [Source:TAIR;Acc:AT5G03870]	1.72	17.3	3.33	0.01585	0.748318	yes	UP	N	N	N	Y	Y	1.44	21.47		AT5G03870	-	Glutaredoxin family protein [Source:TAIR;Acc:AT5G03870]	3.78	19.2	2.34	0.029	0.823941	yes	UP	N	N	N	Y
AT5G05180	-	unknown protein; BEST Arabidopsis thaliana protein match is: unknown protein (TAIR:AT3G10880.1); Has 1807 Blast hits to 1807 proteins in 277 species: Archae - 0; Bacteria - 0; Metazoa - 736; Fungi - 347; Plants - 385; Viruses - 0; Other Eukaryotes - /.../source: NCBI BLink). [Source:TAIR;Acc:AT5G05180]	7.91	30.7	1.96	0.0425	0.836129	yes	UP	N	N	N	Y	Y	6.6	38.44		AT5G05180	-	unknown protein; BEST Arabidopsis thaliana protein match is: unknown protein (TAIR:AT3G10880.1); Has 1807 Blast hits to 1807 proteins in 277 species: Archae - 0; Bacteria - 0; Metazoa - 736; Fungi - 347; Plants - 385; Viruses - 0; Other Eukaryotes - /.../source: NCBI BLink). [Source:TAIR;Acc:AT5G05180]	5.78	31.9	2.46	0.02405	0.798279	yes	UP	N	N	N	Y	Y	4.84	39.57		AT5G05180	-	unknown protein; BEST Arabidopsis thaliana protein match is: unknown protein (TAIR:AT3G10880.1); Has 1807 Blast hits to 1807 proteins in 277 species: Archae - 0; Bacteria - 0; Metazoa - 736; Fungi - 347; Plants - 385; Viruses - 0; Other Eukaryotes - /.../source: NCBI BLink). [Source:TAIR;Acc:AT5G05180]	8.81	37.1	2.08	0.0329	0.83635	yes	UP	N	N	N	Y
AT5G06150	CYC1BAT	Cyclin family protein [Source:TAIR;Acc:AT5G06150]	10.1	60.6	2.58	0.0058	0.436972	yes	UP	N	N	Y	Y	Y	8.44	75.8		AT5G06150	CYC1BAT	Cyclin family protein [Source:TAIR;Acc:AT5G06150]	8.8	58.2	2.73	0.007	0.524583	yes	UP	N	N	Y	Y	Y	7.37	72.3		AT5G06150	CYC1BAT	Cyclin family protein [Source:TAIR;Acc:AT5G06150]	12.4	64.8	2.38	0.00755	0.503127	yes	UP	N	N	Y	Y
AT5G06930	-	LOCATED IN: chloroplast; EXPRESSED IN: 15 plant structures; EXPRESSED DURING: 7 growth stages; BEST Arabidopsis thaliana protein match is: nucleolar protein gar2-related (TAIR:AT2G42320.2); Has 3369 Blast hits to 1526 proteins in 313 species: Archae /.../Bacteria - 910; Metazoa - 754; Fungi - 336; Plants - 137; Viruses - 11; Other Eukaryotes - 1219 (source: NCBI BLink). [Source:TAIR;Acc:AT5G06930]	0.738	4.92	2.74	0.0341	0.796291	yes	UP	N	N	N	Y	Y	0.61	6.16		AT5G06930	-	LOCATED IN: chloroplast; EXPRESSED IN: 15 plant structures; EXPRESSED DURING: 7 growth stages; BEST Arabidopsis thaliana protein match is: nucleolar protein gar2-related (TAIR:AT2G42320.2); Has 3369 Blast hits to 1526 proteins in 313 species: Archae /.../Bacteria - 910; Metazoa - 754; Fungi - 336; Plants - 137; Viruses - 11; Other Eukaryotes - 1219 (source: NCBI BLink). [Source:TAIR;Acc:AT5G06930]	0.867	7.04	3.02	0.0269	0.803808	yes	UP	N	N	N	Y	Y	0.73	8.74		AT5G06930	-	LOCATED IN: chloroplast; EXPRESSED IN: 15 plant structures; EXPRESSED DURING: 7 growth stages; BEST Arabidopsis thaliana protein match is: nucleolar protein gar2-related (TAIR:AT2G42320.2); Has 3369 Blast hits to 1526 proteins in 313 species: Archae /.../Bacteria - 910; Metazoa - 754; Fungi - 336; Plants - 137; Viruses - 11; Other Eukaryotes - 1219 (source: NCBI BLink). [Source:TAIR;Acc:AT5G06930]	1.17	8.9	2.92	0.03385	0.841144	yes	UP	N	N	N	Y
AT5G07030	-	Eukaryotic aspartyl protease family protein [Source:TAIR;Acc:AT5G07030]	19.4	164	3.08	0.0114	0.6121	yes	UP	N	N	N	Y	Y	16.18	205.13		AT5G07030	-	Eukaryotic aspartyl protease family protein [Source:TAIR;Acc:AT5G07030]	11.5	100	3.13	0.0045	0.406615	yes	UP	N	N	Y	Y	Y	9.62	124.66		AT5G07030	-	Eukaryotic aspartyl protease family protein [Source:TAIR;Acc:AT5G07030]	11.4	132	3.53	0.0019	0.206117	yes	UP	N	N	Y	Y
AT5G07180	ERL2	ERECTA-like 2 [Source:TAIR;Acc:AT5G07180]	8.57	29.6	1.79	0.049	0.874366	yes	UP	N	N	N	Y	Y	7.13	37.01		AT5G07180	ERL2	ERECTA-like 2 [Source:TAIR;Acc:AT5G07180]	5.47	24	2.13	0.03335	0.823287	yes	UP	N	N	N	Y	Y	4.57	29.73		AT5G07180	ERL2	ERECTA-like 2 [Source:TAIR;Acc:AT5G07180]	6.75	23.8	1.82	0.0431	0.890684	yes	UP	N	N	N	Y
AT5G11510	MYB3R-4	myb domain protein 3r-4 [Source:TAIR;Acc:AT5G11510]	3.22	14.7	2.19	0.03265	0.78346	yes	UP	N	N	N	Y	Y	2.69	18.42		AT5G11510	MYB3R-4	myb domain protein 3r-4 [Source:TAIR;Acc:AT5G11510]	2.86	13.6	2.25	0.02335	0.798279	yes	UP	N	N	N	Y	Y	2.39	16.89		AT5G11510	MYB3R-4	myb domain protein 3r-4 [Source:TAIR;Acc:AT5G11510]	3.61	15.7	2.12	0.03725	0.846587	yes	UP	N	N	N	Y
AT5G14090	-	unknown protein; Has 56 Blast hits to 56 proteins in 18 species: Archae - 0; Bacteria - 0; Metazoa - 0; Fungi - 2; Plants - 46; Viruses - 0; Other Eukaryotes - 8 (source: NCBI BLink). [Source:TAIR;Acc:AT5G14090]	2.01	28.4	3.82	0.0092	0.5446	yes	UP	N	N	Y	Y	Y	1.68	35.6		AT5G14090	-	unknown protein; Has 56 Blast hits to 56 proteins in 18 species: Archae - 0; Bacteria - 0; Metazoa - 0; Fungi - 2; Plants - 46; Viruses - 0; Other Eukaryotes - 8 (source: NCBI BLink). [Source:TAIR;Acc:AT5G14090]	2.03	32.1	3.99	0.00845	0.563881	yes	UP	N	N	Y	Y	Y	1.7	39.87		AT5G14090	-	unknown protein; Has 56 Blast hits to 56 proteins in 18 species: Archae - 0; Bacteria - 0; Metazoa - 0; Fungi - 2; Plants - 46; Viruses - 0; Other Eukaryotes - 8 (source: NCBI BLink). [Source:TAIR;Acc:AT5G14090]	1.69	48.6	4.84	0.0021	0.216486	yes	UP	N	N	Y	Y
AT5G17160	-	unknown protein; BEST Arabidopsis thaliana protein match is: unknown protein (TAIR:AT3G03130.1); Has 14330 Blast hits to 10381 proteins in 896 species: Archae - 94; Bacteria - 2881; Metazoa - 4019; Fungi - 1576; Plants - 515; Viruses - 110; Other Eu /.../es - 5135 (source: NCBI BLink). [Source:TAIR;Acc:AT5G17160]	9.31	52.3	2.49	0.0141	0.673584	yes	UP	N	N	N	Y	Y	7.77	65.52		AT5G17160	-	unknown protein; BEST Arabidopsis thaliana protein match is: unknown protein (TAIR:AT3G03130.1); Has 14330 Blast hits to 10381 proteins in 896 species: Archae - 94; Bacteria - 2881; Metazoa - 4019; Fungi - 1576; Plants - 515; Viruses - 110; Other Eu /.../es - 5135 (source: NCBI BLink). [Source:TAIR;Acc:AT5G17160]	6.26	44.7	2.83	0.0096	0.600318	yes	UP	N	N	Y	Y	Y	5.25	55.41		AT5G17160	-	unknown protein; BEST Arabidopsis thaliana protein match is: unknown protein (TAIR:AT3G03130.1); Has 14330 Blast hits to 10381 proteins in 896 species: Archae - 94; Bacteria - 2881; Metazoa - 4019; Fungi - 1576; Plants - 515; Viruses - 110; Other Eu /.../es - 5135 (source: NCBI BLink). [Source:TAIR;Acc:AT5G17160]	8.5	45.7	2.43	0.00875	0.559131	yes	UP	N	N	Y	Y
AT5G22310	-	unknown protein; BEST Arabidopsis thaliana protein match is: unknown protein (TAIR:AT3G11590.1); Has 30201 Blast hits to 17322 proteins in 780 species: Archae - 12; Bacteria - 1396; Metazoa - 17338; Fungi - 3422; Plants - 5037; Viruses - 0; Other Eu /.../es - 2996 (source: NCBI BLink). [Source:TAIR;Acc:AT5G22310]	1.77	12.7	2.84	0.04085	0.830141	yes	UP	N	N	N	Y	Y	1.48	15.9		AT5G22310	-	unknown protein; BEST Arabidopsis thaliana protein match is: unknown protein (TAIR:AT3G11590.1); Has 30201 Blast hits to 17322 proteins in 780 species: Archae - 12; Bacteria - 1396; Metazoa - 17338; Fungi - 3422; Plants - 5037; Viruses - 0; Other Eu /.../es - 2996 (source: NCBI BLink). [Source:TAIR;Acc:AT5G22310]	2.27	20.6	3.18	0.03255	0.816682	yes	UP	N	N	N	Y	Y	1.9	25.62		AT5G22310	-	unknown protein; BEST Arabidopsis thaliana protein match is: unknown protein (TAIR:AT3G11590.1); Has 30201 Blast hits to 17322 proteins in 780 species: Archae - 12; Bacteria - 1396; Metazoa - 17338; Fungi - 3422; Plants - 5037; Viruses - 0; Other Eu /.../es - 2996 (source: NCBI BLink). [Source:TAIR;Acc:AT5G22310]	2.04	15.4	2.91	0.0372	0.846481	yes	UP	N	N	N	Y
AT5G22580	-	Stress responsive A/B Barrel Domain [Source:TAIR;Acc:AT5G22580]	42.1	237	2.49	0.00635	0.461975	yes	UP	N	N	Y	Y	Y	35.03	296.5		AT5G22580	-	Stress responsive A/B Barrel Domain [Source:TAIR;Acc:AT5G22580]	21.4	216	3.34	0.00595	0.482256	yes	UP	N	N	Y	Y	Y	17.86	268.08		AT5G22580	-	Stress responsive A/B Barrel Domain [Source:TAIR;Acc:AT5G22580]	19.3	228	3.56	0.0034	0.307964	yes	UP	N	N	Y	Y
AT5G22740	ATCSLA02	cellulose synthase-like A02 [Source:TAIR;Acc:AT5G22740]	9.29	37.9	2.03	0.02765	0.765698	yes	UP	N	N	N	Y	Y	7.74	47.52		AT5G22740	ATCSLA02	cellulose synthase-like A02 [Source:TAIR;Acc:AT5G22740]	6.13	23.9	1.96	0.045	0.884438	yes	UP	N	N	N	Y	Y	5.14	29.68		AT5G22740	ATCSLA02	cellulose synthase-like A02 [Source:TAIR;Acc:AT5G22740]	8.27	36.3	2.14	0.03395	0.841266	yes	UP	N	N	N	Y
AT5G23010	MAM1	methylthioalkylmalate synthase 1 [Source:TAIR;Acc:AT5G23010]	35	154	2.14	0.04925	0.874366	yes	UP	N	N	N	Y	Y	29.11	192.45		AT5G23010	MAM1	methylthioalkylmalate synthase 1 [Source:TAIR;Acc:AT5G23010]	26.3	105	1.99	0.0351	0.842266	yes	UP	N	N	N	Y	Y	21.99	129.8		AT5G23010	MAM1	methylthioalkylmalate synthase 1 [Source:TAIR;Acc:AT5G23010]	28.8	137	2.25	0.0464	0.905625	yes	UP	N	N	N	Y
AT5G23940	EMB3009	HXXXD-type acyl-transferase family protein [Source:TAIR;Acc:AT5G23940]	2.98	67.1	4.49	0.00025	0.0722008	yes	UP	N	Y	Y	Y	Y	2.48	84.11		AT5G23940	EMB3009	HXXXD-type acyl-transferase family protein [Source:TAIR;Acc:AT5G23940]	1.09	54.7	5.65	0.00235	0.253599	yes	UP	N	N	Y	Y	Y	0.91	67.93		AT5G23940	EMB3009	HXXXD-type acyl-transferase family protein [Source:TAIR;Acc:AT5G23940]	2.45	57.5	4.55	0.00555	0.424416	yes	UP	N	N	Y	Y
AT5G36960	-	unknown protein; Has 1807 Blast hits to 1807 proteins in 277 species: Archae - 0; Bacteria - 0; Metazoa - 736; Fungi - 347; Plants - 385; Viruses - 0; Other Eukaryotes - 339 (source: NCBI BLink). [Source:TAIR;Acc:AT5G36960]	0	2.04	inf	0.02625	0.765698	yes	UP	N	N	N	Y	Y	0	2.56		AT5G36960	-	unknown protein; Has 1807 Blast hits to 1807 proteins in 277 species: Archae - 0; Bacteria - 0; Metazoa - 736; Fungi - 347; Plants - 385; Viruses - 0; Other Eukaryotes - 339 (source: NCBI BLink). [Source:TAIR;Acc:AT5G36960]	0	1.11	inf	0.0367	0.843162	yes	UP	N	N	N	Y	Y	0	1.38		AT5G36960	-	unknown protein; Has 1807 Blast hits to 1807 proteins in 277 species: Archae - 0; Bacteria - 0; Metazoa - 736; Fungi - 347; Plants - 385; Viruses - 0; Other Eukaryotes - 339 (source: NCBI BLink). [Source:TAIR;Acc:AT5G36960]	0	1.7	inf	0.0325	0.833265	yes	UP	N	N	N	Y
AT5G37010	-	unknown protein; FUNCTIONS IN: molecular_function unknown; INVOLVED IN: N-terminal protein myristoylation; EXPRESSED IN: 22 plant structures; EXPRESSED DURING: 13 growth stages; BEST Arabidopsis thaliana protein match is: unknown protein (TAIR:AT1G6 /.../); Has 6746 Blast hits to 5259 proteins in 486 species: Archae - 7; Bacteria - 485; Metazoa - 3508; Fungi - 577; Plants - 378; Viruses - 50; Oth…	4.21	19.9	2.25	0.0238	0.762757	yes	UP	N	N	N	Y	Y	3.51	25.03		AT5G37010	-	unknown protein; FUNCTIONS IN: molecular_function unknown; INVOLVED IN: N-terminal protein myristoylation; EXPRESSED IN: 22 plant structures; EXPRESSED DURING: 13 growth stages; BEST Arabidopsis thaliana protein match is: unknown protein (TAIR:AT1G6 /.../); Has 6746 Blast hits to 5259 proteins in 486 species: Archae - 7; Bacteria - 485; Metazoa - 3508; Fungi - 577; Plants - 378; Viruses - 50; Oth…	3.83	18.2	2.25	0.04825	0.896112	yes	UP	N	N	N	Y	Y	3.21	22.59		AT5G37010	-	unknown protein; FUNCTIONS IN: molecular_function unknown; INVOLVED IN: N-terminal protein myristoylation; EXPRESSED IN: 22 plant structures; EXPRESSED DURING: 13 growth stages; BEST Arabidopsis thaliana protein match is: unknown protein (TAIR:AT1G6 /.../); Has 6746 Blast hits to 5259 proteins in 486 species: Archae - 7; Bacteria - 485; Metazoa - 3508; Fungi - 577; Plants - 378; Viruses - 50; Oth…	4.5	19.5	2.12	0.03195	0.833265	yes	UP	N	N	N	Y
AT5G38930	-	RmlC-like cupins superfamily protein [Source:TAIR;Acc:AT5G38930]	0	38.1	inf	5e-05	0.0198552	yes	UP	Y	Y	Y	Y	Y	0	47.63		AT5G38930	-	RmlC-like cupins superfamily protein [Source:TAIR;Acc:AT5G38930]	0	29.6	inf	5e-05	0.0236063	yes	UP	Y	Y	Y	Y	Y	0	36.74		AT5G38930	-	RmlC-like cupins superfamily protein [Source:TAIR;Acc:AT5G38930]	0	42.1	inf	5e-05	0.0227549	yes	UP	Y	Y	Y	Y
AT5G42800	DFR	dihydroflavonol 4-reductase [Source:TAIR;Acc:AT5G42800]	12.9	73.2	2.51	0.00645	0.465695	yes	UP	N	N	Y	Y	Y	10.72	91.6		AT5G42800	DFR	dihydroflavonol 4-reductase [Source:TAIR;Acc:AT5G42800]	1.47	38.8	4.72	0.00325	0.323033	yes	UP	N	N	Y	Y	Y	1.23	48.23		AT5G42800	DFR	dihydroflavonol 4-reductase [Source:TAIR;Acc:AT5G42800]	1.35	35	4.69	0.00465	0.382222	yes	UP	N	N	Y	Y
AT5G44400	-	FAD-binding Berberine family protein [Source:TAIR;Acc:AT5G44400]	4.65	26.6	2.52	0.03445	0.796291	yes	UP	N	N	N	Y	Y	3.88	33.35		AT5G44400	-	FAD-binding Berberine family protein [Source:TAIR;Acc:AT5G44400]	1.98	16.8	3.08	0.0278	0.813958	yes	UP	N	N	N	Y	Y	1.66	20.82		AT5G44400	-	FAD-binding Berberine family protein [Source:TAIR;Acc:AT5G44400]	2.85	18.2	2.68	0.01395	0.669134	yes	UP	N	N	N	Y
AT5G45670	-	GDSL-like Lipase/Acylhydrolase superfamily protein [Source:TAIR;Acc:AT5G45670]	21.8	106	2.28	0.02535	0.765698	yes	UP	N	N	N	Y	Y	18.2	133.35		AT5G45670	-	GDSL-like Lipase/Acylhydrolase superfamily protein [Source:TAIR;Acc:AT5G45670]	11.5	86	2.9	0.00845	0.563881	yes	UP	N	N	Y	Y	Y	9.66	106.75		AT5G45670	-	GDSL-like Lipase/Acylhydrolase superfamily protein [Source:TAIR;Acc:AT5G45670]	9.76	106	3.45	0.0014	0.170736	yes	UP	N	N	Y	Y
AT5G45700	-	Haloacid dehalogenase-like hydrolase (HAD) superfamily protein [Source:TAIR;Acc:AT5G45700]	9.68	49.2	2.35	0.02955	0.772637	yes	UP	N	N	N	Y	Y	8.06	61.67		AT5G45700	-	Haloacid dehalogenase-like hydrolase (HAD) superfamily protein [Source:TAIR;Acc:AT5G45700]	4.88	37.2	2.93	0.02855	0.816682	yes	UP	N	N	N	Y	Y	4.09	46.16		AT5G45700	-	Haloacid dehalogenase-like hydrolase (HAD) superfamily protein [Source:TAIR;Acc:AT5G45700]	9.56	42.5	2.15	0.0415	0.885982	yes	UP	N	N	N	Y
AT5G48310	-	unknown protein; BEST Arabidopsis thaliana protein match is: unknown protein (TAIR:AT4G24610.1); Has 1807 Blast hits to 1807 proteins in 277 species: Archae - 0; Bacteria - 0; Metazoa - 736; Fungi - 347; Plants - 385; Viruses - 0; Other Eukaryotes - /.../source: NCBI BLink). [Source:TAIR;Acc:AT5G48310]	1.94	9.45	2.28	0.04055	0.830141	yes	UP	N	N	N	Y	Y	1.62	11.83		AT5G48310	-	unknown protein; BEST Arabidopsis thaliana protein match is: unknown protein (TAIR:AT4G24610.1); Has 1807 Blast hits to 1807 proteins in 277 species: Archae - 0; Bacteria - 0; Metazoa - 736; Fungi - 347; Plants - 385; Viruses - 0; Other Eukaryotes - /.../source: NCBI BLink). [Source:TAIR;Acc:AT5G48310]	1.54	8.97	2.54	0.02105	0.791229	yes	UP	N	N	N	Y	Y	1.29	11.13		AT5G48310	-	unknown protein; BEST Arabidopsis thaliana protein match is: unknown protein (TAIR:AT4G24610.1); Has 1807 Blast hits to 1807 proteins in 277 species: Archae - 0; Bacteria - 0; Metazoa - 736; Fungi - 347; Plants - 385; Viruses - 0; Other Eukaryotes - /.../source: NCBI BLink). [Source:TAIR;Acc:AT5G48310]	2.07	11.2	2.43	0.03855	0.861528	yes	UP	N	N	N	Y
AT5G48360	FH9	Actin-binding FH2 (formin homology 2) family protein [Source:TAIR;Acc:AT5G48360]	9.26	60.3	2.7	0.00845	0.516235	yes	UP	N	N	Y	Y	Y	7.72	75.44		AT5G48360	FH9	Actin-binding FH2 (formin homology 2) family protein [Source:TAIR;Acc:AT5G48360]	6.72	55.4	3.04	0.0054	0.459365	yes	UP	N	N	Y	Y	Y	5.63	68.81		AT5G48360	FH9	Actin-binding FH2 (formin homology 2) family protein [Source:TAIR;Acc:AT5G48360]	7.86	65.3	3.06	0.00515	0.40597	yes	UP	N	N	Y	Y
AT5G48480	-	Lactoylglutathione lyase / glyoxalase I family protein [Source:TAIR;Acc:AT5G48480]	31.3	229	2.87	0.0056	0.433909	yes	UP	N	N	Y	Y	Y	26.08	286.86		AT5G48480	-	Lactoylglutathione lyase / glyoxalase I family protein [Source:TAIR;Acc:AT5G48480]	30.1	210	2.8	0.00905	0.583308	yes	UP	N	N	Y	Y	Y	25.18	261		AT5G48480	-	Lactoylglutathione lyase / glyoxalase I family protein [Source:TAIR;Acc:AT5G48480]	37.7	258	2.77	0.00615	0.460855	yes	UP	N	N	Y	Y
AT5G49280	-	hydroxyproline-rich glycoprotein family protein [Source:TAIR;Acc:AT5G49280]	4.79	31.2	2.7	0.04335	0.839845	yes	UP	N	N	N	Y	Y	3.98	39.04		AT5G49280	-	hydroxyproline-rich glycoprotein family protein [Source:TAIR;Acc:AT5G49280]	3.61	21.9	2.6	0.04055	0.868325	yes	UP	N	N	N	Y	Y	3.02	27.23		AT5G49280	-	hydroxyproline-rich glycoprotein family protein [Source:TAIR;Acc:AT5G49280]	4.1	37.3	3.18	0.0235	0.823941	yes	UP	N	N	N	Y
AT5G49615	TAS3b	TAS3b (trans-acting siRNA 3b); other RNA [Source:TAIR;Acc:AT5G49615]	0	4.65	inf	0.0233	0.761786	yes	UP	N	N	N	Y	Y	0	5.82		AT5G49615	TAS3b	TAS3b (trans-acting siRNA 3b); other RNA [Source:TAIR;Acc:AT5G49615]	0	3.09	inf	0.03195	0.816682	yes	UP	N	N	N	Y	Y	0	3.83		AT5G49615	TAS3b	TAS3b (trans-acting siRNA 3b); other RNA [Source:TAIR;Acc:AT5G49615]	0	2.44	inf	0.04425	0.893572	yes	UP	N	N	N	Y
AT5G51590	-	AT hook motif DNA-binding family protein [Source:TAIR;Acc:AT5G51590]	3.33	16.6	2.32	0.0299	0.775709	yes	UP	N	N	N	Y	Y	2.78	20.75		AT5G51590	-	AT hook motif DNA-binding family protein [Source:TAIR;Acc:AT5G51590]	3.33	14.2	2.09	0.04425	0.881499	yes	UP	N	N	N	Y	Y	2.79	17.58		AT5G51590	-	AT hook motif DNA-binding family protein [Source:TAIR;Acc:AT5G51590]	3.27	15.5	2.25	0.03575	0.842848	yes	UP	N	N	N	Y
AT5G51600	PLE	Microtubule associated protein (MAP65/ASE1) family protein [Source:TAIR;Acc:AT5G51600]	6.45	30.8	2.26	0.0141	0.673584	yes	UP	N	N	N	Y	Y	5.38	38.64		AT5G51600	PLE	Microtubule associated protein (MAP65/ASE1) family protein [Source:TAIR;Acc:AT5G51600]	4.48	31.2	2.8	0.00545	0.461539	yes	UP	N	N	Y	Y	Y	3.76	38.75		AT5G51600	PLE	Microtubule associated protein (MAP65/ASE1) family protein [Source:TAIR;Acc:AT5G51600]	6.26	29.6	2.24	0.02815	0.823941	yes	UP	N	N	N	Y
AT5G52860	ABCG8	ABC-2 type transporter family protein [Source:TAIR;Acc:AT5G52860]	3.29	21.6	2.71	0.04725	0.858563	yes	UP	N	N	N	Y	Y	2.73	27		AT5G52860	ABCG8	ABC-2 type transporter family protein [Source:TAIR;Acc:AT5G52860]	1.69	21.9	3.69	0.0112	0.644854	yes	UP	N	N	N	Y	Y	1.42	27.15		AT5G52860	ABCG8	ABC-2 type transporter family protein [Source:TAIR;Acc:AT5G52860]	3.2	26.6	3.05	0.0318	0.833265	yes	UP	N	N	N	Y
AT5G53486	-	unknown protein; LOCATED IN: endomembrane system; Has 16 Blast hits to 16 proteins in 6 species: Archae - 0; Bacteria - 0; Metazoa - 0; Fungi - 0; Plants - 16; Viruses - 0; Other Eukaryotes - 0 (source: NCBI BLink). [Source:TAIR;Acc:AT5G53486]	4.13	86.3	4.38	0.0025	0.243125	yes	UP	N	N	Y	Y	Y	3.44	107.88		AT5G53486	-	unknown protein; LOCATED IN: endomembrane system; Has 16 Blast hits to 16 proteins in 6 species: Archae - 0; Bacteria - 0; Metazoa - 0; Fungi - 0; Plants - 16; Viruses - 0; Other Eukaryotes - 0 (source: NCBI BLink). [Source:TAIR;Acc:AT5G53486]	0.972	35.6	5.19	0.04065	0.868411	yes	UP	N	N	N	Y	Y	0.81	44.15		AT5G53486	-	unknown protein; LOCATED IN: endomembrane system; Has 16 Blast hits to 16 proteins in 6 species: Archae - 0; Bacteria - 0; Metazoa - 0; Fungi - 0; Plants - 16; Viruses - 0; Other Eukaryotes - 0 (source: NCBI BLink). [Source:TAIR;Acc:AT5G53486]	1.28	46.2	5.18	0.0335	0.840529	yes	UP	N	N	N	Y
AT5G53950	CUC2	NAC (No Apical Meristem) domain transcriptional regulator superfamily protein [Source:TAIR;Acc:AT5G53950]	0	3.36	inf	0.00015	0.0492957	yes	UP	Y	Y	Y	Y	Y	0	4.21		AT5G53950	CUC2	NAC (No Apical Meristem) domain transcriptional regulator superfamily protein [Source:TAIR;Acc:AT5G53950]	0	2.37	inf	0.0014	0.172804	yes	UP	N	N	Y	Y	Y	0	2.94		AT5G53950	CUC2	NAC (No Apical Meristem) domain transcriptional regulator superfamily protein [Source:TAIR;Acc:AT5G53950]	0	2.8	inf	0.0013	0.159584	yes	UP	N	N	Y	Y
AT5G54510	GH3.6	Auxin-responsive GH3 family protein [Source:TAIR;Acc:AT5G54510]	7.12	176	4.62	0.0002	0.0624951	yes	UP	N	Y	Y	Y	Y	5.93	219.7		AT5G54510	GH3.6	Auxin-responsive GH3 family protein [Source:TAIR;Acc:AT5G54510]	6.79	193	4.83	0.00015	0.056655	yes	UP	N	Y	Y	Y	Y	5.68	240.18		AT5G54510	GH3.6	Auxin-responsive GH3 family protein [Source:TAIR;Acc:AT5G54510]	5.55	153	4.79	0.00035	0.0989492	yes	UP	N	Y	Y	Y
AT5G55520	-	CONTAINS InterPro DOMAIN/s: Kinesin-related protein (InterPro:IPR010544); BEST Arabidopsis thaliana protein match is: unknown protein (TAIR:AT4G26660.1); Has 32425 Blast hits to 20462 proteins in 1550 species: Archae - 335; Bacteria - 3392; Metazoa /.../6; Fungi - 2645; Plants - 1561; Viruses - 54; Other Eukaryotes - 7442 (source: NCBI BLink). [Source:TAIR;Acc:AT5G55520]	3.73	22.4	2.59	0.01125	0.609194	yes	UP	N	N	N	Y	Y	3.12	28.1		AT5G55520	-	CONTAINS InterPro DOMAIN/s: Kinesin-related protein (InterPro:IPR010544); BEST Arabidopsis thaliana protein match is: unknown protein (TAIR:AT4G26660.1); Has 32425 Blast hits to 20462 proteins in 1550 species: Archae - 335; Bacteria - 3392; Metazoa /.../6; Fungi - 2645; Plants - 1561; Viruses - 54; Other Eukaryotes - 7442 (source: NCBI BLink). [Source:TAIR;Acc:AT5G55520]	3.96	20.1	2.34	0.02735	0.810839	yes	UP	N	N	N	Y	Y	3.32	24.95		AT5G55520	-	CONTAINS InterPro DOMAIN/s: Kinesin-related protein (InterPro:IPR010544); BEST Arabidopsis thaliana protein match is: unknown protein (TAIR:AT4G26660.1); Has 32425 Blast hits to 20462 proteins in 1550 species: Archae - 335; Bacteria - 3392; Metazoa /.../6; Fungi - 2645; Plants - 1561; Viruses - 54; Other Eukaryotes - 7442 (source: NCBI BLink). [Source:TAIR;Acc:AT5G55520]	5.02	24	2.26	0.02585	0.823941	yes	UP	N	N	N	Y
AT5G57520	ZFP2	zinc finger protein 2 [Source:TAIR;Acc:AT5G57520]	0	8.61	inf	0.00025	0.0722008	yes	UP	N	Y	Y	Y	Y	0	10.77		AT5G57520	ZFP2	zinc finger protein 2 [Source:TAIR;Acc:AT5G57520]	0	5.29	inf	0.00075	0.122101	yes	UP	N	N	Y	Y	Y	0	6.57		AT5G57520	ZFP2	zinc finger protein 2 [Source:TAIR;Acc:AT5G57520]	0	5.95	inf	0.00065	0.133279	yes	UP	N	N	Y	Y
AT5G59330	-	Bifunctional inhibitor/lipid-transfer protein/seed storage 2S albumin superfamily protein [Source:TAIR;Acc:AT5G59330]	0	46.4	inf	5e-05	0.0198552	yes	UP	Y	Y	Y	Y	Y	0	58.14		AT5G59330	-	Bifunctional inhibitor/lipid-transfer protein/seed storage 2S albumin superfamily protein [Source:TAIR;Acc:AT5G59330]	0	27.9	inf	5e-05	0.0236063	yes	UP	Y	Y	Y	Y	Y	0	34.66		AT5G59330	-	Bifunctional inhibitor/lipid-transfer protein/seed storage 2S albumin superfamily protein [Source:TAIR;Acc:AT5G59330]	0	66.6	inf	5e-05	0.0227549	yes	UP	Y	Y	Y	Y
AT5G60930	-	P-loop containing nucleoside triphosphate hydrolases superfamily protein [Source:TAIR;Acc:AT5G60930]	4.94	22.3	2.18	0.01825	0.759527	yes	UP	N	N	N	Y	Y	4.12	27.97		AT5G60930	-	P-loop containing nucleoside triphosphate hydrolases superfamily protein [Source:TAIR;Acc:AT5G60930]	3.34	19	2.51	0.0154	0.738145	yes	UP	N	N	N	Y	Y	2.8	23.57		AT5G60930	-	P-loop containing nucleoside triphosphate hydrolases superfamily protein [Source:TAIR;Acc:AT5G60930]	4.97	21.9	2.14	0.0192	0.772097	yes	UP	N	N	N	Y
AT5G61480	PXY	Leucine-rich repeat protein kinase family protein [Source:TAIR;Acc:AT5G61480]	9.38	43.4	2.21	0.0282	0.765698	yes	UP	N	N	N	Y	Y	7.8	54.45		AT5G61480	PXY	Leucine-rich repeat protein kinase family protein [Source:TAIR;Acc:AT5G61480]	6.96	25.9	1.9	0.03355	0.823916	yes	UP	N	N	N	Y	Y	5.82	32.21		AT5G61480	PXY	Leucine-rich repeat protein kinase family protein [Source:TAIR;Acc:AT5G61480]	9.23	37.7	2.03	0.02485	0.823941	yes	UP	N	N	N	Y
AT5G61850	LFY	floral meristem identity control protein LEAFY (LFY) [Source:TAIR;Acc:AT5G61850]	0	1.28	inf	0.0014	0.160755	yes	UP	N	N	Y	Y	Y	0	1.6		AT5G61850	LFY	floral meristem identity control protein LEAFY (LFY) [Source:TAIR;Acc:AT5G61850]	0	1.01	inf	0.02105	0.791229	yes	UP	N	N	N	Y	Y	0	1.26		AT5G61850	LFY	floral meristem identity control protein LEAFY (LFY) [Source:TAIR;Acc:AT5G61850]	0	1.1	inf	0.0278	0.823941	yes	UP	N	N	N	Y
AT5G64310	AGP1	arabinogalactan protein 1 [Source:TAIR;Acc:AT5G64310]	62.3	255	2.03	0.0287	0.766177	yes	UP	N	N	N	Y	Y	51.85	319.73		AT5G64310	AGP1	arabinogalactan protein 1 [Source:TAIR;Acc:AT5G64310]	60	265	2.14	0.0168	0.764501	yes	UP	N	N	N	Y	Y	50.3	329.45		AT5G64310	AGP1	arabinogalactan protein 1 [Source:TAIR;Acc:AT5G64310]	57.2	242	2.08	0.02045	0.799951	yes	UP	N	N	N	Y
AT5G65410	ATHB25	homeobox protein 25 [Source:TAIR;Acc:AT5G65410]	16.4	76.7	2.23	0.01575	0.704814	yes	UP	N	N	N	Y	Y	13.66	95.94		AT5G65410	ATHB25	homeobox protein 25 [Source:TAIR;Acc:AT5G65410]	16.1	68	2.08	0.0374	0.853018	yes	UP	N	N	N	Y	Y	13.49	84.47		AT5G65410	ATHB25	homeobox protein 25 [Source:TAIR;Acc:AT5G65410]	12.9	75	2.54	0.0125	0.64688	yes	UP	N	N	N	Y
AT5G66230	-	Chalcone-flavanone isomerase family protein [Source:TAIR;Acc:AT5G66230]	11.6	59.9	2.37	0.01355	0.663731	yes	UP	N	N	N	Y	Y	9.65	74.96		AT5G66230	-	Chalcone-flavanone isomerase family protein [Source:TAIR;Acc:AT5G66230]	5.54	55.3	3.32	0.0069	0.523319	yes	UP	N	N	Y	Y	Y	4.64	68.64		AT5G66230	-	Chalcone-flavanone isomerase family protein [Source:TAIR;Acc:AT5G66230]	11.3	59.8	2.41	0.01095	0.61822	yes	UP	N	N	N	Y
AT5G67270	ATEB1C	end binding protein 1C [Source:TAIR;Acc:AT5G67270]	8.64	36.8	2.09	0.03505	0.796291	yes	UP	N	N	N	Y	Y	7.22	46.03		AT5G67270	ATEB1C	end binding protein 1C [Source:TAIR;Acc:AT5G67270]	4.94	43.6	3.14	0.00565	0.472125	yes	UP	N	N	Y	Y	Y	4.13	54.12		AT5G67270	ATEB1C	end binding protein 1C [Source:TAIR;Acc:AT5G67270]	8.29	48.3	2.54	0.0124	0.64688	yes	UP	N	N	N	Y
AT1G02475	-	Polyketide cyclase/dehydrase and lipid transport superfamily protein [Source:TAIR;Acc:AT1G02475]	139	32.3	-2.11	0.0232	0.761786	yes	DOWN	N	N	N	Y	Y	115.82	40.38		AT1G02475	-	Polyketide cyclase/dehydrase and lipid transport superfamily protein [Source:TAIR;Acc:AT1G02475]	152	42.4	-1.84	0.03765	0.854592	yes	DOWN	N	N	N	Y	Y	126.89	52.68		AT1G02475	-	Polyketide cyclase/dehydrase and lipid transport superfamily protein [Source:TAIR;Acc:AT1G02475]	154	32.7	-2.24	0.01525	0.697426	yes	DOWN	N	N	N	Y
AT1G04350	-	2-oxoglutarate (2OG) and Fe(II)-dependent oxygenase superfamily protein [Source:TAIR;Acc:AT1G04350]	74.6	15.1	-2.3	0.0122	0.637107	yes	DOWN	N	N	N	Y	Y	62.15	18.9		AT1G04350	-	2-oxoglutarate (2OG) and Fe(II)-dependent oxygenase superfamily protein [Source:TAIR;Acc:AT1G04350]	78.5	16.2	-2.27	0.0228	0.798279	yes	DOWN	N	N	N	Y	Y	65.65	20.14		AT1G04350	-	2-oxoglutarate (2OG) and Fe(II)-dependent oxygenase superfamily protein [Source:TAIR;Acc:AT1G04350]	59.8	10.4	-2.52	0.0108	0.617226	yes	DOWN	N	N	N	Y
AT1G04800	-	glycine-rich protein [Source:TAIR;Acc:AT1G04800]	171	12.4	-3.78	0.00045	0.0866409	yes	DOWN	N	Y	Y	Y	Y	141.97	15.6		AT1G04800	-	glycine-rich protein [Source:TAIR;Acc:AT1G04800]	160	22.5	-2.83	0.0087	0.570484	yes	DOWN	N	N	Y	Y	Y	133.29	27.95		AT1G04800	-	glycine-rich protein [Source:TAIR;Acc:AT1G04800]	178	7.83	-4.51	0.00075	0.144271	yes	DOWN	N	N	Y	Y
AT1G05562	-	Potential natural antisense gene, locus overlaps with AT1G05560 [Source:TAIR;Acc:AT1G05562]	58.6	13.5	-2.12	0.0459	0.858292	yes	DOWN	N	N	N	Y	Y	48.73	16.92		AT1G05562	-	Potential natural antisense gene, locus overlaps with AT1G05560 [Source:TAIR;Acc:AT1G05562]	81.9	12.5	-2.71	0.00955	0.600318	yes	DOWN	N	N	Y	Y	Y	68.53	15.5		AT1G05562	-	Potential natural antisense gene, locus overlaps with AT1G05560 [Source:TAIR;Acc:AT1G05562]	56.6	13.6	-2.06	0.04965	0.915971	yes	DOWN	N	N	N	Y
AT1G06430	FTSH8	FTSH protease 8 [Source:TAIR;Acc:AT1G06430]	104	12.1	-3.11	0.0025	0.243125	yes	DOWN	N	N	Y	Y	Y	86.95	15.12		AT1G06430	FTSH8	FTSH protease 8 [Source:TAIR;Acc:AT1G06430]	127	14.6	-3.12	0.00625	0.498022	yes	DOWN	N	N	Y	Y	Y	106.01	18.12		AT1G06430	FTSH8	FTSH protease 8 [Source:TAIR;Acc:AT1G06430]	105	10.8	-3.29	0.0011	0.150918	yes	DOWN	N	N	Y	Y
AT1G06690	-	NAD(P)-linked oxidoreductase superfamily protein [Source:TAIR;Acc:AT1G06690]	87.3	18.1	-2.27	0.0149	0.687296	yes	DOWN	N	N	N	Y	Y	72.7	22.64		AT1G06690	-	NAD(P)-linked oxidoreductase superfamily protein [Source:TAIR;Acc:AT1G06690]	94.1	24.3	-1.95	0.04785	0.896112	yes	DOWN	N	N	N	Y	Y	78.76	30.21		AT1G06690	-	NAD(P)-linked oxidoreductase superfamily protein [Source:TAIR;Acc:AT1G06690]	92.5	18.4	-2.33	0.02245	0.823941	yes	DOWN	N	N	N	Y
AT1G07180	ATNDI1	alternative NAD(P)H dehydrogenase 1 [Source:TAIR;Acc:AT1G07180]	60.2	5.96	-3.33	0.0015	0.165269	yes	DOWN	N	N	Y	Y	Y	50.11	7.47		AT1G07180	ATNDI1	alternative NAD(P)H dehydrogenase 1 [Source:TAIR;Acc:AT1G07180]	64.5	7.13	-3.18	0.00505	0.437474	yes	DOWN	N	N	Y	Y	Y	53.92	8.85		AT1G07180	ATNDI1	alternative NAD(P)H dehydrogenase 1 [Source:TAIR;Acc:AT1G07180]	51.4	4.85	-3.41	0.0064	0.46466	yes	DOWN	N	N	Y	Y
AT1G07280	-	Tetratricopeptide repeat (TPR)-like superfamily protein [Source:TAIR;Acc:AT1G07280]	60.4	14.8	-2.03	0.0371	0.819424	yes	DOWN	N	N	N	Y	Y	50.34	18.54		AT1G07280	-	Tetratricopeptide repeat (TPR)-like superfamily protein [Source:TAIR;Acc:AT1G07280]	51.5	13	-1.99	0.03585	0.843162	yes	DOWN	N	N	N	Y	Y	43.22	16.11		AT1G07280	-	Tetratricopeptide repeat (TPR)-like superfamily protein [Source:TAIR;Acc:AT1G07280]	52.2	12.4	-2.07	0.0461	0.902634	yes	DOWN	N	N	N	Y
AT1G09500	-	NAD(P)-binding Rossmann-fold superfamily protein [Source:TAIR;Acc:AT1G09500]	25.9	3.51	-2.88	0.0236	0.762757	yes	DOWN	N	N	N	Y	Y	21.55	4.39		AT1G09500	-	NAD(P)-binding Rossmann-fold superfamily protein [Source:TAIR;Acc:AT1G09500]	55.3	2.72	-4.35	0.00505	0.437474	yes	DOWN	N	N	Y	Y	Y	46.23	3.37		AT1G09500	-	NAD(P)-binding Rossmann-fold superfamily protein [Source:TAIR;Acc:AT1G09500]	30	2.14	-3.81	0.0287	0.823941	yes	DOWN	N	N	N	Y
AT1G14150	PQL1	PsbQ-like 2 [Source:TAIR;Acc:AT1G14150]	132	13.8	-3.26	0.0056	0.433909	yes	DOWN	N	N	Y	Y	Y	110.06	17.28		AT1G14150	PQL1	PsbQ-like 2 [Source:TAIR;Acc:AT1G14150]	143	21.6	-2.72	0.00835	0.563178	yes	DOWN	N	N	Y	Y	Y	119.72	26.86		AT1G14150	PQL1	PsbQ-like 2 [Source:TAIR;Acc:AT1G14150]	136	8.05	-4.08	0.003	0.277114	yes	DOWN	N	N	Y	Y
AT1G15980	NDF1	NDH-dependent cyclic electron flow 1 [Source:TAIR;Acc:AT1G15980]	257	21.5	-3.58	0.00275	0.260785	yes	DOWN	N	N	Y	Y	Y	214.04	26.9		AT1G15980	NDF1	NDH-dependent cyclic electron flow 1 [Source:TAIR;Acc:AT1G15980]	315	35	-3.17	0.0031	0.309754	yes	DOWN	N	N	Y	Y	Y	264.03	43.45		AT1G15980	NDF1	NDH-dependent cyclic electron flow 1 [Source:TAIR;Acc:AT1G15980]	277	20.1	-3.79	0.0019	0.206117	yes	DOWN	N	N	Y	Y
AT1G17050	SPS2	solanesyl diphosphate synthase 2 [Source:TAIR;Acc:AT1G17050]	54.6	9.46	-2.53	0.0136	0.663731	yes	DOWN	N	N	N	Y	Y	45.44	11.85		AT1G17050	SPS2	solanesyl diphosphate synthase 2 [Source:TAIR;Acc:AT1G17050]	58.4	12	-2.28	0.02245	0.795438	yes	DOWN	N	N	N	Y	Y	48.81	14.88		AT1G17050	SPS2	solanesyl diphosphate synthase 2 [Source:TAIR;Acc:AT1G17050]	40.7	7.6	-2.42	0.01525	0.697426	yes	DOWN	N	N	N	Y
AT1G18730	NDF6	NDH dependent flow 6 [Source:TAIR;Acc:AT1G18730]	249	35.4	-2.82	0.0044	0.363067	yes	DOWN	N	N	Y	Y	Y	207.68	44.29		AT1G18730	NDF6	NDH dependent flow 6 [Source:TAIR;Acc:AT1G18730]	292	51.5	-2.5	0.0108	0.638243	yes	DOWN	N	N	N	Y	Y	244.57	63.94		AT1G18730	NDF6	NDH dependent flow 6 [Source:TAIR;Acc:AT1G18730]	265	38.7	-2.78	0.0075	0.503127	yes	DOWN	N	N	Y	Y
AT1G19150	LHCA6	photosystem I light harvesting complex gene 6 [Source:TAIR;Acc:AT1G19150]	185	19.3	-3.27	0.00155	0.168826	yes	DOWN	N	N	Y	Y	Y	154.13	24.11		AT1G19150	LHCA6	photosystem I light harvesting complex gene 6 [Source:TAIR;Acc:AT1G19150]	192	28.4	-2.76	0.00515	0.442081	yes	DOWN	N	N	Y	Y	Y	160.52	35.24		AT1G19150	LHCA6	photosystem I light harvesting complex gene 6 [Source:TAIR;Acc:AT1G19150]	145	11.4	-3.67	0.0052	0.40597	yes	DOWN	N	N	Y	Y
AT1G19250	FMO1	flavin-dependent monooxygenase 1 [Source:TAIR;Acc:AT1G19250]	5.92	0	#NAME?	5e-05	0.0198552	yes	DOWN	Y	Y	Y	Y	Y	4.93	0		AT1G19250	FMO1	flavin-dependent monooxygenase 1 [Source:TAIR;Acc:AT1G19250]	4.41	0	#NAME?	5e-05	0.0236063	yes	DOWN	Y	Y	Y	Y	Y	3.69	0		AT1G19250	FMO1	flavin-dependent monooxygenase 1 [Source:TAIR;Acc:AT1G19250]	1.8	0	#NAME?	0.00075	0.144271	yes	DOWN	N	N	Y	Y
AT1G19450	-	Major facilitator superfamily protein [Source:TAIR;Acc:AT1G19450]	101	19.7	-2.35	0.01745	0.747448	yes	DOWN	N	N	N	Y	Y	83.67	24.68		AT1G19450	-	Major facilitator superfamily protein [Source:TAIR;Acc:AT1G19450]	134	21.9	-2.61	0.008	0.551387	yes	DOWN	N	N	Y	Y	Y	111.75	27.18		AT1G19450	-	Major facilitator superfamily protein [Source:TAIR;Acc:AT1G19450]	91.5	16.2	-2.5	0.0119	0.64174	yes	DOWN	N	N	N	Y
AT1G20630	CAT1	catalase 1 [Source:TAIR;Acc:AT1G20630]	107	29.3	-1.87	0.04925	0.874366	yes	DOWN	N	N	N	Y	Y	89.25	36.58		AT1G20630	CAT1	catalase 1 [Source:TAIR;Acc:AT1G20630]	151	35.3	-2.1	0.04895	0.897496	yes	DOWN	N	N	N	Y	Y	126.3	43.85		AT1G20630	CAT1	catalase 1 [Source:TAIR;Acc:AT1G20630]	181	40.2	-2.17	0.0413	0.885982	yes	DOWN	N	N	N	Y
AT1G21680	-	DPP6 N-terminal domain-like protein [Source:TAIR;Acc:AT1G21680]	83.7	12.9	-2.69	0.0058	0.436972	yes	DOWN	N	N	Y	Y	Y	69.59	16.21		AT1G21680	-	DPP6 N-terminal domain-like protein [Source:TAIR;Acc:AT1G21680]	137	22.7	-2.59	0.01835	0.787545	yes	DOWN	N	N	N	Y	Y	114.83	28.26		AT1G21680	-	DPP6 N-terminal domain-like protein [Source:TAIR;Acc:AT1G21680]	113	14.7	-2.94	0.01055	0.615164	yes	DOWN	N	N	N	Y
AT1G22570	-	Major facilitator superfamily protein [Source:TAIR;Acc:AT1G22570]	30	2.39	-3.64	0.0159	0.704814	yes	DOWN	N	N	N	Y	Y	24.92	3		AT1G22570	-	Major facilitator superfamily protein [Source:TAIR;Acc:AT1G22570]	50.8	6.09	-3.06	0.0116	0.660691	yes	DOWN	N	N	N	Y	Y	42.49	7.56		AT1G22570	-	Major facilitator superfamily protein [Source:TAIR;Acc:AT1G22570]	37.8	3.2	-3.56	0.0191	0.769734	yes	DOWN	N	N	N	Y
AT1G22710	SUC2	sucrose-proton symporter 2 [Source:TAIR;Acc:AT1G22710]	169	20	-3.08	0.0084	0.514831	yes	DOWN	N	N	Y	Y	Y	140.6	25.04		AT1G22710	SUC2	sucrose-proton symporter 2 [Source:TAIR;Acc:AT1G22710]	200	30.3	-2.72	0.0164	0.764501	yes	DOWN	N	N	N	Y	Y	166.83	37.68		AT1G22710	SUC2	sucrose-proton symporter 2 [Source:TAIR;Acc:AT1G22710]	165	21	-2.97	0.01245	0.64688	yes	DOWN	N	N	N	Y
AT1G23390	-	Kelch repeat-containing F-box family protein [Source:TAIR;Acc:AT1G23390]	294	45.9	-2.68	0.01325	0.659421	yes	DOWN	N	N	N	Y	Y	244.32	57.65		AT1G23390	-	Kelch repeat-containing F-box family protein [Source:TAIR;Acc:AT1G23390]	324	68.5	-2.24	0.0274	0.811049	yes	DOWN	N	N	N	Y	Y	270.52	85.17		AT1G23390	-	Kelch repeat-containing F-box family protein [Source:TAIR;Acc:AT1G23390]	174	18.4	-3.24	0.00655	0.470063	yes	DOWN	N	N	Y	Y
AT1G25440	COL16	B-box type zinc finger protein with CCT domain [Source:TAIR;Acc:AT1G25440]	115	16.1	-2.84	0.00495	0.399796	yes	DOWN	N	N	Y	Y	Y	96.1	20.21		AT1G25440	COL16	B-box type zinc finger protein with CCT domain [Source:TAIR;Acc:AT1G25440]	96.4	19.8	-2.29	0.01925	0.787545	yes	DOWN	N	N	N	Y	Y	80.58	24.57		AT1G25440	COL16	B-box type zinc finger protein with CCT domain [Source:TAIR;Acc:AT1G25440]	98.2	12.6	-2.96	0.00485	0.393462	yes	DOWN	N	N	Y	Y
AT1G26390	-	FAD-binding Berberine family protein [Source:TAIR;Acc:AT1G26390]	3.91	0	#NAME?	5e-05	0.0198552	yes	DOWN	Y	Y	Y	Y	Y	3.26	0		AT1G26390	-	FAD-binding Berberine family protein [Source:TAIR;Acc:AT1G26390]	0.906	0	#NAME?	0.01895	0.787545	yes	DOWN	N	N	N	Y	Y	0.76	0		AT1G26390	-	FAD-binding Berberine family protein [Source:TAIR;Acc:AT1G26390]	2.59	0	#NAME?	0.0002	0.0678509	yes	DOWN	N	Y	Y	Y
AT1G28600	-	GDSL-like Lipase/Acylhydrolase superfamily protein [Source:TAIR;Acc:AT1G28600]	97.1	15.1	-2.68	0.00345	0.311661	yes	DOWN	N	N	Y	Y	Y	80.78	18.96		AT1G28600	-	GDSL-like Lipase/Acylhydrolase superfamily protein [Source:TAIR;Acc:AT1G28600]	82	9.06	-3.18	0.0025	0.266737	yes	DOWN	N	N	Y	Y	Y	68.61	11.25		AT1G28600	-	GDSL-like Lipase/Acylhydrolase superfamily protein [Source:TAIR;Acc:AT1G28600]	44.2	8.84	-2.32	0.01895	0.76867	yes	DOWN	N	N	N	Y
AT1G29700	-	Metallo-hydrolase/oxidoreductase superfamily protein [Source:TAIR;Acc:AT1G29700]	115	19.7	-2.55	0.01365	0.663731	yes	DOWN	N	N	N	Y	Y	95.77	24.61		AT1G29700	-	Metallo-hydrolase/oxidoreductase superfamily protein [Source:TAIR;Acc:AT1G29700]	131	25.5	-2.37	0.0168	0.764501	yes	DOWN	N	N	N	Y	Y	110.17	31.6		AT1G29700	-	Metallo-hydrolase/oxidoreductase superfamily protein [Source:TAIR;Acc:AT1G29700]	113	19.6	-2.52	0.0143	0.6768	yes	DOWN	N	N	N	Y
AT1G32220	-	NAD(P)-binding Rossmann-fold superfamily protein [Source:TAIR;Acc:AT1G32220]	206	38.2	-2.43	0.01355	0.663731	yes	DOWN	N	N	N	Y	Y	171.03	47.87		AT1G32220	-	NAD(P)-binding Rossmann-fold superfamily protein [Source:TAIR;Acc:AT1G32220]	233	43.4	-2.42	0.01275	0.684045	yes	DOWN	N	N	N	Y	Y	194.78	53.89		AT1G32220	-	NAD(P)-binding Rossmann-fold superfamily protein [Source:TAIR;Acc:AT1G32220]	202	44.8	-2.17	0.02555	0.823941	yes	DOWN	N	N	N	Y
AT1G33030	-	O-methyltransferase family protein [Source:TAIR;Acc:AT1G33030]	0.927	0	#NAME?	0.0268	0.765698	yes	DOWN	N	N	N	Y	Y	0.77	0		AT1G33030	-	O-methyltransferase family protein [Source:TAIR;Acc:AT1G33030]	0.784	0	#NAME?	0.0314	0.816682	yes	DOWN	N	N	N	Y	Y	0.66	0		AT1G33030	-	O-methyltransferase family protein [Source:TAIR;Acc:AT1G33030]	0.908	0	#NAME?	0.03485	0.842848	yes	DOWN	N	N	N	Y
AT1G33811	-	GDSL-like Lipase/Acylhydrolase superfamily protein [Source:TAIR;Acc:AT1G33811]	63.6	6.1	-3.38	0.00705	0.476525	yes	DOWN	N	N	Y	Y	Y	52.91	7.63		AT1G33811	-	GDSL-like Lipase/Acylhydrolase superfamily protein [Source:TAIR;Acc:AT1G33811]	61.4	10.3	-2.58	0.01155	0.660691	yes	DOWN	N	N	N	Y	Y	51.36	12.76		AT1G33811	-	GDSL-like Lipase/Acylhydrolase superfamily protein [Source:TAIR;Acc:AT1G33811]	59	4.15	-3.83	0.00115	0.152183	yes	DOWN	N	N	Y	Y
AT1G43670	-	Inositol monophosphatase family protein [Source:TAIR;Acc:AT1G43670]	416	46	-3.18	0.0284	0.765915	yes	DOWN	N	N	N	Y	Y	346.56	57.61		AT1G43670	-	Inositol monophosphatase family protein [Source:TAIR;Acc:AT1G43670]	525	69.9	-2.91	0.02935	0.816682	yes	DOWN	N	N	N	Y	Y	440.11	86.78		AT1G43670	-	Inositol monophosphatase family protein [Source:TAIR;Acc:AT1G43670]	467	50.1	-3.22	0.02245	0.823941	yes	DOWN	N	N	N	Y
AT1G50040	-	Protein of unknown function (DUF1005) [Source:TAIR;Acc:AT1G50040]	11.5	1.47	-2.97	0.0275	0.765698	yes	DOWN	N	N	N	Y	Y	9.54	1.84		AT1G50040	-	Protein of unknown function (DUF1005) [Source:TAIR;Acc:AT1G50040]	57.4	7.51	-2.93	0.01385	0.716595	yes	DOWN	N	N	N	Y	Y	47.9	9.33		AT1G50040	-	Protein of unknown function (DUF1005) [Source:TAIR;Acc:AT1G50040]	32	5.06	-2.66	0.0201	0.791236	yes	DOWN	N	N	N	Y
AT1G50250	FTSH1	FTSH protease 1 [Source:TAIR;Acc:AT1G50250]	154	27.6	-2.48	0.0233	0.761786	yes	DOWN	N	N	N	Y	Y	128.24	34.58		AT1G50250	FTSH1	FTSH protease 1 [Source:TAIR;Acc:AT1G50250]	166	34.2	-2.28	0.0281	0.815554	yes	DOWN	N	N	N	Y	Y	139.01	42.46		AT1G50250	FTSH1	FTSH protease 1 [Source:TAIR;Acc:AT1G50250]	144	30.1	-2.26	0.03415	0.84175	yes	DOWN	N	N	N	Y
AT1G51800	-	Leucine-rich repeat protein kinase family protein [Source:TAIR;Acc:AT1G51800]	40.3	1.1	-5.19	0.00155	0.168826	yes	DOWN	N	N	Y	Y	Y	33.55	1.38		AT1G51800	-	Leucine-rich repeat protein kinase family protein [Source:TAIR;Acc:AT1G51800]	51.4	2.3	-4.48	0.00045	0.11331	yes	DOWN	N	N	Y	Y	Y	43.08	2.85		AT1G51800	-	Leucine-rich repeat protein kinase family protein [Source:TAIR;Acc:AT1G51800]	49.8	2.27	-4.46	0.00055	0.119331	yes	DOWN	N	N	Y	Y
AT1G52590	-	Putative thiol-disulphide oxidoreductase DCC [Source:TAIR;Acc:AT1G52590]	105	14.3	-2.87	0.0145	0.682431	yes	DOWN	N	N	N	Y	Y	87.05	17.94		AT1G52590	-	Putative thiol-disulphide oxidoreductase DCC [Source:TAIR;Acc:AT1G52590]	132	25	-2.4	0.0167	0.764501	yes	DOWN	N	N	N	Y	Y	109.95	31.06		AT1G52590	-	Putative thiol-disulphide oxidoreductase DCC [Source:TAIR;Acc:AT1G52590]	118	16.6	-2.83	0.0179	0.745527	yes	DOWN	N	N	N	Y
AT1G52870	-	Peroxisomal membrane 22 kDa (Mpv17/PMP22) family protein [Source:TAIR;Acc:AT1G52870]	199	18.4	-3.43	0.0011	0.137941	yes	DOWN	N	N	Y	Y	Y	165.29	23.01		AT1G52870	-	Peroxisomal membrane 22 kDa (Mpv17/PMP22) family protein [Source:TAIR;Acc:AT1G52870]	222	24.3	-3.19	0.00815	0.559683	yes	DOWN	N	N	Y	Y	Y	185.76	30.2		AT1G52870	-	Peroxisomal membrane 22 kDa (Mpv17/PMP22) family protein [Source:TAIR;Acc:AT1G52870]	162	18.7	-3.12	0.00295	0.27522	yes	DOWN	N	N	Y	Y
AT1G53670	MSRB1	methionine sulfoxide reductase B 1 [Source:TAIR;Acc:AT1G53670]	193	30.9	-2.64	0.0043	0.362665	yes	DOWN	N	N	Y	Y	Y	161.01	38.69		AT1G53670	MSRB1	methionine sulfoxide reductase B 1 [Source:TAIR;Acc:AT1G53670]	233	48.8	-2.25	0.02475	0.798279	yes	DOWN	N	N	N	Y	Y	195.22	60.58		AT1G53670	MSRB1	methionine sulfoxide reductase B 1 [Source:TAIR;Acc:AT1G53670]	232	33.5	-2.79	0.00875	0.559131	yes	DOWN	N	N	Y	Y
AT1G54575	-	unknown protein; Has 35333 Blast hits to 34131 proteins in 2444 species: Archae - 798; Bacteria - 22429; Metazoa - 974; Fungi - 991; Plants - 531; Viruses - 0; Other Eukaryotes - 9610 (source: NCBI BLink). [Source:TAIR;Acc:AT1G54575]	44.4	3.41	-3.7	0.01065	0.598819	yes	DOWN	N	N	N	Y	Y	37.05	4.27		AT1G54575	-	unknown protein; Has 35333 Blast hits to 34131 proteins in 2444 species: Archae - 798; Bacteria - 22429; Metazoa - 974; Fungi - 991; Plants - 531; Viruses - 0; Other Eukaryotes - 9610 (source: NCBI BLink). [Source:TAIR;Acc:AT1G54575]	33.7	3.2	-3.39	0.0131	0.694379	yes	DOWN	N	N	N	Y	Y	28.29	3.97		AT1G54575	-	unknown protein; Has 35333 Blast hits to 34131 proteins in 2444 species: Archae - 798; Bacteria - 22429; Metazoa - 974; Fungi - 991; Plants - 531; Viruses - 0; Other Eukaryotes - 9610 (source: NCBI BLink). [Source:TAIR;Acc:AT1G54575]	34.4	4.11	-3.07	0.02455	0.823941	yes	DOWN	N	N	N	Y
AT1G55450	-	S-adenosyl-L-methionine-dependent methyltransferases superfamily protein [Source:TAIR;Acc:AT1G55450]	49	5.68	-3.11	0.0105	0.592132	yes	DOWN	N	N	N	Y	Y	40.82	7.12		AT1G55450	-	S-adenosyl-L-methionine-dependent methyltransferases superfamily protein [Source:TAIR;Acc:AT1G55450]	73.4	12.8	-2.52	0.01235	0.677574	yes	DOWN	N	N	N	Y	Y	61.65	15.92		AT1G55450	-	S-adenosyl-L-methionine-dependent methyltransferases superfamily protein [Source:TAIR;Acc:AT1G55450]	52.1	12.2	-2.09	0.0403	0.875387	yes	DOWN	N	N	N	Y
AT1G55480	ZKT	protein containing PDZ domain, a K-box domain, and a TPR region [Source:TAIR;Acc:AT1G55480]	314	63.2	-2.31	0.0301	0.775709	yes	DOWN	N	N	N	Y	Y	261.59	79.19		AT1G55480	ZKT	protein containing PDZ domain, a K-box domain, and a TPR region [Source:TAIR;Acc:AT1G55480]	362	81.5	-2.15	0.04735	0.896112	yes	DOWN	N	N	N	Y	Y	303.69	101.19		AT1G55480	ZKT	protein containing PDZ domain, a K-box domain, and a TPR region [Source:TAIR;Acc:AT1G55480]	327	60.8	-2.43	0.02185	0.818673	yes	DOWN	N	N	N	Y
AT1G56500	-	haloacid dehalogenase-like hydrolase family protein [Source:TAIR;Acc:AT1G56500]	74.7	14	-2.41	0.03385	0.793622	yes	DOWN	N	N	N	Y	Y	62.19	17.59		AT1G56500	-	haloacid dehalogenase-like hydrolase family protein [Source:TAIR;Acc:AT1G56500]	78.5	14.5	-2.43	0.02785	0.81416	yes	DOWN	N	N	N	Y	Y	65.74	18.05		AT1G56500	-	haloacid dehalogenase-like hydrolase family protein [Source:TAIR;Acc:AT1G56500]	73.7	12.4	-2.58	0.0234	0.823941	yes	DOWN	N	N	N	Y
AT1G58180	ATBCA6	beta carbonic anhydrase 6 [Source:TAIR;Acc:AT1G58180]	31.6	5.92	-2.42	0.01675	0.727271	yes	DOWN	N	N	N	Y	Y	26.35	7.42		AT1G58180	ATBCA6	beta carbonic anhydrase 6 [Source:TAIR;Acc:AT1G58180]	74.7	16.9	-2.15	0.02915	0.816682	yes	DOWN	N	N	N	Y	Y	62.71	20.92		AT1G58180	ATBCA6	beta carbonic anhydrase 6 [Source:TAIR;Acc:AT1G58180]	78.1	12.3	-2.66	0.00895	0.569959	yes	DOWN	N	N	Y	Y
AT1G58520	RXW8	lipases;hydrolases, acting on ester bonds [Source:TAIR;Acc:AT1G58520]	78.3	19.1	-2.04	0.04115	0.830141	yes	DOWN	N	N	N	Y	Y	65.14	23.85		AT1G58520	RXW8	lipases;hydrolases, acting on ester bonds [Source:TAIR;Acc:AT1G58520]	104	21.7	-2.26	0.01915	0.787545	yes	DOWN	N	N	N	Y	Y	86.76	26.96		AT1G58520	RXW8	lipases;hydrolases, acting on ester bonds [Source:TAIR;Acc:AT1G58520]	67.2	15.5	-2.12	0.0355	0.842848	yes	DOWN	N	N	N	Y
AT1G62300	WRKY6	WRKY family transcription factor [Source:TAIR;Acc:AT1G62300]	20.5	2.77	-2.89	0.00825	0.514831	yes	DOWN	N	N	Y	Y	Y	17.09	3.47		AT1G62300	WRKY6	WRKY family transcription factor [Source:TAIR;Acc:AT1G62300]	23.3	2.81	-3.05	0.0069	0.523319	yes	DOWN	N	N	Y	Y	Y	19.56	3.49		AT1G62300	WRKY6	WRKY family transcription factor [Source:TAIR;Acc:AT1G62300]	18.7	2.8	-2.74	0.01255	0.64688	yes	DOWN	N	N	N	Y
AT1G63580	CRRSP6	Receptor-like protein kinase-related family protein [Source:TAIR;Acc:AT1G63580]	4.8	0	#NAME?	0.0008	0.113797	yes	DOWN	N	N	Y	Y	Y	3.99	0		AT1G63580	CRRSP6	Receptor-like protein kinase-related family protein [Source:TAIR;Acc:AT1G63580]	3.47	0	#NAME?	0.00095	0.141992	yes	DOWN	N	N	Y	Y	Y	2.91	0		AT1G63580	CRRSP6	Receptor-like protein kinase-related family protein [Source:TAIR;Acc:AT1G63580]	1.69	0	#NAME?	0.0319	0.833265	yes	DOWN	N	N	N	Y
AT1G63750	-	Disease resistance protein (TIR-NBS-LRR class) family [Source:TAIR;Acc:AT1G63750]	7.22	0.445	-4.02	0.0054	0.425328	yes	DOWN	N	N	Y	Y	Y	6.02	0.56		AT1G63750	-	Disease resistance protein (TIR-NBS-LRR class) family [Source:TAIR;Acc:AT1G63750]	10.4	0.805	-3.7	0.03935	0.861383	yes	DOWN	N	N	N	Y	Y	8.74	1		AT1G63750	-	Disease resistance protein (TIR-NBS-LRR class) family [Source:TAIR;Acc:AT1G63750]	6.17	0.427	-3.85	0.00945	0.583866	yes	DOWN	N	N	Y	Y
AT1G63860	-	Disease resistance protein (TIR-NBS-LRR class) family [Source:TAIR;Acc:AT1G63860]	7.7	1.68	-2.19	0.04295	0.836231	yes	DOWN	N	N	N	Y	Y	6.42	2.11		AT1G63860	-	Disease resistance protein (TIR-NBS-LRR class) family [Source:TAIR;Acc:AT1G63860]	8.96	1.67	-2.42	0.0247	0.798279	yes	DOWN	N	N	N	Y	Y	7.5	2.08		AT1G63860	-	Disease resistance protein (TIR-NBS-LRR class) family [Source:TAIR;Acc:AT1G63860]	7.83	1.69	-2.21	0.0407	0.879978	yes	DOWN	N	N	N	Y
AT1G64370	-	unknown protein; Has 773 Blast hits to 375 proteins in 118 species: Archae - 0; Bacteria - 97; Metazoa - 421; Fungi - 108; Plants - 31; Viruses - 0; Other Eukaryotes - 116 (source: NCBI BLink). [Source:TAIR;Acc:AT1G64370]	347	23.4	-3.89	0.00205	0.205658	yes	DOWN	N	N	Y	Y	Y	289.19	29.35		AT1G64370	-	unknown protein; Has 773 Blast hits to 375 proteins in 118 species: Archae - 0; Bacteria - 97; Metazoa - 421; Fungi - 108; Plants - 31; Viruses - 0; Other Eukaryotes - 116 (source: NCBI BLink). [Source:TAIR;Acc:AT1G64370]	358	32.5	-3.46	0.0041	0.381421	yes	DOWN	N	N	Y	Y	Y	300.19	40.34		AT1G64370	-	unknown protein; Has 773 Blast hits to 375 proteins in 118 species: Archae - 0; Bacteria - 97; Metazoa - 421; Fungi - 108; Plants - 31; Viruses - 0; Other Eukaryotes - 116 (source: NCBI BLink). [Source:TAIR;Acc:AT1G64370]	367	12.1	-4.92	0.00095	0.150918	yes	DOWN	N	N	Y	Y
AT1G64680	-	unknown protein; BEST Arabidopsis thaliana protein match is: unknown protein (TAIR:AT1G03055.1); Has 146 Blast hits to 146 proteins in 26 species: Archae - 0; Bacteria - 6; Metazoa - 0; Fungi - 0; Plants - 125; Viruses - 0; Other Eukaryotes - 15 (so /.../NCBI BLink). [Source:TAIR;Acc:AT1G64680]	148	18.3	-3.02	0.00375	0.33092	yes	DOWN	N	N	Y	Y	Y	123.08	22.85		AT1G64680	-	unknown protein; BEST Arabidopsis thaliana protein match is: unknown protein (TAIR:AT1G03055.1); Has 146 Blast hits to 146 proteins in 26 species: Archae - 0; Bacteria - 6; Metazoa - 0; Fungi - 0; Plants - 125; Viruses - 0; Other Eukaryotes - 15 (so /.../NCBI BLink). [Source:TAIR;Acc:AT1G64680]	162	25.2	-2.69	0.00585	0.478256	yes	DOWN	N	N	Y	Y	Y	136.07	31.24		AT1G64680	-	unknown protein; BEST Arabidopsis thaliana protein match is: unknown protein (TAIR:AT1G03055.1); Has 146 Blast hits to 146 proteins in 26 species: Archae - 0; Bacteria - 6; Metazoa - 0; Fungi - 0; Plants - 125; Viruses - 0; Other Eukaryotes - 15 (so /.../NCBI BLink). [Source:TAIR;Acc:AT1G64680]	135	19	-2.83	0.00635	0.46466	yes	DOWN	N	N	Y	Y
AT1G64770	NDF2	NDH-dependent cyclic electron flow 1 [Source:TAIR;Acc:AT1G64770]	137	20.4	-2.75	0.01465	0.684063	yes	DOWN	N	N	N	Y	Y	114.23	25.6		AT1G64770	NDF2	NDH-dependent cyclic electron flow 1 [Source:TAIR;Acc:AT1G64770]	151	28.7	-2.4	0.03145	0.816682	yes	DOWN	N	N	N	Y	Y	126.25	35.6		AT1G64770	NDF2	NDH-dependent cyclic electron flow 1 [Source:TAIR;Acc:AT1G64770]	131	16.9	-2.96	0.0036	0.321399	yes	DOWN	N	N	Y	Y
AT1G64860	SIGA	sigma factor A [Source:TAIR;Acc:AT1G64860]	73.3	17.7	-2.05	0.04295	0.836231	yes	DOWN	N	N	N	Y	Y	61.01	22.22		AT1G64860	SIGA	sigma factor A [Source:TAIR;Acc:AT1G64860]	73.1	18.1	-2.01	0.0418	0.875282	yes	DOWN	N	N	N	Y	Y	61.24	22.5		AT1G64860	SIGA	sigma factor A [Source:TAIR;Acc:AT1G64860]	42.5	11.9	-1.83	0.04425	0.893572	yes	DOWN	N	N	N	Y
AT1G64900	CYP89A2	cytochrome P450, family 89, subfamily A, polypeptide 2 [Source:TAIR;Acc:AT1G64900]	67.2	7.31	-3.2	0.0043	0.362665	yes	DOWN	N	N	Y	Y	Y	56.02	9.16		AT1G64900	CYP89A2	cytochrome P450, family 89, subfamily A, polypeptide 2 [Source:TAIR;Acc:AT1G64900]	45.2	5.33	-3.08	0.0033	0.326285	yes	DOWN	N	N	Y	Y	Y	37.87	6.63		AT1G64900	CYP89A2	cytochrome P450, family 89, subfamily A, polypeptide 2 [Source:TAIR;Acc:AT1G64900]	28	2.52	-3.47	0.0022	0.224316	yes	DOWN	N	N	Y	Y
AT1G65230	-	Uncharacterized conserved protein (DUF2358) [Source:TAIR;Acc:AT1G65230]	140	28.8	-2.28	0.01475	0.684063	yes	DOWN	N	N	N	Y	Y	116.81	36.07		AT1G65230	-	Uncharacterized conserved protein (DUF2358) [Source:TAIR;Acc:AT1G65230]	162	40.6	-2	0.04745	0.896112	yes	DOWN	N	N	N	Y	Y	135.99	50.4		AT1G65230	-	Uncharacterized conserved protein (DUF2358) [Source:TAIR;Acc:AT1G65230]	132	25.3	-2.38	0.0105	0.615164	yes	DOWN	N	N	N	Y
AT1G65480	FT	PEBP (phosphatidylethanolamine-binding protein) family protein [Source:TAIR;Acc:AT1G65480]	2.04	0	#NAME?	0.0212	0.761786	yes	DOWN	N	N	N	Y	Y	1.7	0		AT1G65480	FT	PEBP (phosphatidylethanolamine-binding protein) family protein [Source:TAIR;Acc:AT1G65480]	4.15	0	#NAME?	0.00035	0.0930951	yes	DOWN	N	Y	Y	Y	Y	3.48	0		AT1G65480	FT	PEBP (phosphatidylethanolamine-binding protein) family protein [Source:TAIR;Acc:AT1G65480]	2.93	0	#NAME?	0.001	0.150918	yes	DOWN	N	N	Y	Y
AT1G65845	-	unknown protein; FUNCTIONS IN: molecular_function unknown; INVOLVED IN: biological_process unknown; LOCATED IN: endomembrane system; Has 9 Blast hits to 9 proteins in 2 species: Archae - 0; Bacteria - 0; Metazoa - 0; Fungi - 0; Plants - 9; Viruses - /.../her Eukaryotes - 0 (source: NCBI BLink). [Source:TAIR;Acc:AT1G65845]	195	8.46	-4.53	0.00565	0.436011	yes	DOWN	N	N	Y	Y	Y	162.35	10.61		AT1G65845	-	unknown protein; FUNCTIONS IN: molecular_function unknown; INVOLVED IN: biological_process unknown; LOCATED IN: endomembrane system; Has 9 Blast hits to 9 proteins in 2 species: Archae - 0; Bacteria - 0; Metazoa - 0; Fungi - 0; Plants - 9; Viruses - /.../her Eukaryotes - 0 (source: NCBI BLink). [Source:TAIR;Acc:AT1G65845]	294	17	-4.12	0.0092	0.588956	yes	DOWN	N	N	Y	Y	Y	246.75	21.07		AT1G65845	-	unknown protein; FUNCTIONS IN: molecular_function unknown; INVOLVED IN: biological_process unknown; LOCATED IN: endomembrane system; Has 9 Blast hits to 9 proteins in 2 species: Archae - 0; Bacteria - 0; Metazoa - 0; Fungi - 0; Plants - 9; Viruses - /.../her Eukaryotes - 0 (source: NCBI BLink). [Source:TAIR;Acc:AT1G65845]	278	11.2	-4.63	0.0058	0.439928	yes	DOWN	N	N	Y	Y
AT1G68010	HPR	hydroxypyruvate reductase [Source:TAIR;Acc:AT1G68010]	620	90.7	-2.77	0.02715	0.765698	yes	DOWN	N	N	N	Y	Y	516.56	113.54		AT1G68010	HPR	hydroxypyruvate reductase [Source:TAIR;Acc:AT1G68010]	712	130	-2.45	0.03505	0.842136	yes	DOWN	N	N	N	Y	Y	595.26	161.66		AT1G68010	HPR	hydroxypyruvate reductase [Source:TAIR;Acc:AT1G68010]	541	82.1	-2.72	0.02865	0.823941	yes	DOWN	N	N	N	Y
AT1G68190	-	B-box zinc finger family protein [Source:TAIR;Acc:AT1G68190]	56.1	9.37	-2.58	0.01015	0.582738	yes	DOWN	N	N	N	Y	Y	46.71	11.73		AT1G68190	-	B-box zinc finger family protein [Source:TAIR;Acc:AT1G68190]	78.8	16.5	-2.26	0.02265	0.798279	yes	DOWN	N	N	N	Y	Y	65.88	20.44		AT1G68190	-	B-box zinc finger family protein [Source:TAIR;Acc:AT1G68190]	61.5	7.66	-3.01	0.0122	0.64688	yes	DOWN	N	N	N	Y
AT1G68520	COL6	B-box type zinc finger protein with CCT domain [Source:TAIR;Acc:AT1G68520]	140	13.8	-3.34	0.006	0.448494	yes	DOWN	N	N	Y	Y	Y	116.5	17.22		AT1G68520	COL6	B-box type zinc finger protein with CCT domain [Source:TAIR;Acc:AT1G68520]	195	31.3	-2.64	0.01595	0.751161	yes	DOWN	N	N	N	Y	Y	163.26	38.86		AT1G68520	COL6	B-box type zinc finger protein with CCT domain [Source:TAIR;Acc:AT1G68520]	139	11.3	-3.62	0.00305	0.27897	yes	DOWN	N	N	Y	Y
AT1G68830	STN7	STT7 homolog STN7 [Source:TAIR;Acc:AT1G68830]	121	28.5	-2.08	0.0314	0.78346	yes	DOWN	N	N	N	Y	Y	100.53	35.75		AT1G68830	STN7	STT7 homolog STN7 [Source:TAIR;Acc:AT1G68830]	146	31.4	-2.22	0.0422	0.875282	yes	DOWN	N	N	N	Y	Y	122.16	38.94		AT1G68830	STN7	STT7 homolog STN7 [Source:TAIR;Acc:AT1G68830]	115	21.9	-2.4	0.01425	0.676567	yes	DOWN	N	N	N	Y
AT1G69870	NRT1.7	nitrate transporter 1.7 [Source:TAIR;Acc:AT1G69870]	95.5	7.2	-3.73	0.0008	0.113797	yes	DOWN	N	N	Y	Y	Y	79.45	9.01		AT1G69870	NRT1.7	nitrate transporter 1.7 [Source:TAIR;Acc:AT1G69870]	84	5.46	-3.94	0.00045	0.11331	yes	DOWN	N	N	Y	Y	Y	70.21	6.78		AT1G69870	NRT1.7	nitrate transporter 1.7 [Source:TAIR;Acc:AT1G69870]	65.9	2.81	-4.55	5e-05	0.0227549	yes	DOWN	Y	Y	Y	Y
AT1G69900	-	Actin cross-linking protein [Source:TAIR;Acc:AT1G69900]	11.5	1.41	-3.03	0.02235	0.761786	yes	DOWN	N	N	N	Y	Y	9.61	1.77		AT1G69900	-	Actin cross-linking protein [Source:TAIR;Acc:AT1G69900]	23.5	2.94	-3	0.033	0.82017	yes	DOWN	N	N	N	Y	Y	19.64	3.65		AT1G69900	-	Actin cross-linking protein [Source:TAIR;Acc:AT1G69900]	26.8	2.76	-3.28	0.0263	0.823941	yes	DOWN	N	N	N	Y
AT1G70580	AOAT2	alanine-2-oxoglutarate aminotransferase 2 [Source:TAIR;Acc:AT1G70580]	76.4	8.47	-3.17	0.00285	0.264994	yes	DOWN	N	N	Y	Y	Y	63.63	10.59		AT1G70580	AOAT2	alanine-2-oxoglutarate aminotransferase 2 [Source:TAIR;Acc:AT1G70580]	74.4	8.82	-3.08	0.0025	0.266737	yes	DOWN	N	N	Y	Y	Y	62.3	10.94		AT1G70580	AOAT2	alanine-2-oxoglutarate aminotransferase 2 [Source:TAIR;Acc:AT1G70580]	49.4	6.08	-3.02	0.0101	0.602096	yes	DOWN	N	N	N	Y
AT1G70820	-	phosphoglucomutase, putative / glucose phosphomutase, putative [Source:TAIR;Acc:AT1G70820]	117	17.5	-2.74	0.0182	0.759527	yes	DOWN	N	N	N	Y	Y	97.53	21.97		AT1G70820	-	phosphoglucomutase, putative / glucose phosphomutase, putative [Source:TAIR;Acc:AT1G70820]	133	25.7	-2.38	0.0279	0.814361	yes	DOWN	N	N	N	Y	Y	111.56	31.87		AT1G70820	-	phosphoglucomutase, putative / glucose phosphomutase, putative [Source:TAIR;Acc:AT1G70820]	121	16	-2.92	0.01015	0.603149	yes	DOWN	N	N	N	Y
AT1G71030	ATMYBL2	MYB-like 2 [Source:TAIR;Acc:AT1G71030]	268	33.1	-3.01	0.00285	0.264994	yes	DOWN	N	N	Y	Y	Y	222.62	41.44		AT1G71030	ATMYBL2	MYB-like 2 [Source:TAIR;Acc:AT1G71030]	288	32.9	-3.13	0.00185	0.214339	yes	DOWN	N	N	Y	Y	Y	241.57	40.89		AT1G71030	ATMYBL2	MYB-like 2 [Source:TAIR;Acc:AT1G71030]	149	9.15	-4.02	0.0015	0.179413	yes	DOWN	N	N	Y	Y
AT1G71040	LPR2	Cupredoxin superfamily protein [Source:TAIR;Acc:AT1G71040]	50.2	9.06	-2.47	0.00775	0.497383	yes	DOWN	N	N	Y	Y	Y	41.85	11.34		AT1G71040	LPR2	Cupredoxin superfamily protein [Source:TAIR;Acc:AT1G71040]	54.8	9.92	-2.47	0.014	0.722377	yes	DOWN	N	N	N	Y	Y	46.05	12.31		AT1G71040	LPR2	Cupredoxin superfamily protein [Source:TAIR;Acc:AT1G71040]	36.6	5.36	-2.77	0.0064	0.46466	yes	DOWN	N	N	Y	Y
AT1G72430	-	SAUR-like auxin-responsive protein family [Source:TAIR;Acc:AT1G72430]	165	25.1	-2.72	0.00765	0.494294	yes	DOWN	N	N	Y	Y	Y	137.21	31.36		AT1G72430	-	SAUR-like auxin-responsive protein family [Source:TAIR;Acc:AT1G72430]	250	57.1	-2.13	0.03095	0.816682	yes	DOWN	N	N	N	Y	Y	209.21	70.97		AT1G72430	-	SAUR-like auxin-responsive protein family [Source:TAIR;Acc:AT1G72430]	226	61.4	-1.88	0.03625	0.842848	yes	DOWN	N	N	N	Y
AT1G72930	TIR	toll/interleukin-1 receptor-like [Source:TAIR;Acc:AT1G72930]	252	61.7	-2.03	0.0407	0.830141	yes	DOWN	N	N	N	Y	Y	210.47	77.26		AT1G72930	TIR	toll/interleukin-1 receptor-like [Source:TAIR;Acc:AT1G72930]	200	43.6	-2.2	0.03135	0.816682	yes	DOWN	N	N	N	Y	Y	167.59	54.19		AT1G72930	TIR	toll/interleukin-1 receptor-like [Source:TAIR;Acc:AT1G72930]	299	49.6	-2.59	0.011	0.61822	yes	DOWN	N	N	N	Y
AT1G73325	-	Kunitz family trypsin and protease inhibitor protein [Source:TAIR;Acc:AT1G73325]	11.5	0	#NAME?	5e-05	0.0198552	yes	DOWN	Y	Y	Y	Y	Y	9.54	0		AT1G73325	-	Kunitz family trypsin and protease inhibitor protein [Source:TAIR;Acc:AT1G73325]	3.46	0	#NAME?	0.01895	0.787545	yes	DOWN	N	N	N	Y	Y	2.9	0		AT1G73325	-	Kunitz family trypsin and protease inhibitor protein [Source:TAIR;Acc:AT1G73325]	3.15	0	#NAME?	0.02375	0.823941	yes	DOWN	N	N	N	Y
AT1G73750	-	Uncharacterised conserved protein UCP031088, alpha/beta hydrolase [Source:TAIR;Acc:AT1G73750]	29.9	4.72	-2.66	0.0166	0.722403	yes	DOWN	N	N	N	Y	Y	24.85	5.9		AT1G73750	-	Uncharacterised conserved protein UCP031088, alpha/beta hydrolase [Source:TAIR;Acc:AT1G73750]	35.6	4.35	-3.03	0.0058	0.478256	yes	DOWN	N	N	Y	Y	Y	29.77	5.4		AT1G73750	-	Uncharacterised conserved protein UCP031088, alpha/beta hydrolase [Source:TAIR;Acc:AT1G73750]	29.2	2.56	-3.51	0.01985	0.791236	yes	DOWN	N	N	N	Y
AT1G74640	-	alpha/beta-Hydrolases superfamily protein [Source:TAIR;Acc:AT1G74640]	98.9	23.9	-2.05	0.0434	0.839845	yes	DOWN	N	N	N	Y	Y	82.38	29.86		AT1G74640	-	alpha/beta-Hydrolases superfamily protein [Source:TAIR;Acc:AT1G74640]	96.5	23	-2.07	0.03835	0.855065	yes	DOWN	N	N	N	Y	Y	80.79	28.57		AT1G74640	-	alpha/beta-Hydrolases superfamily protein [Source:TAIR;Acc:AT1G74640]	78.8	15.5	-2.35	0.01075	0.617226	yes	DOWN	N	N	N	Y
AT1G75380	ATBBD1	bifunctional nuclease in basal defense response 1 [Source:TAIR;Acc:AT1G75380]	257	46	-2.48	0.01645	0.720813	yes	DOWN	N	N	N	Y	Y	214.1	57.64		AT1G75380	ATBBD1	bifunctional nuclease in basal defense response 1 [Source:TAIR;Acc:AT1G75380]	382	74.1	-2.37	0.0493	0.897901	yes	DOWN	N	N	N	Y	Y	319.72	92.02		AT1G75380	ATBBD1	bifunctional nuclease in basal defense response 1 [Source:TAIR;Acc:AT1G75380]	386	45.9	-3.07	0.0122	0.64688	yes	DOWN	N	N	N	Y
AT1G75460	-	ATP-dependent protease La (LON) domain protein [Source:TAIR;Acc:AT1G75460]	159	19.3	-3.04	0.0028	0.264212	yes	DOWN	N	N	Y	Y	Y	132.29	24.21		AT1G75460	-	ATP-dependent protease La (LON) domain protein [Source:TAIR;Acc:AT1G75460]	151	21.5	-2.81	0.0037	0.352902	yes	DOWN	N	N	Y	Y	Y	126.19	26.73		AT1G75460	-	ATP-dependent protease La (LON) domain protein [Source:TAIR;Acc:AT1G75460]	119	10.9	-3.45	0.002	0.213246	yes	DOWN	N	N	Y	Y
AT1G75750	GASA1	GAST1 protein homolog 1 [Source:TAIR;Acc:AT1G75750]	329	13.8	-4.57	0.00035	0.0837846	yes	DOWN	N	Y	Y	Y	Y	273.61	17.34		AT1G75750	GASA1	GAST1 protein homolog 1 [Source:TAIR;Acc:AT1G75750]	423	28.8	-3.87	0.0001	0.0419667	yes	DOWN	Y	Y	Y	Y	Y	353.77	35.82		AT1G75750	GASA1	GAST1 protein homolog 1 [Source:TAIR;Acc:AT1G75750]	441	21.4	-4.36	0.00055	0.119331	yes	DOWN	N	N	Y	Y
AT1G76520	-	Auxin efflux carrier family protein [Source:TAIR;Acc:AT1G76520]	73.3	13	-2.5	0.01405	0.673584	yes	DOWN	N	N	N	Y	Y	60.99	16.27		AT1G76520	-	Auxin efflux carrier family protein [Source:TAIR;Acc:AT1G76520]	110	15.6	-2.82	0.01435	0.728278	yes	DOWN	N	N	N	Y	Y	91.75	19.35		AT1G76520	-	Auxin efflux carrier family protein [Source:TAIR;Acc:AT1G76520]	71.8	17	-2.08	0.0413	0.885982	yes	DOWN	N	N	N	Y
AT1G78000	SULTR1_2	sulfate transporter 1;2 [Source:TAIR;Acc:AT1G78000]	12.4	0.787	-3.98	0.04215	0.836129	yes	DOWN	N	N	N	Y	Y	10.31	0.98		AT1G78000	SULTR1_2	sulfate transporter 1;2 [Source:TAIR;Acc:AT1G78000]	14.9	2.69	-2.47	0.0185	0.787545	yes	DOWN	N	N	N	Y	Y	12.53	3.35		AT1G78000	SULTR1_2	sulfate transporter 1;2 [Source:TAIR;Acc:AT1G78000]	7.01	1.19	-2.56	0.0472	0.909819	yes	DOWN	N	N	N	Y
AT1G78510	SPS1	solanesyl diphosphate synthase 1 [Source:TAIR;Acc:AT1G78510]	49.9	10.7	-2.22	0.0181	0.758251	yes	DOWN	N	N	N	Y	Y	41.56	13.42		AT1G78510	SPS1	solanesyl diphosphate synthase 1 [Source:TAIR;Acc:AT1G78510]	47.4	9.33	-2.35	0.02115	0.791229	yes	DOWN	N	N	N	Y	Y	39.59	11.58		AT1G78510	SPS1	solanesyl diphosphate synthase 1 [Source:TAIR;Acc:AT1G78510]	27.8	6.03	-2.2	0.0269	0.823941	yes	DOWN	N	N	N	Y
AT1G78830	-	Curculin-like (mannose-binding) lectin family protein [Source:TAIR;Acc:AT1G78830]	162	32	-2.34	0.0159	0.704814	yes	DOWN	N	N	N	Y	Y	135	40.05		AT1G78830	-	Curculin-like (mannose-binding) lectin family protein [Source:TAIR;Acc:AT1G78830]	276	59.9	-2.2	0.0341	0.828801	yes	DOWN	N	N	N	Y	Y	231.49	74.44		AT1G78830	-	Curculin-like (mannose-binding) lectin family protein [Source:TAIR;Acc:AT1G78830]	216	49.8	-2.12	0.04955	0.915971	yes	DOWN	N	N	N	Y
AT1G79600	-	Protein kinase superfamily protein [Source:TAIR;Acc:AT1G79600]	163	31.8	-2.36	0.0274	0.765698	yes	DOWN	N	N	N	Y	Y	135.27	39.75		AT1G79600	-	Protein kinase superfamily protein [Source:TAIR;Acc:AT1G79600]	186	39.5	-2.24	0.0287	0.816682	yes	DOWN	N	N	N	Y	Y	155.74	49.04		AT1G79600	-	Protein kinase superfamily protein [Source:TAIR;Acc:AT1G79600]	156	31.5	-2.31	0.0307	0.833265	yes	DOWN	N	N	N	Y
AT1G80180	-	unknown protein; FUNCTIONS IN: molecular_function unknown; INVOLVED IN: biological_process unknown; LOCATED IN: plasma membrane; EXPRESSED IN: 21 plant structures; EXPRESSED DURING: 10 growth stages; BEST Arabidopsis thaliana protein match is: unkno /.../tein (TAIR:AT1G15400.3); Has 30201 Blast hits to 17322 proteins in 780 species: Archae - 12; Bacteria - 1396; Metazoa - 17338; Fungi - 3422; Pla…	54	12.9	-2.07	0.03385	0.793622	yes	DOWN	N	N	N	Y	Y	45.09	16.12		AT1G80180	-	unknown protein; FUNCTIONS IN: molecular_function unknown; INVOLVED IN: biological_process unknown; LOCATED IN: plasma membrane; EXPRESSED IN: 21 plant structures; EXPRESSED DURING: 10 growth stages; BEST Arabidopsis thaliana protein match is: unkno /.../tein (TAIR:AT1G15400.3); Has 30201 Blast hits to 17322 proteins in 780 species: Archae - 12; Bacteria - 1396; Metazoa - 17338; Fungi - 3422; Pla…	98.3	22.4	-2.13	0.03065	0.816682	yes	DOWN	N	N	N	Y	Y	82.54	27.84		AT1G80180	-	unknown protein; FUNCTIONS IN: molecular_function unknown; INVOLVED IN: biological_process unknown; LOCATED IN: plasma membrane; EXPRESSED IN: 21 plant structures; EXPRESSED DURING: 10 growth stages; BEST Arabidopsis thaliana protein match is: unkno /.../tein (TAIR:AT1G15400.3); Has 30201 Blast hits to 17322 proteins in 780 species: Archae - 12; Bacteria - 1396; Metazoa - 17338; Fungi - 3422; Pla…	90.4	15.6	-2.54	0.01185	0.640896	yes	DOWN	N	N	N	Y
AT2G04039	-	unknown protein; FUNCTIONS IN: molecular_function unknown; LOCATED IN: chloroplast; EXPRESSED IN: 21 plant structures; EXPRESSED DURING: 13 growth stages; CONTAINS InterPro DOMAIN/s: Protein of unknown function DUF2996 (InterPro:IPR021374); Has 159 /.../hits to 159 proteins in 52 species: Archae - 0; Bacteria - 76; Metazoa - 0; Fungi - 0; Plants - 38; Viruses - 0; Other Eukaryotes - 45 (source: N…	169	21.4	-2.98	0.0036	0.320652	yes	DOWN	N	N	Y	Y	Y	140.79	26.88		AT2G04039	-	unknown protein; FUNCTIONS IN: molecular_function unknown; LOCATED IN: chloroplast; EXPRESSED IN: 21 plant structures; EXPRESSED DURING: 13 growth stages; CONTAINS InterPro DOMAIN/s: Protein of unknown function DUF2996 (InterPro:IPR021374); Has 159 /.../hits to 159 proteins in 52 species: Archae - 0; Bacteria - 76; Metazoa - 0; Fungi - 0; Plants - 38; Viruses - 0; Other Eukaryotes - 45 (source: N…	205	29.4	-2.81	0.01165	0.660691	yes	DOWN	N	N	N	Y	Y	172.28	36.44		AT2G04039	-	unknown protein; FUNCTIONS IN: molecular_function unknown; LOCATED IN: chloroplast; EXPRESSED IN: 21 plant structures; EXPRESSED DURING: 13 growth stages; CONTAINS InterPro DOMAIN/s: Protein of unknown function DUF2996 (InterPro:IPR021374); Has 159 /.../hits to 159 proteins in 52 species: Archae - 0; Bacteria - 76; Metazoa - 0; Fungi - 0; Plants - 38; Viruses - 0; Other Eukaryotes - 45 (source: N…	163	16	-3.35	0.00545	0.421957	yes	DOWN	N	N	Y	Y
AT2G04160	AIR3	Subtilisin-like serine endopeptidase family protein [Source:TAIR;Acc:AT2G04160]	33.7	1.07	-4.97	0.0037	0.328027	yes	DOWN	N	N	Y	Y	Y	28.03	1.34		AT2G04160	AIR3	Subtilisin-like serine endopeptidase family protein [Source:TAIR;Acc:AT2G04160]	31.2	2.18	-3.84	0.00205	0.229078	yes	DOWN	N	N	Y	Y	Y	26.17	2.71		AT2G04160	AIR3	Subtilisin-like serine endopeptidase family protein [Source:TAIR;Acc:AT2G04160]	32.3	0.931	-5.12	0.0042	0.361142	yes	DOWN	N	N	Y	Y
AT2G17695	-	FUNCTIONS IN: molecular_function unknown; INVOLVED IN: biological_process unknown; LOCATED IN: chloroplast; CONTAINS InterPro DOMAIN/s: Domain of unknown function DUF1990 (InterPro:IPR018960); Has 259 Blast hits to 259 proteins in 120 species: Archa /.../ Bacteria - 197; Metazoa - 0; Fungi - 0; Plants - 57; Viruses - 0; Other Eukaryotes - 5 (source: NCBI BLink). [Source:TAIR;Acc:AT2G17695]	78.7	16.2	-2.28	0.02515	0.765698	yes	DOWN	N	N	N	Y	Y	65.57	20.27		AT2G17695	-	FUNCTIONS IN: molecular_function unknown; INVOLVED IN: biological_process unknown; LOCATED IN: chloroplast; CONTAINS InterPro DOMAIN/s: Domain of unknown function DUF1990 (InterPro:IPR018960); Has 259 Blast hits to 259 proteins in 120 species: Archa /.../ Bacteria - 197; Metazoa - 0; Fungi - 0; Plants - 57; Viruses - 0; Other Eukaryotes - 5 (source: NCBI BLink). [Source:TAIR;Acc:AT2G17695]	87.5	19.2	-2.19	0.03805	0.855065	yes	DOWN	N	N	N	Y	Y	73.38	23.9		AT2G17695	-	FUNCTIONS IN: molecular_function unknown; INVOLVED IN: biological_process unknown; LOCATED IN: chloroplast; CONTAINS InterPro DOMAIN/s: Domain of unknown function DUF1990 (InterPro:IPR018960); Has 259 Blast hits to 259 proteins in 120 species: Archa /.../ Bacteria - 197; Metazoa - 0; Fungi - 0; Plants - 57; Viruses - 0; Other Eukaryotes - 5 (source: NCBI BLink). [Source:TAIR;Acc:AT2G17695]	85.3	14.1	-2.6	0.0195	0.780795	yes	DOWN	N	N	N	Y
AT2G17740	-	Cysteine/Histidine-rich C1 domain family protein [Source:TAIR;Acc:AT2G17740]	8.95	0	#NAME?	5e-05	0.0198552	yes	DOWN	Y	Y	Y	Y	Y	7.45	0		AT2G17740	-	Cysteine/Histidine-rich C1 domain family protein [Source:TAIR;Acc:AT2G17740]	10.8	0	#NAME?	5e-05	0.0236063	yes	DOWN	Y	Y	Y	Y	Y	9.01	0		AT2G17740	-	Cysteine/Histidine-rich C1 domain family protein [Source:TAIR;Acc:AT2G17740]	5.92	0	#NAME?	5e-05	0.0227549	yes	DOWN	Y	Y	Y	Y
AT2G17780	MCA2	PLAC8 family protein [Source:TAIR;Acc:AT2G17780]	19.1	2.97	-2.68	0.0328	0.78346	yes	DOWN	N	N	N	Y	Y	15.87	3.72		AT2G17780	MCA2	PLAC8 family protein [Source:TAIR;Acc:AT2G17780]	26.6	4.87	-2.45	0.0305	0.816682	yes	DOWN	N	N	N	Y	Y	22.24	6.05		AT2G17780	MCA2	PLAC8 family protein [Source:TAIR;Acc:AT2G17780]	19.4	2.96	-2.71	0.01465	0.679986	yes	DOWN	N	N	N	Y
AT2G20570	GPRI1	GBF's pro-rich region-interacting factor 1 [Source:TAIR;Acc:AT2G20570]	82.8	20.5	-2.01	0.03845	0.821595	yes	DOWN	N	N	N	Y	Y	68.93	25.68		AT2G20570	GPRI1	GBF's pro-rich region-interacting factor 1 [Source:TAIR;Acc:AT2G20570]	38.5	10.5	-1.88	0.0375	0.853238	yes	DOWN	N	N	N	Y	Y	32.25	13		AT2G20570	GPRI1	GBF's pro-rich region-interacting factor 1 [Source:TAIR;Acc:AT2G20570]	43.3	10.8	-2	0.0294	0.824083	yes	DOWN	N	N	N	Y
AT2G21140	ATPRP2	proline-rich protein 2 [Source:TAIR;Acc:AT2G21140]	79.7	12	-2.73	0.0071	0.476525	yes	DOWN	N	N	Y	Y	Y	66.29	15.03		AT2G21140	ATPRP2	proline-rich protein 2 [Source:TAIR;Acc:AT2G21140]	81.9	16.8	-2.28	0.0236	0.798279	yes	DOWN	N	N	N	Y	Y	68.87	20.92		AT2G21140	ATPRP2	proline-rich protein 2 [Source:TAIR;Acc:AT2G21140]	64.2	7.08	-3.18	0.00695	0.483881	yes	DOWN	N	N	Y	Y
AT2G23840	-	HNH endonuclease [Source:TAIR;Acc:AT2G23840]	46.5	10.3	-2.17	0.02705	0.765698	yes	DOWN	N	N	N	Y	Y	38.75	12.91		AT2G23840	-	HNH endonuclease [Source:TAIR;Acc:AT2G23840]	51.7	9.11	-2.51	0.02745	0.811257	yes	DOWN	N	N	N	Y	Y	43.25	11.31		AT2G23840	-	HNH endonuclease [Source:TAIR;Acc:AT2G23840]	34.5	3.72	-3.22	0.02685	0.823941	yes	DOWN	N	N	N	Y
AT2G26560	PLP2	phospholipase A 2A [Source:TAIR;Acc:AT2G26560]	124	1.21	-6.68	0.04205	0.835782	yes	DOWN	N	N	N	Y	Y	103.27	1.51		AT2G26560	PLP2	phospholipase A 2A [Source:TAIR;Acc:AT2G26560]	192	4.46	-5.42	0.00025	0.0814009	yes	DOWN	N	Y	Y	Y	Y	160.66	5.54		AT2G26560	PLP2	phospholipase A 2A [Source:TAIR;Acc:AT2G26560]	170	8.18	-4.38	0.0002	0.0678509	yes	DOWN	N	Y	Y	Y
AT2G26740	ATSEH	soluble epoxide hydrolase [Source:TAIR;Acc:AT2G26740]	100	27.4	-1.87	0.04135	0.831405	yes	DOWN	N	N	N	Y	Y	83.43	34.24		AT2G26740	ATSEH	soluble epoxide hydrolase [Source:TAIR;Acc:AT2G26740]	136	27.5	-2.3	0.0199	0.791229	yes	DOWN	N	N	N	Y	Y	113.56	34.21		AT2G26740	ATSEH	soluble epoxide hydrolase [Source:TAIR;Acc:AT2G26740]	128	30.6	-2.07	0.0363	0.842848	yes	DOWN	N	N	N	Y
AT2G27150	AAO3	abscisic aldehyde oxidase 3 [Source:TAIR;Acc:AT2G27150]	15.6	3.76	-2.05	0.02855	0.765915	yes	DOWN	N	N	N	Y	Y	13	4.71		AT2G27150	AAO3	abscisic aldehyde oxidase 3 [Source:TAIR;Acc:AT2G27150]	23.5	4.09	-2.52	0.00425	0.391518	yes	DOWN	N	N	Y	Y	Y	19.61	5.08		AT2G27150	AAO3	abscisic aldehyde oxidase 3 [Source:TAIR;Acc:AT2G27150]	26.2	4.57	-2.52	0.00635	0.46466	yes	DOWN	N	N	Y	Y
AT2G27290	-	Protein of unknown function (DUF1279) [Source:TAIR;Acc:AT2G27290]	157	32.1	-2.29	0.01305	0.654595	yes	DOWN	N	N	N	Y	Y	130.55	40.18		AT2G27290	-	Protein of unknown function (DUF1279) [Source:TAIR;Acc:AT2G27290]	192	46.9	-2.03	0.0401	0.866463	yes	DOWN	N	N	N	Y	Y	160.78	58.27		AT2G27290	-	Protein of unknown function (DUF1279) [Source:TAIR;Acc:AT2G27290]	168	35.3	-2.25	0.0144	0.6768	yes	DOWN	N	N	N	Y
AT2G28630	KCS12	3-ketoacyl-CoA synthase 12 [Source:TAIR;Acc:AT2G28630]	41.1	6.01	-2.77	0.00675	0.469568	yes	DOWN	N	N	Y	Y	Y	34.24	7.54		AT2G28630	KCS12	3-ketoacyl-CoA synthase 12 [Source:TAIR;Acc:AT2G28630]	97.7	12.4	-2.98	0.00225	0.245614	yes	DOWN	N	N	Y	Y	Y	81.96	15.39		AT2G28630	KCS12	3-ketoacyl-CoA synthase 12 [Source:TAIR;Acc:AT2G28630]	107	11	-3.28	0.00195	0.210318	yes	DOWN	N	N	Y	Y
AT2G29290	-	NAD(P)-binding Rossmann-fold superfamily protein [Source:TAIR;Acc:AT2G29290]	99.8	4.33	-4.53	0.0004	0.0837846	yes	DOWN	N	Y	Y	Y	Y	83.19	5.43		AT2G29290	-	NAD(P)-binding Rossmann-fold superfamily protein [Source:TAIR;Acc:AT2G29290]	168	14.2	-3.57	0.0028	0.288951	yes	DOWN	N	N	Y	Y	Y	141.07	17.64		AT2G29290	-	NAD(P)-binding Rossmann-fold superfamily protein [Source:TAIR;Acc:AT2G29290]	103	1.76	-5.87	0.0023	0.23073	yes	DOWN	N	N	Y	Y
AT2G29650	ANTR1	phosphate transporter 4;1 [Source:TAIR;Acc:AT2G29650]	202	45.4	-2.15	0.0412	0.830141	yes	DOWN	N	N	N	Y	Y	168.22	56.83		AT2G29650	ANTR1	phosphate transporter 4;1 [Source:TAIR;Acc:AT2G29650]	196	46.6	-2.07	0.04185	0.875282	yes	DOWN	N	N	N	Y	Y	163.71	57.85		AT2G29650	ANTR1	phosphate transporter 4;1 [Source:TAIR;Acc:AT2G29650]	139	28	-2.32	0.0235	0.823941	yes	DOWN	N	N	N	Y
AT2G29670	-	Tetratricopeptide repeat (TPR)-like superfamily protein [Source:TAIR;Acc:AT2G29670]	73.6	13.6	-2.44	0.01485	0.687029	yes	DOWN	N	N	N	Y	Y	61.37	17.02		AT2G29670	-	Tetratricopeptide repeat (TPR)-like superfamily protein [Source:TAIR;Acc:AT2G29670]	98.4	16.1	-2.61	0.0062	0.496131	yes	DOWN	N	N	Y	Y	Y	82.36	20.01		AT2G29670	-	Tetratricopeptide repeat (TPR)-like superfamily protein [Source:TAIR;Acc:AT2G29670]	50.3	7.48	-2.75	0.00755	0.503127	yes	DOWN	N	N	Y	Y
AT2G30140	UGT87A2	UDP-Glycosyltransferase superfamily protein [Source:TAIR;Acc:AT2G30140]	19.9	2.48	-3	0.0165	0.721345	yes	DOWN	N	N	N	Y	Y	16.53	3.1		AT2G30140	UGT87A2	UDP-Glycosyltransferase superfamily protein [Source:TAIR;Acc:AT2G30140]	27	2.6	-3.37	0.0127	0.683303	yes	DOWN	N	N	N	Y	Y	22.55	3.23		AT2G30140	UGT87A2	UDP-Glycosyltransferase superfamily protein [Source:TAIR;Acc:AT2G30140]	19.5	2.08	-3.23	0.0172	0.733184	yes	DOWN	N	N	N	Y
AT2G32500	-	Stress responsive alpha-beta barrel domain protein [Source:TAIR;Acc:AT2G32500]	44.2	9.86	-2.16	0.0181	0.758251	yes	DOWN	N	N	N	Y	Y	36.79	12.35		AT2G32500	-	Stress responsive alpha-beta barrel domain protein [Source:TAIR;Acc:AT2G32500]	45.2	12.5	-1.85	0.039	0.861383	yes	DOWN	N	N	N	Y	Y	37.84	15.54		AT2G32500	-	Stress responsive alpha-beta barrel domain protein [Source:TAIR;Acc:AT2G32500]	36.1	8.74	-2.05	0.0466	0.906683	yes	DOWN	N	N	N	Y
AT2G32870	-	TRAF-like family protein [Source:TAIR;Acc:AT2G32870]	40.4	9.96	-2.02	0.047	0.858292	yes	DOWN	N	N	N	Y	Y	33.57	12.47		AT2G32870	-	TRAF-like family protein [Source:TAIR;Acc:AT2G32870]	49.9	11.5	-2.12	0.0349	0.840672	yes	DOWN	N	N	N	Y	Y	41.91	14.3		AT2G32870	-	TRAF-like family protein [Source:TAIR;Acc:AT2G32870]	50.2	9.3	-2.43	0.01585	0.706376	yes	DOWN	N	N	N	Y
AT2G32880	-	TRAF-like family protein [Source:TAIR;Acc:AT2G32880]	33.6	2.16	-3.96	0.00735	0.486384	yes	DOWN	N	N	Y	Y	Y	28	2.71		AT2G32880	-	TRAF-like family protein [Source:TAIR;Acc:AT2G32880]	50.9	3.78	-3.75	0.01445	0.728278	yes	DOWN	N	N	N	Y	Y	42.68	4.7		AT2G32880	-	TRAF-like family protein [Source:TAIR;Acc:AT2G32880]	47.7	2.39	-4.32	0.00665	0.471796	yes	DOWN	N	N	Y	Y
AT2G35980	YLS9	Late embryogenesis abundant (LEA) hydroxyproline-rich glycoprotein family [Source:TAIR;Acc:AT2G35980]	2.34	0	#NAME?	0.00135	0.156905	yes	DOWN	N	N	Y	Y	Y	1.94	0		AT2G35980	YLS9	Late embryogenesis abundant (LEA) hydroxyproline-rich glycoprotein family [Source:TAIR;Acc:AT2G35980]	1.38	0	#NAME?	0.0253	0.798279	yes	DOWN	N	N	N	Y	Y	1.15	0		AT2G35980	YLS9	Late embryogenesis abundant (LEA) hydroxyproline-rich glycoprotein family [Source:TAIR;Acc:AT2G35980]	1.53	0	#NAME?	0.02975	0.824083	yes	DOWN	N	N	N	Y
AT2G36690	-	2-oxoglutarate (2OG) and Fe(II)-dependent oxygenase superfamily protein [Source:TAIR;Acc:AT2G36690]	35.1	2.61	-3.75	0.0128	0.65142	yes	DOWN	N	N	N	Y	Y	29.26	3.27		AT2G36690	-	2-oxoglutarate (2OG) and Fe(II)-dependent oxygenase superfamily protein [Source:TAIR;Acc:AT2G36690]	55.3	4.83	-3.52	0.0019	0.217464	yes	DOWN	N	N	Y	Y	Y	46.33	6		AT2G36690	-	2-oxoglutarate (2OG) and Fe(II)-dependent oxygenase superfamily protein [Source:TAIR;Acc:AT2G36690]	50.3	4.34	-3.53	0.02	0.791236	yes	DOWN	N	N	N	Y
AT2G36895	-	unknown protein; FUNCTIONS IN: molecular_function unknown; INVOLVED IN: biological_process unknown; LOCATED IN: chloroplast; Has 32 Blast hits to 32 proteins in 14 species: Archae - 0; Bacteria - 0; Metazoa - 0; Fungi - 0; Plants - 32; Viruses - 0; /.../Eukaryotes - 0 (source: NCBI BLink). [Source:TAIR;Acc:AT2G36895]	56.4	8.37	-2.75	0.03005	0.775709	yes	DOWN	N	N	N	Y	Y	46.97	10.48		AT2G36895	-	unknown protein; FUNCTIONS IN: molecular_function unknown; INVOLVED IN: biological_process unknown; LOCATED IN: chloroplast; Has 32 Blast hits to 32 proteins in 14 species: Archae - 0; Bacteria - 0; Metazoa - 0; Fungi - 0; Plants - 32; Viruses - 0; /.../Eukaryotes - 0 (source: NCBI BLink). [Source:TAIR;Acc:AT2G36895]	69.6	12.1	-2.53	0.04095	0.870879	yes	DOWN	N	N	N	Y	Y	58.2	14.99		AT2G36895	-	unknown protein; FUNCTIONS IN: molecular_function unknown; INVOLVED IN: biological_process unknown; LOCATED IN: chloroplast; Has 32 Blast hits to 32 proteins in 14 species: Archae - 0; Bacteria - 0; Metazoa - 0; Fungi - 0; Plants - 32; Viruses - 0; /.../Eukaryotes - 0 (source: NCBI BLink). [Source:TAIR;Acc:AT2G36895]	59.6	7.78	-2.94	0.0276	0.823941	yes	DOWN	N	N	N	Y
AT2G37240	-	Thioredoxin superfamily protein [Source:TAIR;Acc:AT2G37240]	71.6	13.7	-2.39	0.01895	0.761786	yes	DOWN	N	N	N	Y	Y	59.52	17.14		AT2G37240	-	Thioredoxin superfamily protein [Source:TAIR;Acc:AT2G37240]	63.9	12.3	-2.37	0.0149	0.734417	yes	DOWN	N	N	N	Y	Y	53.37	15.29		AT2G37240	-	Thioredoxin superfamily protein [Source:TAIR;Acc:AT2G37240]	52.5	8.47	-2.63	0.02255	0.823941	yes	DOWN	N	N	N	Y
AT2G37540	-	NAD(P)-binding Rossmann-fold superfamily protein [Source:TAIR;Acc:AT2G37540]	52.9	1.79	-4.89	0.04235	0.836129	yes	DOWN	N	N	N	Y	Y	44.12	2.24		AT2G37540	-	NAD(P)-binding Rossmann-fold superfamily protein [Source:TAIR;Acc:AT2G37540]	103	4.69	-4.46	0.0063	0.499897	yes	DOWN	N	N	Y	Y	Y	86.57	5.82		AT2G37540	-	NAD(P)-binding Rossmann-fold superfamily protein [Source:TAIR;Acc:AT2G37540]	61.5	2.96	-4.38	0.00465	0.382222	yes	DOWN	N	N	Y	Y
AT2G37760	AKR4C8	NAD(P)-linked oxidoreductase superfamily protein [Source:TAIR;Acc:AT2G37760]	46.7	8.88	-2.4	0.02385	0.762757	yes	DOWN	N	N	N	Y	Y	38.87	11.11		AT2G37760	AKR4C8	NAD(P)-linked oxidoreductase superfamily protein [Source:TAIR;Acc:AT2G37760]	59.2	7.93	-2.9	0.01045	0.632526	yes	DOWN	N	N	N	Y	Y	49.58	9.84		AT2G37760	AKR4C8	NAD(P)-linked oxidoreductase superfamily protein [Source:TAIR;Acc:AT2G37760]	49.6	10.3	-2.26	0.03965	0.866311	yes	DOWN	N	N	N	Y
AT2G38230	ATPDX1.1	pyridoxine biosynthesis 1.1 [Source:TAIR;Acc:AT2G38230]	245	49.7	-2.3	0.01895	0.761786	yes	DOWN	N	N	N	Y	Y	203.78	62.29		AT2G38230	ATPDX1.1	pyridoxine biosynthesis 1.1 [Source:TAIR;Acc:AT2G38230]	313	63.3	-2.31	0.03275	0.8181	yes	DOWN	N	N	N	Y	Y	261.54	78.7		AT2G38230	ATPDX1.1	pyridoxine biosynthesis 1.1 [Source:TAIR;Acc:AT2G38230]	209	43.4	-2.27	0.02065	0.801057	yes	DOWN	N	N	N	Y
AT2G39200	MLO12	Seven transmembrane MLO family protein [Source:TAIR;Acc:AT2G39200]	64.8	1.31	-5.63	0.0017	0.182043	yes	DOWN	N	N	Y	Y	Y	54.01	1.64		AT2G39200	MLO12	Seven transmembrane MLO family protein [Source:TAIR;Acc:AT2G39200]	82.4	3.52	-4.55	0.0003	0.0858409	yes	DOWN	N	Y	Y	Y	Y	69.06	4.37		AT2G39200	MLO12	Seven transmembrane MLO family protein [Source:TAIR;Acc:AT2G39200]	96.9	3.08	-4.98	0.0001	0.0397	yes	DOWN	Y	Y	Y	Y
AT2G39400	-	alpha/beta-Hydrolases superfamily protein [Source:TAIR;Acc:AT2G39400]	16.4	1.56	-3.4	0.0155	0.701771	yes	DOWN	N	N	N	Y	Y	13.68	1.95		AT2G39400	-	alpha/beta-Hydrolases superfamily protein [Source:TAIR;Acc:AT2G39400]	50.1	6.9	-2.86	0.0135	0.700405	yes	DOWN	N	N	N	Y	Y	41.98	8.56		AT2G39400	-	alpha/beta-Hydrolases superfamily protein [Source:TAIR;Acc:AT2G39400]	69.4	6.01	-3.53	0.0038	0.332884	yes	DOWN	N	N	Y	Y
AT2G40000	HSPRO2	ortholog of sugar beet HS1 PRO-1 2 [Source:TAIR;Acc:AT2G40000]	146	22.1	-2.72	0.00585	0.439003	yes	DOWN	N	N	Y	Y	Y	121.46	27.73		AT2G40000	HSPRO2	ortholog of sugar beet HS1 PRO-1 2 [Source:TAIR;Acc:AT2G40000]	197	31.6	-2.64	0.01925	0.787545	yes	DOWN	N	N	N	Y	Y	164.78	39.22		AT2G40000	HSPRO2	ortholog of sugar beet HS1 PRO-1 2 [Source:TAIR;Acc:AT2G40000]	61.6	14.8	-2.06	0.0222	0.823519	yes	DOWN	N	N	N	Y
AT2G40100	LHCB4.3	light harvesting complex photosystem II [Source:TAIR;Acc:AT2G40100]	64.6	15.8	-2.04	0.04025	0.830141	yes	DOWN	N	N	N	Y	Y	53.72	19.71		AT2G40100	LHCB4.3	light harvesting complex photosystem II [Source:TAIR;Acc:AT2G40100]	63.5	14.6	-2.12	0.02575	0.798279	yes	DOWN	N	N	N	Y	Y	53.08	18.15		AT2G40100	LHCB4.3	light harvesting complex photosystem II [Source:TAIR;Acc:AT2G40100]	63.4	14.1	-2.17	0.03025	0.827617	yes	DOWN	N	N	N	Y
AT2G42750	-	DNAJ heat shock N-terminal domain-containing protein [Source:TAIR;Acc:AT2G42750]	80.3	19.1	-2.07	0.02355	0.762757	yes	DOWN	N	N	N	Y	Y	66.89	23.9		AT2G42750	-	DNAJ heat shock N-terminal domain-containing protein [Source:TAIR;Acc:AT2G42750]	98.2	15.1	-2.7	0.00775	0.539571	yes	DOWN	N	N	Y	Y	Y	82.08	18.71		AT2G42750	-	DNAJ heat shock N-terminal domain-containing protein [Source:TAIR;Acc:AT2G42750]	75.7	14	-2.44	0.00825	0.534503	yes	DOWN	N	N	Y	Y
AT2G43590	-	Chitinase family protein [Source:TAIR;Acc:AT2G43590]	25.1	3.05	-3.04	0.02395	0.762757	yes	DOWN	N	N	N	Y	Y	20.88	3.82		AT2G43590	-	Chitinase family protein [Source:TAIR;Acc:AT2G43590]	25.6	1.99	-3.68	0.01115	0.643938	yes	DOWN	N	N	N	Y	Y	21.4	2.47		AT2G43590	-	Chitinase family protein [Source:TAIR;Acc:AT2G43590]	49.7	4.59	-3.44	0.0239	0.823941	yes	DOWN	N	N	N	Y
AT2G43620	-	Chitinase family protein [Source:TAIR;Acc:AT2G43620]	245	16.2	-3.91	0.001	0.128791	yes	DOWN	N	N	Y	Y	Y	203.5	20.31		AT2G43620	-	Chitinase family protein [Source:TAIR;Acc:AT2G43620]	246	20.9	-3.55	0.0018	0.209833	yes	DOWN	N	N	Y	Y	Y	205.62	26.01		AT2G43620	-	Chitinase family protein [Source:TAIR;Acc:AT2G43620]	318	28	-3.5	0.00395	0.342805	yes	DOWN	N	N	Y	Y
AT2G46070	ATMPK12	mitogen-activated protein kinase 12 [Source:TAIR;Acc:AT2G46070]	17.3	2.5	-2.79	0.02765	0.765698	yes	DOWN	N	N	N	Y	Y	14.39	3.12		AT2G46070	ATMPK12	mitogen-activated protein kinase 12 [Source:TAIR;Acc:AT2G46070]	18	2.07	-3.12	0.02305	0.798279	yes	DOWN	N	N	N	Y	Y	15.05	2.57		AT2G46070	ATMPK12	mitogen-activated protein kinase 12 [Source:TAIR;Acc:AT2G46070]	16.2	1.63	-3.31	0.01815	0.74925	yes	DOWN	N	N	N	Y
AT2G46100	-	Nuclear transport factor 2 (NTF2) family protein [Source:TAIR;Acc:AT2G46100]	107	13.1	-3.03	0.03085	0.779883	yes	DOWN	N	N	N	Y	Y	89.15	16.44		AT2G46100	-	Nuclear transport factor 2 (NTF2) family protein [Source:TAIR;Acc:AT2G46100]	132	15.6	-3.08	0.0309	0.816682	yes	DOWN	N	N	N	Y	Y	110.21	19.33		AT2G46100	-	Nuclear transport factor 2 (NTF2) family protein [Source:TAIR;Acc:AT2G46100]	104	9.52	-3.45	0.0116	0.633753	yes	DOWN	N	N	N	Y
AT2G46220	-	Uncharacterized conserved protein (DUF2358) [Source:TAIR;Acc:AT2G46220]	158	25.1	-2.65	0.0091	0.543746	yes	DOWN	N	N	Y	Y	Y	131.5	31.42		AT2G46220	-	Uncharacterized conserved protein (DUF2358) [Source:TAIR;Acc:AT2G46220]	227	44.9	-2.34	0.0143	0.728278	yes	DOWN	N	N	N	Y	Y	189.71	55.76		AT2G46220	-	Uncharacterized conserved protein (DUF2358) [Source:TAIR;Acc:AT2G46220]	221	32.2	-2.78	0.0055	0.424068	yes	DOWN	N	N	Y	Y
AT2G47880	GRXC13	Glutaredoxin family protein [Source:TAIR;Acc:AT2G47880]	44.3	0	#NAME?	5e-05	0.0198552	yes	DOWN	Y	Y	Y	Y	Y	36.85	0		AT2G47880	GRXC13	Glutaredoxin family protein [Source:TAIR;Acc:AT2G47880]	42.9	4.66	-3.2	0.0187	0.787545	yes	DOWN	N	N	N	Y	Y	36.01	5.79		AT2G47880	GRXC13	Glutaredoxin family protein [Source:TAIR;Acc:AT2G47880]	19.3	0	#NAME?	5e-05	0.0227549	yes	DOWN	Y	Y	Y	Y
AT2G48020	-	Major facilitator superfamily protein [Source:TAIR;Acc:AT2G48020]	29.7	6.77	-2.13	0.0335	0.791256	yes	DOWN	N	N	N	Y	Y	24.73	8.47		AT2G48020	-	Major facilitator superfamily protein [Source:TAIR;Acc:AT2G48020]	42	6.92	-2.6	0.0205	0.791229	yes	DOWN	N	N	N	Y	Y	34.99	8.59		AT2G48020	-	Major facilitator superfamily protein [Source:TAIR;Acc:AT2G48020]	41.5	9.5	-2.13	0.0336	0.840529	yes	DOWN	N	N	N	Y
AT3G01060	-	unknown protein; Has 637 Blast hits to 635 proteins in 201 species: Archae - 0; Bacteria - 291; Metazoa - 0; Fungi - 72; Plants - 72; Viruses - 0; Other Eukaryotes - 202 (source: NCBI BLink). [Source:TAIR;Acc:AT3G01060]	168	26.4	-2.67	0.0079	0.50194	yes	DOWN	N	N	Y	Y	Y	139.64	33.05		AT3G01060	-	unknown protein; Has 637 Blast hits to 635 proteins in 201 species: Archae - 0; Bacteria - 291; Metazoa - 0; Fungi - 72; Plants - 72; Viruses - 0; Other Eukaryotes - 202 (source: NCBI BLink). [Source:TAIR;Acc:AT3G01060]	147	32	-2.2	0.0212	0.791229	yes	DOWN	N	N	N	Y	Y	123.61	39.71		AT3G01060	-	unknown protein; Has 637 Blast hits to 635 proteins in 201 species: Archae - 0; Bacteria - 291; Metazoa - 0; Fungi - 72; Plants - 72; Viruses - 0; Other Eukaryotes - 202 (source: NCBI BLink). [Source:TAIR;Acc:AT3G01060]	112	18.5	-2.6	0.00945	0.583866	yes	DOWN	N	N	Y	Y
AT3G01290	HIR3	SPFH/Band 7/PHB domain-containing membrane-associated protein family [Source:TAIR;Acc:AT3G01290]	167	13.6	-3.62	0.00095	0.126629	yes	DOWN	N	N	Y	Y	Y	139.56	16.98		AT3G01290	HIR3	SPFH/Band 7/PHB domain-containing membrane-associated protein family [Source:TAIR;Acc:AT3G01290]	329	47.4	-2.8	0.0104	0.631524	yes	DOWN	N	N	N	Y	Y	275.34	58.8		AT3G01290	HIR3	SPFH/Band 7/PHB domain-containing membrane-associated protein family [Source:TAIR;Acc:AT3G01290]	348	50.8	-2.78	0.01075	0.617226	yes	DOWN	N	N	N	Y
AT3G03990	T11I18.10	alpha/beta-Hydrolases superfamily protein [Source:TAIR;Acc:AT3G03990]	74.7	15.3	-2.29	0.0254	0.765698	yes	DOWN	N	N	N	Y	Y	62.12	19.19		AT3G03990	T11I18.10	alpha/beta-Hydrolases superfamily protein [Source:TAIR;Acc:AT3G03990]	75.4	19.2	-1.97	0.0473	0.896112	yes	DOWN	N	N	N	Y	Y	62.91	23.89		AT3G03990	T11I18.10	alpha/beta-Hydrolases superfamily protein [Source:TAIR;Acc:AT3G03990]	56.1	13.7	-2.03	0.0397	0.866389	yes	DOWN	N	N	N	Y
AT3G04210	-	Disease resistance protein (TIR-NBS class) [Source:TAIR;Acc:AT3G04210]	27.6	1.23	-4.49	0.00615	0.452607	yes	DOWN	N	N	Y	Y	Y	22.97	1.54		AT3G04210	-	Disease resistance protein (TIR-NBS class) [Source:TAIR;Acc:AT3G04210]	26	0.938	-4.79	0.00415	0.38418	yes	DOWN	N	N	Y	Y	Y	21.78	1.16		AT3G04210	-	Disease resistance protein (TIR-NBS class) [Source:TAIR;Acc:AT3G04210]	12.3	1.51	-3.03	0.03125	0.833265	yes	DOWN	N	N	N	Y
AT3G05370	AtRLP31	receptor like protein 31 [Source:TAIR;Acc:AT3G05370]	12.8	2.68	-2.26	0.03855	0.821595	yes	DOWN	N	N	N	Y	Y	10.66	3.35		AT3G05370	AtRLP31	receptor like protein 31 [Source:TAIR;Acc:AT3G05370]	16	3.63	-2.14	0.0484	0.896112	yes	DOWN	N	N	N	Y	Y	13.4	4.51		AT3G05370	AtRLP31	receptor like protein 31 [Source:TAIR;Acc:AT3G05370]	13.4	2.89	-2.21	0.03925	0.864739	yes	DOWN	N	N	N	Y
AT3G05730	-	Encodes a defensin-like (DEFL) family protein. [Source:TAIR;Acc:AT3G05730]	833	77.1	-3.43	0.004	0.341901	yes	DOWN	N	N	Y	Y	Y	693.44	96.47		AT3G05730	-	Encodes a defensin-like (DEFL) family protein. [Source:TAIR;Acc:AT3G05730]	1130	113	-3.33	0.00155	0.185264	yes	DOWN	N	N	Y	Y	Y	954.25	140.06		AT3G05730	-	Encodes a defensin-like (DEFL) family protein. [Source:TAIR;Acc:AT3G05730]	1250	110	-3.5	0.02	0.791236	yes	DOWN	N	N	N	Y
AT3G06080	TBL10	Plant protein of unknown function (DUF828) [Source:TAIR;Acc:AT3G06080]	39.1	10.3	-1.93	0.02895	0.768546	yes	DOWN	N	N	N	Y	Y	32.58	12.86		AT3G06080	TBL10	Plant protein of unknown function (DUF828) [Source:TAIR;Acc:AT3G06080]	83.5	17.8	-2.23	0.0157	0.746838	yes	DOWN	N	N	N	Y	Y	69.92	22.03		AT3G06080	TBL10	Plant protein of unknown function (DUF828) [Source:TAIR;Acc:AT3G06080]	57.9	10.1	-2.52	0.01235	0.64688	yes	DOWN	N	N	N	Y
AT3G07700	-	Protein kinase superfamily protein [Source:TAIR;Acc:AT3G07700]	58.9	10.1	-2.54	0.01045	0.592132	yes	DOWN	N	N	N	Y	Y	49.04	12.7		AT3G07700	-	Protein kinase superfamily protein [Source:TAIR;Acc:AT3G07700]	75.7	12.4	-2.61	0.0261	0.798279	yes	DOWN	N	N	N	Y	Y	63.31	15.44		AT3G07700	-	Protein kinase superfamily protein [Source:TAIR;Acc:AT3G07700]	59.6	10.6	-2.5	0.0233	0.823941	yes	DOWN	N	N	N	Y
AT3G09922	IPS1	induced by phosphate starvation1 [Source:TAIR;Acc:AT3G09922]	15.1	0	#NAME?	0.0003	0.076244	yes	DOWN	N	Y	Y	Y	Y	12.55	0		AT3G09922	IPS1	induced by phosphate starvation1 [Source:TAIR;Acc:AT3G09922]	16.9	0	#NAME?	5e-05	0.0236063	yes	DOWN	Y	Y	Y	Y	Y	14.17	0		AT3G09922	IPS1	induced by phosphate starvation1 [Source:TAIR;Acc:AT3G09922]	18.2	0	#NAME?	5e-05	0.0227549	yes	DOWN	Y	Y	Y	Y
AT3G10420	SPD1	P-loop containing nucleoside triphosphate hydrolases superfamily protein [Source:TAIR;Acc:AT3G10420]	50.3	6.94	-2.86	0.00305	0.282214	yes	DOWN	N	N	Y	Y	Y	41.87	8.69		AT3G10420	SPD1	P-loop containing nucleoside triphosphate hydrolases superfamily protein [Source:TAIR;Acc:AT3G10420]	51.7	7.78	-2.73	0.0086	0.567871	yes	DOWN	N	N	Y	Y	Y	43.28	9.65		AT3G10420	SPD1	P-loop containing nucleoside triphosphate hydrolases superfamily protein [Source:TAIR;Acc:AT3G10420]	41.4	4.97	-3.06	0.00275	0.261797	yes	DOWN	N	N	Y	Y
AT3G10520	AHB2	haemoglobin 2 [Source:TAIR;Acc:AT3G10520]	153	17.1	-3.16	0.00395	0.340683	yes	DOWN	N	N	Y	Y	Y	127.65	21.41		AT3G10520	AHB2	haemoglobin 2 [Source:TAIR;Acc:AT3G10520]	139	28.3	-2.3	0.0242	0.798279	yes	DOWN	N	N	N	Y	Y	116.83	35.14		AT3G10520	AHB2	haemoglobin 2 [Source:TAIR;Acc:AT3G10520]	153	24.5	-2.64	0.01075	0.617226	yes	DOWN	N	N	N	Y
AT3G10720	PME25	Plant invertase/pectin methylesterase inhibitor superfamily [Source:TAIR;Acc:AT3G10720]	52.1	6.48	-3.01	0.0026	0.250296	yes	DOWN	N	N	Y	Y	Y	43.36	8.11		AT3G10720	PME25	Plant invertase/pectin methylesterase inhibitor superfamily [Source:TAIR;Acc:AT3G10720]	70.7	10.7	-2.72	0.0068	0.523319	yes	DOWN	N	N	Y	Y	Y	59.17	13.35		AT3G10720	PME25	Plant invertase/pectin methylesterase inhibitor superfamily [Source:TAIR;Acc:AT3G10720]	53.2	9.17	-2.54	0.0052	0.40597	yes	DOWN	N	N	Y	Y
AT3G11930	-	Adenine nucleotide alpha hydrolases-like superfamily protein [Source:TAIR;Acc:AT3G11930]	112	3.03	-5.21	0.0108	0.601197	yes	DOWN	N	N	N	Y	Y	93.25	3.79		AT3G11930	-	Adenine nucleotide alpha hydrolases-like superfamily protein [Source:TAIR;Acc:AT3G11930]	176	9.76	-4.18	0.00255	0.269032	yes	DOWN	N	N	Y	Y	Y	147.7	12.12		AT3G11930	-	Adenine nucleotide alpha hydrolases-like superfamily protein [Source:TAIR;Acc:AT3G11930]	204	14.7	-3.79	0.0011	0.150918	yes	DOWN	N	N	Y	Y
AT3G13790	ATCWINV1	Glycosyl hydrolases family 32 protein [Source:TAIR;Acc:AT3G13790]	35.3	9.4	-1.91	0.0394	0.830141	yes	DOWN	N	N	N	Y	Y	29.38	11.78		AT3G13790	ATCWINV1	Glycosyl hydrolases family 32 protein [Source:TAIR;Acc:AT3G13790]	43.7	7.23	-2.59	0.0126	0.681808	yes	DOWN	N	N	N	Y	Y	36.63	8.98		AT3G13790	ATCWINV1	Glycosyl hydrolases family 32 protein [Source:TAIR;Acc:AT3G13790]	48	12.6	-1.93	0.0366	0.842848	yes	DOWN	N	N	N	Y
AT3G14690	CYP72A15	cytochrome P450, family 72, subfamily A, polypeptide 15 [Source:TAIR;Acc:AT3G14690]	102	20.6	-2.31	0.01885	0.761786	yes	DOWN	N	N	N	Y	Y	85.08	25.75		AT3G14690	CYP72A15	cytochrome P450, family 72, subfamily A, polypeptide 15 [Source:TAIR;Acc:AT3G14690]	115	27.4	-2.07	0.03045	0.816682	yes	DOWN	N	N	N	Y	Y	96.5	34.01		AT3G14690	CYP72A15	cytochrome P450, family 72, subfamily A, polypeptide 15 [Source:TAIR;Acc:AT3G14690]	85.5	20.4	-2.07	0.0369	0.842848	yes	DOWN	N	N	N	Y
AT3G15840	PIFI	post-illumination chlorophyll fluorescence increase [Source:TAIR;Acc:AT3G15840]	531	61.1	-3.12	0.00355	0.317683	yes	DOWN	N	N	Y	Y	Y	442.35	76.49		AT3G15840	PIFI	post-illumination chlorophyll fluorescence increase [Source:TAIR;Acc:AT3G15840]	615	83	-2.89	0.01245	0.677574	yes	DOWN	N	N	N	Y	Y	514.82	102.99		AT3G15840	PIFI	post-illumination chlorophyll fluorescence increase [Source:TAIR;Acc:AT3G15840]	612	61.2	-3.32	0.01745	0.734988	yes	DOWN	N	N	N	Y
AT3G19010	-	2-oxoglutarate (2OG) and Fe(II)-dependent oxygenase superfamily protein [Source:TAIR;Acc:AT3G19010]	75.8	14.8	-2.36	0.01535	0.699967	yes	DOWN	N	N	N	Y	Y	63.11	18.52		AT3G19010	-	2-oxoglutarate (2OG) and Fe(II)-dependent oxygenase superfamily protein [Source:TAIR;Acc:AT3G19010]	73.9	18.8	-1.97	0.0228	0.798279	yes	DOWN	N	N	N	Y	Y	61.93	23.37		AT3G19010	-	2-oxoglutarate (2OG) and Fe(II)-dependent oxygenase superfamily protein [Source:TAIR;Acc:AT3G19010]	59.6	15.6	-1.93	0.0393	0.864739	yes	DOWN	N	N	N	Y
AT3G19850	-	Phototropic-responsive NPH3 family protein [Source:TAIR;Acc:AT3G19850]	25.2	2.66	-3.24	0.02895	0.768546	yes	DOWN	N	N	N	Y	Y	21.01	3.33		AT3G19850	-	Phototropic-responsive NPH3 family protein [Source:TAIR;Acc:AT3G19850]	47.8	6.38	-2.9	0.00695	0.524583	yes	DOWN	N	N	Y	Y	Y	40.05	7.92		AT3G19850	-	Phototropic-responsive NPH3 family protein [Source:TAIR;Acc:AT3G19850]	42.2	3.32	-3.67	0.0017	0.191086	yes	DOWN	N	N	Y	Y
AT3G21530	-	DNAse I-like superfamily protein [Source:TAIR;Acc:AT3G21530]	15.7	1.34	-3.54	0.01275	0.65142	yes	DOWN	N	N	N	Y	Y	13.05	1.68		AT3G21530	-	DNAse I-like superfamily protein [Source:TAIR;Acc:AT3G21530]	12.9	1.77	-2.87	0.04015	0.866552	yes	DOWN	N	N	N	Y	Y	10.85	2.19		AT3G21530	-	DNAse I-like superfamily protein [Source:TAIR;Acc:AT3G21530]	11.3	0.868	-3.71	0.01245	0.64688	yes	DOWN	N	N	N	Y
AT3G22060	CRRSP38	Receptor-like protein kinase-related family protein [Source:TAIR;Acc:AT3G22060]	171	6	-4.84	0.00015	0.0492957	yes	DOWN	Y	Y	Y	Y	Y	142.81	7.52		AT3G22060	CRRSP38	Receptor-like protein kinase-related family protein [Source:TAIR;Acc:AT3G22060]	227	9.05	-4.65	0.0003	0.0858409	yes	DOWN	N	Y	Y	Y	Y	190.35	11.23		AT3G22060	CRRSP38	Receptor-like protein kinase-related family protein [Source:TAIR;Acc:AT3G22060]	186	7.54	-4.63	0.0004	0.103661	yes	DOWN	N	N	Y	Y
AT3G22370	AOX1A	alternative oxidase 1A [Source:TAIR;Acc:AT3G22370]	50.7	8.28	-2.61	0.01025	0.586712	yes	DOWN	N	N	N	Y	Y	42.21	10.37		AT3G22370	AOX1A	alternative oxidase 1A [Source:TAIR;Acc:AT3G22370]	50.2	8.49	-2.56	0.01055	0.634512	yes	DOWN	N	N	N	Y	Y	41.95	10.54		AT3G22370	AOX1A	alternative oxidase 1A [Source:TAIR;Acc:AT3G22370]	37.6	5.02	-2.9	0.0108	0.617226	yes	DOWN	N	N	N	Y
AT3G23400	FIB4	Plastid-lipid associated protein PAP / fibrillin family protein [Source:TAIR;Acc:AT3G23400]	417	82.9	-2.33	0.02795	0.765698	yes	DOWN	N	N	N	Y	Y	347.07	103.73		AT3G23400	FIB4	Plastid-lipid associated protein PAP / fibrillin family protein [Source:TAIR;Acc:AT3G23400]	428	97.5	-2.13	0.0394	0.861383	yes	DOWN	N	N	N	Y	Y	357.42	121.12		AT3G23400	FIB4	Plastid-lipid associated protein PAP / fibrillin family protein [Source:TAIR;Acc:AT3G23400]	395	87.7	-2.17	0.03865	0.861613	yes	DOWN	N	N	N	Y
AT3G25760	AOC1	allene oxide cyclase 1 [Source:TAIR;Acc:AT3G25760]	187	6.64	-4.82	0.0055	0.429654	yes	DOWN	N	N	Y	Y	Y	155.76	8.31		AT3G25760	AOC1	allene oxide cyclase 1 [Source:TAIR;Acc:AT3G25760]	234	6.26	-5.22	0.00335	0.329504	yes	DOWN	N	N	Y	Y	Y	195.55	7.77		AT3G25760	AOC1	allene oxide cyclase 1 [Source:TAIR;Acc:AT3G25760]	256	9.19	-4.8	0.00045	0.110481	yes	DOWN	N	N	Y	Y
AT3G25770	AOC2	allene oxide cyclase 2 [Source:TAIR;Acc:AT3G25770]	591	19.4	-4.93	5e-05	0.0198552	yes	DOWN	Y	Y	Y	Y	Y	492	24.31		AT3G25770	AOC2	allene oxide cyclase 2 [Source:TAIR;Acc:AT3G25770]	637	26.1	-4.61	0.0001	0.0419667	yes	DOWN	Y	Y	Y	Y	Y	533.07	32.38		AT3G25770	AOC2	allene oxide cyclase 2 [Source:TAIR;Acc:AT3G25770]	579	15.2	-5.25	0.0001	0.0397	yes	DOWN	Y	Y	Y	Y
AT3G26210	CYP71B23	cytochrome P450, family 71, subfamily B, polypeptide 23 [Source:TAIR;Acc:AT3G26210]	19	1.51	-3.65	0.01285	0.65142	yes	DOWN	N	N	N	Y	Y	15.79	1.89		AT3G26210	CYP71B23	cytochrome P450, family 71, subfamily B, polypeptide 23 [Source:TAIR;Acc:AT3G26210]	17.5	1.67	-3.39	0.01805	0.787238	yes	DOWN	N	N	N	Y	Y	14.67	2.07		AT3G26210	CYP71B23	cytochrome P450, family 71, subfamily B, polypeptide 23 [Source:TAIR;Acc:AT3G26210]	25	3	-3.06	0.0364	0.842848	yes	DOWN	N	N	N	Y
AT3G26510	-	Octicosapeptide/Phox/Bem1p family protein [Source:TAIR;Acc:AT3G26510]	151	26.4	-2.51	0.01005	0.57874	yes	DOWN	N	N	N	Y	Y	125.53	33.17		AT3G26510	-	Octicosapeptide/Phox/Bem1p family protein [Source:TAIR;Acc:AT3G26510]	162	38.4	-2.08	0.0494	0.897901	yes	DOWN	N	N	N	Y	Y	135.88	47.71		AT3G26510	-	Octicosapeptide/Phox/Bem1p family protein [Source:TAIR;Acc:AT3G26510]	80.9	13.7	-2.57	0.0228	0.823941	yes	DOWN	N	N	N	Y
AT3G27050	-	unknown protein; Has 43 Blast hits to 43 proteins in 17 species: Archae - 0; Bacteria - 0; Metazoa - 0; Fungi - 0; Plants - 40; Viruses - 0; Other Eukaryotes - 3 (source: NCBI BLink). [Source:TAIR;Acc:AT3G27050]	71.4	17.5	-2.03	0.04035	0.830141	yes	DOWN	N	N	N	Y	Y	59.53	21.97		AT3G27050	-	unknown protein; Has 43 Blast hits to 43 proteins in 17 species: Archae - 0; Bacteria - 0; Metazoa - 0; Fungi - 0; Plants - 40; Viruses - 0; Other Eukaryotes - 3 (source: NCBI BLink). [Source:TAIR;Acc:AT3G27050]	80.4	20.2	-1.99	0.0431	0.875282	yes	DOWN	N	N	N	Y	Y	67.39	25.12		AT3G27050	-	unknown protein; Has 43 Blast hits to 43 proteins in 17 species: Archae - 0; Bacteria - 0; Metazoa - 0; Fungi - 0; Plants - 40; Viruses - 0; Other Eukaryotes - 3 (source: NCBI BLink). [Source:TAIR;Acc:AT3G27050]	69.5	16.1	-2.11	0.0291	0.823941	yes	DOWN	N	N	N	Y
AT3G27110	-	Peptidase family M48 family protein [Source:TAIR;Acc:AT3G27110]	73.4	10.1	-2.86	0.02625	0.765698	yes	DOWN	N	N	N	Y	Y	61.11	12.7		AT3G27110	-	Peptidase family M48 family protein [Source:TAIR;Acc:AT3G27110]	85.8	12.6	-2.77	0.0147	0.728634	yes	DOWN	N	N	N	Y	Y	71.73	15.63		AT3G27110	-	Peptidase family M48 family protein [Source:TAIR;Acc:AT3G27110]	83.2	12.5	-2.74	0.011	0.61822	yes	DOWN	N	N	N	Y
AT3G28220	-	TRAF-like family protein [Source:TAIR;Acc:AT3G28220]	56.7	8.53	-2.73	0.0074	0.486384	yes	DOWN	N	N	Y	Y	Y	47.2	10.68		AT3G28220	-	TRAF-like family protein [Source:TAIR;Acc:AT3G28220]	31.3	5.59	-2.49	0.02395	0.798279	yes	DOWN	N	N	N	Y	Y	26.26	6.94		AT3G28220	-	TRAF-like family protein [Source:TAIR;Acc:AT3G28220]	15.7	2.16	-2.86	0.0313	0.833265	yes	DOWN	N	N	N	Y
AT3G45140	LOX2	lipoxygenase 2 [Source:TAIR;Acc:AT3G45140]	247	4.58	-5.75	0.00065	0.106807	yes	DOWN	N	N	Y	Y	Y	205.95	5.73		AT3G45140	LOX2	lipoxygenase 2 [Source:TAIR;Acc:AT3G45140]	153	1.88	-6.34	5e-05	0.0236063	yes	DOWN	Y	Y	Y	Y	Y	127.91	2.33		AT3G45140	LOX2	lipoxygenase 2 [Source:TAIR;Acc:AT3G45140]	130	5.04	-4.69	0.00015	0.055977	yes	DOWN	N	Y	Y	Y
AT3G45260	-	C2H2-like zinc finger protein [Source:TAIR;Acc:AT3G45260]	34.5	6.12	-2.5	0.0135	0.663731	yes	DOWN	N	N	N	Y	Y	28.8	7.66		AT3G45260	-	C2H2-like zinc finger protein [Source:TAIR;Acc:AT3G45260]	41.4	7.9	-2.39	0.01705	0.768471	yes	DOWN	N	N	N	Y	Y	34.77	9.81		AT3G45260	-	C2H2-like zinc finger protein [Source:TAIR;Acc:AT3G45260]	37.5	8.01	-2.23	0.0265	0.823941	yes	DOWN	N	N	N	Y
AT3G46080	ZAT8	C2H2-type zinc finger family protein [Source:TAIR;Acc:AT3G46080]	2.45	0	#NAME?	0.032	0.78346	yes	DOWN	N	N	N	Y	Y	2.04	0		AT3G46080	ZAT8	C2H2-type zinc finger family protein [Source:TAIR;Acc:AT3G46080]	2.18	0	#NAME?	0.0307	0.816682	yes	DOWN	N	N	N	Y	Y	1.82	0		AT3G46080	ZAT8	C2H2-type zinc finger family protein [Source:TAIR;Acc:AT3G46080]	1.97	0	#NAME?	0.0386	0.861528	yes	DOWN	N	N	N	Y
AT3G46090	ZAT7	C2H2 and C2HC zinc fingers superfamily protein [Source:TAIR;Acc:AT3G46090]	10.6	0	#NAME?	5e-05	0.0198552	yes	DOWN	Y	Y	Y	Y	Y	8.86	0		AT3G46090	ZAT7	C2H2 and C2HC zinc fingers superfamily protein [Source:TAIR;Acc:AT3G46090]	6.2	0	#NAME?	0.0006	0.119274	yes	DOWN	N	N	Y	Y	Y	5.2	0		AT3G46090	ZAT7	C2H2 and C2HC zinc fingers superfamily protein [Source:TAIR;Acc:AT3G46090]	3.91	0	#NAME?	0.0016	0.184286	yes	DOWN	N	N	Y	Y
AT3G47070	-	LOCATED IN: thylakoid, chloroplast thylakoid membrane, chloroplast, chloroplast envelope; EXPRESSED IN: 22 plant structures; EXPRESSED DURING: 13 growth stages; CONTAINS InterPro DOMAIN/s: Thylakoid soluble phosphoprotein TSP9 (InterPro:IPR021584); /.../ Blast hits to 37 proteins in 10 species: Archae - 0; Bacteria - 0; Metazoa - 0; Fungi - 0; Plants - 37; Viruses - 0; Other Eukaryotes - 0 (sourc…	355	55.4	-2.68	0.00765	0.494294	yes	DOWN	N	N	Y	Y	Y	296.38	69.38		AT3G47070	-	LOCATED IN: thylakoid, chloroplast thylakoid membrane, chloroplast, chloroplast envelope; EXPRESSED IN: 22 plant structures; EXPRESSED DURING: 13 growth stages; CONTAINS InterPro DOMAIN/s: Thylakoid soluble phosphoprotein TSP9 (InterPro:IPR021584); /.../ Blast hits to 37 proteins in 10 species: Archae - 0; Bacteria - 0; Metazoa - 0; Fungi - 0; Plants - 37; Viruses - 0; Other Eukaryotes - 0 (sourc…	416	79.6	-2.38	0.03245	0.816682	yes	DOWN	N	N	N	Y	Y	349.92	98.89		AT3G47070	-	LOCATED IN: thylakoid, chloroplast thylakoid membrane, chloroplast, chloroplast envelope; EXPRESSED IN: 22 plant structures; EXPRESSED DURING: 13 growth stages; CONTAINS InterPro DOMAIN/s: Thylakoid soluble phosphoprotein TSP9 (InterPro:IPR021584); /.../ Blast hits to 37 proteins in 10 species: Archae - 0; Bacteria - 0; Metazoa - 0; Fungi - 0; Plants - 37; Viruses - 0; Other Eukaryotes - 0 (sourc…	342	53.6	-2.67	0.00655	0.470063	yes	DOWN	N	N	Y	Y
AT3G47250	-	Plant protein of unknown function (DUF247) [Source:TAIR;Acc:AT3G47250]	42.8	5.82	-2.88	0.0092	0.5446	yes	DOWN	N	N	Y	Y	Y	35.64	7.28		AT3G47250	-	Plant protein of unknown function (DUF247) [Source:TAIR;Acc:AT3G47250]	57.4	11.4	-2.33	0.0183	0.787545	yes	DOWN	N	N	N	Y	Y	47.98	14.12		AT3G47250	-	Plant protein of unknown function (DUF247) [Source:TAIR;Acc:AT3G47250]	75.5	8.58	-3.14	0.0095	0.585018	yes	DOWN	N	N	Y	Y
AT3G48310	CYP71A22	cytochrome P450, family 71, subfamily A, polypeptide 22 [Source:TAIR;Acc:AT3G48310]	49.3	1.67	-4.88	0.00395	0.340683	yes	DOWN	N	N	Y	Y	Y	41.11	2.1		AT3G48310	CYP71A22	cytochrome P450, family 71, subfamily A, polypeptide 22 [Source:TAIR;Acc:AT3G48310]	66.3	2.73	-4.6	0.0058	0.478256	yes	DOWN	N	N	Y	Y	Y	55.48	3.4		AT3G48310	CYP71A22	cytochrome P450, family 71, subfamily A, polypeptide 22 [Source:TAIR;Acc:AT3G48310]	47.2	2.16	-4.45	0.0072	0.488527	yes	DOWN	N	N	Y	Y
AT3G48720	-	HXXXD-type acyl-transferase family protein [Source:TAIR;Acc:AT3G48720]	29.1	2.74	-3.4	0.0211	0.761786	yes	DOWN	N	N	N	Y	Y	24.18	3.44		AT3G48720	-	HXXXD-type acyl-transferase family protein [Source:TAIR;Acc:AT3G48720]	34.1	4.36	-2.97	0.0088	0.575045	yes	DOWN	N	N	Y	Y	Y	28.59	5.41		AT3G48720	-	HXXXD-type acyl-transferase family protein [Source:TAIR;Acc:AT3G48720]	43.9	3.86	-3.51	0.0027	0.259687	yes	DOWN	N	N	Y	Y
AT3G48740	SWEET11	Nodulin MtN3 family protein [Source:TAIR;Acc:AT3G48740]	265	3.56	-6.22	0.00105	0.134322	yes	DOWN	N	N	Y	Y	Y	220.17	4.45		AT3G48740	SWEET11	Nodulin MtN3 family protein [Source:TAIR;Acc:AT3G48740]	298	10.1	-4.88	0.0002	0.0674464	yes	DOWN	N	Y	Y	Y	Y	249.75	12.55		AT3G48740	SWEET11	Nodulin MtN3 family protein [Source:TAIR;Acc:AT3G48740]	288	3.02	-6.58	0.00185	0.205471	yes	DOWN	N	N	Y	Y
AT3G50270	-	HXXXD-type acyl-transferase family protein [Source:TAIR;Acc:AT3G50270]	40.2	8.61	-2.22	0.02045	0.761786	yes	DOWN	N	N	N	Y	Y	33.48	10.77		AT3G50270	-	HXXXD-type acyl-transferase family protein [Source:TAIR;Acc:AT3G50270]	34.4	5.77	-2.58	0.01725	0.770133	yes	DOWN	N	N	N	Y	Y	28.78	7.16		AT3G50270	-	HXXXD-type acyl-transferase family protein [Source:TAIR;Acc:AT3G50270]	33.7	8.62	-1.97	0.04305	0.890684	yes	DOWN	N	N	N	Y
AT3G50685	-	unknown protein; Has 52 Blast hits to 46 proteins in 20 species: Archae - 0; Bacteria - 0; Metazoa - 0; Fungi - 0; Plants - 45; Viruses - 0; Other Eukaryotes - 7 (source: NCBI BLink). [Source:TAIR;Acc:AT3G50685]	247	55.1	-2.16	0.03375	0.793622	yes	DOWN	N	N	N	Y	Y	205.17	68.89		AT3G50685	-	unknown protein; Has 52 Blast hits to 46 proteins in 20 species: Archae - 0; Bacteria - 0; Metazoa - 0; Fungi - 0; Plants - 45; Viruses - 0; Other Eukaryotes - 7 (source: NCBI BLink). [Source:TAIR;Acc:AT3G50685]	247	64.5	-1.94	0.0491	0.897901	yes	DOWN	N	N	N	Y	Y	205.88	80.14		AT3G50685	-	unknown protein; Has 52 Blast hits to 46 proteins in 20 species: Archae - 0; Bacteria - 0; Metazoa - 0; Fungi - 0; Plants - 45; Viruses - 0; Other Eukaryotes - 7 (source: NCBI BLink). [Source:TAIR;Acc:AT3G50685]	228	49.5	-2.2	0.01575	0.706376	yes	DOWN	N	N	N	Y
AT3G51420	SSL4	strictosidine synthase-like 4 [Source:TAIR;Acc:AT3G51420]	86.4	15	-2.52	0.0074	0.486384	yes	DOWN	N	N	Y	Y	Y	71.77	18.79		AT3G51420	SSL4	strictosidine synthase-like 4 [Source:TAIR;Acc:AT3G51420]	101	21.7	-2.22	0.02555	0.798279	yes	DOWN	N	N	N	Y	Y	84.37	26.92		AT3G51420	SSL4	strictosidine synthase-like 4 [Source:TAIR;Acc:AT3G51420]	80.8	12	-2.75	0.00775	0.514617	yes	DOWN	N	N	Y	Y
AT3G52340	SPP2	sucrose-6F-phosphate phosphohydrolase 2 [Source:TAIR;Acc:AT3G52340]	64.7	10.9	-2.58	0.0098	0.566054	yes	DOWN	N	N	Y	Y	Y	53.94	13.59		AT3G52340	SPP2	sucrose-6F-phosphate phosphohydrolase 2 [Source:TAIR;Acc:AT3G52340]	65.9	12.4	-2.42	0.0132	0.694379	yes	DOWN	N	N	N	Y	Y	55.1	15.34		AT3G52340	SPP2	sucrose-6F-phosphate phosphohydrolase 2 [Source:TAIR;Acc:AT3G52340]	53.9	9.42	-2.52	0.02325	0.823941	yes	DOWN	N	N	N	Y
AT3G52400	SYP122	syntaxin of plants 122 [Source:TAIR;Acc:AT3G52400]	40.1	1.99	-4.33	0.00645	0.465695	yes	DOWN	N	N	Y	Y	Y	33.4	2.5		AT3G52400	SYP122	syntaxin of plants 122 [Source:TAIR;Acc:AT3G52400]	42.6	3.24	-3.72	0.0174	0.774998	yes	DOWN	N	N	N	Y	Y	35.67	4.03		AT3G52400	SYP122	syntaxin of plants 122 [Source:TAIR;Acc:AT3G52400]	25	2.66	-3.24	0.0248	0.823941	yes	DOWN	N	N	N	Y
AT3G54050	HCEF1	high cyclic electron flow 1 [Source:TAIR;Acc:AT3G54050]	707	74.6	-3.24	0.00625	0.456442	yes	DOWN	N	N	Y	Y	Y	588.25	93.4		AT3G54050	HCEF1	high cyclic electron flow 1 [Source:TAIR;Acc:AT3G54050]	726	110	-2.72	0.0319	0.816682	yes	DOWN	N	N	N	Y	Y	608.09	136.98		AT3G54050	HCEF1	high cyclic electron flow 1 [Source:TAIR;Acc:AT3G54050]	660	68.7	-3.26	0.0059	0.445701	yes	DOWN	N	N	Y	Y
AT3G54140	ATPTR1	peptide transporter 1 [Source:TAIR;Acc:AT3G54140]	24.5	4.85	-2.34	0.0405	0.830141	yes	DOWN	N	N	N	Y	Y	20.39	6.08		AT3G54140	ATPTR1	peptide transporter 1 [Source:TAIR;Acc:AT3G54140]	32.2	8.21	-1.97	0.04545	0.884869	yes	DOWN	N	N	N	Y	Y	26.89	10.18		AT3G54140	ATPTR1	peptide transporter 1 [Source:TAIR;Acc:AT3G54140]	28.9	5.32	-2.44	0.03575	0.842848	yes	DOWN	N	N	N	Y
AT3G54830	-	Transmembrane amino acid transporter family protein [Source:TAIR;Acc:AT3G54830]	50.2	5.8	-3.11	0.0086	0.522053	yes	DOWN	N	N	Y	Y	Y	41.71	7.25		AT3G54830	-	Transmembrane amino acid transporter family protein [Source:TAIR;Acc:AT3G54830]	65.2	6.99	-3.22	0.0084	0.563881	yes	DOWN	N	N	Y	Y	Y	54.46	8.68		AT3G54830	-	Transmembrane amino acid transporter family protein [Source:TAIR;Acc:AT3G54830]	42.6	4.4	-3.28	0.00365	0.322774	yes	DOWN	N	N	Y	Y
AT3G56290	-	unknown protein; Has 39 Blast hits to 39 proteins in 15 species: Archae - 0; Bacteria - 0; Metazoa - 0; Fungi - 0; Plants - 39; Viruses - 0; Other Eukaryotes - 0 (source: NCBI BLink). [Source:TAIR;Acc:AT3G56290]	117	11.5	-3.35	0.0069	0.473097	yes	DOWN	N	N	Y	Y	Y	97.83	14.39		AT3G56290	-	unknown protein; Has 39 Blast hits to 39 proteins in 15 species: Archae - 0; Bacteria - 0; Metazoa - 0; Fungi - 0; Plants - 39; Viruses - 0; Other Eukaryotes - 0 (source: NCBI BLink). [Source:TAIR;Acc:AT3G56290]	103	14.5	-2.82	0.0046	0.413671	yes	DOWN	N	N	Y	Y	Y	86.17	18.03		AT3G56290	-	unknown protein; Has 39 Blast hits to 39 proteins in 15 species: Archae - 0; Bacteria - 0; Metazoa - 0; Fungi - 0; Plants - 39; Viruses - 0; Other Eukaryotes - 0 (source: NCBI BLink). [Source:TAIR;Acc:AT3G56290]	68.2	6.79	-3.33	0.0029	0.271915	yes	DOWN	N	N	Y	Y
AT3G62410	CP12-2	CP12 domain-containing protein 2 [Source:TAIR;Acc:AT3G62410]	243	14.2	-4.1	0.0008	0.113797	yes	DOWN	N	N	Y	Y	Y	202.22	17.75		AT3G62410	CP12-2	CP12 domain-containing protein 2 [Source:TAIR;Acc:AT3G62410]	320	29.9	-3.42	0.00205	0.229078	yes	DOWN	N	N	Y	Y	Y	267.38	37.09		AT3G62410	CP12-2	CP12 domain-containing protein 2 [Source:TAIR;Acc:AT3G62410]	207	15.6	-3.73	0.00305	0.27897	yes	DOWN	N	N	Y	Y
AT3G62550	-	Adenine nucleotide alpha hydrolases-like superfamily protein [Source:TAIR;Acc:AT3G62550]	277	33.7	-3.04	0.00345	0.311661	yes	DOWN	N	N	Y	Y	Y	230.82	42.27		AT3G62550	-	Adenine nucleotide alpha hydrolases-like superfamily protein [Source:TAIR;Acc:AT3G62550]	638	114	-2.48	0.0213	0.793393	yes	DOWN	N	N	N	Y	Y	534.77	142.1		AT3G62550	-	Adenine nucleotide alpha hydrolases-like superfamily protein [Source:TAIR;Acc:AT3G62550]	586	52.2	-3.49	0.0031	0.28216	yes	DOWN	N	N	Y	Y
AT3G62820	-	Plant invertase/pectin methylesterase inhibitor superfamily protein [Source:TAIR;Acc:AT3G62820]	45.1	5.72	-2.98	0.03035	0.775709	yes	DOWN	N	N	N	Y	Y	37.57	7.16		AT3G62820	-	Plant invertase/pectin methylesterase inhibitor superfamily protein [Source:TAIR;Acc:AT3G62820]	32.3	3.92	-3.04	0.0244	0.798279	yes	DOWN	N	N	N	Y	Y	27.01	4.87		AT3G62820	-	Plant invertase/pectin methylesterase inhibitor superfamily protein [Source:TAIR;Acc:AT3G62820]	51.4	4.19	-3.62	0.0111	0.620104	yes	DOWN	N	N	N	Y
AT3G63160	-	FUNCTIONS IN: molecular_function unknown; INVOLVED IN: biological_process unknown; LOCATED IN: chloroplast outer membrane, thylakoid, chloroplast thylakoid membrane, chloroplast, chloroplast envelope; EXPRESSED IN: 21 plant structures; EXPRESSED DUR /.../3 growth stages; BEST Arabidopsis thaliana protein match is: outer envelope membrane protein 7 (TAIR:AT3G52420.1); Has 26 Blast hits to 26 prote…	619	69	-3.17	0.0023	0.228335	yes	DOWN	N	N	Y	Y	Y	517.15	86.38		AT3G63160	-	FUNCTIONS IN: molecular_function unknown; INVOLVED IN: biological_process unknown; LOCATED IN: chloroplast outer membrane, thylakoid, chloroplast thylakoid membrane, chloroplast, chloroplast envelope; EXPRESSED IN: 21 plant structures; EXPRESSED DUR /.../3 growth stages; BEST Arabidopsis thaliana protein match is: outer envelope membrane protein 7 (TAIR:AT3G52420.1); Has 26 Blast hits to 26 prote…	588	108	-2.44	0.0127	0.683303	yes	DOWN	N	N	N	Y	Y	495.59	134.59		AT3G63160	-	FUNCTIONS IN: molecular_function unknown; INVOLVED IN: biological_process unknown; LOCATED IN: chloroplast outer membrane, thylakoid, chloroplast thylakoid membrane, chloroplast, chloroplast envelope; EXPRESSED IN: 21 plant structures; EXPRESSED DUR /.../3 growth stages; BEST Arabidopsis thaliana protein match is: outer envelope membrane protein 7 (TAIR:AT3G52420.1); Has 26 Blast hits to 26 prote…	609	64.5	-3.24	0.00095	0.150918	yes	DOWN	N	N	Y	Y
AT4G01390	-	TRAF-like family protein [Source:TAIR;Acc:AT4G01390]	41.4	4.36	-3.25	0.0225	0.761786	yes	DOWN	N	N	N	Y	Y	34.47	5.46		AT4G01390	-	TRAF-like family protein [Source:TAIR;Acc:AT4G01390]	31.9	5.11	-2.64	0.04675	0.896112	yes	DOWN	N	N	N	Y	Y	26.73	6.34		AT4G01390	-	TRAF-like family protein [Source:TAIR;Acc:AT4G01390]	40.9	2.47	-4.05	0.007	0.48555	yes	DOWN	N	N	Y	Y
AT4G01883	-	Polyketide cyclase / dehydrase and lipid transport protein [Source:TAIR;Acc:AT4G01883]	73.3	10.5	-2.8	0.0184	0.761786	yes	DOWN	N	N	N	Y	Y	61	13.17		AT4G01883	-	Polyketide cyclase / dehydrase and lipid transport protein [Source:TAIR;Acc:AT4G01883]	84.7	13.5	-2.65	0.007	0.524583	yes	DOWN	N	N	Y	Y	Y	71.08	16.77		AT4G01883	-	Polyketide cyclase / dehydrase and lipid transport protein [Source:TAIR;Acc:AT4G01883]	79.9	10.2	-2.97	0.0126	0.647668	yes	DOWN	N	N	N	Y
AT4G02920	-	unknown protein; BEST Arabidopsis thaliana protein match is: unknown protein (TAIR:AT1G03340.1); Has 41 Blast hits to 41 proteins in 12 species: Archae - 0; Bacteria - 0; Metazoa - 0; Fungi - 0; Plants - 41; Viruses - 0; Other Eukaryotes - 0 (source /.../ BLink). [Source:TAIR;Acc:AT4G02920]	167	22.8	-2.88	0.0094	0.553004	yes	DOWN	N	N	Y	Y	Y	139.35	28.54		AT4G02920	-	unknown protein; BEST Arabidopsis thaliana protein match is: unknown protein (TAIR:AT1G03340.1); Has 41 Blast hits to 41 proteins in 12 species: Archae - 0; Bacteria - 0; Metazoa - 0; Fungi - 0; Plants - 41; Viruses - 0; Other Eukaryotes - 0 (source /.../ BLink). [Source:TAIR;Acc:AT4G02920]	168	30.7	-2.45	0.02055	0.791229	yes	DOWN	N	N	N	Y	Y	140.3	38.13		AT4G02920	-	unknown protein; BEST Arabidopsis thaliana protein match is: unknown protein (TAIR:AT1G03340.1); Has 41 Blast hits to 41 proteins in 12 species: Archae - 0; Bacteria - 0; Metazoa - 0; Fungi - 0; Plants - 41; Viruses - 0; Other Eukaryotes - 0 (source /.../ BLink). [Source:TAIR;Acc:AT4G02920]	138	21.5	-2.68	0.01285	0.652062	yes	DOWN	N	N	N	Y
AT4G04020	FIB	fibrillin [Source:TAIR;Acc:AT4G04020]	108	13.6	-3	0.00665	0.469568	yes	DOWN	N	N	Y	Y	Y	90.16	16.98		AT4G04020	FIB	fibrillin [Source:TAIR;Acc:AT4G04020]	93.4	15.5	-2.59	0.01755	0.776187	yes	DOWN	N	N	N	Y	Y	78.22	19.18		AT4G04020	FIB	fibrillin [Source:TAIR;Acc:AT4G04020]	91.6	13.9	-2.72	0.0079	0.522717	yes	DOWN	N	N	Y	Y
AT4G08850	-	Leucine-rich repeat receptor-like protein kinase family protein [Source:TAIR;Acc:AT4G08850]	83.2	14.1	-2.56	0.0073	0.484827	yes	DOWN	N	N	Y	Y	Y	69.31	17.67		AT4G08850	-	Leucine-rich repeat receptor-like protein kinase family protein [Source:TAIR;Acc:AT4G08850]	97.2	14.9	-2.71	0.01785	0.784319	yes	DOWN	N	N	N	Y	Y	81.44	18.44		AT4G08850	-	Leucine-rich repeat receptor-like protein kinase family protein [Source:TAIR;Acc:AT4G08850]	77.4	16.3	-2.25	0.0174	0.73454	yes	DOWN	N	N	N	Y
AT4G08870	-	Arginase/deacetylase superfamily protein [Source:TAIR;Acc:AT4G08870]	136	4.59	-4.89	0.0004	0.0837846	yes	DOWN	N	Y	Y	Y	Y	113.06	5.75		AT4G08870	-	Arginase/deacetylase superfamily protein [Source:TAIR;Acc:AT4G08870]	108	4.77	-4.5	0.0003	0.0858409	yes	DOWN	N	Y	Y	Y	Y	90.08	5.92		AT4G08870	-	Arginase/deacetylase superfamily protein [Source:TAIR;Acc:AT4G08870]	94.1	4.44	-4.4	0.00235	0.234485	yes	DOWN	N	N	Y	Y
AT4G09350	-	Chaperone DnaJ-domain superfamily protein [Source:TAIR;Acc:AT4G09350]	43.7	3.93	-3.48	0.01535	0.699967	yes	DOWN	N	N	N	Y	Y	36.37	4.92		AT4G09350	-	Chaperone DnaJ-domain superfamily protein [Source:TAIR;Acc:AT4G09350]	37.1	5.74	-2.69	0.0459	0.88638	yes	DOWN	N	N	N	Y	Y	31.17	7.13		AT4G09350	-	Chaperone DnaJ-domain superfamily protein [Source:TAIR;Acc:AT4G09350]	22.4	2.58	-3.12	0.02205	0.822862	yes	DOWN	N	N	N	Y
AT4G10120	ATSPS4F	Sucrose-phosphate synthase family protein [Source:TAIR;Acc:AT4G10120]	74.6	1.12	-6.06	0.00145	0.162579	yes	DOWN	N	N	Y	Y	Y	62.22	1.4		AT4G10120	ATSPS4F	Sucrose-phosphate synthase family protein [Source:TAIR;Acc:AT4G10120]	81.7	1.99	-5.36	0.0012	0.155219	yes	DOWN	N	N	Y	Y	Y	68.38	2.47		AT4G10120	ATSPS4F	Sucrose-phosphate synthase family protein [Source:TAIR;Acc:AT4G10120]	35.6	0.735	-5.6	0.00105	0.150918	yes	DOWN	N	N	Y	Y
AT4G11460	CRK30	cysteine-rich RLK (RECEPTOR-like protein kinase) 30 [Source:TAIR;Acc:AT4G11460]	14.4	1.23	-3.55	0.01185	0.627425	yes	DOWN	N	N	N	Y	Y	11.99	1.54		AT4G11460	CRK30	cysteine-rich RLK (RECEPTOR-like protein kinase) 30 [Source:TAIR;Acc:AT4G11460]	13.8	1.53	-3.17	0.0224	0.795438	yes	DOWN	N	N	N	Y	Y	11.51	1.9		AT4G11460	CRK30	cysteine-rich RLK (RECEPTOR-like protein kinase) 30 [Source:TAIR;Acc:AT4G11460]	11.8	1.16	-3.34	0.0159	0.706376	yes	DOWN	N	N	N	Y
AT4G11570	-	Haloacid dehalogenase-like hydrolase (HAD) superfamily protein [Source:TAIR;Acc:AT4G11570]	70.7	14.6	-2.28	0.02135	0.761786	yes	DOWN	N	N	N	Y	Y	58.9	18.25		AT4G11570	-	Haloacid dehalogenase-like hydrolase (HAD) superfamily protein [Source:TAIR;Acc:AT4G11570]	71.2	12	-2.57	0.0131	0.694379	yes	DOWN	N	N	N	Y	Y	59.45	14.84		AT4G11570	-	Haloacid dehalogenase-like hydrolase (HAD) superfamily protein [Source:TAIR;Acc:AT4G11570]	54.5	9.08	-2.59	0.0129	0.652062	yes	DOWN	N	N	N	Y
AT4G12470	AZI1	azelaic acid induced 1 [Source:TAIR;Acc:AT4G12470]	810	29.2	-4.79	0.0002	0.0624951	yes	DOWN	N	Y	Y	Y	Y	674.23	36.53		AT4G12470	AZI1	azelaic acid induced 1 [Source:TAIR;Acc:AT4G12470]	1090	75.1	-3.85	0.00055	0.119274	yes	DOWN	N	N	Y	Y	Y	909.52	93.27		AT4G12470	AZI1	azelaic acid induced 1 [Source:TAIR;Acc:AT4G12470]	1290	97.8	-3.72	0.01205	0.646095	yes	DOWN	N	N	N	Y
AT4G12480	pEARLI 1	Bifunctional inhibitor/lipid-transfer protein/seed storage 2S albumin superfamily protein [Source:TAIR;Acc:AT4G12480]	1810	19.4	-6.54	5e-05	0.0198552	yes	DOWN	Y	Y	Y	Y	Y	1501.11	24.28		AT4G12480	pEARLI 1	Bifunctional inhibitor/lipid-transfer protein/seed storage 2S albumin superfamily protein [Source:TAIR;Acc:AT4G12480]	2170	40.4	-5.75	0.00035	0.0930951	yes	DOWN	N	Y	Y	Y	Y	1818.78	50.13		AT4G12480	pEARLI 1	Bifunctional inhibitor/lipid-transfer protein/seed storage 2S albumin superfamily protein [Source:TAIR;Acc:AT4G12480]	2190	64.7	-5.08	0.02975	0.824083	yes	DOWN	N	N	N	Y
AT4G13345	MEE55	Serinc-domain containing serine and sphingolipid biosynthesis protein [Source:TAIR;Acc:AT4G13345]	7.01	0.962	-2.87	0.0295	0.772637	yes	DOWN	N	N	N	Y	Y	5.84	1.2		AT4G13345	MEE55	Serinc-domain containing serine and sphingolipid biosynthesis protein [Source:TAIR;Acc:AT4G13345]	7.35	1.09	-2.75	0.03885	0.86012	yes	DOWN	N	N	N	Y	Y	6.16	1.36		AT4G13345	MEE55	Serinc-domain containing serine and sphingolipid biosynthesis protein [Source:TAIR;Acc:AT4G13345]	9.11	0.99	-3.2	0.0215	0.813729	yes	DOWN	N	N	N	Y
AT4G15490	UGT84A3	UDP-Glycosyltransferase superfamily protein [Source:TAIR;Acc:AT4G15490]	30.1	1.43	-4.4	0.00505	0.404446	yes	DOWN	N	N	Y	Y	Y	25.07	1.79		AT4G15490	UGT84A3	UDP-Glycosyltransferase superfamily protein [Source:TAIR;Acc:AT4G15490]	41	1.98	-4.38	0.0058	0.478256	yes	DOWN	N	N	Y	Y	Y	34.36	2.45		AT4G15490	UGT84A3	UDP-Glycosyltransferase superfamily protein [Source:TAIR;Acc:AT4G15490]	35.7	1.46	-4.61	0.0043	0.364699	yes	DOWN	N	N	Y	Y
AT4G15530	PPDK	pyruvate orthophosphate dikinase [Source:TAIR;Acc:AT4G15530]	40.3	6.15	-2.71	0.0072	0.481541	yes	DOWN	N	N	Y	Y	Y	33.58	7.7		AT4G15530	PPDK	pyruvate orthophosphate dikinase [Source:TAIR;Acc:AT4G15530]	52.9	8.33	-2.67	0.0268	0.803808	yes	DOWN	N	N	N	Y	Y	44.28	10.35		AT4G15530	PPDK	pyruvate orthophosphate dikinase [Source:TAIR;Acc:AT4G15530]	53.5	10.4	-2.37	0.0444	0.895632	yes	DOWN	N	N	N	Y
AT4G16990	RLM3	disease resistance protein (TIR-NBS class), putative [Source:TAIR;Acc:AT4G16990]	75.7	5.85	-3.7	0.00085	0.119131	yes	DOWN	N	N	Y	Y	Y	63.1	7.33		AT4G16990	RLM3	disease resistance protein (TIR-NBS class), putative [Source:TAIR;Acc:AT4G16990]	84	8.29	-3.34	0.0023	0.249629	yes	DOWN	N	N	Y	Y	Y	70.45	10.29		AT4G16990	RLM3	disease resistance protein (TIR-NBS class), putative [Source:TAIR;Acc:AT4G16990]	84.3	6.66	-3.66	0.0046	0.382222	yes	DOWN	N	N	Y	Y
AT4G19170	NCED4	nine-cis-epoxycarotenoid dioxygenase 4 [Source:TAIR;Acc:AT4G19170]	110	7.31	-3.91	0.00065	0.106807	yes	DOWN	N	N	Y	Y	Y	91.59	9.17		AT4G19170	NCED4	nine-cis-epoxycarotenoid dioxygenase 4 [Source:TAIR;Acc:AT4G19170]	62	4.51	-3.78	0.00175	0.206555	yes	DOWN	N	N	Y	Y	Y	51.81	5.61		AT4G19170	NCED4	nine-cis-epoxycarotenoid dioxygenase 4 [Source:TAIR;Acc:AT4G19170]	43.3	1.84	-4.56	0.00635	0.46466	yes	DOWN	N	N	Y	Y
AT4G19530	-	disease resistance protein (TIR-NBS-LRR class) family [Source:TAIR;Acc:AT4G19530]	24.7	3.32	-2.89	0.0061	0.450667	yes	DOWN	N	N	Y	Y	Y	20.55	4.16		AT4G19530	-	disease resistance protein (TIR-NBS-LRR class) family [Source:TAIR;Acc:AT4G19530]	35.6	5.49	-2.7	0.0073	0.533864	yes	DOWN	N	N	Y	Y	Y	29.87	6.81		AT4G19530	-	disease resistance protein (TIR-NBS-LRR class) family [Source:TAIR;Acc:AT4G19530]	18.5	2.21	-3.06	0.01245	0.64688	yes	DOWN	N	N	N	Y
AT4G23190	CRK11	cysteine-rich RLK (RECEPTOR-like protein kinase) 11 [Source:TAIR;Acc:AT4G23190]	12.5	2.25	-2.47	0.01985	0.761786	yes	DOWN	N	N	N	Y	Y	10.39	2.81		AT4G23190	CRK11	cysteine-rich RLK (RECEPTOR-like protein kinase) 11 [Source:TAIR;Acc:AT4G23190]	19.9	3.5	-2.51	0.024	0.798279	yes	DOWN	N	N	N	Y	Y	16.66	4.34		AT4G23190	CRK11	cysteine-rich RLK (RECEPTOR-like protein kinase) 11 [Source:TAIR;Acc:AT4G23190]	13.7	2.23	-2.62	0.01275	0.651787	yes	DOWN	N	N	N	Y
AT4G23260	CRK18	cysteine-rich RLK (RECEPTOR-like protein kinase) 18 [Source:TAIR;Acc:AT4G23260]	61.3	1.07	-5.83	0.00185	0.192693	yes	DOWN	N	N	Y	Y	Y	51.04	1.35		AT4G23260	CRK18	cysteine-rich RLK (RECEPTOR-like protein kinase) 18 [Source:TAIR;Acc:AT4G23260]	90.7	2.23	-5.34	0.0027	0.280162	yes	DOWN	N	N	Y	Y	Y	75.84	2.77		AT4G23260	CRK18	cysteine-rich RLK (RECEPTOR-like protein kinase) 18 [Source:TAIR;Acc:AT4G23260]	82.2	1.63	-5.66	0.00265	0.256199	yes	DOWN	N	N	Y	Y
AT4G23270	CRK19	cysteine-rich RLK (RECEPTOR-like protein kinase) 19 [Source:TAIR;Acc:AT4G23270]	36.9	4.08	-3.18	0.00895	0.536465	yes	DOWN	N	N	Y	Y	Y	30.72	5.12		AT4G23270	CRK19	cysteine-rich RLK (RECEPTOR-like protein kinase) 19 [Source:TAIR;Acc:AT4G23270]	38.8	6.8	-2.51	0.01105	0.64012	yes	DOWN	N	N	N	Y	Y	32.52	8.44		AT4G23270	CRK19	cysteine-rich RLK (RECEPTOR-like protein kinase) 19 [Source:TAIR;Acc:AT4G23270]	29.5	7.33	-2.01	0.04565	0.900405	yes	DOWN	N	N	N	Y
AT4G23890	-	unknown protein; FUNCTIONS IN: molecular_function unknown; INVOLVED IN: biological_process unknown; LOCATED IN: chloroplast thylakoid membrane, chloroplast; EXPRESSED IN: 22 plant structures; EXPRESSED DURING: 13 growth stages; CONTAINS InterPro DOM /.../ Protein of unknown function DUF3252 (InterPro:IPR021659); Has 287 Blast hits to 287 proteins in 81 species: Archae - 0; Bacteria - 118; Metazoa…	148	26.5	-2.48	0.0231	0.761786	yes	DOWN	N	N	N	Y	Y	123.29	33.25		AT4G23890	-	unknown protein; FUNCTIONS IN: molecular_function unknown; INVOLVED IN: biological_process unknown; LOCATED IN: chloroplast thylakoid membrane, chloroplast; EXPRESSED IN: 22 plant structures; EXPRESSED DURING: 13 growth stages; CONTAINS InterPro DOM /.../ Protein of unknown function DUF3252 (InterPro:IPR021659); Has 287 Blast hits to 287 proteins in 81 species: Archae - 0; Bacteria - 118; Metazoa…	148	34	-2.12	0.04855	0.89713	yes	DOWN	N	N	N	Y	Y	124.09	42.23		AT4G23890	-	unknown protein; FUNCTIONS IN: molecular_function unknown; INVOLVED IN: biological_process unknown; LOCATED IN: chloroplast thylakoid membrane, chloroplast; EXPRESSED IN: 22 plant structures; EXPRESSED DURING: 13 growth stages; CONTAINS InterPro DOM /.../ Protein of unknown function DUF3252 (InterPro:IPR021659); Has 287 Blast hits to 287 proteins in 81 species: Archae - 0; Bacteria - 118; Metazoa…	125	20.2	-2.63	0.0135	0.662886	yes	DOWN	N	N	N	Y
AT4G24120	YSL1	YELLOW STRIPE like 1 [Source:TAIR;Acc:AT4G24120]	21	3.45	-2.6	0.02085	0.761786	yes	DOWN	N	N	N	Y	Y	17.45	4.32		AT4G24120	YSL1	YELLOW STRIPE like 1 [Source:TAIR;Acc:AT4G24120]	16.9	2.31	-2.87	0.04385	0.878163	yes	DOWN	N	N	N	Y	Y	14.12	2.87		AT4G24120	YSL1	YELLOW STRIPE like 1 [Source:TAIR;Acc:AT4G24120]	21.2	2.06	-3.36	0.02475	0.823941	yes	DOWN	N	N	N	Y
AT4G25650	ACD1-LIKE	ACD1-like [Source:TAIR;Acc:AT4G25650]	103	22.8	-2.17	0.02865	0.765915	yes	DOWN	N	N	N	Y	Y	85.41	28.6		AT4G25650	ACD1-LIKE	ACD1-like [Source:TAIR;Acc:AT4G25650]	117	25.7	-2.19	0.02235	0.795438	yes	DOWN	N	N	N	Y	Y	98.22	31.9		AT4G25650	ACD1-LIKE	ACD1-like [Source:TAIR;Acc:AT4G25650]	118	24.9	-2.25	0.0214	0.813244	yes	DOWN	N	N	N	Y
AT4G26530	-	Aldolase superfamily protein [Source:TAIR;Acc:AT4G26530]	529	9.16	-5.85	5e-05	0.0198552	yes	DOWN	Y	Y	Y	Y	Y	440.73	11.45		AT4G26530	-	Aldolase superfamily protein [Source:TAIR;Acc:AT4G26530]	598	24.8	-4.59	0.00085	0.131576	yes	DOWN	N	N	Y	Y	Y	500.97	30.82		AT4G26530	-	Aldolase superfamily protein [Source:TAIR;Acc:AT4G26530]	237	3.88	-5.93	5e-05	0.0227549	yes	DOWN	Y	Y	Y	Y
AT4G26700	ATFIM1	fimbrin 1 [Source:TAIR;Acc:AT4G26700]	45.8	11.1	-2.04	0.03095	0.781375	yes	DOWN	N	N	N	Y	Y	38.17	13.96		AT4G26700	ATFIM1	fimbrin 1 [Source:TAIR;Acc:AT4G26700]	52.6	12.5	-2.08	0.0369	0.8457	yes	DOWN	N	N	N	Y	Y	44.02	15.5		AT4G26700	ATFIM1	fimbrin 1 [Source:TAIR;Acc:AT4G26700]	43.8	8.35	-2.39	0.013	0.652062	yes	DOWN	N	N	N	Y
AT4G31390	-	Protein kinase superfamily protein [Source:TAIR;Acc:AT4G31390]	59.7	10.7	-2.48	0.01465	0.684063	yes	DOWN	N	N	N	Y	Y	49.68	13.42		AT4G31390	-	Protein kinase superfamily protein [Source:TAIR;Acc:AT4G31390]	62.4	11.2	-2.48	0.01225	0.676436	yes	DOWN	N	N	N	Y	Y	52.16	13.92		AT4G31390	-	Protein kinase superfamily protein [Source:TAIR;Acc:AT4G31390]	46.8	10.1	-2.22	0.01455	0.678721	yes	DOWN	N	N	N	Y
AT4G32340	-	Tetratricopeptide repeat (TPR)-like superfamily protein [Source:TAIR;Acc:AT4G32340]	81.4	11.2	-2.87	0.00445	0.36561	yes	DOWN	N	N	Y	Y	Y	67.77	13.97		AT4G32340	-	Tetratricopeptide repeat (TPR)-like superfamily protein [Source:TAIR;Acc:AT4G32340]	102	20.7	-2.3	0.02245	0.795438	yes	DOWN	N	N	N	Y	Y	85.22	25.76		AT4G32340	-	Tetratricopeptide repeat (TPR)-like superfamily protein [Source:TAIR;Acc:AT4G32340]	107	15.6	-2.77	0.00745	0.50184	yes	DOWN	N	N	Y	Y
AT4G34135	UGT73B2	UDP-glucosyltransferase 73B2 [Source:TAIR;Acc:AT4G34135]	18.4	1.12	-4.03	0.041	0.830141	yes	DOWN	N	N	N	Y	Y	15.32	1.41		AT4G34135	UGT73B2	UDP-glucosyltransferase 73B2 [Source:TAIR;Acc:AT4G34135]	18	1.76	-3.35	0.0188	0.787545	yes	DOWN	N	N	N	Y	Y	15.04	2.19		AT4G34135	UGT73B2	UDP-glucosyltransferase 73B2 [Source:TAIR;Acc:AT4G34135]	17.7	2.36	-2.9	0.0243	0.823941	yes	DOWN	N	N	N	Y
AT4G35770	SEN1	Rhodanese/Cell cycle control phosphatase superfamily protein [Source:TAIR;Acc:AT4G35770]	46.8	11.6	-2.01	0.0476	0.862456	yes	DOWN	N	N	N	Y	Y	39.04	14.52		AT4G35770	SEN1	Rhodanese/Cell cycle control phosphatase superfamily protein [Source:TAIR;Acc:AT4G35770]	430	63.9	-2.75	0.00895	0.578838	yes	DOWN	N	N	Y	Y	Y	360.25	79.33		AT4G35770	SEN1	Rhodanese/Cell cycle control phosphatase superfamily protein [Source:TAIR;Acc:AT4G35770]	572	39.4	-3.86	0.0041	0.354175	yes	DOWN	N	N	Y	Y
AT4G36410	UBC17	ubiquitin-conjugating enzyme 17 [Source:TAIR;Acc:AT4G36410]	39.6	4.79	-3.05	0.0254	0.765698	yes	DOWN	N	N	N	Y	Y	32.96	6		AT4G36410	UBC17	ubiquitin-conjugating enzyme 17 [Source:TAIR;Acc:AT4G36410]	115	19.2	-2.58	0.0235	0.798279	yes	DOWN	N	N	N	Y	Y	96.15	23.81		AT4G36410	UBC17	ubiquitin-conjugating enzyme 17 [Source:TAIR;Acc:AT4G36410]	91.2	8.52	-3.42	0.02065	0.801057	yes	DOWN	N	N	N	Y
AT4G36530	-	alpha/beta-Hydrolases superfamily protein [Source:TAIR;Acc:AT4G36530]	117	25.5	-2.2	0.0267	0.765698	yes	DOWN	N	N	N	Y	Y	97.39	31.93		AT4G36530	-	alpha/beta-Hydrolases superfamily protein [Source:TAIR;Acc:AT4G36530]	134	30.7	-2.13	0.02955	0.816682	yes	DOWN	N	N	N	Y	Y	111.98	38.08		AT4G36530	-	alpha/beta-Hydrolases superfamily protein [Source:TAIR;Acc:AT4G36530]	112	23.6	-2.25	0.0277	0.823941	yes	DOWN	N	N	N	Y
AT4G36670	PLT6	Major facilitator superfamily protein [Source:TAIR;Acc:AT4G36670]	53.7	11.3	-2.25	0.0159	0.704814	yes	DOWN	N	N	N	Y	Y	44.7	14.14		AT4G36670	PLT6	Major facilitator superfamily protein [Source:TAIR;Acc:AT4G36670]	82.8	19.9	-2.06	0.03605	0.843162	yes	DOWN	N	N	N	Y	Y	69.27	24.73		AT4G36670	PLT6	Major facilitator superfamily protein [Source:TAIR;Acc:AT4G36670]	108	19.6	-2.47	0.01445	0.677444	yes	DOWN	N	N	N	Y
AT4G36850	-	PQ-loop repeat family protein / transmembrane family protein [Source:TAIR;Acc:AT4G36850]	72.1	11.3	-2.67	0.0111	0.604506	yes	DOWN	N	N	N	Y	Y	60.06	14.17		AT4G36850	-	PQ-loop repeat family protein / transmembrane family protein [Source:TAIR;Acc:AT4G36850]	359	47.5	-2.92	0.0077	0.539571	yes	DOWN	N	N	Y	Y	Y	300.78	59.04		AT4G36850	-	PQ-loop repeat family protein / transmembrane family protein [Source:TAIR;Acc:AT4G36850]	334	41	-3.02	0.00675	0.475276	yes	DOWN	N	N	Y	Y
AT4G37925	NDH-M	subunit NDH-M of NAD(P)H:plastoquinone dehydrogenase complex [Source:TAIR;Acc:AT4G37925]	106	17.9	-2.56	0.0114	0.6121	yes	DOWN	N	N	N	Y	Y	88.11	22.38		AT4G37925	NDH-M	subunit NDH-M of NAD(P)H:plastoquinone dehydrogenase complex [Source:TAIR;Acc:AT4G37925]	108	24.4	-2.14	0.01695	0.767628	yes	DOWN	N	N	N	Y	Y	90.56	30.29		AT4G37925	NDH-M	subunit NDH-M of NAD(P)H:plastoquinone dehydrogenase complex [Source:TAIR;Acc:AT4G37925]	71.1	11.4	-2.64	0.0252	0.823941	yes	DOWN	N	N	N	Y
AT4G38420	sks9	SKU5 similar 9 [Source:TAIR;Acc:AT4G38420]	45.5	2.88	-3.98	0.00115	0.140514	yes	DOWN	N	N	Y	Y	Y	37.9	3.6		AT4G38420	sks9	SKU5 similar 9 [Source:TAIR;Acc:AT4G38420]	52.9	4.21	-3.65	0.0029	0.294444	yes	DOWN	N	N	Y	Y	Y	44.28	5.22		AT4G38420	sks9	SKU5 similar 9 [Source:TAIR;Acc:AT4G38420]	30.6	1.41	-4.44	0.00675	0.475276	yes	DOWN	N	N	Y	Y
AT4G39640	GGT1	gamma-glutamyl transpeptidase 1 [Source:TAIR;Acc:AT4G39640]	23.1	3.9	-2.57	0.02555	0.765698	yes	DOWN	N	N	N	Y	Y	19.25	4.88		AT4G39640	GGT1	gamma-glutamyl transpeptidase 1 [Source:TAIR;Acc:AT4G39640]	24.7	5.04	-2.29	0.0369	0.8457	yes	DOWN	N	N	N	Y	Y	20.65	6.25		AT4G39640	GGT1	gamma-glutamyl transpeptidase 1 [Source:TAIR;Acc:AT4G39640]	23.1	3.13	-2.88	0.01805	0.748433	yes	DOWN	N	N	N	Y
AT5G02260	ATEXPA9	expansin A9 [Source:TAIR;Acc:AT5G02260]	19.1	2.42	-2.98	0.02625	0.765698	yes	DOWN	N	N	N	Y	Y	15.86	3.03		AT5G02260	ATEXPA9	expansin A9 [Source:TAIR;Acc:AT5G02260]	12.8	1.86	-2.78	0.03285	0.818433	yes	DOWN	N	N	N	Y	Y	10.66	2.31		AT5G02260	ATEXPA9	expansin A9 [Source:TAIR;Acc:AT5G02260]	13.9	2.07	-2.75	0.03765	0.852562	yes	DOWN	N	N	N	Y
AT5G02780	GSTL1	glutathione transferase lambda 1 [Source:TAIR;Acc:AT5G02780]	1.58	0	#NAME?	0.0191	0.761786	yes	DOWN	N	N	N	Y	Y	1.31	0		AT5G02780	GSTL1	glutathione transferase lambda 1 [Source:TAIR;Acc:AT5G02780]	1.02	0	#NAME?	0.02365	0.798279	yes	DOWN	N	N	N	Y	Y	0.86	0		AT5G02780	GSTL1	glutathione transferase lambda 1 [Source:TAIR;Acc:AT5G02780]	0.792	0	#NAME?	0.0341	0.84175	yes	DOWN	N	N	N	Y
AT5G07020	-	proline-rich family protein [Source:TAIR;Acc:AT5G07020]	404	79.5	-2.35	0.02995	0.775709	yes	DOWN	N	N	N	Y	Y	336.75	99.49		AT5G07020	-	proline-rich family protein [Source:TAIR;Acc:AT5G07020]	450	106	-2.08	0.04415	0.880436	yes	DOWN	N	N	N	Y	Y	377.17	132.21		AT5G07020	-	proline-rich family protein [Source:TAIR;Acc:AT5G07020]	421	80.1	-2.39	0.0283	0.823941	yes	DOWN	N	N	N	Y
AT5G13320	PBS3	Auxin-responsive GH3 family protein [Source:TAIR;Acc:AT5G13320]	6.7	0	#NAME?	5e-05	0.0198552	yes	DOWN	Y	Y	Y	Y	Y	5.58	0		AT5G13320	PBS3	Auxin-responsive GH3 family protein [Source:TAIR;Acc:AT5G13320]	4.94	0	#NAME?	5e-05	0.0236063	yes	DOWN	Y	Y	Y	Y	Y	4.13	0		AT5G13320	PBS3	Auxin-responsive GH3 family protein [Source:TAIR;Acc:AT5G13320]	1.55	0	#NAME?	0.00075	0.144271	yes	DOWN	N	N	Y	Y
AT5G13370	-	Auxin-responsive GH3 family protein [Source:TAIR;Acc:AT5G13370]	12.3	1.14	-3.43	0.0162	0.711494	yes	DOWN	N	N	N	Y	Y	10.27	1.43		AT5G13370	-	Auxin-responsive GH3 family protein [Source:TAIR;Acc:AT5G13370]	18.5	2.24	-3.05	0.03585	0.843162	yes	DOWN	N	N	N	Y	Y	15.46	2.78		AT5G13370	-	Auxin-responsive GH3 family protein [Source:TAIR;Acc:AT5G13370]	12.6	1.85	-2.77	0.0469	0.907787	yes	DOWN	N	N	N	Y
AT5G14740	CA2	carbonic anhydrase 2 [Source:TAIR;Acc:AT5G14740]	1890	94.4	-4.33	0.014	0.673584	yes	DOWN	N	N	N	Y	Y	1575.85	118.11		AT5G14740	CA2	carbonic anhydrase 2 [Source:TAIR;Acc:AT5G14740]	2510	249	-3.33	0.0335	0.82376	yes	DOWN	N	N	N	Y	Y	2100.69	309.45		AT5G14740	CA2	carbonic anhydrase 2 [Source:TAIR;Acc:AT5G14740]	1980	94.1	-4.4	0.00985	0.594793	yes	DOWN	N	N	Y	Y
AT5G16370	AAE5	acyl activating enzyme 5 [Source:TAIR;Acc:AT5G16370]	28.4	6.86	-2.05	0.0394	0.830141	yes	DOWN	N	N	N	Y	Y	23.65	8.61		AT5G16370	AAE5	acyl activating enzyme 5 [Source:TAIR;Acc:AT5G16370]	72.6	15.7	-2.21	0.02455	0.798279	yes	DOWN	N	N	N	Y	Y	60.69	19.47		AT5G16370	AAE5	acyl activating enzyme 5 [Source:TAIR;Acc:AT5G16370]	52.6	8.78	-2.58	0.01295	0.652062	yes	DOWN	N	N	N	Y
AT5G16970	AT-AER	alkenal reductase [Source:TAIR;Acc:AT5G16970]	190	18.7	-3.34	0.00115	0.140514	yes	DOWN	N	N	Y	Y	Y	157.83	23.43		AT5G16970	AT-AER	alkenal reductase [Source:TAIR;Acc:AT5G16970]	253	32.2	-2.98	0.00975	0.605687	yes	DOWN	N	N	Y	Y	Y	212.16	39.94		AT5G16970	AT-AER	alkenal reductase [Source:TAIR;Acc:AT5G16970]	218	21.4	-3.35	0.00625	0.46466	yes	DOWN	N	N	Y	Y
AT5G17170	ENH1	rubredoxin family protein [Source:TAIR;Acc:AT5G17170]	153	32.7	-2.23	0.0217	0.761786	yes	DOWN	N	N	N	Y	Y	127.52	40.96		AT5G17170	ENH1	rubredoxin family protein [Source:TAIR;Acc:AT5G17170]	177	46.7	-1.92	0.0461	0.88746	yes	DOWN	N	N	N	Y	Y	148.52	58		AT5G17170	ENH1	rubredoxin family protein [Source:TAIR;Acc:AT5G17170]	149	34.2	-2.12	0.03585	0.842848	yes	DOWN	N	N	N	Y
AT5G19240	-	Glycoprotein membrane precursor GPI-anchored [Source:TAIR;Acc:AT5G19240]	258	25.9	-3.32	0.0025	0.243125	yes	DOWN	N	N	Y	Y	Y	215.09	32.38		AT5G19240	-	Glycoprotein membrane precursor GPI-anchored [Source:TAIR;Acc:AT5G19240]	232	26.8	-3.12	0.00465	0.416186	yes	DOWN	N	N	Y	Y	Y	195.24	33.24		AT5G19240	-	Glycoprotein membrane precursor GPI-anchored [Source:TAIR;Acc:AT5G19240]	156	23.3	-2.74	0.00645	0.466475	yes	DOWN	N	N	Y	Y
AT5G19855	-	Chaperonin-like RbcX protein [Source:TAIR;Acc:AT5G19855]	123	28.9	-2.09	0.022	0.761786	yes	DOWN	N	N	N	Y	Y	102.49	36.21		AT5G19855	-	Chaperonin-like RbcX protein [Source:TAIR;Acc:AT5G19855]	140	35.5	-1.98	0.0474	0.896112	yes	DOWN	N	N	N	Y	Y	116.94	44.02		AT5G19855	-	Chaperonin-like RbcX protein [Source:TAIR;Acc:AT5G19855]	125	27.7	-2.18	0.0182	0.749655	yes	DOWN	N	N	N	Y
AT5G20230	ATBCB	blue-copper-binding protein [Source:TAIR;Acc:AT5G20230]	182	5.23	-5.12	0.00355	0.317683	yes	DOWN	N	N	Y	Y	Y	151.59	6.54		AT5G20230	ATBCB	blue-copper-binding protein [Source:TAIR;Acc:AT5G20230]	345	19.4	-4.15	0.0013	0.164768	yes	DOWN	N	N	Y	Y	Y	288.25	24.1		AT5G20230	ATBCB	blue-copper-binding protein [Source:TAIR;Acc:AT5G20230]	318	18	-4.15	0.00045	0.110481	yes	DOWN	N	N	Y	Y
AT5G21430	-	Chaperone DnaJ-domain superfamily protein [Source:TAIR;Acc:AT5G21430]	139	18.5	-2.91	0.00195	0.198764	yes	DOWN	N	N	Y	Y	Y	115.72	23.15		AT5G21430	-	Chaperone DnaJ-domain superfamily protein [Source:TAIR;Acc:AT5G21430]	143	27.8	-2.36	0.02025	0.791229	yes	DOWN	N	N	N	Y	Y	119.66	34.54		AT5G21430	-	Chaperone DnaJ-domain superfamily protein [Source:TAIR;Acc:AT5G21430]	126	18.2	-2.79	0.00805	0.525192	yes	DOWN	N	N	Y	Y
AT5G22300	NIT4	nitrilase 4 [Source:TAIR;Acc:AT5G22300]	26.3	1.72	-3.93	0.011	0.604506	yes	DOWN	N	N	N	Y	Y	21.89	2.15		AT5G22300	NIT4	nitrilase 4 [Source:TAIR;Acc:AT5G22300]	39.3	2.07	-4.25	0.0075	0.539571	yes	DOWN	N	N	Y	Y	Y	32.88	2.57		AT5G22300	NIT4	nitrilase 4 [Source:TAIR;Acc:AT5G22300]	24.5	2.3	-3.42	0.0162	0.709568	yes	DOWN	N	N	N	Y
AT5G23020	MAM-L	2-isopropylmalate synthase 2 [Source:TAIR;Acc:AT5G23020]	146	9.95	-3.88	0.00165	0.177687	yes	DOWN	N	N	Y	Y	Y	121.73	12.47		AT5G23020	MAM-L	2-isopropylmalate synthase 2 [Source:TAIR;Acc:AT5G23020]	126	13.3	-3.25	0.0069	0.523319	yes	DOWN	N	N	Y	Y	Y	105.58	16.51		AT5G23020	MAM-L	2-isopropylmalate synthase 2 [Source:TAIR;Acc:AT5G23020]	120	10.7	-3.48	0.00105	0.150918	yes	DOWN	N	N	Y	Y
AT5G23660	MTN3	homolog of Medicago truncatula MTN3 [Source:TAIR;Acc:AT5G23660]	90.1	8.44	-3.42	0.0062	0.454532	yes	DOWN	N	N	Y	Y	Y	74.96	10.56		AT5G23660	MTN3	homolog of Medicago truncatula MTN3 [Source:TAIR;Acc:AT5G23660]	116	21.3	-2.45	0.02645	0.799213	yes	DOWN	N	N	N	Y	Y	97.3	26.5		AT5G23660	MTN3	homolog of Medicago truncatula MTN3 [Source:TAIR;Acc:AT5G23660]	120	17.2	-2.8	0.00665	0.471796	yes	DOWN	N	N	Y	Y
AT5G24160	SQE6	squalene monoxygenase 6 [Source:TAIR;Acc:AT5G24160]	102	20.6	-2.31	0.0217	0.761786	yes	DOWN	N	N	N	Y	Y	85.19	25.82		AT5G24160	SQE6	squalene monoxygenase 6 [Source:TAIR;Acc:AT5G24160]	119	27	-2.14	0.0264	0.798981	yes	DOWN	N	N	N	Y	Y	99.97	33.57		AT5G24160	SQE6	squalene monoxygenase 6 [Source:TAIR;Acc:AT5G24160]	102	16	-2.66	0.0064	0.46466	yes	DOWN	N	N	Y	Y
AT5G24210	-	alpha/beta-Hydrolases superfamily protein [Source:TAIR;Acc:AT5G24210]	82.1	3.17	-4.69	0.00465	0.378776	yes	DOWN	N	N	Y	Y	Y	68.34	3.97		AT5G24210	-	alpha/beta-Hydrolases superfamily protein [Source:TAIR;Acc:AT5G24210]	81.8	4.63	-4.14	0.00065	0.121537	yes	DOWN	N	N	Y	Y	Y	68.56	5.75		AT5G24210	-	alpha/beta-Hydrolases superfamily protein [Source:TAIR;Acc:AT5G24210]	47.7	1.4	-5.09	0.0039	0.340047	yes	DOWN	N	N	Y	Y
AT5G25120	CYP71B11	ytochrome p450, family 71, subfamily B, polypeptide 11 [Source:TAIR;Acc:AT5G25120]	21.4	2.73	-2.97	0.0402	0.830141	yes	DOWN	N	N	N	Y	Y	17.85	3.41		AT5G25120	CYP71B11	ytochrome p450, family 71, subfamily B, polypeptide 11 [Source:TAIR;Acc:AT5G25120]	24.8	4.16	-2.57	0.02165	0.795438	yes	DOWN	N	N	N	Y	Y	20.78	5.16		AT5G25120	CYP71B11	ytochrome p450, family 71, subfamily B, polypeptide 11 [Source:TAIR;Acc:AT5G25120]	12.8	1.35	-3.25	0.0222	0.823518	yes	DOWN	N	N	N	Y
AT5G26340	MSS1	Major facilitator superfamily protein [Source:TAIR;Acc:AT5G26340]	55.5	7.89	-2.81	0.00665	0.469568	yes	DOWN	N	N	Y	Y	Y	46.18	9.89		AT5G26340	MSS1	Major facilitator superfamily protein [Source:TAIR;Acc:AT5G26340]	60.1	5.63	-3.42	0.00685	0.523319	yes	DOWN	N	N	Y	Y	Y	50.24	6.99		AT5G26340	MSS1	Major facilitator superfamily protein [Source:TAIR;Acc:AT5G26340]	51	6.5	-2.97	0.00465	0.382222	yes	DOWN	N	N	Y	Y
AT5G28030	DES1	L-cysteine desulfhydrase 1 [Source:TAIR;Acc:AT5G28030]	60.4	3.24	-4.22	0.0084	0.514831	yes	DOWN	N	N	Y	Y	Y	50.27	4.06		AT5G28030	DES1	L-cysteine desulfhydrase 1 [Source:TAIR;Acc:AT5G28030]	63.5	4.26	-3.9	0.01515	0.735218	yes	DOWN	N	N	N	Y	Y	53.19	5.29		AT5G28030	DES1	L-cysteine desulfhydrase 1 [Source:TAIR;Acc:AT5G28030]	37.3	2.36	-3.98	0.01185	0.640896	yes	DOWN	N	N	N	Y
AT5G28773	-	transposable element gene [Source:TAIR;Acc:AT5G28773]	1.72	0	#NAME?	0.0228	0.761786	yes	DOWN	N	N	N	Y	Y	1.43	0		AT5G28773	-	transposable element gene [Source:TAIR;Acc:AT5G28773]	1.33	0	#NAME?	0.0253	0.798279	yes	DOWN	N	N	N	Y	Y	1.12	0		AT5G28773	-	transposable element gene [Source:TAIR;Acc:AT5G28773]	1.1	0	#NAME?	0.03505	0.842848	yes	DOWN	N	N	N	Y
AT5G35970	-	P-loop containing nucleoside triphosphate hydrolases superfamily protein [Source:TAIR;Acc:AT5G35970]	102	12.2	-3.06	0.00765	0.494294	yes	DOWN	N	N	Y	Y	Y	84.58	15.32		AT5G35970	-	P-loop containing nucleoside triphosphate hydrolases superfamily protein [Source:TAIR;Acc:AT5G35970]	111	14.4	-2.95	0.00705	0.526242	yes	DOWN	N	N	Y	Y	Y	92.85	17.89		AT5G35970	-	P-loop containing nucleoside triphosphate hydrolases superfamily protein [Source:TAIR;Acc:AT5G35970]	79.6	8.31	-3.26	0.00555	0.424416	yes	DOWN	N	N	Y	Y
AT5G37360	-	unknown protein; FUNCTIONS IN: molecular_function unknown; INVOLVED IN: biological_process unknown; LOCATED IN: chloroplast thylakoid membrane, chloroplast; EXPRESSED IN: 23 plant structures; EXPRESSED DURING: 13 growth stages; Has 1807 Blast hits t /.../ proteins in 277 species: Archae - 0; Bacteria - 0; Metazoa - 736; Fungi - 347; Plants - 385; Viruses - 0; Other Eukaryotes - 339 (source: NCBI …	135	27.3	-2.31	0.0245	0.765698	yes	DOWN	N	N	N	Y	Y	112.51	34.15		AT5G37360	-	unknown protein; FUNCTIONS IN: molecular_function unknown; INVOLVED IN: biological_process unknown; LOCATED IN: chloroplast thylakoid membrane, chloroplast; EXPRESSED IN: 23 plant structures; EXPRESSED DURING: 13 growth stages; Has 1807 Blast hits t /.../ proteins in 277 species: Archae - 0; Bacteria - 0; Metazoa - 736; Fungi - 347; Plants - 385; Viruses - 0; Other Eukaryotes - 339 (source: NCBI …	139	29.3	-2.25	0.02325	0.798279	yes	DOWN	N	N	N	Y	Y	116.36	36.39		AT5G37360	-	unknown protein; FUNCTIONS IN: molecular_function unknown; INVOLVED IN: biological_process unknown; LOCATED IN: chloroplast thylakoid membrane, chloroplast; EXPRESSED IN: 23 plant structures; EXPRESSED DURING: 13 growth stages; Has 1807 Blast hits t /.../ proteins in 277 species: Archae - 0; Bacteria - 0; Metazoa - 736; Fungi - 347; Plants - 385; Viruses - 0; Other Eukaryotes - 339 (source: NCBI …	119	27	-2.14	0.03455	0.842848	yes	DOWN	N	N	N	Y
AT5G38510	-	Rhomboid-related intramembrane serine protease family protein [Source:TAIR;Acc:AT5G38510]	103	19.1	-2.43	0.01105	0.604506	yes	DOWN	N	N	N	Y	Y	85.74	23.98		AT5G38510	-	Rhomboid-related intramembrane serine protease family protein [Source:TAIR;Acc:AT5G38510]	96.6	20.1	-2.26	0.0296	0.816682	yes	DOWN	N	N	N	Y	Y	80.75	25		AT5G38510	-	Rhomboid-related intramembrane serine protease family protein [Source:TAIR;Acc:AT5G38510]	84.3	15.8	-2.41	0.01165	0.633753	yes	DOWN	N	N	N	Y
AT5G40780	LHT1	lysine histidine transporter 1 [Source:TAIR;Acc:AT5G40780]	45.2	4.4	-3.36	0.00935	0.551766	yes	DOWN	N	N	Y	Y	Y	37.58	5.5		AT5G40780	LHT1	lysine histidine transporter 1 [Source:TAIR;Acc:AT5G40780]	45	3.64	-3.63	0.0145	0.728278	yes	DOWN	N	N	N	Y	Y	37.62	4.52		AT5G40780	LHT1	lysine histidine transporter 1 [Source:TAIR;Acc:AT5G40780]	34.3	4.32	-2.99	0.02455	0.823941	yes	DOWN	N	N	N	Y
AT5G41410	BEL1	POX (plant homeobox) family protein [Source:TAIR;Acc:AT5G41410]	20.7	1.49	-3.8	0.01305	0.654595	yes	DOWN	N	N	N	Y	Y	17.22	1.86		AT5G41410	BEL1	POX (plant homeobox) family protein [Source:TAIR;Acc:AT5G41410]	15.1	2.57	-2.55	0.0204	0.791229	yes	DOWN	N	N	N	Y	Y	12.63	3.19		AT5G41410	BEL1	POX (plant homeobox) family protein [Source:TAIR;Acc:AT5G41410]	15.3	2.02	-2.92	0.04295	0.890684	yes	DOWN	N	N	N	Y
AT5G41750	-	Disease resistance protein (TIR-NBS-LRR class) family [Source:TAIR;Acc:AT5G41750]	8.04	0.702	-3.52	0.01575	0.704814	yes	DOWN	N	N	N	Y	Y	6.69	0.88		AT5G41750	-	Disease resistance protein (TIR-NBS-LRR class) family [Source:TAIR;Acc:AT5G41750]	8.23	0.69	-3.58	0.01435	0.728278	yes	DOWN	N	N	N	Y	Y	6.89	0.86		AT5G41750	-	Disease resistance protein (TIR-NBS-LRR class) family [Source:TAIR;Acc:AT5G41750]	2.84	0.425	-2.74	0.0346	0.842848	yes	DOWN	N	N	N	Y
AT5G43750	NDH18	NAD(P)H dehydrogenase 18 [Source:TAIR;Acc:AT5G43750]	158	31.4	-2.33	0.01175	0.625605	yes	DOWN	N	N	N	Y	Y	131.54	39.33		AT5G43750	NDH18	NAD(P)H dehydrogenase 18 [Source:TAIR;Acc:AT5G43750]	206	36.3	-2.51	0.01105	0.64012	yes	DOWN	N	N	N	Y	Y	172.7	45.05		AT5G43750	NDH18	NAD(P)H dehydrogenase 18 [Source:TAIR;Acc:AT5G43750]	179	22.8	-2.97	0.00705	0.487055	yes	DOWN	N	N	Y	Y
AT5G44130	FLA13	FASCICLIN-like arabinogalactan protein 13 precursor [Source:TAIR;Acc:AT5G44130]	141	15.6	-3.18	0.0026	0.250296	yes	DOWN	N	N	Y	Y	Y	117.63	19.53		AT5G44130	FLA13	FASCICLIN-like arabinogalactan protein 13 precursor [Source:TAIR;Acc:AT5G44130]	240	43.1	-2.47	0.0121	0.670113	yes	DOWN	N	N	N	Y	Y	200.86	53.6		AT5G44130	FLA13	FASCICLIN-like arabinogalactan protein 13 precursor [Source:TAIR;Acc:AT5G44130]	181	28.7	-2.66	0.0096	0.58538	yes	DOWN	N	N	Y	Y
AT5G44680	-	DNA glycosylase superfamily protein [Source:TAIR;Acc:AT5G44680]	71.7	16.2	-2.14	0.02005	0.761786	yes	DOWN	N	N	N	Y	Y	59.8	20.36		AT5G44680	-	DNA glycosylase superfamily protein [Source:TAIR;Acc:AT5G44680]	128	27.1	-2.24	0.02235	0.795438	yes	DOWN	N	N	N	Y	Y	107.63	33.59		AT5G44680	-	DNA glycosylase superfamily protein [Source:TAIR;Acc:AT5G44680]	83.2	20.9	-1.99	0.02755	0.823941	yes	DOWN	N	N	N	Y
AT5G45650	-	subtilase family protein [Source:TAIR;Acc:AT5G45650]	45.9	8.46	-2.44	0.0079	0.50194	yes	DOWN	N	N	Y	Y	Y	38.2	10.6		AT5G45650	-	subtilase family protein [Source:TAIR;Acc:AT5G45650]	24.3	4.52	-2.43	0.0146	0.728634	yes	DOWN	N	N	N	Y	Y	20.38	5.62		AT5G45650	-	subtilase family protein [Source:TAIR;Acc:AT5G45650]	13.6	1.78	-2.93	0.0396	0.866311	yes	DOWN	N	N	N	Y
AT5G45820	CIPK20	CBL-interacting protein kinase 20 [Source:TAIR;Acc:AT5G45820]	80	12.8	-2.64	0.0044	0.363067	yes	DOWN	N	N	Y	Y	Y	66.65	16.12		AT5G45820	CIPK20	CBL-interacting protein kinase 20 [Source:TAIR;Acc:AT5G45820]	83	16.1	-2.36	0.01875	0.787545	yes	DOWN	N	N	N	Y	Y	69.63	20.03		AT5G45820	CIPK20	CBL-interacting protein kinase 20 [Source:TAIR;Acc:AT5G45820]	47.9	4.39	-3.45	0.00375	0.330053	yes	DOWN	N	N	Y	Y
AT5G46450	-	Disease resistance protein (TIR-NBS-LRR class) family [Source:TAIR;Acc:AT5G46450]	19.6	4.05	-2.28	0.0234	0.76244	yes	DOWN	N	N	N	Y	Y	16.35	5.07		AT5G46450	-	Disease resistance protein (TIR-NBS-LRR class) family [Source:TAIR;Acc:AT5G46450]	29.7	6.93	-2.1	0.01945	0.787545	yes	DOWN	N	N	N	Y	Y	24.88	8.6		AT5G46450	-	Disease resistance protein (TIR-NBS-LRR class) family [Source:TAIR;Acc:AT5G46450]	24.5	6.62	-1.89	0.0383	0.861528	yes	DOWN	N	N	N	Y
AT5G47560	ATTDT	tonoplast dicarboxylate transporter [Source:TAIR;Acc:AT5G47560]	82.8	8.91	-3.21	0.00165	0.177687	yes	DOWN	N	N	Y	Y	Y	68.81	11.16		AT5G47560	ATTDT	tonoplast dicarboxylate transporter [Source:TAIR;Acc:AT5G47560]	128	23.7	-2.43	0.0292	0.816682	yes	DOWN	N	N	N	Y	Y	107.19	29.47		AT5G47560	ATTDT	tonoplast dicarboxylate transporter [Source:TAIR;Acc:AT5G47560]	112	23.4	-2.26	0.021	0.808173	yes	DOWN	N	N	N	Y
AT5G50950	FUM2	FUMARASE 2 [Source:TAIR;Acc:AT5G50950]	52.6	2.79	-4.24	0.0005	0.0874358	yes	DOWN	N	Y	Y	Y	Y	43.86	3.5		AT5G50950	FUM2	FUMARASE 2 [Source:TAIR;Acc:AT5G50950]	21.9	1.61	-3.77	0.00525	0.448626	yes	DOWN	N	N	Y	Y	Y	18.38	1.99		AT5G50950	FUM2	FUMARASE 2 [Source:TAIR;Acc:AT5G50950]	29.3	0.926	-4.98	0.00365	0.322774	yes	DOWN	N	N	Y	Y
AT5G53550	YSL3	YELLOW STRIPE like 3 [Source:TAIR;Acc:AT5G53550]	28.6	5.49	-2.38	0.0145	0.682431	yes	DOWN	N	N	N	Y	Y	23.82	6.88		AT5G53550	YSL3	YELLOW STRIPE like 3 [Source:TAIR;Acc:AT5G53550]	40.5	6.15	-2.72	0.0101	0.617277	yes	DOWN	N	N	N	Y	Y	33.84	7.63		AT5G53550	YSL3	YELLOW STRIPE like 3 [Source:TAIR;Acc:AT5G53550]	38.3	7.44	-2.37	0.0139	0.668454	yes	DOWN	N	N	N	Y
AT5G54710	-	Ankyrin repeat family protein [Source:TAIR;Acc:AT5G54710]	67.2	7.42	-3.18	0.0048	0.389331	yes	DOWN	N	N	Y	Y	Y	56.01	9.3		AT5G54710	-	Ankyrin repeat family protein [Source:TAIR;Acc:AT5G54710]	66.8	15.7	-2.09	0.0356	0.843162	yes	DOWN	N	N	N	Y	Y	56.05	19.46		AT5G54710	-	Ankyrin repeat family protein [Source:TAIR;Acc:AT5G54710]	27.6	6.23	-2.15	0.03225	0.833265	yes	DOWN	N	N	N	Y
AT5G55620	-	unknown protein; BEST Arabidopsis thaliana protein match is: unknown protein (TAIR:AT3G09950.1); Has 30201 Blast hits to 17322 proteins in 780 species: Archae - 12; Bacteria - 1396; Metazoa - 17338; Fungi - 3422; Plants - 5037; Viruses - 0; Other Eu /.../es - 2996 (source: NCBI BLink). [Source:TAIR;Acc:AT5G55620]	124	22.3	-2.48	0.03435	0.796291	yes	DOWN	N	N	N	Y	Y	103.31	27.89		AT5G55620	-	unknown protein; BEST Arabidopsis thaliana protein match is: unknown protein (TAIR:AT3G09950.1); Has 30201 Blast hits to 17322 proteins in 780 species: Archae - 12; Bacteria - 1396; Metazoa - 17338; Fungi - 3422; Plants - 5037; Viruses - 0; Other Eu /.../es - 2996 (source: NCBI BLink). [Source:TAIR;Acc:AT5G55620]	104	22.5	-2.21	0.0486	0.897176	yes	DOWN	N	N	N	Y	Y	86.96	27.88		AT5G55620	-	unknown protein; BEST Arabidopsis thaliana protein match is: unknown protein (TAIR:AT3G09950.1); Has 30201 Blast hits to 17322 proteins in 780 species: Archae - 12; Bacteria - 1396; Metazoa - 17338; Fungi - 3422; Plants - 5037; Viruses - 0; Other Eu /.../es - 2996 (source: NCBI BLink). [Source:TAIR;Acc:AT5G55620]	117	17	-2.79	0.0146	0.679355	yes	DOWN	N	N	N	Y
AT5G56100	-	glycine-rich protein / oleosin [Source:TAIR;Acc:AT5G56100]	95.4	4.76	-4.32	0.0066	0.469568	yes	DOWN	N	N	Y	Y	Y	79.34	5.96		AT5G56100	-	glycine-rich protein / oleosin [Source:TAIR;Acc:AT5G56100]	158	12	-3.72	0.00155	0.185264	yes	DOWN	N	N	Y	Y	Y	132.06	14.88		AT5G56100	-	glycine-rich protein / oleosin [Source:TAIR;Acc:AT5G56100]	107	4.86	-4.46	0.00495	0.398112	yes	DOWN	N	N	Y	Y
AT5G56870	BGAL4	beta-galactosidase 4 [Source:TAIR;Acc:AT5G56870]	41	5.39	-2.93	0.005	0.402131	yes	DOWN	N	N	Y	Y	Y	34.17	6.74		AT5G56870	BGAL4	beta-galactosidase 4 [Source:TAIR;Acc:AT5G56870]	189	38.1	-2.31	0.03405	0.828652	yes	DOWN	N	N	N	Y	Y	158.16	47.28		AT5G56870	BGAL4	beta-galactosidase 4 [Source:TAIR;Acc:AT5G56870]	213	25.1	-3.08	0.0294	0.824083	yes	DOWN	N	N	N	Y
AT5G57040	-	Lactoylglutathione lyase / glyoxalase I family protein [Source:TAIR;Acc:AT5G57040]	225	36	-2.64	0.0271	0.765698	yes	DOWN	N	N	N	Y	Y	187.19	45.06		AT5G57040	-	Lactoylglutathione lyase / glyoxalase I family protein [Source:TAIR;Acc:AT5G57040]	267	50.8	-2.4	0.0424	0.875282	yes	DOWN	N	N	N	Y	Y	224.28	63.03		AT5G57040	-	Lactoylglutathione lyase / glyoxalase I family protein [Source:TAIR;Acc:AT5G57040]	229	36	-2.67	0.02195	0.820772	yes	DOWN	N	N	N	Y
AT5G57345	-	unknown protein; Has 30201 Blast hits to 17322 proteins in 780 species: Archae - 12; Bacteria - 1396; Metazoa - 17338; Fungi - 3422; Plants - 5037; Viruses - 0; Other Eukaryotes - 2996 (source: NCBI BLink). [Source:TAIR;Acc:AT5G57345]	530	70.2	-2.92	0.01415	0.674283	yes	DOWN	N	N	N	Y	Y	440.98	87.94		AT5G57345	-	unknown protein; Has 30201 Blast hits to 17322 proteins in 780 species: Archae - 12; Bacteria - 1396; Metazoa - 17338; Fungi - 3422; Plants - 5037; Viruses - 0; Other Eukaryotes - 2996 (source: NCBI BLink). [Source:TAIR;Acc:AT5G57345]	426	77.8	-2.46	0.01065	0.638243	yes	DOWN	N	N	N	Y	Y	356.69	96.63		AT5G57345	-	unknown protein; Has 30201 Blast hits to 17322 proteins in 780 species: Archae - 12; Bacteria - 1396; Metazoa - 17338; Fungi - 3422; Plants - 5037; Viruses - 0; Other Eukaryotes - 2996 (source: NCBI BLink). [Source:TAIR;Acc:AT5G57345]	382	52.6	-2.86	0.0048	0.392821	yes	DOWN	N	N	Y	Y
AT5G58260	-	oxidoreductases, acting on NADH or NADPH, quinone or similar compound as acceptor [Source:TAIR;Acc:AT5G58260]	129	21.1	-2.62	0.0087	0.526447	yes	DOWN	N	N	Y	Y	Y	107.7	26.4		AT5G58260	-	oxidoreductases, acting on NADH or NADPH, quinone or similar compound as acceptor [Source:TAIR;Acc:AT5G58260]	143	29.7	-2.26	0.0133	0.695763	yes	DOWN	N	N	N	Y	Y	119.97	36.93		AT5G58260	-	oxidoreductases, acting on NADH or NADPH, quinone or similar compound as acceptor [Source:TAIR;Acc:AT5G58260]	115	19.9	-2.52	0.0134	0.661457	yes	DOWN	N	N	N	Y
AT5G59750	-	DHBP synthase RibB-like alpha/beta domain;GTP cyclohydrolase II [Source:TAIR;Acc:AT5G59750]	33.9	6.62	-2.36	0.018	0.758251	yes	DOWN	N	N	N	Y	Y	28.23	8.29		AT5G59750	-	DHBP synthase RibB-like alpha/beta domain;GTP cyclohydrolase II [Source:TAIR;Acc:AT5G59750]	41.1	7.18	-2.52	0.01205	0.670113	yes	DOWN	N	N	N	Y	Y	34.36	8.91		AT5G59750	-	DHBP synthase RibB-like alpha/beta domain;GTP cyclohydrolase II [Source:TAIR;Acc:AT5G59750]	22.5	5.49	-2.04	0.04035	0.875454	yes	DOWN	N	N	N	Y
AT5G61270	PIF7	phytochrome-interacting factor7 [Source:TAIR;Acc:AT5G61270]	46.3	7.42	-2.64	0.023	0.761786	yes	DOWN	N	N	N	Y	Y	38.65	9.29		AT5G61270	PIF7	phytochrome-interacting factor7 [Source:TAIR;Acc:AT5G61270]	43.5	9.82	-2.15	0.03545	0.843162	yes	DOWN	N	N	N	Y	Y	36.5	12.19		AT5G61270	PIF7	phytochrome-interacting factor7 [Source:TAIR;Acc:AT5G61270]	31.5	4.47	-2.82	0.02115	0.808684	yes	DOWN	N	N	N	Y
AT5G61820	-	FUNCTIONS IN: molecular_function unknown; INVOLVED IN: biological_process unknown; LOCATED IN: vacuole; EXPRESSED IN: 24 plant structures; EXPRESSED DURING: 15 growth stages; CONTAINS InterPro DOMAIN/s: Stress up-regulated Nod 19 (InterPro:IPR011692 /.../ 30201 Blast hits to 17322 proteins in 780 species: Archae - 12; Bacteria - 1396; Metazoa - 17338; Fungi - 3422; Plants - 5037; Viruses - 0; Oth…	86.9	12.2	-2.84	0.0057	0.436972	yes	DOWN	N	N	Y	Y	Y	72.28	15.24		AT5G61820	-	FUNCTIONS IN: molecular_function unknown; INVOLVED IN: biological_process unknown; LOCATED IN: vacuole; EXPRESSED IN: 24 plant structures; EXPRESSED DURING: 15 growth stages; CONTAINS InterPro DOMAIN/s: Stress up-regulated Nod 19 (InterPro:IPR011692 /.../ 30201 Blast hits to 17322 proteins in 780 species: Archae - 12; Bacteria - 1396; Metazoa - 17338; Fungi - 3422; Plants - 5037; Viruses - 0; Oth…	106	15.7	-2.76	0.00555	0.46583	yes	DOWN	N	N	Y	Y	Y	88.81	19.47		AT5G61820	-	FUNCTIONS IN: molecular_function unknown; INVOLVED IN: biological_process unknown; LOCATED IN: vacuole; EXPRESSED IN: 24 plant structures; EXPRESSED DURING: 15 growth stages; CONTAINS InterPro DOMAIN/s: Stress up-regulated Nod 19 (InterPro:IPR011692 /.../ 30201 Blast hits to 17322 proteins in 780 species: Archae - 12; Bacteria - 1396; Metazoa - 17338; Fungi - 3422; Plants - 5037; Viruses - 0; Oth…	70.2	11.1	-2.66	0.0096	0.58538	yes	DOWN	N	N	Y	Y
AT5G62630	HIPL2	hipl2 protein precursor [Source:TAIR;Acc:AT5G62630]	47.8	7.67	-2.64	0.0107	0.599861	yes	DOWN	N	N	N	Y	Y	39.83	9.6		AT5G62630	HIPL2	hipl2 protein precursor [Source:TAIR;Acc:AT5G62630]	59.8	9.42	-2.67	0.01505	0.734417	yes	DOWN	N	N	N	Y	Y	50.04	11.7		AT5G62630	HIPL2	hipl2 protein precursor [Source:TAIR;Acc:AT5G62630]	46.1	6.91	-2.74	0.00815	0.529864	yes	DOWN	N	N	Y	Y
AT5G63800	MUM2	Glycosyl hydrolase family 35 protein [Source:TAIR;Acc:AT5G63800]	44	3.54	-3.64	0.00095	0.126629	yes	DOWN	N	N	Y	Y	Y	36.69	4.43		AT5G63800	MUM2	Glycosyl hydrolase family 35 protein [Source:TAIR;Acc:AT5G63800]	51.5	3.68	-3.81	0.0027	0.280162	yes	DOWN	N	N	Y	Y	Y	43.17	4.58		AT5G63800	MUM2	Glycosyl hydrolase family 35 protein [Source:TAIR;Acc:AT5G63800]	39.7	1.84	-4.43	0.00035	0.0989492	yes	DOWN	N	Y	Y	Y
AT5G64120	PER71	Peroxidase superfamily protein [Source:TAIR;Acc:AT5G64120]	449	2.22	-7.66	0.00145	0.162579	yes	DOWN	N	N	Y	Y	Y	373.46	2.78		AT5G64120	PER71	Peroxidase superfamily protein [Source:TAIR;Acc:AT5G64120]	544	5.59	-6.61	0.00075	0.122101	yes	DOWN	N	N	Y	Y	Y	455.87	6.95		AT5G64120	PER71	Peroxidase superfamily protein [Source:TAIR;Acc:AT5G64120]	680	9.88	-6.11	0.0001	0.0397	yes	DOWN	Y	Y	Y	Y
AT5G64840	GCN5	general control non-repressible 5 [Source:TAIR;Acc:AT5G64840]	242	39.3	-2.63	0.04575	0.858292	yes	DOWN	N	N	N	Y	Y	202.03	49.21		AT5G64840	GCN5	general control non-repressible 5 [Source:TAIR;Acc:AT5G64840]	269	38.4	-2.81	0.0366	0.843162	yes	DOWN	N	N	N	Y	Y	225.23	47.65		AT5G64840	GCN5	general control non-repressible 5 [Source:TAIR;Acc:AT5G64840]	194	30.3	-2.68	0.0492	0.915971	yes	DOWN	N	N	N	Y
AT5G65840	-	Thioredoxin superfamily protein [Source:TAIR;Acc:AT5G65840]	78.3	20.6	-1.93	0.0361	0.809532	yes	DOWN	N	N	N	Y	Y	65.1	25.76		AT5G65840	-	Thioredoxin superfamily protein [Source:TAIR;Acc:AT5G65840]	89.5	21.1	-2.08	0.02035	0.791229	yes	DOWN	N	N	N	Y	Y	74.75	26.18		AT5G65840	-	Thioredoxin superfamily protein [Source:TAIR;Acc:AT5G65840]	81.2	20.8	-1.97	0.031	0.833265	yes	DOWN	N	N	N	Y
AT5G67370	-	Protein of unknown function (DUF1230) [Source:TAIR;Acc:AT5G67370]	125	16	-2.96	0.0052	0.412988	yes	DOWN	N	N	Y	Y	Y	103.76	20.09		AT5G67370	-	Protein of unknown function (DUF1230) [Source:TAIR;Acc:AT5G67370]	134	15.1	-3.15	0.0039	0.368257	yes	DOWN	N	N	Y	Y	Y	111.67	18.74		AT5G67370	-	Protein of unknown function (DUF1230) [Source:TAIR;Acc:AT5G67370]	82.6	7.55	-3.45	0.0043	0.364699	yes	DOWN	N	N	Y	Y
[truncated: 3 more columns]
