# Supplementary material for: Transcriptomics Using the Enriched Arabidopsis Shoot Apex Reveals Developmental Priming Genes Involved in Plastic Plant Growth under Salt Stress Conditions
Source: Plants (Basel). 2022 Sep 28;11(19):2546. doi: 10.3390/plants11192546 (PMC9570865; doi:10.3390/plants11192546)
Supplement: Supplementary file 1 [file plants-11-02546-s001.zip › Table S10. GO enrichment (BP, biological process) analysis of salt-inducible DEGs in the shoot apex, leaf, and both tissues.xlsx]

## Sheet: BP_in shoot apex
Category	Term	Type of response	Count	%	PValue	Genes	List Total	Pop Hits	Pop Total	Fold Enrichment	Bonferroni	Benjamini	FDR
GOTERM_BP_DIRECT	GO:0009414~response to water deprivation	abiotic response	52	13.7931	4.89918e-14	AT5G01820, AT2G39800, AT5G16360, AT3G05165, AT3G03341, AT5G23010, AT2G38470, AT3G05400, AT3G45930, AT3G50970, AT1G20450, AT2G35730, AT3G50980, AT2G33590, AT5G59970, AT5G07330, AT1G75370, AT1G04990, AT2G23120, AT5G59690, AT4G30460, AT1G15520, AT2G35300, AT5G52310, AT5G26340, AT3G21670, AT3G01820, AT5G27350, AT2G37760, AT5G24080, AT3G17520, AT5G06530, AT2G47800, AT3G46320, AT5G12010, AT5G43400, AT1…	355	985	22673	3.37169	2.95723e-11	2.9591e-11	2.82193e-11
GOTERM_BP_DIRECT	GO:0009611~response to wounding	abiotic response	40	10.6101	5.02398e-10	AT3G28220, AT5G16360, AT3G05165, AT5G52310, AT5G14780, AT4G23600, AT3G21670, AT5G14200, AT4G24350, AT2G14580, AT5G24080, AT3G17860, AT2G22860, AT2G47800, AT1G27020, AT5G12010, AT3G11480, AT1G12080, AT2G02990, AT4G34710, AT2G43620, AT1G73480, AT4G16760, AT1G26930, AT4G04830, AT5G20230, AT5G65380, AT1G13990, AT5G24770, AT1G17830, AT5G67480, AT1G28600, AT1G72120, AT1G78460, AT3G45140, AT4G15440, AT3…	355	810	22673	3.15396	3.03449e-07	1.0115e-07	9.64605e-08
GOTERM_BP_DIRECT	GO:0009631~cold acclimation	abiotic response	7	1.85676	0.000311619	AT3G50980, AT2G15970, AT1G20440, AT2G42530, AT3G50970, AT1G20450, AT2G42560	355	59	22673	7.57751	0.17159	0.0134441	0.0128209
GOTERM_BP_DIRECT	GO:0006970~response to osmotic stress	abiotic response	16	4.24403	0.000584916	AT5G17380, AT5G43450, AT2G35970, AT1G30190, AT3G03341, AT2G35300, AT3G54560, AT5G52310, AT2G38470, AT5G24080, AT2G22860, AT5G43400, AT4G34710, AT1G20440, AT1G77120, AT4G33550	355	360	22673	2.83856	0.297699	0.0235526	0.0224608
GOTERM_BP_DIRECT	GO:0009409~response to cold	abiotic response	16	4.24403	0.00273268	AT5G01820, AT1G15520, AT5G52310, AT4G29030, AT2G38470, AT3G22840, AT2G37760, AT4G04020, AT5G37500, AT2G46830, AT4G34710, AT1G20440, AT2G42530, AT3G50970, AT1G77120, AT1G20450	355	421	22673	2.42727	0.808487	0.0660215	0.0629609
GOTERM_BP_DIRECT	GO:0009651~response to salt stress	abiotic response	18	4.77454	0.00660461	AT5G01820, AT5G65380, AT2G39800, AT5G19440, AT5G25610, AT5G52310, AT5G24030, AT5G26340, AT2G38470, AT3G03640, AT5G67480, AT2G37760, AT3G14690, AT5G61820, AT5G12010, AT4G34710, AT1G77120, AT4G34000	355	554	22673	2.07512	0.981729	0.120884	0.11528
GOTERM_BP_DIRECT	GO:0006979~response to oxidative stress	abiotic response	16	4.24403	0.00867668	AT4G04830, AT5G01820, AT5G65380, AT5G20230, AT2G39800, AT3G49120, AT5G24770, AT3G01820, AT5G64120, AT5G07460, AT1G73680, AT5G51890, AT4G34710, AT3G03190, AT2G29450, AT1G75280	355	478	22673	2.13783	0.994823	0.154139	0.146993
GOTERM_BP_DIRECT	GO:0009416~response to light stimulus	abiotic response	29	7.69231	0.0112045	AT3G49120, AT4G00780, AT5G24460, AT3G01820, AT1G75780, AT1G77760, AT5G12010, AT2G42610, AT4G34950, AT4G15490, AT1G62710, AT3G09390, AT4G35300, AT4G03400, AT5G63180, AT5G43450, AT4G27230, AT4G27670, AT1G17830, AT4G22240, AT5G61820, AT3G46670, AT1G78460, AT1G75370, AT5G09930, AT5G50160, AT2G47890, AT4G33550, AT4G30460	355	1130	22673	1.63908	0.998893	0.182905	0.174426
GOTERM_BP_DIRECT	GO:0042538~hyperosmotic salinity response	abiotic response	5	1.32626	0.0120519	AT2G39800, AT3G55610, AT5G52310, AT5G24770, AT4G23600	355	57	22673	5.60242	0.99934	0.187252	0.178572
GOTERM_BP_DIRECT	GO:0009269~response to desiccation	abiotic response	3	0.795756	0.0617782	AT2G39800, AT5G25610, AT5G52310	355	26	22673	7.36934	1	0.611706	0.583348
GOTERM_BP_DIRECT	GO:0071456~cellular response to hypoxia	abiotic response	8	2.12202	0.0872669	AT5G20230, AT5G42380, AT5G42050, AT2G41090, AT1G19250, AT2G36800, AT1G77120, AT2G33590	355	243	22673	2.10264	1	0.805699	0.768349
GOTERM_BP_DIRECT	GO:0006950~response to stress	abiotic response	4	1.06101	0.093332	AT4G18280, AT5G52310, AT5G51890, AT5G64120	355	69	22673	3.70247	1	0.80727	0.769847
GOTERM_BP_DIRECT	GO:0009408~response to heat	abiotic response	7	1.85676	0.0972997	AT5G01820, AT1G15520, AT1G20440, AT2G38470, AT1G73480, AT2G33590, AT4G27670	355	202	22673	2.21323	1	0.827733	0.789361
GOTERM_BP_DIRECT	GO:0051707~response to other organism	biotic response	4	1.06101	0.00598897	AT1G19250, AT3G11480, AT4G34135, AT3G45140	355	24	22673	10.6446	0.973436	0.115953	0.110577
GOTERM_BP_DIRECT	GO:0009627~systemic acquired resistance	biotic response	6	1.59151	0.0245272	AT5G52810, AT1G19250, AT3G53980, AT5G03350, AT2G38470, AT3G04720	355	105	22673	3.64958	1	0.336691	0.321083
GOTERM_BP_DIRECT	GO:0009624~response to nematode	biotic response	5	1.32626	0.0457758	AT1G58360, AT5G51600, AT2G47800, AT1G02800, AT5G27350	355	86	22673	3.71323	1	0.515797	0.491886
GOTERM_BP_DIRECT	GO:0007018~microtubule-based movement	development	16	4.24403	9.85964e-14	AT4G21270, AT3G23670, AT3G19050, AT2G36200, AT4G26660, AT4G05190, AT5G60930, AT3G17360, AT1G18370, AT5G55520, AT2G22610, AT3G20150, AT3G44050, AT2G28620, AT4G14330, AT5G23910	355	67	22673	15.252	5.9547e-11	2.97761e-11	2.83958e-11
GOTERM_BP_DIRECT	GO:0051301~cell division	development	30	7.95756	8.27993e-10	AT1G80280, AT5G67270, AT4G32830, AT1G57820, AT1G66250, AT3G57060, AT3G51280, AT4G33260, AT5G06150, AT3G46320, AT1G76310, AT2G27970, AT2G26760, AT3G51740, AT3G11520, AT1G65710, AT3G60900, AT4G21270, AT5G48600, AT1G08560, AT2G20635, AT3G60840, AT3G14190, AT3G01410, AT4G14310, AT4G33270, AT4G05190, AT1G44110, AT1G03780, AT5G59690	355	486	22673	3.94244	5.00108e-07	1.20986e-07	1.15377e-07
GOTERM_BP_DIRECT	GO:0009737~response to abscisic acid	development	44	11.6711	1.00154e-09	AT5G01820, AT2G39800, AT1G15520, AT5G16360, AT5G25610, AT1G33110, AT5G48310, AT5G52310, AT2G15970, AT4G23600, AT5G26340, AT3G05400, AT5G24080, AT4G04020, AT3G14690, AT2G40170, AT5G43400, AT4G34710, AT3G50970, AT2G42530, AT1G77120, AT1G20450, AT1G73480, AT1G26930, AT2G35730, AT5G17380, AT3G55610, AT5G43450, AT2G35970, AT1G13990, AT1G30190, AT3G50980, AT2G33590, AT5G37500, AT5G07330, AT3G46670, AT1…	355	978	22673	2.87339	6.04929e-07	1.20986e-07	1.15377e-07
GOTERM_BP_DIRECT	GO:0048523~negative regulation of cellular process	development	16	4.24403	3.62366e-05	AT3G54750, AT3G03130, AT5G16250, AT4G03100, AT4G31840, AT3G52110, AT3G51280, AT1G16630, AT5G66230, AT5G65360, AT4G14310, AT2G16270, AT4G23800, AT4G02800, AT1G09200, AT4G35300	355	279	22673	3.66266	0.0216495	0.00273586	0.00260904
GOTERM_BP_DIRECT	GO:0007049~cell cycle	development	13	3.44828	5.73085e-05	AT5G67270, AT1G08560, AT3G60840, AT3G51280, AT4G14310, AT4G33270, AT5G06150, AT4G33260, AT1G76310, AT1G44110, AT2G27970, AT2G26760, AT3G11520	355	194	22673	4.27979	0.0340231	0.00384604	0.00366774
GOTERM_BP_DIRECT	GO:0000278~mitotic cell cycle	development	8	2.12202	7.52812e-05	AT4G14310, AT5G63920, AT1G75780, AT1G09450, AT1G63100, AT4G21820, AT1G03780, AT3G57060	355	66	22673	7.74153	0.0444532	0.00454699	0.0043362
GOTERM_BP_DIRECT	GO:0010374~stomatal complex development	development	6	1.59151	0.000296452	AT3G02120, AT5G01910, AT3G52110, AT2G16630, AT2G42610, AT5G66230	355	38	22673	10.0844	0.163964	0.0134441	0.0128209
GOTERM_BP_DIRECT	GO:0000281~mitotic cytokinesis	development	3	0.795756	0.000721741	AT3G17360, AT3G19050, AT2G28620	355	3	22673	63.8676	0.35344	0.0272457	0.0259827
GOTERM_BP_DIRECT	GO:0007052~mitotic spindle organization	development	4	1.06101	0.000960868	AT5G60930, AT4G32830, AT2G25880, AT2G28620	355	13	22673	19.6516	0.440462	0.0341391	0.0325565
GOTERM_BP_DIRECT	GO:0007346~regulation of mitotic cell cycle	development	4	1.06101	0.00149364	AT1G63100, AT2G27970, AT1G20930, AT3G14190	355	15	22673	17.0314	0.59458	0.0501198	0.0477964
GOTERM_BP_DIRECT	GO:0051225~spindle assembly	development	5	1.32626	0.00167189	AT4G21270, AT4G05190, AT5G67270, AT3G44050, AT1G03780	355	33	22673	9.67691	0.636024	0.0504911	0.0481505
GOTERM_BP_DIRECT	GO:0044772~mitotic cell cycle phase transition	development	5	1.32626	0.00187175	AT5G06150, AT1G76310, AT1G44110, AT2G26760, AT3G11520	355	34	22673	9.39229	0.677482	0.051388	0.0490058
GOTERM_BP_DIRECT	GO:0051754~meiotic sister chromatid cohesion, centromeric	development	3	0.795756	0.00235635	AT5G05510, AT2G20635, AT2G33560	355	5	22673	38.3206	0.759471	0.0593015	0.0565524
GOTERM_BP_DIRECT	GO:0032465~regulation of cytokinesis	development	3	0.795756	0.00235635	AT5G11510, AT4G32830, AT2G25880	355	5	22673	38.3206	0.759471	0.0593015	0.0565524
GOTERM_BP_DIRECT	GO:0007112~male meiosis cytokinesis	development	3	0.795756	0.00349808	AT3G23670, AT1G50240, AT5G56580	355	6	22673	31.9338	0.879553	0.0782534	0.0746258
GOTERM_BP_DIRECT	GO:0000910~cytokinesis	development	6	1.59151	0.00420715	AT5G11510, AT3G03130, AT3G02120, AT3G17360, AT3G19050, AT3G44050	355	68	22673	5.63538	0.921643	0.0876249	0.0835628
GOTERM_BP_DIRECT	GO:0007568~aging	development	6	1.59151	0.00569198	AT5G17380, AT5G61820, AT2G31420, AT5G12010, AT2G02990, AT5G09930	355	73	22673	5.24939	0.968184	0.114599	0.109286
GOTERM_BP_DIRECT	GO:0000079~regulation of cyclin-dependent protein serine/threonine kinase activity	development	5	1.32626	0.00614319	AT5G06150, AT1G76310, AT1G44110, AT2G26760, AT3G11520	355	47	22673	6.79443	0.975813	0.115953	0.110577
GOTERM_BP_DIRECT	GO:0007094~mitotic spindle assembly checkpoint	development	3	0.795756	0.0100694	AT5G05510, AT2G20635, AT2G33560	355	10	22673	19.1603	0.997786	0.173769	0.165714
GOTERM_BP_DIRECT	GO:0010150~leaf senescence	development	9	2.38727	0.0124008	AT1G66830, AT1G73680, AT1G13990, AT5G52310, AT1G17020, AT4G16690, AT1G09500, AT2G42530, AT3G05400	355	197	22673	2.91781	0.999467	0.187252	0.178572
GOTERM_BP_DIRECT	GO:0000226~microtubule cytoskeleton organization	development	5	1.32626	0.0178163	AT4G05190, AT4G15830, AT5G51600, AT1G75780, AT3G60840	355	64	22673	4.98966	0.999981	0.256215	0.244338
GOTERM_BP_DIRECT	GO:0009555~pollen development	development	9	2.38727	0.0456941	AT2G39800, AT3G55610, AT1G18370, AT1G77950, AT1G73600, AT5G14200, AT2G35060, AT1G34355, AT4G16760	355	253	22673	2.27197	1	0.515797	0.491886
GOTERM_BP_DIRECT	GO:0033043~regulation of organelle organization	development	2	0.530504	0.0461143	AT4G14310, AT3G55660	355	3	22673	42.5784	1	0.515797	0.491886
GOTERM_BP_DIRECT	GO:0009826~unidimensional cell growth	development	7	1.85676	0.0605164	AT3G49120, AT1G75780, AT2G40610, AT5G19530, AT4G28250, AT1G78460, AT2G28620	355	178	22673	2.51165	1	0.611706	0.583348
GOTERM_BP_DIRECT	GO:0080175~phragmoplast microtubule organization	development	2	0.530504	0.0610096	AT3G23670, AT3G19050	355	4	22673	31.9338	1	0.611706	0.583348
GOTERM_BP_DIRECT	GO:0009558~embryo sac cellularization	development	2	0.530504	0.0756729	AT1G18370, AT1G50240	355	5	22673	25.547	1	0.737201	0.703026
GOTERM_BP_DIRECT	GO:0007010~cytoskeleton organization	development	3	0.795756	0.0794278	AT3G55660, AT1G78430, AT2G29890	355	30	22673	6.38676	1	0.761498	0.726197
GOTERM_BP_DIRECT	GO:0007059~chromosome segregation	development	3	0.795756	0.0935578	AT5G63920, AT3G23890, AT3G14190	355	33	22673	5.80615	1	0.80727	0.769847
GOTERM_BP_DIRECT	GO:0051321~meiotic cell cycle	development	4	1.06101	0.0995896	AT5G48600, AT5G63920, AT1G34355, AT3G14190	355	71	22673	3.59817	1	0.835446	0.796716
GOTERM_BP_DIRECT	GO:0006342~chromatin silencing	gene expression	6	1.59151	0.000109744	AT2G38810, AT5G59870, AT1G69770, AT3G54560, AT1G51060, AT4G27230	355	31	22673	12.3615	0.0641396	0.00602594	0.00574659
GOTERM_BP_DIRECT	GO:0016572~histone phosphorylation	gene expression	3	0.795756	0.00349808	AT4G32830, AT1G76540, AT2G25880	355	6	22673	31.9338	0.879553	0.0782534	0.0746258
GOTERM_BP_DIRECT	GO:0044030~regulation of DNA methylation	gene expression	3	0.795756	0.0315407	AT2G38810, AT1G36370, AT3G54560	355	18	22673	10.6446	1	0.405332	0.386542
GOTERM_BP_DIRECT	GO:0010468~regulation of gene expression	gene expression	6	1.59151	0.0608507	AT2G38810, AT2G46830, AT1G68765, AT3G54560, AT1G76540, AT1G20930	355	135	22673	2.83856	1	0.611706	0.583348
GOTERM_BP_DIRECT	GO:0000911~cytokinesis by cell plate formation	hormone	9	2.38727	8.42265e-07	AT4G14310, AT3G05330, AT5G51600, AT3G17360, AT1G18370, AT1G50240, AT3G19050, AT1G53140, AT2G28620	355	49	22673	11.7308	0.000508599	8.4788e-05	8.08574e-05
GOTERM_BP_DIRECT	GO:0009753~response to jasmonic acid	hormone	22	5.83554	2.60981e-05	AT4G04830, AT3G28220, AT1G15520, AT5G16360, AT3G05165, AT1G21910, AT5G24780, AT5G24770, AT4G23600, AT5G14200, AT1G17830, AT5G67480, AT2G14580, AT5G24080, AT1G28600, AT5G37500, AT4G34710, AT3G45140, AT1G73480, AT4G12030, AT1G64900, AT4G30460	355	482	22673	2.91512	0.0156399	0.00225189	0.0021475
GOTERM_BP_DIRECT	GO:0080167~response to karrikin	hormone	7	1.85676	0.0153731	AT5G07460, AT2G40080, AT4G33150, AT5G62210, AT4G34710, AT3G22840, AT2G16660	355	128	22673	3.49276	0.999914	0.226473	0.215974
GOTERM_BP_DIRECT	GO:0019748~secondary metabolic process	metabolism	17	4.50928	0.000273058	AT2G35730, AT3G28220, AT5G19440, AT1G13990, AT2G31420, AT1G33110, AT3G05400, AT4G21580, AT4G22240, AT3G14690, AT5G61820, AT5G12010, AT4G15490, AT3G48690, AT1G64900, AT4G33550, AT4G30460	355	372	22673	2.91868	0.152064	0.0134441	0.0128209
GOTERM_BP_DIRECT	GO:0019761~glucosinolate biosynthetic process	metabolism	5	1.32626	0.00167189	AT3G49680, AT5G23010, AT5G14200, AT3G58990, AT4G12030	355	33	22673	9.67691	0.636024	0.0504911	0.0481505
GOTERM_BP_DIRECT	GO:0009098~leucine biosynthetic process	metabolism	4	1.06101	0.00181717	AT3G49680, AT5G23010, AT5G14200, AT3G58990	355	16	22673	15.9669	0.666652	0.051388	0.0490058
GOTERM_BP_DIRECT	GO:0042128~nitrate assimilation	metabolism	5	1.32626	0.00375223	AT1G69870, AT1G77760, AT5G14570, AT3G21670, AT1G68570	355	41	22673	7.78873	0.896751	0.080941	0.0771888
GOTERM_BP_DIRECT	GO:0006596~polyamine biosynthetic process	metabolism	3	0.795756	0.012181	AT5G53120, AT5G19530, AT4G34710	355	11	22673	17.4184	0.99939	0.187252	0.178572
GOTERM_BP_DIRECT	GO:0009407~toxin catabolic process	metabolism	4	1.06101	0.0349609	AT1G69930, AT3G03190, AT2G29450, AT2G02390	355	46	22673	5.5537	1	0.439924	0.41953
GOTERM_BP_DIRECT	GO:0015996~chlorophyll catabolic process	metabolism	3	0.795756	0.0383787	AT3G03341, AT4G16690, AT1G26930	355	20	22673	9.58014	1	0.463615	0.442123
GOTERM_BP_DIRECT	GO:0009082~branched-chain amino acid biosynthetic process	metabolism	3	0.795756	0.0383787	AT3G49680, AT5G14200, AT3G58990	355	20	22673	9.58014	1	0.463615	0.442123
GOTERM_BP_DIRECT	GO:0055129~L-proline biosynthetic process	metabolism	2	0.530504	0.0461143	AT2G39800, AT3G55610	355	3	22673	42.5784	1	0.515797	0.491886
GOTERM_BP_DIRECT	GO:0044248~cellular catabolic process	metabolism	13	3.44828	0.0573077	AT5G65380, AT2G38920, AT3G49680, AT3G14690, AT1G28600, AT5G12010, AT5G10390, AT5G43400, AT1G04990, AT2G23120, AT3G09390, AT3G48690, AT1G26930	355	458	22673	1.81284	1	0.611706	0.583348
GOTERM_BP_DIRECT	GO:0044085~cellular component biogenesis	metabolism	8	2.12202	0.0588797	AT3G02120, AT1G66830, AT3G49680, AT3G55660, AT3G52110, AT3G53190, AT3G01820, AT5G08380	355	221	22673	2.31195	1	0.611706	0.583348
GOTERM_BP_DIRECT	GO:0006749~glutathione metabolic process	metabolism	4	1.06101	0.0842662	AT1G69930, AT3G03190, AT2G29450, AT2G02390	355	66	22673	3.87076	1	0.795262	0.758396
GOTERM_BP_DIRECT	GO:0001676~long-chain fatty acid metabolic process	metabolism	2	0.530504	0.0901079	AT1G73680, AT4G16760	355	6	22673	21.2892	1	0.805699	0.768349
GOTERM_BP_DIRECT	GO:0043436~oxoacid metabolic process	metabolism	9	2.38727	0.0907079	AT3G05165, AT2G31420, AT1G27020, AT2G42610, AT4G34950, AT5G09930, AT4G21580, AT1G64900, AT4G22240	355	294	22673	1.95513	1	0.805699	0.768349
GOTERM_BP_DIRECT	GO:0080027~response to herbivore	others	3	0.795756	0.0315407	AT3G45140, AT2G14580, AT3G04720	355	18	22673	10.6446	1	0.405332	0.386542
GOTERM_BP_DIRECT	GO:0019419~sulfate reduction	others	2	0.530504	0.0610096	AT1G62180, AT4G21990	355	4	22673	31.9338	1	0.611706	0.583348
GOTERM_BP_DIRECT	GO:0055085~transmembrane transport	transport	13	3.44828	0.0111991	AT1G15520, AT5G20380, AT5G14570, AT3G21670, AT3G20660, AT3G13080, AT1G68570, AT2G47800, AT1G69870, AT2G34190, AT5G63850, AT2G47000, AT4G35300	355	358	22673	2.31921	0.998889	0.182905	0.174426
GOTERM_BP_DIRECT	GO:0006865~amino acid transport	transport	5	1.32626	0.0187575	AT1G58360, AT1G25530, AT1G08230, AT5G63850, AT5G65990	355	65	22673	4.91289	0.999989	0.263478	0.251264
GOTERM_BP_DIRECT	GO:0015770~sucrose transport	transport	3	0.795756	0.0252481	AT3G48740, AT1G22710, AT4G25010	355	16	22673	11.9752	1	0.338886	0.323176
GOTERM_BP_DIRECT	GO:0015804~neutral amino acid transport	transport	2	0.530504	0.0901079	AT1G58360, AT5G65990	355	6	22673	21.2892	1	0.805699	0.768349

## Sheet: BP_in both shoot apex and leaf
Category	Term	Type of response	Count	%	PValue	Genes	List Total	Pop Hits	Pop Total	Fold Enrichment	Bonferroni	Benjamini	FDR
GOTERM_BP_DIRECT	GO:0009414~response to water deprivation	abiotic response	38	31.9328	1.38148e-22	AT3G29575, AT4G29780, AT5G66400, AT5G15970, AT2G30550, AT2G38530, AT5G59320, AT4G15910, AT1G02205, AT1G79520, AT3G11420, AT1G23800, AT2G41640, AT2G24100, AT5G39050, AT2G04050, AT4G27410, AT1G78070, AT1G56660, AT4G03820, AT2G17840, AT3G19580, AT3G20300, AT1G02730, AT5G03190, AT5G13750, AT2G21820, AT5G37540, AT2G41190, AT5G13330, AT5G13550, AT5G05410, AT2G46680, AT2G42540, AT5G57050, AT5G20830, AT1…	116	985	22673	7.54047	3.85433e-20	3.85433e-20	3.70237e-20
GOTERM_BP_DIRECT	GO:0009737~response to abscisic acid	abiotic response	37	31.0924	1.16374e-21	AT3G29575, AT3G05880, AT1G29395, AT4G29780, AT5G66400, AT5G15970, AT2G30550, AT5G59320, AT4G15910, AT1G79520, AT4G26080, AT1G54100, AT3G11420, AT2G46270, AT1G23800, AT2G41640, AT5G01520, AT5G52050, AT5G39050, AT4G27410, AT5G18130, AT1G56660, AT4G03820, AT5G17760, AT2G17840, AT3G19580, AT3G20300, AT5G03190, AT2G21820, AT2G41190, AT5G13330, AT3G46450, AT2G46680, AT2G42540, AT5G57050, AT3G51810, AT2…	116	978	22673	7.39459	3.24684e-19	1.62342e-19	1.55942e-19
GOTERM_BP_DIRECT	GO:0009651~response to salt stress	abiotic response	17	14.2857	2.09522e-08	AT3G29575, AT4G03820, AT4G29780, AT2G17840, AT3G28600, AT2G30250, AT1G02730, AT3G20300, AT5G37540, AT5G13330, AT1G54100, AT2G03760, AT2G41640, AT2G24100, AT2G42540, AT5G01520, AT5G39050	116	554	22673	5.99777	5.84565e-06	1.94855e-06	1.87173e-06
GOTERM_BP_DIRECT	GO:0006970~response to osmotic stress	abiotic response	13	10.9244	3.04345e-07	AT1G78070, AT5G15970, AT2G30550, AT2G30250, AT1G02730, AT5G03190, AT1G79520, AT1G27461, AT2G42540, AT5G57050, AT5G20830, AT5G39050, AT2G22470	116	360	22673	7.05817	8.49085e-05	2.1228e-05	2.03911e-05
GOTERM_BP_DIRECT	GO:0009611~response to wounding	abiotic response	18	15.1261	7.00156e-07	AT4G23680, AT3G29575, AT5G18130, AT1G66760, AT4G29780, AT5G14700, AT3G19710, AT1G19180, AT5G08790, AT1G01470, AT1G72520, AT5G13550, AT3G11420, AT2G41640, AT1G01720, AT2G24100, AT5G55050, AT1G58270	116	810	22673	4.34349	0.000195324	3.90687e-05	3.75283e-05
GOTERM_BP_DIRECT	GO:0009409~response to cold	abiotic response	13	10.9244	1.58115e-06	AT3G29575, AT3G05880, AT1G78070, AT3G22370, AT4G29780, AT2G17840, AT5G15970, AT2G30250, AT4G15910, AT4G26080, AT1G27461, AT2G42540, AT5G20830	116	421	22673	6.03549	0.000441045	7.35237e-05	7.06249e-05
GOTERM_BP_DIRECT	GO:0071456~cellular response to hypoxia	abiotic response	7	5.88235	0.00151617	AT1G78070, AT1G76600, AT5G13320, AT4G29780, AT5G05410, AT1G01720, AT5G20830	116	243	22673	5.63045	0.34514	0.0528765	0.0507918
GOTERM_BP_DIRECT	GO:0009738~abscisic acid-activated signaling pathway	abiotic response	7	5.88235	0.00238834	AT3G29575, AT1G78070, AT4G26080, AT5G51990, AT3G19580, AT2G46680, AT5G57050	116	266	22673	5.1436	0.486827	0.0666346	0.0640074
GOTERM_BP_DIRECT	GO:0009631~cold acclimation	abiotic response	4	3.36134	0.00336103	AT4G15910, AT5G66400, AT1G29395, AT2G42540	116	59	22673	13.2513	0.609101	0.0721329	0.0692889
GOTERM_BP_DIRECT	GO:0009408~response to heat	abiotic response	5	4.20168	0.0196471	AT4G26080, AT5G17760, AT3G12580, AT5G05410, AT5G57050	116	202	22673	4.83804	0.996058	0.313533	0.301171
GOTERM_BP_DIRECT	GO:0009644~response to high light intensity	abiotic response	3	2.52101	0.023765	AT1G01470, AT2G17840, AT2G42540	116	47	22673	12.476	0.998782	0.331522	0.318451
GOTERM_BP_DIRECT	GO:1901701~cellular response to oxygen-containing compound	abiotic response	7	5.88235	0.0255079	AT5G18130, AT1G56660, AT4G29780, AT3G11420, AT2G30550, AT5G39050, AT2G39310	116	443	22673	3.08848	0.99926	0.338891	0.32553
GOTERM_BP_DIRECT	GO:0042538~hyperosmotic salinity response	abiotic response	3	2.52101	0.0339603	AT3G05880, AT3G19580, AT5G49480	116	57	22673	10.2872	0.999935	0.394788	0.379223
GOTERM_BP_DIRECT	GO:0009788~negative regulation of abscisic acid-activated signaling pathway	abiotic response	3	2.52101	0.036171	AT4G26080, AT1G01720, AT5G57050	116	59	22673	9.93849	0.999966	0.403668	0.387753
GOTERM_BP_DIRECT	GO:0009266~response to temperature stimulus	abiotic response	4	3.36134	0.0402981	AT2G41190, AT3G12580, AT2G41640, AT2G24100	116	149	22673	5.24717	0.99999	0.43243	0.415381
GOTERM_BP_DIRECT	GO:0006950~response to stress	abiotic response	3	2.52101	0.0480102	AT4G15910, AT3G19580, AT5G05410	116	69	22673	8.49813	0.999999	0.461174	0.442991
GOTERM_BP_DIRECT	GO:0071470~cellular response to osmotic stress	abiotic response	2	1.68067	0.0495886	AT4G37900, AT5G13170	116	10	22673	39.0914	0.999999	0.461174	0.442991
GOTERM_BP_DIRECT	GO:0031347~regulation of defense response	biotic response	9	7.56303	0.00737533	AT1G19180, AT5G18130, AT5G37540, AT4G29780, AT3G11420, AT2G41640, AT2G30550, AT5G39050, AT5G14700	116	555	22673	3.16957	0.873225	0.137181	0.131772
GOTERM_BP_DIRECT	GO:0042742~defense response to bacterium	biotic response	12	10.084	0.022909	AT1G19180, AT1G02205, AT5G37540, AT5G13320, AT2G39050, AT5G42530, AT5G17760, AT4G29780, AT2G41640, AT2G30550, AT5G39050, AT5G14700	116	1092	22673	2.14788	0.998445	0.331522	0.318451
GOTERM_BP_DIRECT	GO:0098542~defense response to other organism	biotic response	9	7.56303	0.029879	AT3G20300, AT1G78070, AT2G18193, AT5G13550, AT4G03820, AT3G46450, AT2G24100, AT1G58270, AT2G22470	116	718	22673	2.45002	0.999789	0.362445	0.348155
GOTERM_BP_DIRECT	GO:0010112~regulation of systemic acquired resistance	biotic response	2	1.68067	0.0639841	AT1G44350, AT5G13320	116	13	22673	30.0703	1	0.525046	0.504345
GOTERM_BP_DIRECT	GO:0010200~response to chitin	biotic response	6	5.04202	0.0718909	AT5G37540, AT1G56660, AT4G29780, AT3G19580, AT2G41640, AT5G14700	116	437	22673	2.68362	1	0.573073	0.550479
GOTERM_BP_DIRECT	GO:0050832~defense response to fungus	biotic response	10	8.40336	0.0744585	AT3G29575, AT1G01470, AT1G02205, AT5G17760, AT4G29780, AT3G11420, AT2G41640, AT2G30550, AT4G19230, AT5G39050	116	1019	22673	1.91812	1	0.577053	0.554302
GOTERM_BP_DIRECT	GO:0010150~leaf senescence	development	6	5.04202	0.00333961	AT5G08790, AT1G79520, AT5G13170, AT2G30550, AT2G42540, AT5G39050	116	197	22673	5.953	0.60675	0.0721329	0.0692889
GOTERM_BP_DIRECT	GO:0045893~positive regulation of transcription, DNA-templated	gene expression	6	5.04202	0.0202279	AT4G27410, AT5G08790, AT5G13330, AT5G05410, AT1G77450, AT2G46680	116	307	22673	3.82	0.996659	0.313533	0.301171
GOTERM_BP_DIRECT	GO:0006355~regulation of transcription, DNA-templated	gene expression	13	10.9244	0.098495	AT4G27410, AT3G23220, AT2G18300, AT1G32870, AT2G30250, AT5G08790, AT2G22760, AT5G51990, AT2G46270, AT5G05410, AT1G77450, AT1G01720, AT2G46680	116	1563	22673	1.62568	1	0.687002	0.659916
GOTERM_BP_DIRECT	GO:0009753~response to jasmonic acid	hormone	9	7.56303	0.00320629	AT3G29575, AT1G19180, AT1G78070, AT5G08790, AT2G18193, AT1G44350, AT5G13330, AT5G17760, AT4G29780	116	482	22673	3.64961	0.591797	0.0721329	0.0692889
GOTERM_BP_DIRECT	GO:0080167~response to karrikin	hormone	5	4.20168	0.00413465	AT5G13750, AT4G37370, AT1G61890, AT1G61800, AT5G05600	116	128	22673	7.63504	0.685245	0.0823978	0.0791491
GOTERM_BP_DIRECT	GO:0071446~cellular response to salicylic acid stimulus	hormone	3	2.52101	0.0143586	AT4G29780, AT5G13170, AT2G30550	116	36	22673	16.2881	0.982316	0.250378	0.240506
GOTERM_BP_DIRECT	GO:0009751~response to salicylic acid	hormone	6	5.04202	0.02906	AT5G08790, AT5G37540, AT5G13330, AT5G17760, AT2G03760, AT2G41640	116	338	22673	3.46965	0.999733	0.362445	0.348155
GOTERM_BP_DIRECT	GO:0009873~ethylene-activated signaling pathway	hormone	4	3.36134	0.0883968	AT5G13330, AT4G29780, AT3G23220, AT2G41640	116	207	22673	3.77694	1	0.649019	0.62343
GOTERM_BP_DIRECT	GO:0019761~glucosinolate biosynthetic process	metabolism	5	4.20168	2.29388e-05	AT3G19710, AT1G62570, AT4G03050, AT2G43100, AT1G16410	116	33	22673	29.6147	0.00637955	0.000914274	0.000878227
GOTERM_BP_DIRECT	GO:0005978~glycogen biosynthetic process	metabolism	2	1.68067	0.0447415	AT4G39210, AT2G21590	116	9	22673	43.4349	0.999997	0.461174	0.442991
GOTERM_BP_DIRECT	GO:1901605~alpha-amino acid metabolic process	metabolism	3	2.52101	0.0610452	AT4G23680, AT5G13550, AT5G39050	116	79	22673	7.42241	1	0.51611	0.495761
GOTERM_BP_DIRECT	GO:0009970~cellular response to sulfate starvation	metabolism	2	1.68067	0.0967385	AT1G64660, AT1G78000	116	20	22673	19.5457	1	0.687002	0.659916
GOTERM_BP_DIRECT	GO:0009744~response to sucrose	others	3	2.52101	0.0492624	AT5G08790, AT1G61800, AT5G20830	116	70	22673	8.37672	0.999999	0.461174	0.442991
GOTERM_BP_DIRECT	GO:0010230~alternative respiration	others	2	1.68067	0.0544113	AT3G22370, AT4G05020	116	11	22673	35.5376	1	0.489702	0.470394
GOTERM_BP_DIRECT	GO:0031930~mitochondria-nucleus signaling pathway	others	2	1.68067	0.0592098	AT3G22370, AT1G32870	116	12	22673	32.5761	1	0.51611	0.495761
GOTERM_BP_DIRECT	GO:1990961~drug transmembrane export	transport	4	3.36134	0.00209446	AT2G04050, AT1G66760, AT1G61890, AT5G52050	116	50	22673	15.6366	0.442876	0.0649283	0.0623684
GOTERM_BP_DIRECT	GO:0008643~carbohydrate transport	transport	3	2.52101	0.0795405	AT1G67300, AT1G61800, AT5G13170	116	92	22673	6.37359	1	0.599778	0.576131

## Sheet: BP_in leaf
Category	Term	Type of response	Count	%	PValue	Genes	List Total	Pop Hits	Pop Total	Fold Enrichment	Bonferroni	Benjamini	FDR
GOTERM_BP_DIRECT	GO:0009414~response to water deprivation	abiotic response	50	14.0845	7.59345e-15	AT3G05640, AT1G12672, AT2G12400, AT1G30700, AT3G18950, AT5G05220, AT1G50260, AT1G07870, AT1G52080, AT5G58670, AT1G02220, AT5G18270, AT5G65280, AT4G31830, AT5G52300, AT1G62660, AT2G39650, AT5G64230, AT5G67340, AT2G36780, AT3G11410, AT1G63720, AT3G23250, AT2G34610, AT4G02280, AT1G68450, AT5G44050, AT2G39420, AT1G32940, AT1G49450, AT3G11020, AT1G78610, AT2G20720, AT1G53470, AT4G33467, AT2G28400, AT1…	316	985	22673	3.64213	3.77476e-12	3.79673e-12	3.63726e-12
GOTERM_BP_DIRECT	GO:0009611~response to wounding	abiotic response	44	12.3944	4.48762e-14	AT3G50270, AT1G09340, AT1G59740, AT2G34810, AT1G17420, AT5G49280, AT5G44050, AT2G39420, AT1G49450, AT3G44860, AT1G78610, AT3G48520, AT5G59820, AT3G20370, AT1G73080, AT4G33467, AT2G28400, AT1G07870, AT1G52080, AT2G27690, AT4G36850, AT1G76070, AT3G48360, AT5G22500, AT1G59590, AT5G65280, AT5G50200, AT3G51450, AT1G80110, AT2G39650, AT2G36780, AT5G67340, AT1G70820, AT3G51090, AT1G51820, AT5G56980, AT1…	316	810	22673	3.89753	2.24265e-11	1.12191e-11	1.07479e-11
GOTERM_BP_DIRECT	GO:0009737~response to abscisic acid	abiotic response	47	13.2394	4.12482e-13	AT1G12672, AT1G63720, AT2G12400, AT2G33380, AT1G68450, AT2G36770, AT1G32940, AT1G30700, AT1G49450, AT3G18950, AT1G50260, AT4G38470, AT4G10960, AT1G78610, AT1G53470, AT5G45820, AT4G33467, AT2G28400, AT1G52080, AT5G58670, AT1G76070, AT3G48360, AT1G59590, AT5G18270, AT4G17650, AT1G05510, AT3G04000, AT2G04190, AT1G15430, AT5G52300, AT1G62660, AT1G80110, AT3G24750, AT5G64230, AT5G61560, AT5G14730, AT2…	316	978	22673	3.44811	2.06224e-10	6.87469e-11	6.58596e-11
GOTERM_BP_DIRECT	GO:0009651~response to salt stress	abiotic response	23	6.47887	1.13853e-05	AT3G04000, AT5G23750, AT3G08720, AT1G63720, AT3G23250, AT5G52300, AT2G12400, AT1G62660, AT2G33380, AT5G14640, AT2G36770, AT2G37770, AT3G62260, AT5G59310, AT3G18950, AT3G61890, AT1G23710, AT1G52080, AT5G58670, AT1G76070, AT3G48360, AT5G22500, AT5G18270	316	554	22673	2.97879	0.00567653	0.000813238	0.000779082
GOTERM_BP_DIRECT	GO:0009409~response to cold	abiotic response	19	5.35211	2.77311e-05	AT1G35680, AT3G08720, AT3G27690, AT3G23250, AT1G09340, AT5G52300, AT2G33380, AT2G31180, AT4G25470, AT2G37770, AT4G13500, AT1G78610, AT1G01060, AT5G59820, AT1G23710, AT1G74070, AT5G58670, AT3G48360, AT3G11410	316	421	22673	3.23812	0.0137701	0.00154062	0.00147591
GOTERM_BP_DIRECT	GO:1901701~cellular response to oxygen-containing compound	abiotic response	19	5.35211	5.32158e-05	AT4G05018, AT1G63720, AT1G15430, AT5G52400, AT2G12400, AT1G80110, AT1G59740, AT5G61560, AT5G44050, AT2G17760, AT5G67350, AT2G39420, AT3G22910, AT1G49500, AT3G19970, AT3G46660, AT1G07870, AT5G56160, AT4G17650	316	443	22673	3.07731	0.0262577	0.00266079	0.00254904
GOTERM_BP_DIRECT	GO:0071310~cellular response to organic substance	abiotic response	12	3.38028	5.88368e-05	AT1G63720, AT3G19970, AT1G50260, AT5G52400, AT2G12400, AT4G31000, AT5G51440, AT5G61560, AT2G02010, AT2G17760, AT5G18270, AT5G67350	316	185	22673	4.65405	0.0289907	0.0026744	0.00256208
GOTERM_BP_DIRECT	GO:0006979~response to oxidative stress	abiotic response	17	4.78873	0.00114735	AT4G05018, AT1G63720, AT1G65610, AT2G39650, AT5G67340, AT4G15610, AT2G21640, AT3G23910, AT5G28030, AT3G18950, AT5G59820, AT3G20370, AT1G23710, AT2G26695, AT2G28400, AT1G76070, AT1G59590	316	478	22673	2.55178	0.436733	0.0286836	0.0274789
GOTERM_BP_DIRECT	GO:0009416~response to light stimulus	abiotic response	28	7.88732	0.00448396	AT5G45680, AT3G27690, AT1G33170, AT3G50270, AT1G29450, AT3G62410, AT1G30700, AT1G49450, AT1G19150, AT3G18950, AT5G59820, AT1G70890, AT1G74070, AT5G39530, AT4G33467, AT4G36850, AT1G21500, AT5G65280, AT5G49730, AT3G16660, AT4G39710, AT4G13500, AT3G27809, AT5G58380, AT2G26695, AT1G08650, AT3G50685, AT4G32340	316	1130	22673	1.77788	0.894286	0.0896792	0.0859126
GOTERM_BP_DIRECT	GO:0006970~response to osmotic stress	abiotic response	13	3.66197	0.00475966	AT1G12672, AT1G80110, AT2G39650, AT1G68450, AT1G30700, AT3G22910, AT5G05220, AT3G19970, AT3G61890, AT4G14370, AT3G50910, AT1G59590, AT4G17650	316	360	22673	2.59097	0.907958	0.0915318	0.0876875
GOTERM_BP_DIRECT	GO:0071456~cellular response to hypoxia	abiotic response	9	2.53521	0.0207442	AT3G08720, AT4G30280, AT3G02550, AT4G38470, AT2G22500, AT5G59820, AT1G23710, AT1G07870, AT4G01360	316	243	22673	2.65741	0.999972	0.314306	0.301105
GOTERM_BP_DIRECT	GO:0010035~response to inorganic substance	abiotic response	17	4.78873	0.0564013	AT5G40690, AT2G14520, AT1G80110, AT5G61560, AT4G08555, AT5G49280, AT5G14730, AT2G36770, AT5G67350, AT1G02850, AT4G15610, AT5G54100, AT5G13210, AT5G51440, AT4G14370, AT3G50910, AT1G76070	316	743	22673	1.64166	1	0.671444	0.643243
GOTERM_BP_DIRECT	GO:0009738~abscisic acid-activated signaling pathway	abiotic response	8	2.25352	0.0788408	AT5G05220, AT5G52300, AT1G62660, AT5G58670, AT3G48360, AT5G59550, AT1G02220, AT3G11410	316	266	22673	2.15789	1	0.847283	0.811697
GOTERM_BP_DIRECT	GO:0071215~cellular response to abscisic acid stimulus	abiotic response	4	1.12676	0.0813391	AT4G15610, AT3G27690, AT5G28770, AT1G05680	316	73	22673	3.93151	1	0.847283	0.811697
GOTERM_BP_DIRECT	GO:0010200~response to chitin	biotic response	22	6.19718	9.51593e-07	AT4G31800, AT1G62300, AT1G63720, AT3G23250, AT5G49520, AT2G33710, AT2G39650, AT5G64310, AT5G61560, AT5G49280, AT1G30755, AT3G19970, AT5G13210, AT5G59820, AT1G23710, AT4G14370, AT2G28400, AT1G07870, AT5G59550, AT1G76070, AT1G59590, AT2G24570	316	437	22673	3.61213	0.000475683	9.51593e-05	9.11626e-05
GOTERM_BP_DIRECT	GO:0042742~defense response to bacterium	biotic response	35	9.85915	1.01216e-05	AT4G05018, AT4G31800, AT1G63720, AT3G59700, AT5G40690, AT5G49520, AT1G09340, AT2G31345, AT1G59740, AT1G68450, AT5G67350, AT2G39420, AT1G30700, AT4G15610, AT3G18950, AT2G02010, AT2G28400, AT1G76070, AT1G59590, AT5G18270, AT1G65610, AT5G52400, AT2G39650, AT5G61560, AT5G14730, AT2G17760, AT1G51820, AT1G30755, AT5G56980, AT1G26420, AT4G13500, AT3G19970, AT1G23710, AT4G14370, AT2G24570	316	1092	22673	2.29968	0.00504805	0.000813238	0.000779082
GOTERM_BP_DIRECT	GO:0009620~response to fungus	biotic response	15	4.22535	0.000232093	AT2G31345, AT3G51450, AT1G80110, AT3G25780, AT1G59740, AT2G39650, AT5G64310, AT2G33380, AT5G61560, AT1G17420, AT5G44050, AT5G14730, AT2G17760, AT1G49450, AT5G05220	316	330	22673	3.26136	0.109578	0.00892664	0.00855172
GOTERM_BP_DIRECT	GO:0031347~regulation of defense response	biotic response	20	5.6338	0.000309481	AT4G31800, AT2G29350, AT1G63720, AT2G39650, AT5G64310, AT5G61560, AT5G67340, AT1G51820, AT5G67350, AT1G30700, AT1G30755, AT1G26420, AT1G17380, AT1G23710, AT4G14370, AT2G28400, AT1G07870, AT1G76070, AT1G59590, AT5G18270	316	555	22673	2.58559	0.143383	0.010316	0.00988274
GOTERM_BP_DIRECT	GO:0098542~defense response to other organism	biotic response	23	6.47887	0.000485107	AT2G27270, AT3G25573, AT2G12400, AT1G80110, AT5G64310, AT5G49280, AT5G44050, AT5G67340, AT3G51090, AT1G50630, AT4G09590, AT1G26970, AT5G05220, AT5G13210, AT2G02310, AT3G20370, AT1G53470, AT2G26695, AT2G28400, AT5G56160, AT3G50910, AT4G36850, AT1G02220	316	718	22673	2.2984	0.215424	0.0151596	0.0145229
GOTERM_BP_DIRECT	GO:0002376~immune system process	biotic response	11	3.09859	0.00341234	AT1G30700, AT1G26420, AT3G18950, AT5G40690, AT2G12400, AT1G23710, AT5G64310, AT4G14370, AT5G61560, AT1G76070, AT5G18270	316	258	22673	3.05911	0.818969	0.0741814	0.0710658
GOTERM_BP_DIRECT	GO:0002237~response to molecule of bacterial origin	biotic response	7	1.97183	0.00439048	AT4G31800, AT1G30755, AT1G26420, AT2G31345, AT4G14370, AT1G59590, AT3G22600	316	110	22673	4.56591	0.889205	0.0896792	0.0859126
GOTERM_BP_DIRECT	GO:0050832~defense response to fungus	biotic response	24	6.76056	0.0157152	AT4G05018, AT4G31800, AT1G63720, AT1G65610, AT5G40690, AT5G52400, AT2G33380, AT1G68450, AT3G22600, AT5G67350, AT1G30700, AT1G30755, AT4G15610, AT1G49450, AT1G26420, AT3G18950, AT1G23710, AT2G31865, AT4G14370, AT2G26695, AT2G02010, AT1G07870, AT1G76070, AT1G59590	316	1019	22673	1.68989	0.999637	0.26192	0.25092
GOTERM_BP_DIRECT	GO:0009617~response to bacterium	biotic response	8	2.25352	0.0397444	AT4G37990, AT5G56980, AT5G16030, AT5G49520, AT2G12400, AT1G62660, AT1G07870, AT4G36850	316	227	22673	2.52863	1	0.502236	0.481142
GOTERM_BP_DIRECT	GO:0010150~leaf senescence	development	12	3.38028	0.000103663	AT1G30700, AT4G15610, AT3G22910, AT5G51720, AT2G34610, AT5G52300, AT1G54570, AT4G14370, AT5G64230, AT3G11340, AT2G17760, AT5G18270	316	197	22673	4.37056	0.0505136	0.00431929	0.00413788
GOTERM_BP_DIRECT	GO:0009658~chloroplast organization	development	7	1.97183	0.0684137	AT1G35680, AT2G34620, AT3G46630, AT4G38470, AT1G09340, AT4G38160, AT1G52080	316	206	22673	2.43811	1	0.777428	0.744776
GOTERM_BP_DIRECT	GO:0009753~response to jasmonic acid	hormone	26	7.32394	1.95243e-08	AT1G63720, AT2G34810, AT3G27810, AT1G17420, AT5G44050, AT2G39420, AT1G30700, AT1G26970, AT3G44860, AT3G20370, AT1G73080, AT3G46660, AT2G28400, AT3G48360, AT5G65280, AT3G51450, AT1G80110, AT3G15280, AT5G67340, AT1G70820, AT5G56980, AT1G17380, AT3G19970, AT5G13210, AT1G23710, AT2G26695	316	482	22673	3.87033	9.76212e-06	2.44054e-06	2.33804e-06
GOTERM_BP_DIRECT	GO:0009755~hormone-mediated signaling pathway	hormone	18	5.07042	2.45494e-05	AT1G15430, AT1G80110, AT2G39650, AT5G64310, AT4G15610, AT3G22910, AT1G49450, AT1G49500, AT5G62630, AT1G23710, AT4G14370, AT4G33467, AT2G28400, AT1G07870, AT5G56160, AT1G76070, AT1G59590, AT4G17650	316	378	22673	3.41667	0.0121998	0.00153434	0.0014699
GOTERM_BP_DIRECT	GO:0009751~response to salicylic acid	hormone	15	4.22535	0.000297688	AT4G31800, AT1G63720, AT1G65610, AT5G40690, AT3G51450, AT2G33380, AT1G30755, AT4G15610, AT1G26420, AT3G44860, AT4G14370, AT3G48360, AT1G02220, AT1G59590, AT5G18270	316	338	22673	3.18417	0.138316	0.010316	0.00988274
GOTERM_BP_DIRECT	GO:0032870~cellular response to hormone stimulus	hormone	7	1.97183	0.0191318	AT1G49450, AT3G24750, AT1G23710, AT3G46660, AT5G64230, AT5G44050, AT1G32940	316	151	22673	3.32616	0.999936	0.298935	0.28638
GOTERM_BP_DIRECT	GO:0019748~secondary metabolic process	metabolism	15	4.22535	0.00076213	AT5G40690, AT1G59740, AT5G64230, AT3G15280, AT5G14730, AT5G06090, AT2G36770, AT1G32940, AT1G02850, AT2G20560, AT4G16600, AT5G09520, AT2G22980, AT3G10450, AT1G02220	316	372	22673	2.89315	0.316966	0.0224156	0.0214741
GOTERM_BP_DIRECT	GO:0009404~toxin metabolic process	metabolism	6	1.69014	0.000987987	AT4G05018, AT1G30700, AT4G15610, AT1G26420, AT2G02010, AT1G68450	316	55	22673	7.82727	0.389964	0.0259997	0.0249077
GOTERM_BP_DIRECT	GO:0019752~carboxylic acid metabolic process	metabolism	12	3.38028	0.00181043	AT4G15610, AT3G50270, AT3G25573, AT3G27809, AT5G39530, AT3G50685, AT4G36850, AT1G02220, AT1G70820, AT3G14810, AT3G51090, AT1G32940	316	277	22673	3.1083	0.595877	0.0411462	0.0394181
GOTERM_BP_DIRECT	GO:0044248~cellular catabolic process	metabolism	14	3.94366	0.0122393	AT2G20825, AT2G17760, AT1G30700, AT2G20560, AT4G15610, AT1G26420, AT3G46630, AT1G50260, AT4G10960, AT5G39530, AT3G50685, AT4G36850, AT1G02220, AT3G14810	316	458	22673	2.19323	0.997882	0.215836	0.206771
GOTERM_BP_DIRECT	GO:0010143~cutin biosynthetic process	metabolism	3	0.84507	0.0254233	AT4G00400, AT3G11430, AT5G06090	316	18	22673	11.9583	0.999997	0.363189	0.347935
GOTERM_BP_DIRECT	GO:0016024~CDP-diacylglycerol biosynthetic process	metabolism	3	0.84507	0.0254233	AT4G00400, AT3G11430, AT5G06090	316	18	22673	11.9583	0.999997	0.363189	0.347935
GOTERM_BP_DIRECT	GO:0005985~sucrose metabolic process	metabolism	3	0.84507	0.0401789	AT1G62660, AT4G02280, AT1G66570	316	23	22673	9.3587	1	0.502236	0.481142
GOTERM_BP_DIRECT	GO:0009767~photosynthetic electron transport chain	metabolism	3	0.84507	0.0434378	AT4G05180, AT1G14150, AT1G74070	316	24	22673	8.96875	1	0.52973	0.507481
GOTERM_BP_DIRECT	GO:0005975~carbohydrate metabolic process	metabolism	11	3.09859	0.0630496	AT1G02850, AT5G65280, AT1G55370, AT2G31860, AT3G62750, AT1G78400, AT1G62660, AT2G31865, AT4G10060, AT5G64380, AT1G70820	316	412	22673	1.91566	1	0.733135	0.702343
GOTERM_BP_DIRECT	GO:0019761~glucosinolate biosynthetic process	metabolism	3	0.84507	0.0766554	AT4G13770, AT5G23020, AT2G25450	316	33	22673	6.52273	1	0.847283	0.811697
GOTERM_BP_DIRECT	GO:0080024~indolebutyric acid metabolic process	metabolism	2	0.56338	0.0805254	AT5G27520, AT1G05680	316	6	22673	23.9167	1	0.847283	0.811697
GOTERM_BP_DIRECT	GO:0006520~cellular amino acid metabolic process	metabolism	5	1.40845	0.0884903	AT4G26200, AT5G65280, AT3G20370, AT5G44050, AT5G49280	316	121	22673	2.96488	1	0.88935	0.851997
GOTERM_BP_DIRECT	GO:0006778~porphyrin-containing compound metabolic process	metabolism	4	1.12676	0.0892625	AT5G16030, AT5G40690, AT2G44920, AT4G36850	316	76	22673	3.77632	1	0.88935	0.851997
GOTERM_BP_DIRECT	GO:0014070~response to organic cyclic compound	others	11	3.09859	0.000863001	AT3G18950, AT5G52400, AT3G20370, AT1G23710, AT2G26695, AT5G61560, AT2G28400, AT5G14730, AT2G17760, AT1G76070, AT5G67340	316	214	22673	3.68808	0.350587	0.0239723	0.0229654
GOTERM_BP_DIRECT	GO:0007165~signal transduction	others	25	7.04225	0.0104218	AT4G05018, AT1G63720, AT5G40690, AT2G12400, AT5G14640, AT5G67350, AT2G39420, AT1G32940, AT2G15080, AT3G20820, AT1G50260, AT3G12150, AT5G51440, AT3G46660, AT5G45820, AT5G18270, AT5G52400, AT5G61560, AT1G68780, AT5G14730, AT5G67340, AT1G26420, AT3G19970, AT5G58380, AT4G14370	316	1037	22673	1.72975	0.994691	0.192997	0.184891
GOTERM_BP_DIRECT	GO:0009636~response to toxic substance	others	4	1.12676	0.0125185	AT4G01070, AT3G21560, AT2G36750, AT2G37770	316	35	22673	8.2	0.998161	0.215836	0.206771
GOTERM_BP_DIRECT	GO:0010243~response to organonitrogen compound	others	9	2.53521	0.0169748	AT1G49450, AT1G26420, AT3G18950, AT5G40690, AT2G12400, AT1G68450, AT5G14730, AT5G18270, AT5G67340	316	234	22673	2.75962	0.999808	0.273787	0.262288
GOTERM_BP_DIRECT	GO:0055062~phosphate ion homeostasis	others	3	0.84507	0.0339584	AT1G63010, AT3G51860, AT4G36850	316	21	22673	10.25	1	0.458898	0.439624
GOTERM_BP_DIRECT	GO:1901698~response to nitrogen compound	others	5	1.40845	0.0355799	AT3G50270, AT1G49500, AT1G80110, AT4G33467, AT5G67350	316	89	22673	4.0309	1	0.468157	0.448494
GOTERM_BP_DIRECT	GO:0065003~macromolecular complex assembly	others	6	1.69014	0.0907137	AT4G05180, AT5G16030, AT3G50270, AT2G44920, AT3G62410, AT1G70820	316	171	22673	2.51754	1	0.88935	0.851997
GOTERM_BP_DIRECT	GO:0006874~cellular calcium ion homeostasis	others	3	0.84507	0.0933103	AT3G51860, AT5G01490, AT4G00900	316	37	22673	5.81757	1	0.897215	0.859532
GOTERM_BP_DIRECT	GO:0070588~calcium ion transmembrane transport	transport	5	1.40845	0.00122023	AT3G22910, AT3G51860, AT5G01490, AT4G00900, AT2G17780	316	34	22673	10.5515	0.456913	0.029053	0.0278328
GOTERM_BP_DIRECT	GO:0006820~anion transport	transport	3	0.84507	0.0281575	AT1G78610, AT1G53470, AT3G14810	316	19	22673	11.3289	0.999999	0.391076	0.374651
