# Supplementary material for: Transcriptomics Using the Enriched Arabidopsis Shoot Apex Reveals Developmental Priming Genes Involved in Plastic Plant Growth under Salt Stress Conditions
Source: Plants (Basel). 2022 Sep 28;11(19):2546. doi: 10.3390/plants11192546 (PMC9570865; doi:10.3390/plants11192546)
Supplement: Supplementary file 1 [file plants-11-02546-s001.zip › Table S11. FRKM values of 117 developmental priming genes in the shoot apex.xlsx]

## Sheet: 117 genes
AGI number	Synonym	Description	Control priming state	Control_ leaf_Set 1	Contro_ leaf_Set 2	Control_ leaf_Set 3	Control_ shoot apex_Set 1	Control_ shoot apex_Set 2	Control_ shoot apex_Set 3		NaCl priming state	NaCl_ leaf_Set 1	NaCl_ leaf_Set 2	NaCl_ leaf_Set 3	NaCl_ shoot apex_Set 1	NaCl_ shoot apex_Set 2	NaCl_ shoot apex_Set 3
AT1G03780	TPX2	targeting protein for XKLP2 [Source:TAIR;Acc:AT1G03780]	UP	5.24	4.27	4.36	38.85	34.01	35.28		UP	0.42	0.95	0.82	7.92	9.57	9.84
AT1G14760	KNATM	KNOX Arabidopsis thaliana meinox [Source:TAIR;Acc:AT1G14760]	UP	0	0	0	15.02	7.83	15.74		UP	0	0	0	3.54	7.89	2.17
AT1G18370	HIK	ATP binding microtubule motor family protein [Source:TAIR;Acc:AT1G18370]	UP	4.77	3.92	5.3	39.97	36.06	40.77		UP	0.6	0.88	0.83	8.25	7.85	9.04
AT1G26780	MYB117	myb domain protein 117 [Source:TAIR;Acc:AT1G26780]	UP	0	0	0	5.21	3.36	4.17		UP	0	0	0	2.7	5.05	3.09
AT1G28290	AGP31	arabinogalactan protein 31 [Source:TAIR;Acc:AT1G28290]	UP	11.47	8.74	9.36	516.85	414.26	477.06		UP	3.01	4.08	3.68	168.31	334.25	198.01
AT1G28710	-	Nucleotide-diphospho-sugar transferase family protein [Source:TAIR;Acc:AT1G28710]	UP	2.58	2.29	3.05	68.51	52.99	62.27		UP	0.78	0.98	1.39	25.19	39.77	11.96
AT1G31770	ABCG14	ATP-binding cassette 14 [Source:TAIR;Acc:AT1G31770]	UP	3.49	1.77	3.51	78.27	53.11	80.93		UP	1.03	2.86	3.08	26.79	64.99	59.88
AT1G47670	AATL1	Transmembrane amino acid transporter family protein [Source:TAIR;Acc:AT1G47670]	UP	6.52	4.48	6.17	60.36	43.61	54.87		UP	2.33	3.05	2.22	22.4	32.52	23.04
AT1G49830	-	basic helix-loop-helix (bHLH) DNA-binding superfamily protein [Source:TAIR;Acc:AT1G49830]	UP	0	0	0	6.55	6	4.3		UP	0	0	0	2.8	4.54	2.76
AT1G62360	STM	KNOX/ELK homeobox transcription factor [Source:TAIR;Acc:AT1G62360]	UP	0	0	0	40.91	39.5	41.95		UP	0	0	0	14.43	40.02	26.88
AT1G63650	EGL3	basic helix-loop-helix (bHLH) DNA-binding superfamily protein [Source:TAIR;Acc:AT1G63650]	UP	1.78	0.67	1.15	25.2	18.85	19.41		UP	0.65	0.94	1.15	15.83	18.64	9.69
AT1G69780	ATHB13	Homeobox-leucine zipper protein family [Source:TAIR;Acc:AT1G69780]	UP	4.77	5.4	4.86	47.95	44.2	45.71		UP	4.86	7.31	7.71	25.71	47.19	35.16
AT1G70830	MLP28	MLP-like protein 28 [Source:TAIR;Acc:AT1G70830]	UP	16.78	10.34	13.4	203.28	129.69	143.79		UP	7.6	12.24	10.81	189.09	248.15	260.23
AT1G75240	AtHB33	homeobox protein 33 [Source:TAIR;Acc:AT1G75240]	UP	11.12	12.45	10.44	79.3	78.58	90.09		UP	3.58	9.05	7.6	43.27	94.52	94.27
AT1G75780	TUB1	tubulin beta-1 chain [Source:TAIR;Acc:AT1G75780]	UP	2.53	1.34	2.93	88.66	69.4	75.41		UP	0.97	1.41	1.69	11.93	24.48	15.28
AT1G78490	CYP708A3	cytochrome P450, family 708, subfamily A, polypeptide 3 [Source:TAIR;Acc:AT1G78490]	UP	3.12	0.88	2.68	106.89	66.43	91.13		UP	1.98	3.27	1.41	58.24	92.48	86.64
AT2G01940	SGR5	C2H2-like zinc finger protein [Source:TAIR;Acc:AT2G01940]	UP	1.54	1.14	1.97	15.88	16.08	19.97		UP	0.93	1.55	1.46	10.53	19.54	16.03
AT2G16580	-	SAUR-like auxin-responsive protein family [Source:TAIR;Acc:AT2G16580]	UP	0	0	0	1.75	2.1	4.59		UP	0	0	0	2.64	3.32	3.91
AT2G21050	LAX2	like AUXIN RESISTANT 2 [Source:TAIR;Acc:AT2G21050]	UP	6.79	5.41	4.4	59.78	45.19	45.95		UP	2.57	3.65	3.56	25.05	35	29.97
AT2G25060	ENODL14	early nodulin-like protein 14 [Source:TAIR;Acc:AT2G25060]	UP	36.88	24.07	32.23	256.67	252.09	243.18		UP	2.87	6.31	4.91	40.86	69.96	54.76
AT2G28780	-	unknown protein; INVOLVED IN: biological_process unknown; LOCATED IN: mitochondrion; EXPRESSED IN: inflorescence meristem, root, flower; EXPRESSED DURING: petal differentiation and expansion stage; CONTAINS InterPro DOMAIN/s: Protein of unknown func /.../UF939, bacterial (InterPro:IPR010343); BEST Arabidopsis thaliana protein match is: unknown protein (TAIR:AT3G09450.1); Has 671 Blast hits to 667…	UP	0	0	0	13.51	2.27	3.04		UP	0	0	0	1.89	2.98	3.79
AT2G28790	-	Pathogenesis-related thaumatin superfamily protein [Source:TAIR;Acc:AT2G28790]	UP	7.42	3.48	5.31	355.91	260.01	307.42		UP	3.57	6.35	4.7	126.44	193.36	113.18
AT2G29890	VLN1	villin-like 1 [Source:TAIR;Acc:AT2G29890]	UP	3.16	2.46	3.63	26.6	22.28	26.47		UP	0.63	0.84	0.57	6.22	7.42	4.65
AT2G34830	WRKY35	WRKY DNA-binding protein 35 [Source:TAIR;Acc:AT2G34830]	UP	0	0	0	7.99	3.82	4.5		UP	0	0	0	2.46	3.56	2.04
AT2G35120	-	Single hybrid motif superfamily protein [Source:TAIR;Acc:AT2G35120]	UP	16.9	9.66	11.35	118.22	91.37	115.91		UP	10.08	13.11	11.68	73.64	119.19	71.18
AT2G36350	-	Protein kinase superfamily protein [Source:TAIR;Acc:AT2G36350]	UP	1.99	1.39	1.62	15.02	10.15	13.36		UP	3.79	4.65	4.27	17.55	23.99	20.81
AT2G37630	ATPHAN	myb-like HTH transcriptional regulator family protein [Source:TAIR;Acc:AT2G37630]	UP	13.65	10.7	11.6	79.25	68.22	97.39		UP	6.26	7.3	5.98	39.3	48.09	36
AT2G37640	ATEXPA3	Barwin-like endoglucanases superfamily protein [Source:TAIR;Acc:AT2G37640]	UP	16.47	8.27	8.38	104.69	64.08	65.68		UP	2.2	5.06	3.67	52.39	83.95	51.68
AT2G43800	FH2	Actin-binding FH2 (formin homology 2) family protein [Source:TAIR;Acc:AT2G43800]	UP	3.64	2.4	2.54	44.17	31.05	40.38		UP	1.36	2.19	1.08	21.83	29.5	19.28
AT3G08770	LTP6	lipid transfer protein 6 [Source:TAIR;Acc:AT3G08770]	UP	29.96	8.79	10.88	978.25	673.16	827.8		UP	8.27	19.71	14.06	377.64	634.21	385.89
AT3G12145	FLR1	Leucine-rich repeat (LRR) family protein [Source:TAIR;Acc:AT3G12145]	UP	6.68	5.08	7.94	81.82	58.76	131.33		UP	13.57	8.85	8.53	61.38	119.64	232.22
AT3G16400	ATMLP-470	nitrile specifier protein 1 [Source:TAIR;Acc:AT3G16400]	UP	8.6	8.17	13.02	90.22	95.25	124.24		UP	4.1	9.13	5.02	153.92	168.63	255.14
AT3G16410	NSP4	nitrile specifier protein 4 [Source:TAIR;Acc:AT3G16410]	UP	2.84	2.71	5.16	37.34	39.6	42.73		UP	1.95	2.94	2.02	61.51	73.55	85.44
AT3G17680	-	Kinase interacting (KIP1-like) family protein [Source:TAIR;Acc:AT3G17680]	UP	7.81	5.44	8.44	56.56	52.87	53.89		UP	1.62	1.69	1.76	19.6	26.43	22.71
AT3G22790	-	Kinase interacting (KIP1-like) family protein [Source:TAIR;Acc:AT3G22790]	UP	2.83	2.05	3.08	18.9	14.35	17.95		UP	1.78	2.75	2.05	13.47	15.29	11.08
AT3G23430	PHO1	phosphate 1 [Source:TAIR;Acc:AT3G23430]	UP	2.41	0.84	0.92	57.82	30.64	34.06		UP	4.25	4.53	5.26	34.68	45.66	46.28
AT3G23670	PAKRP1L	phragmoplast-associated kinesin-related protein, putative [Source:TAIR;Acc:AT3G23670]	UP	3.82	2.88	4.3	24.65	20.17	23.63		UP	0.51	0.63	0.51	5.12	5.32	5.96
AT3G23890	TOPII	topoisomerase II [Source:TAIR;Acc:AT3G23890]	UP	7.53	5.92	7.56	47.87	39.52	46.34		UP	0.85	1.87	1.5	10.21	11.35	11.59
AT3G26800	-	unknown protein; BEST Arabidopsis thaliana protein match is: unknown protein (TAIR:AT4G36925.1); Has 9 Blast hits to 9 proteins in 3 species: Archae - 0; Bacteria - 0; Metazoa - 0; Fungi - 0; Plants - 9; Viruses - 0; Other Eukaryotes - 0 (source: NC /.../nk). [Source:TAIR;Acc:AT3G26800]	UP	0	0	0	5.39	6.01	9.18		UP	0	0	0	3.27	5.81	2.48
AT3G30530	ATBZIP42	basic leucine-zipper 42 [Source:TAIR;Acc:AT3G30530]	UP	0	0	0	8.74	2.71	1.83		UP	0	0	0	3.47	4.02	3.4
AT3G44970	-	Cytochrome P450 superfamily protein [Source:TAIR;Acc:AT3G44970]	UP	5.76	6.06	3.73	59.2	57.66	33.49		UP	1.47	2.39	1.79	24.99	21.53	16.78
AT3G63300	FKD1	FORKED 1 [Source:TAIR;Acc:AT3G63300]	UP	3.11	1.96	3.33	34.68	21.77	26.7		UP	1.72	2.09	1.86	15.93	24.23	16.47
AT4G02290	AtGH9B13	glycosyl hydrolase 9B13 [Source:TAIR;Acc:AT4G02290]	UP	2.28	1.17	1.7	40.62	24.37	28.26		UP	1.3	2.63	0.9	14.57	21.12	14.49
AT4G22130	SRF8	STRUBBELIG-receptor family 8 [Source:TAIR;Acc:AT4G22130]	UP	3.34	2.35	3.51	32.27	24.58	31.72		UP	5.13	5.81	3.97	28.54	36.54	31.04
AT4G26760	MAP65-2	microtubule-associated protein 65-2 [Source:TAIR;Acc:AT4G26760]	UP	6.92	4.55	4.54	40.2	29.84	36.53		UP	3.52	3.39	2.9	22.03	25.82	18.76
AT4G27260	GH3.5	Auxin-responsive GH3 family protein [Source:TAIR;Acc:AT4G27260]	UP	2.01	1.81	1.97	45.98	31.62	42.95		UP	9.33	12.7	14.19	76.89	84.92	77.97
AT4G31840	ENODL15	early nodulin-like protein 15 [Source:TAIR;Acc:AT4G31840]	UP	50.33	32.05	45.66	313.68	312.1	297.24		UP	3.81	7.16	6.44	41.22	66.08	57.88
AT4G33270	CDC20.1	Transducin family protein / WD-40 repeat family protein [Source:TAIR;Acc:AT4G33270]	UP	14.83	12.11	17.31	113.29	115.09	113.93		UP	0.84	1.75	1.55	17.85	23.39	14.42
AT4G34160	CYCD3_1	CYCLIN D3;1 [Source:TAIR;Acc:AT4G34160]	UP	14.41	11.85	12.47	86.73	79.3	75.23		UP	6.7	9.68	8.06	60.69	63.98	47.86
AT4G35810	-	2-oxoglutarate (2OG) and Fe(II)-dependent oxygenase superfamily protein [Source:TAIR;Acc:AT4G35810]	UP	0	0	0	26.58	17.88	22.8		UP	0	0	0	4.64	9.79	1.8
AT4G36180	-	Leucine-rich receptor-like protein kinase family protein [Source:TAIR;Acc:AT4G36180]	UP	6.59	4.63	5.7	44.44	32.79	41.85		UP	5.61	6.52	4.48	28.89	32.84	26.07
AT4G37750	ANT	Integrase-type DNA-binding superfamily protein [Source:TAIR;Acc:AT4G37750]	UP	3.27	1.95	2.05	76.01	64.88	60.32		UP	1.36	1.28	0.96	29.24	59.32	33.32
AT4G38660	-	Pathogenesis-related thaumatin superfamily protein [Source:TAIR;Acc:AT4G38660]	UP	16.29	10.74	9.09	88.59	75.52	74.93		UP	2.81	3.58	3.34	22.21	32.81	26.8
AT5G06150	CYC1BAT	Cyclin family protein [Source:TAIR;Acc:AT5G06150]	UP	8.44	7.37	10.58	75.8	72.3	78.65		UP	0.91	1.43	1.86	12.64	15.33	18.47
AT5G07030	-	Eukaryotic aspartyl protease family protein [Source:TAIR;Acc:AT5G07030]	UP	16.18	9.62	9.68	205.13	124.66	159.73		UP	6.13	10.21	8.85	83.28	136.33	103.31
AT5G07180	ERL2	ERECTA-like 2 [Source:TAIR;Acc:AT5G07180]	UP	7.13	4.57	5.75	37.01	29.73	28.86		UP	5.8	6.27	4.31	36.94	43.3	30.49
AT5G17160	-	unknown protein; BEST Arabidopsis thaliana protein match is: unknown protein (TAIR:AT3G03130.1); Has 14330 Blast hits to 10381 proteins in 896 species: Archae - 94; Bacteria - 2881; Metazoa - 4019; Fungi - 1576; Plants - 515; Viruses - 110; Other Eu /.../es - 5135 (source: NCBI BLink). [Source:TAIR;Acc:AT5G17160]	UP	7.77	5.25	7.23	65.52	55.41	55.5		UP	0.79	2.21	1.79	16.49	19.2	19.63
AT5G22740	ATCSLA02	cellulose synthase-like A02 [Source:TAIR;Acc:AT5G22740]	UP	7.74	5.14	7.03	47.52	29.68	44.13		UP	12.27	12.67	10.06	56.81	67.15	54.12
AT5G23940	EMB3009	HXXXD-type acyl-transferase family protein [Source:TAIR;Acc:AT5G23940]	UP	2.48	0.91	2.08	84.11	67.93	69.77		UP	2.98	6.65	4.85	62.35	69.85	63.6
AT5G45670	-	GDSL-like Lipase/Acylhydrolase superfamily protein [Source:TAIR;Acc:AT5G45670]	UP	18.2	9.66	8.31	133.35	106.75	129.24		UP	1.28	2.15	1.72	30.93	56.94	35.23
AT5G48360	FH9	Actin-binding FH2 (formin homology 2) family protein [Source:TAIR;Acc:AT5G48360]	UP	7.72	5.63	6.68	75.44	68.81	79.35		UP	1.99	4.01	3.34	33.08	43.87	33.02
AT5G48480	-	Lactoylglutathione lyase / glyoxalase I family protein [Source:TAIR;Acc:AT5G48480]	UP	26.08	25.18	32.1	286.86	261	313.55		UP	25.43	24.91	20.82	139.61	221.97	157.56
AT5G52860	ABCG8	ABC-2 type transporter family protein [Source:TAIR;Acc:AT5G52860]	UP	2.73	1.42	2.72	27	27.15	32.24		UP	1.43	2.01	0.9	12.85	15.18	10.33
AT5G55520	kinesin-like	CONTAINS InterPro DOMAIN/s: Kinesin-related protein (InterPro:IPR010544); BEST Arabidopsis thaliana protein match is: unknown protein (TAIR:AT4G26660.1); Has 32425 Blast hits to 20462 proteins in 1550 species: Archae - 335; Bacteria - 3392; Metazoa /.../6; Fungi - 2645; Plants - 1561; Viruses - 54; Other Eukaryotes - 7442 (source: NCBI BLink). [Source:TAIR;Acc:AT5G55520]	UP	3.12	3.32	4.27	28.1	24.95	29.16		UP	0.73	0.68	0.64	5.67	7.08	8.14
AT5G57520	ZFP2	zinc finger protein 2 [Source:TAIR;Acc:AT5G57520]	UP	0	0	0	10.77	6.57	7.23		UP	0	0	0	4.5	13.19	8.96
AT5G59330	-	Bifunctional inhibitor/lipid-transfer protein/seed storage 2S albumin superfamily protein [Source:TAIR;Acc:AT5G59330]	UP	0	0	0	58.14	34.66	80.85		UP	0	0	0	9.7	27.94	8.59
AT5G60930	-	P-loop containing nucleoside triphosphate hydrolases superfamily protein [Source:TAIR;Acc:AT5G60930]	UP	4.12	2.8	4.23	27.97	23.57	26.57		UP	0.61	0.7	0.55	6.09	6.63	6.68
AT5G61480	PXY	Leucine-rich repeat protein kinase family protein [Source:TAIR;Acc:AT5G61480]	UP	7.8	5.82	7.85	54.45	32.21	45.8		UP	3.82	4.62	4.23	20.55	28.72	19.92
AT1G07180	ATNDI1	alternative NAD(P)H dehydrogenase 1 [Source:TAIR;Acc:AT1G07180]	DOWN	50.11	53.92	43.75	7.47	8.85	5.89		DOWN	101.9	77.62	77.98	24.4	10.56	15.94
AT1G09500	-	NAD(P)-binding Rossmann-fold superfamily protein [Source:TAIR;Acc:AT1G09500]	DOWN	21.55	46.23	25.52	4.39	3.37	2.6		DOWN	297	381.98	519.04	58.31	32.01	63.69
AT1G28600	GGL2	GDSL-like Lipase/Acylhydrolase superfamily protein [Source:TAIR;Acc:AT1G28600]	DOWN	80.78	68.61	37.63	18.96	11.25	10.73		DOWN	309.63	231.44	266.73	96.61	43.67	62.55
AT1G50040	-	Protein of unknown function (DUF1005) [Source:TAIR;Acc:AT1G50040]	DOWN	9.54	47.9	27.21	1.84	9.33	6.15		DOWN	34.5	57.3	92.4	6.21	16.13	31.48
AT1G51800	-	Leucine-rich repeat protein kinase family protein [Source:TAIR;Acc:AT1G51800]	DOWN	33.55	43.08	42.34	1.38	2.85	2.75		DOWN	66.99	67.39	55.96	6.55	3.03	3.89
AT1G55450	-	S-adenosyl-L-methionine-dependent methyltransferases superfamily protein [Source:TAIR;Acc:AT1G55450]	DOWN	40.82	61.65	44.33	7.12	15.92	14.86		DOWN	87.24	83.1	96.01	14.27	7.97	20.44
AT1G63750	-	Disease resistance protein (TIR-NBS-LRR class) family [Source:TAIR;Acc:AT1G63750]	DOWN	6.02	8.74	5.25	0.56	1	0.52		DOWN	32.67	27.85	28.87	4.51	2.86	6.5
AT1G63860	-	Disease resistance protein (TIR-NBS-LRR class) family [Source:TAIR;Acc:AT1G63860]	DOWN	6.42	7.5	6.66	2.11	2.08	2.06		DOWN	24.8	21.77	22.5	5.2	3.1	6.61
AT1G64900	CYP89A2	cytochrome P450, family 89, subfamily A, polypeptide 2 [Source:TAIR;Acc:AT1G64900]	DOWN	56.02	37.87	23.84	9.16	6.63	3.07		DOWN	292.53	191.71	167.49	81.14	32.42	42.36
AT1G65480	FT	PEBP (phosphatidylethanolamine-binding protein) family protein [Source:TAIR;Acc:AT1G65480]	DOWN	1.7	3.48	2.49	0	0	0		DOWN	3.01	1.02	1.54	0	0	0
AT1G65845	-	unknown protein; FUNCTIONS IN: molecular_function unknown; INVOLVED IN: biological_process unknown; LOCATED IN: endomembrane system; Has 9 Blast hits to 9 proteins in 2 species: Archae - 0; Bacteria - 0; Metazoa - 0; Fungi - 0; Plants - 9; Viruses - /.../her Eukaryotes - 0 (source: NCBI BLink). [Source:TAIR;Acc:AT1G65845]	DOWN	162.35	246.75	236.53	10.61	21.07	13.62		DOWN	225.68	194.42	138.61	34.05	14.7	11.14
AT1G69900	-	Actin cross-linking protein [Source:TAIR;Acc:AT1G69900]	DOWN	9.61	19.64	22.76	1.77	3.65	3.35		DOWN	64.71	58.32	65.79	20	7.96	17.44
AT1G72930	TIR	toll/interleukin-1 receptor-like [Source:TAIR;Acc:AT1G72930]	DOWN	210.47	167.59	254.12	77.26	54.19	60.23		DOWN	112.15	169.11	113.38	36.49	31.17	25.4
AT2G26560	PLP2	phospholipase A 2A [Source:TAIR;Acc:AT2G26560]	DOWN	103.27	160.66	144.97	1.51	5.54	9.92		DOWN	177.48	152.59	182.25	26.88	4.49	28.5
AT2G27150	AAO3	abscisic aldehyde oxidase 3 [Source:TAIR;Acc:AT2G27150]	DOWN	13	19.61	22.26	4.71	5.08	5.55		DOWN	75.47	90.38	107.38	18.32	14.05	19.11
AT2G37540	-	NAD(P)-binding Rossmann-fold superfamily protein [Source:TAIR;Acc:AT2G37540]	DOWN	44.12	86.57	52.31	2.24	5.82	3.59		DOWN	358.93	288.67	375.03	14.9	10.3	34.64
AT2G39200	MLO12	Seven transmembrane MLO family protein [Source:TAIR;Acc:AT2G39200]	DOWN	54.01	69.06	82.5	1.64	4.37	3.73		DOWN	118.81	127.31	130.36	23.22	9.59	15.01
AT3G01290	HIR3	SPFH/Band 7/PHB domain-containing membrane-associated protein family [Source:TAIR;Acc:AT3G01290]	DOWN	139.56	275.34	296.06	16.98	58.8	61.59		DOWN	335.31	280.58	325.28	22.06	20.25	42.12
AT3G05730	-	Encodes a defensin-like (DEFL) family protein. [Source:TAIR;Acc:AT3G05730]	DOWN	693.44	954.25	1064.73	96.47	140.06	133.72		DOWN	172.98	297.55	206.15	41.84	50.44	17.15
AT3G10420	SPD1	P-loop containing nucleoside triphosphate hydrolases superfamily protein [Source:TAIR;Acc:AT3G10420]	DOWN	41.87	43.28	35.19	8.69	9.65	6.03		DOWN	100.68	104.27	129.08	22.36	10.17	14.41
AT3G22060	CRRSP38	Receptor-like protein kinase-related family protein [Source:TAIR;Acc:AT3G22060]	DOWN	142.81	190.35	158.42	7.52	11.23	9.16		DOWN	180.93	206.9	172.4	59.14	37.59	47.5
AT3G25760	AOC1	allene oxide cyclase 1 [Source:TAIR;Acc:AT3G25760]	DOWN	155.76	195.55	217.88	8.31	7.77	11.15		DOWN	112.99	91.68	79.65	6.65	7.08	10.2
AT3G26210	CYP71B23	cytochrome P450, family 71, subfamily B, polypeptide 23 [Source:TAIR;Acc:AT3G26210]	DOWN	15.79	14.67	21.3	1.89	2.07	3.64		DOWN	25.01	28.91	18.07	3.63	3.51	2.66
AT3G48310	CYP71A22	cytochrome P450, family 71, subfamily A, polypeptide 22 [Source:TAIR;Acc:AT3G48310]	DOWN	41.11	55.48	40.14	2.1	3.4	2.62		DOWN	49.37	55.39	63.06	17.37	12.34	18.11
AT3G52400	SYP122	syntaxin of plants 122 [Source:TAIR;Acc:AT3G52400]	DOWN	33.4	35.67	21.29	2.5	4.03	3.23		DOWN	62.13	57.57	58.97	6.13	5.08	6.7
AT3G62820	-	Plant invertase/pectin methylesterase inhibitor superfamily protein [Source:TAIR;Acc:AT3G62820]	DOWN	37.57	27.01	43.74	7.16	4.87	5.08		DOWN	121.45	68.53	72.94	29.44	12.67	11.3
AT4G08850	-	Leucine-rich repeat receptor-like protein kinase family protein [Source:TAIR;Acc:AT4G08850]	DOWN	69.31	81.44	65.83	17.67	18.44	19.8		DOWN	262.43	219.41	210.27	50.48	29.96	40.97
AT4G08870	-	Arginase/deacetylase superfamily protein [Source:TAIR;Acc:AT4G08870]	DOWN	113.06	90.08	79.98	5.75	5.92	5.39		DOWN	302.35	285.87	218.17	70.24	19.41	59.66
AT4G10120	ATSPS4F	Sucrose-phosphate synthase family protein [Source:TAIR;Acc:AT4G10120]	DOWN	62.22	68.38	30.27	1.4	2.47	0.89		DOWN	18.23	16.41	11.19	4.85	2.88	2.34
AT4G11570	-	Haloacid dehalogenase-like hydrolase (HAD) superfamily protein [Source:TAIR;Acc:AT4G11570]	DOWN	58.9	59.45	46.34	18.25	14.84	11.02		DOWN	209.84	197.3	219.12	58.23	25.81	46.04
AT4G12480	pEARLI 1	Bifunctional inhibitor/lipid-transfer protein/seed storage 2S albumin superfamily protein [Source:TAIR;Acc:AT4G12480]	DOWN	1501.11	1818.78	1861.69	24.28	50.13	78.45		DOWN	2562.06	2265.39	1785.55	99.37	75.88	101.65
AT4G16990	RLM3	disease resistance protein (TIR-NBS class), putative [Source:TAIR;Acc:AT4G16990]	DOWN	63.1	70.45	71.65	7.33	10.29	8.09		DOWN	23.75	22.07	17.65	7.98	2.6	3.7
AT4G23190	CRK11	cysteine-rich RLK (RECEPTOR-like protein kinase) 11 [Source:TAIR;Acc:AT4G23190]	DOWN	10.39	16.66	11.67	2.81	4.34	2.71		DOWN	73.42	73.32	75.47	14.37	6.83	16.11
AT4G23260	CRK18	cysteine-rich RLK (RECEPTOR-like protein kinase) 18 [Source:TAIR;Acc:AT4G23260]	DOWN	51.04	75.84	69.94	1.35	2.77	1.97		DOWN	36.61	33.61	29.19	3.17	1.2	1.38
AT4G23270	CRK19	cysteine-rich RLK (RECEPTOR-like protein kinase) 19 [Source:TAIR;Acc:AT4G23270]	DOWN	30.72	32.52	25.08	5.12	8.44	8.89		DOWN	39.75	35.97	38.44	7.5	3.79	5.71
AT4G24120	YSL1	YELLOW STRIPE like 1 [Source:TAIR;Acc:AT4G24120]	DOWN	17.45	14.12	18.04	4.32	2.87	2.51		DOWN	31.31	27.96	30.29	5.67	6.87	6.98
AT4G34135	UGT73B2	UDP-glucosyltransferase 73B2 [Source:TAIR;Acc:AT4G34135]	DOWN	15.32	15.04	15.03	1.41	2.19	2.87		DOWN	122.93	63.02	75.8	24.24	15.17	21.34
AT4G38420	sks9	SKU5 similar 9 [Source:TAIR;Acc:AT4G38420]	DOWN	37.9	44.28	26.06	3.6	5.22	1.71		DOWN	69.61	45.03	71.78	6.33	1.47	4.74
AT4G39640	GGT1	gamma-glutamyl transpeptidase 1 [Source:TAIR;Acc:AT4G39640]	DOWN	19.25	20.65	19.62	4.88	6.25	3.8		DOWN	69.79	65.08	66.26	11.04	6.69	10.21
AT5G19240	-	Glycoprotein membrane precursor GPI-anchored [Source:TAIR;Acc:AT5G19240]	DOWN	215.09	195.24	132.38	32.38	33.24	28.28		DOWN	117.26	140.92	102.63	27.78	12.7	11.13
AT5G20230	ATBCB	blue-copper-binding protein [Source:TAIR;Acc:AT5G20230]	DOWN	151.59	288.25	270.81	6.54	24.1	21.75		DOWN	469.79	503.87	700.33	92.59	81.66	226.32
AT5G22300	NIT4	nitrilase 4 [Source:TAIR;Acc:AT5G22300]	DOWN	21.89	32.88	20.83	2.15	2.57	2.78		DOWN	51.56	38.26	55.26	9.78	2.03	3.79
AT5G26340	MSS1	Major facilitator superfamily protein [Source:TAIR;Acc:AT5G26340]	DOWN	46.18	50.24	43.41	9.89	6.99	7.89		DOWN	508.27	558.46	619.08	79.39	47.75	103.04
AT5G40780	LHT1	lysine histidine transporter 1 [Source:TAIR;Acc:AT5G40780]	DOWN	37.58	37.62	29.2	5.5	4.52	5.24		DOWN	144.42	138.12	155.57	9.74	6.19	6.23
AT5G41750	-	Disease resistance protein (TIR-NBS-LRR class) family [Source:TAIR;Acc:AT5G41750]	DOWN	6.69	6.89	2.41	0.88	0.86	0.52		DOWN	40.23	40.63	47.03	5.86	2.19	7.31
AT5G44130	FLA13	FASCICLIN-like arabinogalactan protein 13 precursor [Source:TAIR;Acc:AT5G44130]	DOWN	117.63	200.86	154.05	19.53	53.6	34.89		DOWN	258.09	274.9	309.34	25.54	26.6	76.51
AT5G47560	ATTDT	tonoplast dicarboxylate transporter [Source:TAIR;Acc:AT5G47560]	DOWN	68.81	107.19	95.3	11.16	29.47	28.34		DOWN	157.55	170.59	199.4	44.2	19.96	30.09
AT5G54710	-	Ankyrin repeat family protein [Source:TAIR;Acc:AT5G54710]	DOWN	56.01	56.05	23.47	9.3	19.46	7.57		DOWN	24.91	21.88	23.81	4.64	3.93	5.81
AT5G64120	PER71	Peroxidase superfamily protein [Source:TAIR;Acc:AT5G64120]	DOWN	373.46	455.87	578.2	2.78	6.95	11.99		DOWN	631.96	606.08	533.6	60.18	31.57	77.77

## Sheet: 98 genes
AGI number	Synonym	Description	Control priming state	Control_ leaf_Set 1	Contro_ leaf_Set 2	Control_ leaf_Set 3	Control_ shoot apex_Set 1	Control_ shoot apex_Set 2	Control_ shoot apex_Set 3		NaCl priming state	NaCl_ leaf_Set 1	NaCl_ leaf_Set 2	NaCl_ leaf_Set 3	NaCl_ shoot apex_Set 1	NaCl_ shoot apex_Set 2	NaCl_ shoot apex_Set 3
AT1G14760	KNATM	KNOX Arabidopsis thaliana meinox [Source:TAIR;Acc:AT1G14760]	UP	0	0	0	15.02	7.83	15.74		UP	0	0	0	3.54	7.89	2.17
AT1G26780	MYB117	myb domain protein 117 [Source:TAIR;Acc:AT1G26780]	UP	0	0	0	5.21	3.36	4.17		UP	0	0	0	2.7	5.05	3.09
AT1G28290	AGP31	arabinogalactan protein 31 [Source:TAIR;Acc:AT1G28290]	UP	11.47	8.74	9.36	516.85	414.26	477.06		UP	3.01	4.08	3.68	168.31	334.25	198.01
AT1G28710	-	Nucleotide-diphospho-sugar transferase family protein [Source:TAIR;Acc:AT1G28710]	UP	2.58	2.29	3.05	68.51	52.99	62.27		UP	0.78	0.98	1.39	25.19	39.77	11.96
AT1G31770	ABCG14	ATP-binding cassette 14 [Source:TAIR;Acc:AT1G31770]	UP	3.49	1.77	3.51	78.27	53.11	80.93		UP	1.03	2.86	3.08	26.79	64.99	59.88
AT1G47670	AATL1	Transmembrane amino acid transporter family protein [Source:TAIR;Acc:AT1G47670]	UP	6.52	4.48	6.17	60.36	43.61	54.87		UP	2.33	3.05	2.22	22.4	32.52	23.04
AT1G49830	-	basic helix-loop-helix (bHLH) DNA-binding superfamily protein [Source:TAIR;Acc:AT1G49830]	UP	0	0	0	6.55	6	4.3		UP	0	0	0	2.8	4.54	2.76
AT1G62360	STM	KNOX/ELK homeobox transcription factor [Source:TAIR;Acc:AT1G62360]	UP	0	0	0	40.91	39.5	41.95		UP	0	0	0	14.43	40.02	26.88
AT1G63650	EGL3	basic helix-loop-helix (bHLH) DNA-binding superfamily protein [Source:TAIR;Acc:AT1G63650]	UP	1.78	0.67	1.15	25.2	18.85	19.41		UP	0.65	0.94	1.15	15.83	18.64	9.69
AT1G69780	ATHB13	Homeobox-leucine zipper protein family [Source:TAIR;Acc:AT1G69780]	UP	4.77	5.4	4.86	47.95	44.2	45.71		UP	4.86	7.31	7.71	25.71	47.19	35.16
AT1G70830	MLP28	MLP-like protein 28 [Source:TAIR;Acc:AT1G70830]	UP	16.78	10.34	13.4	203.28	129.69	143.79		UP	7.6	12.24	10.81	189.09	248.15	260.23
AT1G75240	AtHB33	homeobox protein 33 [Source:TAIR;Acc:AT1G75240]	UP	11.12	12.45	10.44	79.3	78.58	90.09		UP	3.58	9.05	7.6	43.27	94.52	94.27
AT1G78490	CYP708A3	cytochrome P450, family 708, subfamily A, polypeptide 3 [Source:TAIR;Acc:AT1G78490]	UP	3.12	0.88	2.68	106.89	66.43	91.13		UP	1.98	3.27	1.41	58.24	92.48	86.64
AT2G01940	SGR5	C2H2-like zinc finger protein [Source:TAIR;Acc:AT2G01940]	UP	1.54	1.14	1.97	15.88	16.08	19.97		UP	0.93	1.55	1.46	10.53	19.54	16.03
AT2G16580	-	SAUR-like auxin-responsive protein family [Source:TAIR;Acc:AT2G16580]	UP	0	0	0	1.75	2.1	4.59		UP	0	0	0	2.64	3.32	3.91
AT2G21050	LAX2	like AUXIN RESISTANT 2 [Source:TAIR;Acc:AT2G21050]	UP	6.79	5.41	4.4	59.78	45.19	45.95		UP	2.57	3.65	3.56	25.05	35	29.97
AT2G28780	-	unknown protein; INVOLVED IN: biological_process unknown; LOCATED IN: mitochondrion; EXPRESSED IN: inflorescence meristem, root, flower; EXPRESSED DURING: petal differentiation and expansion stage; CONTAINS InterPro DOMAIN/s: Protein of unknown func /.../UF939, bacterial (InterPro:IPR010343); BEST Arabidopsis thaliana protein match is: unknown protein (TAIR:AT3G09450.1); Has 671 Blast hits to 667…	UP	0	0	0	13.51	2.27	3.04		UP	0	0	0	1.89	2.98	3.79
AT2G28790	-	Pathogenesis-related thaumatin superfamily protein [Source:TAIR;Acc:AT2G28790]	UP	7.42	3.48	5.31	355.91	260.01	307.42		UP	3.57	6.35	4.7	126.44	193.36	113.18
AT2G34830	WRKY35	WRKY DNA-binding protein 35 [Source:TAIR;Acc:AT2G34830]	UP	0	0	0	7.99	3.82	4.5		UP	0	0	0	2.46	3.56	2.04
AT2G35120	-	Single hybrid motif superfamily protein [Source:TAIR;Acc:AT2G35120]	UP	16.9	9.66	11.35	118.22	91.37	115.91		UP	10.08	13.11	11.68	73.64	119.19	71.18
AT2G36350	-	Protein kinase superfamily protein [Source:TAIR;Acc:AT2G36350]	UP	1.99	1.39	1.62	15.02	10.15	13.36		UP	3.79	4.65	4.27	17.55	23.99	20.81
AT2G37630	ATPHAN	myb-like HTH transcriptional regulator family protein [Source:TAIR;Acc:AT2G37630]	UP	13.65	10.7	11.6	79.25	68.22	97.39		UP	6.26	7.3	5.98	39.3	48.09	36
AT2G37640	ATEXPA3	Barwin-like endoglucanases superfamily protein [Source:TAIR;Acc:AT2G37640]	UP	16.47	8.27	8.38	104.69	64.08	65.68		UP	2.2	5.06	3.67	52.39	83.95	51.68
AT2G43800	FH2	Actin-binding FH2 (formin homology 2) family protein [Source:TAIR;Acc:AT2G43800]	UP	3.64	2.4	2.54	44.17	31.05	40.38		UP	1.36	2.19	1.08	21.83	29.5	19.28
AT3G08770	LTP6	lipid transfer protein 6 [Source:TAIR;Acc:AT3G08770]	UP	29.96	8.79	10.88	978.25	673.16	827.8		UP	8.27	19.71	14.06	377.64	634.21	385.89
AT3G12145	FLR1	Leucine-rich repeat (LRR) family protein [Source:TAIR;Acc:AT3G12145]	UP	6.68	5.08	7.94	81.82	58.76	131.33		UP	13.57	8.85	8.53	61.38	119.64	232.22
AT3G16400	ATMLP-470	nitrile specifier protein 1 [Source:TAIR;Acc:AT3G16400]	UP	8.6	8.17	13.02	90.22	95.25	124.24		UP	4.1	9.13	5.02	153.92	168.63	255.14
AT3G16410	NSP4	nitrile specifier protein 4 [Source:TAIR;Acc:AT3G16410]	UP	2.84	2.71	5.16	37.34	39.6	42.73		UP	1.95	2.94	2.02	61.51	73.55	85.44
AT3G17680	-	Kinase interacting (KIP1-like) family protein [Source:TAIR;Acc:AT3G17680]	UP	7.81	5.44	8.44	56.56	52.87	53.89		UP	1.62	1.69	1.76	19.6	26.43	22.71
AT3G22790	-	Kinase interacting (KIP1-like) family protein [Source:TAIR;Acc:AT3G22790]	UP	2.83	2.05	3.08	18.9	14.35	17.95		UP	1.78	2.75	2.05	13.47	15.29	11.08
AT3G23430	PHO1	phosphate 1 [Source:TAIR;Acc:AT3G23430]	UP	2.41	0.84	0.92	57.82	30.64	34.06		UP	4.25	4.53	5.26	34.68	45.66	46.28
AT3G26800	-	unknown protein; BEST Arabidopsis thaliana protein match is: unknown protein (TAIR:AT4G36925.1); Has 9 Blast hits to 9 proteins in 3 species: Archae - 0; Bacteria - 0; Metazoa - 0; Fungi - 0; Plants - 9; Viruses - 0; Other Eukaryotes - 0 (source: NC /.../nk). [Source:TAIR;Acc:AT3G26800]	UP	0	0	0	5.39	6.01	9.18		UP	0	0	0	3.27	5.81	2.48
AT3G30530	ATBZIP42	basic leucine-zipper 42 [Source:TAIR;Acc:AT3G30530]	UP	0	0	0	8.74	2.71	1.83		UP	0	0	0	3.47	4.02	3.4
AT3G44970	-	Cytochrome P450 superfamily protein [Source:TAIR;Acc:AT3G44970]	UP	5.76	6.06	3.73	59.2	57.66	33.49		UP	1.47	2.39	1.79	24.99	21.53	16.78
AT3G63300	FKD1	FORKED 1 [Source:TAIR;Acc:AT3G63300]	UP	3.11	1.96	3.33	34.68	21.77	26.7		UP	1.72	2.09	1.86	15.93	24.23	16.47
AT4G02290	AtGH9B13	glycosyl hydrolase 9B13 [Source:TAIR;Acc:AT4G02290]	UP	2.28	1.17	1.7	40.62	24.37	28.26		UP	1.3	2.63	0.9	14.57	21.12	14.49
AT4G22130	SRF8	STRUBBELIG-receptor family 8 [Source:TAIR;Acc:AT4G22130]	UP	3.34	2.35	3.51	32.27	24.58	31.72		UP	5.13	5.81	3.97	28.54	36.54	31.04
AT4G26760	MAP65-2	microtubule-associated protein 65-2 [Source:TAIR;Acc:AT4G26760]	UP	6.92	4.55	4.54	40.2	29.84	36.53		UP	3.52	3.39	2.9	22.03	25.82	18.76
AT4G27260	GH3.5	Auxin-responsive GH3 family protein [Source:TAIR;Acc:AT4G27260]	UP	2.01	1.81	1.97	45.98	31.62	42.95		UP	9.33	12.7	14.19	76.89	84.92	77.97
AT4G34160	CYCD3_1	CYCLIN D3;1 [Source:TAIR;Acc:AT4G34160]	UP	14.41	11.85	12.47	86.73	79.3	75.23		UP	6.7	9.68	8.06	60.69	63.98	47.86
AT4G35810	-	2-oxoglutarate (2OG) and Fe(II)-dependent oxygenase superfamily protein [Source:TAIR;Acc:AT4G35810]	UP	0	0	0	26.58	17.88	22.8		UP	0	0	0	4.64	9.79	1.8
AT4G36180	-	Leucine-rich receptor-like protein kinase family protein [Source:TAIR;Acc:AT4G36180]	UP	6.59	4.63	5.7	44.44	32.79	41.85		UP	5.61	6.52	4.48	28.89	32.84	26.07
AT4G37750	ANT	Integrase-type DNA-binding superfamily protein [Source:TAIR;Acc:AT4G37750]	UP	3.27	1.95	2.05	76.01	64.88	60.32		UP	1.36	1.28	0.96	29.24	59.32	33.32
AT4G38660	-	Pathogenesis-related thaumatin superfamily protein [Source:TAIR;Acc:AT4G38660]	UP	16.29	10.74	9.09	88.59	75.52	74.93		UP	2.81	3.58	3.34	22.21	32.81	26.8
AT5G07030	-	Eukaryotic aspartyl protease family protein [Source:TAIR;Acc:AT5G07030]	UP	16.18	9.62	9.68	205.13	124.66	159.73		UP	6.13	10.21	8.85	83.28	136.33	103.31
AT5G07180	ERL2	ERECTA-like 2 [Source:TAIR;Acc:AT5G07180]	UP	7.13	4.57	5.75	37.01	29.73	28.86		UP	5.8	6.27	4.31	36.94	43.3	30.49
AT5G17160	-	unknown protein; BEST Arabidopsis thaliana protein match is: unknown protein (TAIR:AT3G03130.1); Has 14330 Blast hits to 10381 proteins in 896 species: Archae - 94; Bacteria - 2881; Metazoa - 4019; Fungi - 1576; Plants - 515; Viruses - 110; Other Eu /.../es - 5135 (source: NCBI BLink). [Source:TAIR;Acc:AT5G17160]	UP	7.77	5.25	7.23	65.52	55.41	55.5		UP	0.79	2.21	1.79	16.49	19.2	19.63
AT5G22740	ATCSLA02	cellulose synthase-like A02 [Source:TAIR;Acc:AT5G22740]	UP	7.74	5.14	7.03	47.52	29.68	44.13		UP	12.27	12.67	10.06	56.81	67.15	54.12
AT5G23940	EMB3009	HXXXD-type acyl-transferase family protein [Source:TAIR;Acc:AT5G23940]	UP	2.48	0.91	2.08	84.11	67.93	69.77		UP	2.98	6.65	4.85	62.35	69.85	63.6
AT5G45670	-	GDSL-like Lipase/Acylhydrolase superfamily protein [Source:TAIR;Acc:AT5G45670]	UP	18.2	9.66	8.31	133.35	106.75	129.24		UP	1.28	2.15	1.72	30.93	56.94	35.23
AT5G48360	FH9	Actin-binding FH2 (formin homology 2) family protein [Source:TAIR;Acc:AT5G48360]	UP	7.72	5.63	6.68	75.44	68.81	79.35		UP	1.99	4.01	3.34	33.08	43.87	33.02
AT5G48480	-	Lactoylglutathione lyase / glyoxalase I family protein [Source:TAIR;Acc:AT5G48480]	UP	26.08	25.18	32.1	286.86	261	313.55		UP	25.43	24.91	20.82	139.61	221.97	157.56
AT5G52860	ABCG8	ABC-2 type transporter family protein [Source:TAIR;Acc:AT5G52860]	UP	2.73	1.42	2.72	27	27.15	32.24		UP	1.43	2.01	0.9	12.85	15.18	10.33
AT5G57520	ZFP2	zinc finger protein 2 [Source:TAIR;Acc:AT5G57520]	UP	0	0	0	10.77	6.57	7.23		UP	0	0	0	4.5	13.19	8.96
AT5G59330	-	Bifunctional inhibitor/lipid-transfer protein/seed storage 2S albumin superfamily protein [Source:TAIR;Acc:AT5G59330]	UP	0	0	0	58.14	34.66	80.85		UP	0	0	0	9.7	27.94	8.59
AT5G61480	PXY	Leucine-rich repeat protein kinase family protein [Source:TAIR;Acc:AT5G61480]	UP	7.8	5.82	7.85	54.45	32.21	45.8		UP	3.82	4.62	4.23	20.55	28.72	19.92
AT1G07180	ATNDI1	alternative NAD(P)H dehydrogenase 1 [Source:TAIR;Acc:AT1G07180]	DOWN	50.11	53.92	43.75	7.47	8.85	5.89		DOWN	101.9	77.62	77.98	24.4	10.56	15.94
AT1G50040	-	Protein of unknown function (DUF1005) [Source:TAIR;Acc:AT1G50040]	DOWN	9.54	47.9	27.21	1.84	9.33	6.15		DOWN	34.5	57.3	92.4	6.21	16.13	31.48
AT1G51800	-	Leucine-rich repeat protein kinase family protein [Source:TAIR;Acc:AT1G51800]	DOWN	33.55	43.08	42.34	1.38	2.85	2.75		DOWN	66.99	67.39	55.96	6.55	3.03	3.89
AT1G55450	-	S-adenosyl-L-methionine-dependent methyltransferases superfamily protein [Source:TAIR;Acc:AT1G55450]	DOWN	40.82	61.65	44.33	7.12	15.92	14.86		DOWN	87.24	83.1	96.01	14.27	7.97	20.44
AT1G63750	-	Disease resistance protein (TIR-NBS-LRR class) family [Source:TAIR;Acc:AT1G63750]	DOWN	6.02	8.74	5.25	0.56	1	0.52		DOWN	32.67	27.85	28.87	4.51	2.86	6.5
AT1G63860	-	Disease resistance protein (TIR-NBS-LRR class) family [Source:TAIR;Acc:AT1G63860]	DOWN	6.42	7.5	6.66	2.11	2.08	2.06		DOWN	24.8	21.77	22.5	5.2	3.1	6.61
AT1G65480	FT	PEBP (phosphatidylethanolamine-binding protein) family protein [Source:TAIR;Acc:AT1G65480]	DOWN	1.7	3.48	2.49	0	0	0		DOWN	3.01	1.02	1.54	0	0	0
AT1G65845	-	unknown protein; FUNCTIONS IN: molecular_function unknown; INVOLVED IN: biological_process unknown; LOCATED IN: endomembrane system; Has 9 Blast hits to 9 proteins in 2 species: Archae - 0; Bacteria - 0; Metazoa - 0; Fungi - 0; Plants - 9; Viruses - /.../her Eukaryotes - 0 (source: NCBI BLink). [Source:TAIR;Acc:AT1G65845]	DOWN	162.35	246.75	236.53	10.61	21.07	13.62		DOWN	225.68	194.42	138.61	34.05	14.7	11.14
AT1G69900	-	Actin cross-linking protein [Source:TAIR;Acc:AT1G69900]	DOWN	9.61	19.64	22.76	1.77	3.65	3.35		DOWN	64.71	58.32	65.79	20	7.96	17.44
AT1G72930	TIR	toll/interleukin-1 receptor-like [Source:TAIR;Acc:AT1G72930]	DOWN	210.47	167.59	254.12	77.26	54.19	60.23		DOWN	112.15	169.11	113.38	36.49	31.17	25.4
AT2G26560	PLP2	phospholipase A 2A [Source:TAIR;Acc:AT2G26560]	DOWN	103.27	160.66	144.97	1.51	5.54	9.92		DOWN	177.48	152.59	182.25	26.88	4.49	28.5
AT2G27150	AAO3	abscisic aldehyde oxidase 3 [Source:TAIR;Acc:AT2G27150]	DOWN	13	19.61	22.26	4.71	5.08	5.55		DOWN	75.47	90.38	107.38	18.32	14.05	19.11
AT2G37540	-	NAD(P)-binding Rossmann-fold superfamily protein [Source:TAIR;Acc:AT2G37540]	DOWN	44.12	86.57	52.31	2.24	5.82	3.59		DOWN	358.93	288.67	375.03	14.9	10.3	34.64
AT2G39200	MLO12	Seven transmembrane MLO family protein [Source:TAIR;Acc:AT2G39200]	DOWN	54.01	69.06	82.5	1.64	4.37	3.73		DOWN	118.81	127.31	130.36	23.22	9.59	15.01
AT3G01290	HIR3	SPFH/Band 7/PHB domain-containing membrane-associated protein family [Source:TAIR;Acc:AT3G01290]	DOWN	139.56	275.34	296.06	16.98	58.8	61.59		DOWN	335.31	280.58	325.28	22.06	20.25	42.12
AT3G05730	-	Encodes a defensin-like (DEFL) family protein. [Source:TAIR;Acc:AT3G05730]	DOWN	693.44	954.25	1064.73	96.47	140.06	133.72		DOWN	172.98	297.55	206.15	41.84	50.44	17.15
AT3G10420	SPD1	P-loop containing nucleoside triphosphate hydrolases superfamily protein [Source:TAIR;Acc:AT3G10420]	DOWN	41.87	43.28	35.19	8.69	9.65	6.03		DOWN	100.68	104.27	129.08	22.36	10.17	14.41
AT3G22060	CRRSP38	Receptor-like protein kinase-related family protein [Source:TAIR;Acc:AT3G22060]	DOWN	142.81	190.35	158.42	7.52	11.23	9.16		DOWN	180.93	206.9	172.4	59.14	37.59	47.5
AT3G25760	AOC1	allene oxide cyclase 1 [Source:TAIR;Acc:AT3G25760]	DOWN	155.76	195.55	217.88	8.31	7.77	11.15		DOWN	112.99	91.68	79.65	6.65	7.08	10.2
AT3G26210	CYP71B23	cytochrome P450, family 71, subfamily B, polypeptide 23 [Source:TAIR;Acc:AT3G26210]	DOWN	15.79	14.67	21.3	1.89	2.07	3.64		DOWN	25.01	28.91	18.07	3.63	3.51	2.66
AT3G48310	CYP71A22	cytochrome P450, family 71, subfamily A, polypeptide 22 [Source:TAIR;Acc:AT3G48310]	DOWN	41.11	55.48	40.14	2.1	3.4	2.62		DOWN	49.37	55.39	63.06	17.37	12.34	18.11
AT3G52400	SYP122	syntaxin of plants 122 [Source:TAIR;Acc:AT3G52400]	DOWN	33.4	35.67	21.29	2.5	4.03	3.23		DOWN	62.13	57.57	58.97	6.13	5.08	6.7
AT3G62820	-	Plant invertase/pectin methylesterase inhibitor superfamily protein [Source:TAIR;Acc:AT3G62820]	DOWN	37.57	27.01	43.74	7.16	4.87	5.08		DOWN	121.45	68.53	72.94	29.44	12.67	11.3
AT4G08850	-	Leucine-rich repeat receptor-like protein kinase family protein [Source:TAIR;Acc:AT4G08850]	DOWN	69.31	81.44	65.83	17.67	18.44	19.8		DOWN	262.43	219.41	210.27	50.48	29.96	40.97
AT4G08870	-	Arginase/deacetylase superfamily protein [Source:TAIR;Acc:AT4G08870]	DOWN	113.06	90.08	79.98	5.75	5.92	5.39		DOWN	302.35	285.87	218.17	70.24	19.41	59.66
AT4G10120	ATSPS4F	Sucrose-phosphate synthase family protein [Source:TAIR;Acc:AT4G10120]	DOWN	62.22	68.38	30.27	1.4	2.47	0.89		DOWN	18.23	16.41	11.19	4.85	2.88	2.34
AT4G11570	-	Haloacid dehalogenase-like hydrolase (HAD) superfamily protein [Source:TAIR;Acc:AT4G11570]	DOWN	58.9	59.45	46.34	18.25	14.84	11.02		DOWN	209.84	197.3	219.12	58.23	25.81	46.04
AT4G12480	pEARLI 1	Bifunctional inhibitor/lipid-transfer protein/seed storage 2S albumin superfamily protein [Source:TAIR;Acc:AT4G12480]	DOWN	1501.11	1818.78	1861.69	24.28	50.13	78.45		DOWN	2562.06	2265.39	1785.55	99.37	75.88	101.65
AT4G16990	RLM3	disease resistance protein (TIR-NBS class), putative [Source:TAIR;Acc:AT4G16990]	DOWN	63.1	70.45	71.65	7.33	10.29	8.09		DOWN	23.75	22.07	17.65	7.98	2.6	3.7
AT4G23190	CRK11	cysteine-rich RLK (RECEPTOR-like protein kinase) 11 [Source:TAIR;Acc:AT4G23190]	DOWN	10.39	16.66	11.67	2.81	4.34	2.71		DOWN	73.42	73.32	75.47	14.37	6.83	16.11
AT4G23260	CRK18	cysteine-rich RLK (RECEPTOR-like protein kinase) 18 [Source:TAIR;Acc:AT4G23260]	DOWN	51.04	75.84	69.94	1.35	2.77	1.97		DOWN	36.61	33.61	29.19	3.17	1.2	1.38
AT4G23270	CRK19	cysteine-rich RLK (RECEPTOR-like protein kinase) 19 [Source:TAIR;Acc:AT4G23270]	DOWN	30.72	32.52	25.08	5.12	8.44	8.89		DOWN	39.75	35.97	38.44	7.5	3.79	5.71
AT4G24120	YSL1	YELLOW STRIPE like 1 [Source:TAIR;Acc:AT4G24120]	DOWN	17.45	14.12	18.04	4.32	2.87	2.51		DOWN	31.31	27.96	30.29	5.67	6.87	6.98
AT4G38420	sks9	SKU5 similar 9 [Source:TAIR;Acc:AT4G38420]	DOWN	37.9	44.28	26.06	3.6	5.22	1.71		DOWN	69.61	45.03	71.78	6.33	1.47	4.74
AT4G39640	GGT1	gamma-glutamyl transpeptidase 1 [Source:TAIR;Acc:AT4G39640]	DOWN	19.25	20.65	19.62	4.88	6.25	3.8		DOWN	69.79	65.08	66.26	11.04	6.69	10.21
AT5G19240	-	Glycoprotein membrane precursor GPI-anchored [Source:TAIR;Acc:AT5G19240]	DOWN	215.09	195.24	132.38	32.38	33.24	28.28		DOWN	117.26	140.92	102.63	27.78	12.7	11.13
AT5G22300	NIT4	nitrilase 4 [Source:TAIR;Acc:AT5G22300]	DOWN	21.89	32.88	20.83	2.15	2.57	2.78		DOWN	51.56	38.26	55.26	9.78	2.03	3.79
AT5G40780	LHT1	lysine histidine transporter 1 [Source:TAIR;Acc:AT5G40780]	DOWN	37.58	37.62	29.2	5.5	4.52	5.24		DOWN	144.42	138.12	155.57	9.74	6.19	6.23
AT5G41750	-	Disease resistance protein (TIR-NBS-LRR class) family [Source:TAIR;Acc:AT5G41750]	DOWN	6.69	6.89	2.41	0.88	0.86	0.52		DOWN	40.23	40.63	47.03	5.86	2.19	7.31
AT5G44130	FLA13	FASCICLIN-like arabinogalactan protein 13 precursor [Source:TAIR;Acc:AT5G44130]	DOWN	117.63	200.86	154.05	19.53	53.6	34.89		DOWN	258.09	274.9	309.34	25.54	26.6	76.51
AT5G47560	ATTDT	tonoplast dicarboxylate transporter [Source:TAIR;Acc:AT5G47560]	DOWN	68.81	107.19	95.3	11.16	29.47	28.34		DOWN	157.55	170.59	199.4	44.2	19.96	30.09
AT5G54710	-	Ankyrin repeat family protein [Source:TAIR;Acc:AT5G54710]	DOWN	56.01	56.05	23.47	9.3	19.46	7.57		DOWN	24.91	21.88	23.81	4.64	3.93	5.81

## Sheet: 19 genes
AGI number	Synonym	Description	Control priming state	Control_ leaf_Set 1	Contro_ leaf_Set 2	Control_ leaf_Set 3	Control_ shoot apex_Set 1	Control_ shoot apex_Set 2	Control_ shoot apex_Set 3		NaCl priming state	NaCl_ leaf_Set 1	NaCl_ leaf_Set 2	NaCl_ leaf_Set 3	NaCl_ shoot apex_Set 1	NaCl_ shoot apex_Set 2	NaCl_ shoot apex_Set 3
AT1G03780	TPX2	targeting protein for XKLP2 [Source:TAIR;Acc:AT1G03780]	UP	5.24	4.27	4.36	38.85	34.01	35.28		UP	0.42	0.95	0.82	7.92	9.57	9.84
AT1G18370	HIK	ATP binding microtubule motor family protein [Source:TAIR;Acc:AT1G18370]	UP	4.77	3.92	5.3	39.97	36.06	40.77		UP	0.6	0.88	0.83	8.25	7.85	9.04
AT1G75780	TUB1	tubulin beta-1 chain [Source:TAIR;Acc:AT1G75780]	UP	2.53	1.34	2.93	88.66	69.4	75.41		UP	0.97	1.41	1.69	11.93	24.48	15.28
AT2G25060	ENODL14	early nodulin-like protein 14 [Source:TAIR;Acc:AT2G25060]	UP	36.88	24.07	32.23	256.67	252.09	243.18		UP	2.87	6.31	4.91	40.86	69.96	54.76
AT2G29890	VLN1	villin-like 1 [Source:TAIR;Acc:AT2G29890]	UP	3.16	2.46	3.63	26.6	22.28	26.47		UP	0.63	0.84	0.57	6.22	7.42	4.65
AT3G23670	PAKRP1L	phragmoplast-associated kinesin-related protein, putative [Source:TAIR;Acc:AT3G23670]	UP	3.82	2.88	4.3	24.65	20.17	23.63		UP	0.51	0.63	0.51	5.12	5.32	5.96
AT3G23890	TOPII	topoisomerase II [Source:TAIR;Acc:AT3G23890]	UP	7.53	5.92	7.56	47.87	39.52	46.34		UP	0.85	1.87	1.5	10.21	11.35	11.59
AT4G31840	ENODL15	early nodulin-like protein 15 [Source:TAIR;Acc:AT4G31840]	UP	50.33	32.05	45.66	313.68	312.1	297.24		UP	3.81	7.16	6.44	41.22	66.08	57.88
AT4G33270	CDC20.1	Transducin family protein / WD-40 repeat family protein [Source:TAIR;Acc:AT4G33270]	UP	14.83	12.11	17.31	113.29	115.09	113.93		UP	0.84	1.75	1.55	17.85	23.39	14.42
AT5G06150	CYC1BAT	Cyclin family protein [Source:TAIR;Acc:AT5G06150]	UP	8.44	7.37	10.58	75.8	72.3	78.65		UP	0.91	1.43	1.86	12.64	15.33	18.47
AT5G55520	kinesin-like	CONTAINS InterPro DOMAIN/s: Kinesin-related protein (InterPro:IPR010544); BEST Arabidopsis thaliana protein match is: unknown protein (TAIR:AT4G26660.1); Has 32425 Blast hits to 20462 proteins in 1550 species: Archae - 335; Bacteria - 3392; Metazoa /.../6; Fungi - 2645; Plants - 1561; Viruses - 54; Other Eukaryotes - 7442 (source: NCBI BLink). [Source:TAIR;Acc:AT5G55520]	UP	3.12	3.32	4.27	28.1	24.95	29.16		UP	0.73	0.68	0.64	5.67	7.08	8.14
AT5G60930	-	P-loop containing nucleoside triphosphate hydrolases superfamily protein [Source:TAIR;Acc:AT5G60930]	UP	4.12	2.8	4.23	27.97	23.57	26.57		UP	0.61	0.7	0.55	6.09	6.63	6.68
AT1G09500	-	NAD(P)-binding Rossmann-fold superfamily protein [Source:TAIR;Acc:AT1G09500]	DOWN	21.55	46.23	25.52	4.39	3.37	2.6		DOWN	297	381.98	519.04	58.31	32.01	63.69
AT1G28600	GGL2	GDSL-like Lipase/Acylhydrolase superfamily protein [Source:TAIR;Acc:AT1G28600]	DOWN	80.78	68.61	37.63	18.96	11.25	10.73		DOWN	309.63	231.44	266.73	96.61	43.67	62.55
AT1G64900	CYP89A2	cytochrome P450, family 89, subfamily A, polypeptide 2 [Source:TAIR;Acc:AT1G64900]	DOWN	56.02	37.87	23.84	9.16	6.63	3.07		DOWN	292.53	191.71	167.49	81.14	32.42	42.36
AT4G34135	UGT73B2	UDP-glucosyltransferase 73B2 [Source:TAIR;Acc:AT4G34135]	DOWN	15.32	15.04	15.03	1.41	2.19	2.87		DOWN	122.93	63.02	75.8	24.24	15.17	21.34
AT5G20230	ATBCB	blue-copper-binding protein [Source:TAIR;Acc:AT5G20230]	DOWN	151.59	288.25	270.81	6.54	24.1	21.75		DOWN	469.79	503.87	700.33	92.59	81.66	226.32
AT5G26340	MSS1	Major facilitator superfamily protein [Source:TAIR;Acc:AT5G26340]	DOWN	46.18	50.24	43.41	9.89	6.99	7.89		DOWN	508.27	558.46	619.08	79.39	47.75	103.04
AT5G64120	PER71	Peroxidase superfamily protein [Source:TAIR;Acc:AT5G64120]	DOWN	373.46	455.87	578.2	2.78	6.95	11.99		DOWN	631.96	606.08	533.6	60.18	31.57	77.77
