# Supplementary material for: Transcriptomics Using the Enriched Arabidopsis Shoot Apex Reveals Developmental Priming Genes Involved in Plastic Plant Growth under Salt Stress Conditions
Source: Plants (Basel). 2022 Sep 28;11(19):2546. doi: 10.3390/plants11192546 (PMC9570865; doi:10.3390/plants11192546)
Supplement: Supplementary file 1 [file plants-11-02546-s001.zip › Table S12. Functional classification of 19 genes showing developmental priming and salt-inducible expression in the shoot apex.xlsx]

## Sheet: Sheet3
		priming genes in the shoot apex				salt inducible genes in the shoot apex
AGI number	Synonym	log2fc_Con	SD	log2fc_NaCl	SD	log2fc	SD	Number of GO term
cell division
AT1G03780	TPX2	2.41667	0.100664	3.44333	0.493187	-2.00667	0.253837	GO:0000278
AT1G75780	TUB1	4.61333	0.478156	3.35667	0.440038	-2.25333	0.645161	GO:0000278
AT3G23890	TOPII	2.11667	0.0472582	2.77	0.518556	-2.02667	0.170098	GO0000712
AT4G33270	CDC20.1	2.41333	0.241316	3.51333	0.599361	-2.66667	0.270062	GO:0041301
AT5G06150	CYC1BAT	2.56333	0.175594	3.23667	0.263881	-2.32333	0.265393	GO:0041301
microtubule-based movement
AT1G18370	HIK	2.51667	0.109697	3.18333	0.340049	-2.23667	0.085049	GO:0007018
AT3G23670	PAKRP1L	2.09667	0.145029	3.05	0.266271	-2.07667	0.162583	GO:0007018
AT5G55520	kinesine-like	2.39667	0.172143	3.05667	0.360185	-2.00667	0.261024	GO:0007018
AT5G60930	-	2.27667	0.20306	3.11	0.226053	-2.02333	0.144684	GO:0007018
biotic/abiotic stress response
AT1G09500	-	-3.68	0.743572	-3.26	0.640234	3.84667	0.755667	GO:0009737
AT1G28600	GGL2	-2.72667	0.431895	-2.33333	0.390043	2.26667	0.368963	GO:0042742
AT1G64900	CYP89A2	-3.25	0.19975	-2.41	0.412189	3.06	0.82456	GO:0098542
AT4G34135	UGT73B2	-3.42667	0.568888	-2.35	0.260576	3.25	0.762168	GO:0051707
AT5G20230	ATBCB	-4.47333	0.56003	-2.47667	0.542433	2.97	1.15287	GO:0070417
AT5G26340	MSS1	-3.06667	0.31628	-3.21667	0.568008	3.14	0.546717	GO:0009651
AT5G64120	PER71	-6.79333	0.791096	-3.75667	0.779508	3.09	1.22315	GO:0050832
others
AT2G25060	ENODL14	2.47667	0.312143	3.32	0.219317	-2.23333	0.361156
AT2G29890	VLN1	2.48667	0.135031	2.88667	0.142244	-2.08333	0.390043	GO:0007015
AT4G31840	ENODL15	2.31667	0.347755	2.99	0.156205	-2.52667	0.340783	GO:0090627
