# Supplementary material for: Transcriptomics Using the Enriched Arabidopsis Shoot Apex Reveals Developmental Priming Genes Involved in Plastic Plant Growth under Salt Stress Conditions
Source: Plants (Basel). 2022 Sep 28;11(19):2546. doi: 10.3390/plants11192546 (PMC9570865; doi:10.3390/plants11192546)
Supplement: Supplementary file 1 [file plants-11-02546-s001.zip › Table S13. List of qPCR primers.xlsx]

## Sheet: Sheet1
qPCR primer
Gene name	Direction	Sequences
ACT2	Forward	TCCCTCAGCACATTCCAGCAGAT
	Reverse	AACGATTCCTGGACCTGCCTCATC
TPX2	Forward	TTTCTTTACAATCGCAGCCTTC
	Reverse	TCCTTGTCTTCTATTGGCTCAG
CYC1BAT	Forward	GACGAAGAAGGAGGTGACTAAA
	Reverse	GTACATCTTAGGCTGACTCTCC
HIK	Forward	GCCAATCTATGATACGGCAATC
	Reverse	TGAAGCTTAGCTATCGTCTGAG
PAKRP1L	Forward	CAAACTGAGAACAATGGGTCAG
	Reverse	ATGGAATCAGGCTGTACACTAG
GGL2	Forward	TCATCATGGACTTTATCGCTGA
	Reverse	CTAAACTAACGTTGGTGTGTGG
UGT73B2	Forward	GGGTGAAAGGGAAAGGTATGAT
	Reverse	TAACTTTCATATGCTTGCTCGC
ENODL14	Forward	AGTCGGCGACTTTATTGTTTTC
	Reverse	TTTCTCACAGTGACCATTAGCT
ENODL15	Forward	TTTAACGAATGGGCTCAAAAGG
	Reverse	CACTTGCAAAACCGAGTCTTTA
