# Supplementary material for: Transcriptomics Using the Enriched Arabidopsis Shoot Apex Reveals Developmental Priming Genes Involved in Plastic Plant Growth under Salt Stress Conditions
Source: Plants (Basel). 2022 Sep 28;11(19):2546. doi: 10.3390/plants11192546 (PMC9570865; doi:10.3390/plants11192546)
Supplement: Supplementary file 1 [file plants-11-02546-s001.zip › Table S2. Developmental priming genes in the shoot apex compared to leaf under the NaCl condition.xlsx]

## Sheet: NaCl_leaf vs NaCl_shoot apex
Set 1																		Set 2																		Set 3
GeneAcc	GeneName	Desc	Value_1	Value_2	log2fc	p-value	q-value	DEG:FC=2:PV=0.05:SELECT	DEG:UP_DOWN	DEG:QV<=0.05	DEG:QV<=0.10	DEG:PV<=0.01	DEG:PV<=0.05	DEG:FC2>=0	EXP:set1_Ler_Nacl_Leaf:FPKM	EXP:set1_Ler_Nacl_SAM:FPKM		GeneAcc	GeneName	Desc	Value_1	Value_2	log2fc	p-value	q-value	DEG:FC=2:PV=0.05:SELECT	DEG:UP_DOWN	DEG:QV<=0.05	DEG:QV<=0.10	DEG:PV<=0.01	DEG:PV<=0.05	DEG:FC2>=0	EXP:set2_Ler_Nacl_Leaf:FPKM	EXP:set2_Ler_Nacl_SAM:FPKM		GeneAcc	GeneName	Desc	Value_1	Value_2	log2fc	p-value	q-value	DEG:FC=2:PV=0.05:SELECT	DEG:UP_DOWN	DEG:QV<=0.05	DEG:QV<=0.10	DEG:PV<=0.01	DEG:PV<=0.05
AT1G01070	-	nodulin MtN21 /EamA-like transporter family protein [Source:TAIR;Acc:AT1G01070]	2.09	15.5	2.89	0.02895	0.733974	yes	UP	N	N	N	Y	Y	1.92	17.09		AT1G01070	-	nodulin MtN21 /EamA-like transporter family protein [Source:TAIR;Acc:AT1G01070]	2.65	27.6	3.38	0.01205	0.564937	yes	UP	N	N	N	Y	Y	2.39	30.94		AT1G01070	-	nodulin MtN21 /EamA-like transporter family protein [Source:TAIR;Acc:AT1G01070]	3.5	24.4	2.8	0.0448	0.822996	yes	UP	N	N	N	Y
AT1G02730	ATCSLD5	cellulose synthase-like D5 [Source:TAIR;Acc:AT1G02730]	1.69	14.2	3.07	0.0057	0.411842	yes	UP	N	N	Y	Y	Y	1.55	15.66		AT1G02730	ATCSLD5	cellulose synthase-like D5 [Source:TAIR;Acc:AT1G02730]	3.17	18.9	2.57	0.0261	0.726537	yes	UP	N	N	N	Y	Y	2.86	21.19		AT1G02730	ATCSLD5	cellulose synthase-like D5 [Source:TAIR;Acc:AT1G02730]	2.21	18.6	3.07	0.0106	0.495626	yes	UP	N	N	N	Y
AT1G03780	TPX2	targeting protein for XKLP2 [Source:TAIR;Acc:AT1G03780]	0.456	7.21	3.98	0.03305	0.763814	yes	UP	N	N	N	Y	Y	0.42	7.92		AT1G03780	TPX2	targeting protein for XKLP2 [Source:TAIR;Acc:AT1G03780]	1.06	8.52	3.01	0.0232	0.701163	yes	UP	N	N	N	Y	Y	0.95	9.57		AT1G03780	TPX2	targeting protein for XKLP2 [Source:TAIR;Acc:AT1G03780]	0.888	8.99	3.34	0.0182	0.616387	yes	UP	N	N	N	Y
AT1G10460	GLP7	germin-like protein 7 [Source:TAIR;Acc:AT1G10460]	0	1.12	inf	0.0356	0.776936	yes	UP	N	N	N	Y	Y	0	1.24		AT1G10460	GLP7	germin-like protein 7 [Source:TAIR;Acc:AT1G10460]	0	1.23	inf	0.0341	0.769882	yes	UP	N	N	N	Y	Y	0	1.39		AT1G10460	GLP7	germin-like protein 7 [Source:TAIR;Acc:AT1G10460]	0	0.732	inf	0.04255	0.811425	yes	UP	N	N	N	Y
AT1G12980	ESR1	Integrase-type DNA-binding superfamily protein [Source:TAIR;Acc:AT1G12980]	0	3.31	inf	0.00065	0.172924	yes	UP	N	N	Y	Y	Y	0	3.64		AT1G12980	ESR1	Integrase-type DNA-binding superfamily protein [Source:TAIR;Acc:AT1G12980]	0	6.59	inf	5e-05	0.0217744	yes	UP	Y	Y	Y	Y	Y	0	7.41		AT1G12980	ESR1	Integrase-type DNA-binding superfamily protein [Source:TAIR;Acc:AT1G12980]	0	2.35	inf	0.0015	0.212942	yes	UP	N	N	Y	Y
AT1G13280	AOC4	allene oxide cyclase 4 [Source:TAIR;Acc:AT1G13280]	12.8	55.5	2.11	0.0258	0.7052	yes	UP	N	N	N	Y	Y	11.75	61.11		AT1G13280	AOC4	allene oxide cyclase 4 [Source:TAIR;Acc:AT1G13280]	13.6	77.9	2.52	0.0281	0.749219	yes	UP	N	N	N	Y	Y	12.24	87.55		AT1G13280	AOC4	allene oxide cyclase 4 [Source:TAIR;Acc:AT1G13280]	8.58	65.3	2.93	0.0137	0.55702	yes	UP	N	N	N	Y
AT1G14760	KNATM	KNOX Arabidopsis thaliana meinox [Source:TAIR;Acc:AT1G14760]	0	3.22	inf	0.00985	0.525995	yes	UP	N	N	Y	Y	Y	0	3.54		AT1G14760	KNATM	KNOX Arabidopsis thaliana meinox [Source:TAIR;Acc:AT1G14760]	0	7.02	inf	0.0048	0.344563	yes	UP	N	N	Y	Y	Y	0	7.89		AT1G14760	KNATM	KNOX Arabidopsis thaliana meinox [Source:TAIR;Acc:AT1G14760]	0	1.98	inf	0.0185	0.616387	yes	UP	N	N	N	Y
AT1G18370	HIK	ATP binding microtubule motor family protein [Source:TAIR;Acc:AT1G18370]	0.653	7.51	3.52	0.01345	0.587067	yes	UP	N	N	N	Y	Y	0.6	8.25		AT1G18370	HIK	ATP binding microtubule motor family protein [Source:TAIR;Acc:AT1G18370]	0.979	7	2.84	0.033	0.769882	yes	UP	N	N	N	Y	Y	0.88	7.85		AT1G18370	HIK	ATP binding microtubule motor family protein [Source:TAIR;Acc:AT1G18370]	0.903	8.25	3.19	0.0262	0.699272	yes	UP	N	N	N	Y
AT1G20160	ATSBT5.2	Subtilisin-like serine endopeptidase family protein [Source:TAIR;Acc:AT1G20160]	1.69	27.5	4.03	0.0149	0.602083	yes	UP	N	N	N	Y	Y	1.55	30.27		AT1G20160	ATSBT5.2	Subtilisin-like serine endopeptidase family protein [Source:TAIR;Acc:AT1G20160]	1.9	45	4.56	0.00465	0.341296	yes	UP	N	N	Y	Y	Y	1.71	50.46		AT1G20160	ATSBT5.2	Subtilisin-like serine endopeptidase family protein [Source:TAIR;Acc:AT1G20160]	2.75	31.2	3.51	0.0047	0.344398	yes	UP	N	N	Y	Y
AT1G21360	GLTP2	glycolipid transfer protein 2 [Source:TAIR;Acc:AT1G21360]	0	0.824	inf	0.0356	0.776936	yes	UP	N	N	N	Y	Y	0	0.91		AT1G21360	GLTP2	glycolipid transfer protein 2 [Source:TAIR;Acc:AT1G21360]	0	6.41	inf	0.0001	0.0321262	yes	UP	Y	Y	Y	Y	Y	0	7.19		AT1G21360	GLTP2	glycolipid transfer protein 2 [Source:TAIR;Acc:AT1G21360]	0	3.32	inf	0.00045	0.129957	yes	UP	N	N	Y	Y
AT1G26780	MYB117	myb domain protein 117 [Source:TAIR;Acc:AT1G26780]	0	2.46	inf	0.0009	0.18764	yes	UP	N	N	Y	Y	Y	0	2.7		AT1G26780	MYB117	myb domain protein 117 [Source:TAIR;Acc:AT1G26780]	0	4.49	inf	0.0004	0.0753731	yes	UP	N	Y	Y	Y	Y	0	5.05		AT1G26780	MYB117	myb domain protein 117 [Source:TAIR;Acc:AT1G26780]	0	2.82	inf	0.00055	0.150013	yes	UP	N	N	Y	Y
AT1G28290	AGP31	arabinogalactan protein 31 [Source:TAIR;Acc:AT1G28290]	3.29	153	5.54	0.01195	0.55761	yes	UP	N	N	N	Y	Y	3.01	168.31		AT1G28290	AGP31	arabinogalactan protein 31 [Source:TAIR;Acc:AT1G28290]	4.52	297	6.04	0.003	0.266023	yes	UP	N	N	Y	Y	Y	4.08	334.25		AT1G28290	AGP31	arabinogalactan protein 31 [Source:TAIR;Acc:AT1G28290]	4	181	5.5	0.00015	0.0775184	yes	UP	N	Y	Y	Y
AT1G28710	-	Nucleotide-diphospho-sugar transferase family protein [Source:TAIR;Acc:AT1G28710]	0.849	22.9	4.75	0.0265	0.713017	yes	UP	N	N	N	Y	Y	0.78	25.19		AT1G28710	-	Nucleotide-diphospho-sugar transferase family protein [Source:TAIR;Acc:AT1G28710]	1.08	35.4	5.03	0.0019	0.210363	yes	UP	N	N	Y	Y	Y	0.98	39.77		AT1G28710	-	Nucleotide-diphospho-sugar transferase family protein [Source:TAIR;Acc:AT1G28710]	1.51	10.9	2.85	0.0364	0.778675	yes	UP	N	N	N	Y
AT1G30330	ARF6	auxin response factor 6 [Source:TAIR;Acc:AT1G30330]	8.47	43.7	2.37	0.0076	0.461129	yes	UP	N	N	Y	Y	Y	7.76	48.07		AT1G30330	ARF6	auxin response factor 6 [Source:TAIR;Acc:AT1G30330]	10.7	59.9	2.49	0.0296	0.762249	yes	UP	N	N	N	Y	Y	9.6	67.29		AT1G30330	ARF6	auxin response factor 6 [Source:TAIR;Acc:AT1G30330]	11.8	59.2	2.32	0.00625	0.389055	yes	UP	N	N	Y	Y
AT1G30840	ATPUP4	purine permease 4 [Source:TAIR;Acc:AT1G30840]	0	0.919	inf	0.0017	0.223601	yes	UP	N	N	Y	Y	Y	0	1.01		AT1G30840	ATPUP4	purine permease 4 [Source:TAIR;Acc:AT1G30840]	0	2.04	inf	0.004	0.306203	yes	UP	N	N	Y	Y	Y	0	2.3		AT1G30840	ATPUP4	purine permease 4 [Source:TAIR;Acc:AT1G30840]	0	1.48	inf	0.0079	0.434566	yes	UP	N	N	Y	Y
AT1G31040	-	PLATZ transcription factor family protein [Source:TAIR;Acc:AT1G31040]	0	0.93	inf	0.0429	0.812323	yes	UP	N	N	N	Y	Y	0	1.02		AT1G31040	-	PLATZ transcription factor family protein [Source:TAIR;Acc:AT1G31040]	0	2.97	inf	0.01765	0.652617	yes	UP	N	N	N	Y	Y	0	3.33		AT1G31040	-	PLATZ transcription factor family protein [Source:TAIR;Acc:AT1G31040]	0	2.01	inf	0.0024	0.233323	yes	UP	N	N	Y	Y
AT1G31770	ABCG14	ATP-binding cassette 14 [Source:TAIR;Acc:AT1G31770]	1.12	24.4	4.44	0.00465	0.379961	yes	UP	N	N	Y	Y	Y	1.03	26.79		AT1G31770	ABCG14	ATP-binding cassette 14 [Source:TAIR;Acc:AT1G31770]	3.17	57.9	4.19	0.0006	0.0940656	yes	UP	N	Y	Y	Y	Y	2.86	64.99		AT1G31770	ABCG14	ATP-binding cassette 14 [Source:TAIR;Acc:AT1G31770]	3.35	54.7	4.03	0.00205	0.218793	yes	UP	N	N	Y	Y
AT1G32100	ATPRR1	pinoresinol reductase 1 [Source:TAIR;Acc:AT1G32100]	6.7	41.7	2.64	0.01825	0.64328	yes	UP	N	N	N	Y	Y	6.14	45.84		AT1G32100	ATPRR1	pinoresinol reductase 1 [Source:TAIR;Acc:AT1G32100]	8.83	40	2.18	0.03645	0.789294	yes	UP	N	N	N	Y	Y	7.95	44.93		AT1G32100	ATPRR1	pinoresinol reductase 1 [Source:TAIR;Acc:AT1G32100]	6.63	30.9	2.22	0.0358	0.771954	yes	UP	N	N	N	Y
AT1G47670	AATL1	Transmembrane amino acid transporter family protein [Source:TAIR;Acc:AT1G47670]	2.55	20.4	3	0.03235	0.759803	yes	UP	N	N	N	Y	Y	2.33	22.4		AT1G47670	AATL1	Transmembrane amino acid transporter family protein [Source:TAIR;Acc:AT1G47670]	3.39	29	3.1	0.02125	0.687671	yes	UP	N	N	N	Y	Y	3.05	32.52		AT1G47670	AATL1	Transmembrane amino acid transporter family protein [Source:TAIR;Acc:AT1G47670]	2.42	21	3.12	0.02635	0.699272	yes	UP	N	N	N	Y
AT1G49830	-	basic helix-loop-helix (bHLH) DNA-binding superfamily protein [Source:TAIR;Acc:AT1G49830]	0	2.55	inf	0.02495	0.704742	yes	UP	N	N	N	Y	Y	0	2.8		AT1G49830	-	basic helix-loop-helix (bHLH) DNA-binding superfamily protein [Source:TAIR;Acc:AT1G49830]	0	4.04	inf	0.0167	0.635476	yes	UP	N	N	N	Y	Y	0	4.54		AT1G49830	-	basic helix-loop-helix (bHLH) DNA-binding superfamily protein [Source:TAIR;Acc:AT1G49830]	0	2.51	inf	0.0015	0.212942	yes	UP	N	N	Y	Y
AT1G52150	ATHB-15	Homeobox-leucine zipper family protein / lipid-binding START domain-containing protein [Source:TAIR;Acc:AT1G52150]	1.58	12.4	2.97	0.0058	0.411842	yes	UP	N	N	Y	Y	Y	1.45	13.67		AT1G52150	ATHB-15	Homeobox-leucine zipper family protein / lipid-binding START domain-containing protein [Source:TAIR;Acc:AT1G52150]	2.47	19.2	2.96	0.00715	0.435151	yes	UP	N	N	Y	Y	Y	2.23	21.55		AT1G52150	ATHB-15	Homeobox-leucine zipper family protein / lipid-binding START domain-containing protein [Source:TAIR;Acc:AT1G52150]	2.16	15.6	2.85	0.015	0.575004	yes	UP	N	N	N	Y
AT1G52400	BGL1	beta glucosidase 18 [Source:TAIR;Acc:AT1G52400]	8.28	139	4.07	0.0003	0.1434	yes	UP	N	N	Y	Y	Y	7.59	152.9		AT1G52400	BGL1	beta glucosidase 18 [Source:TAIR;Acc:AT1G52400]	17.7	103	2.53	0.0129	0.57982	yes	UP	N	N	N	Y	Y	15.98	115.08		AT1G52400	BGL1	beta glucosidase 18 [Source:TAIR;Acc:AT1G52400]	14.6	139	3.25	0.00105	0.198268	yes	UP	N	N	Y	Y
AT1G52410	TSA1	TSK-associating protein 1 [Source:TAIR;Acc:AT1G52410]	1.17	17.4	3.89	0.0097	0.523693	yes	UP	N	N	Y	Y	Y	1.08	19.17		AT1G52410	TSA1	TSK-associating protein 1 [Source:TAIR;Acc:AT1G52410]	1.49	15	3.33	0.0148	0.614482	yes	UP	N	N	N	Y	Y	1.34	16.82		AT1G52410	TSA1	TSK-associating protein 1 [Source:TAIR;Acc:AT1G52410]	0.79	18.1	4.52	0.00515	0.356112	yes	UP	N	N	Y	Y
AT1G60060	-	Serine/threonine-protein kinase WNK (With No Lysine)-related [Source:TAIR;Acc:AT1G60060]	2.1	21.6	3.36	0.0162	0.615286	yes	UP	N	N	N	Y	Y	1.93	23.76		AT1G60060	-	Serine/threonine-protein kinase WNK (With No Lysine)-related [Source:TAIR;Acc:AT1G60060]	3.13	41.9	3.74	0.01065	0.540694	yes	UP	N	N	N	Y	Y	2.82	47.01		AT1G60060	-	Serine/threonine-protein kinase WNK (With No Lysine)-related [Source:TAIR;Acc:AT1G60060]	3.12	41.7	3.74	0.016	0.591729	yes	UP	N	N	N	Y
AT1G62360	STM	KNOX/ELK homeobox transcription factor [Source:TAIR;Acc:AT1G62360]	0	13.1	inf	5e-05	0.0376885	yes	UP	Y	Y	Y	Y	Y	0	14.43		AT1G62360	STM	KNOX/ELK homeobox transcription factor [Source:TAIR;Acc:AT1G62360]	0	35.6	inf	5e-05	0.0217744	yes	UP	Y	Y	Y	Y	Y	0	40.02		AT1G62360	STM	KNOX/ELK homeobox transcription factor [Source:TAIR;Acc:AT1G62360]	0	24.5	inf	5e-05	0.0316742	yes	UP	Y	Y	Y	Y
AT1G63650	EGL3	basic helix-loop-helix (bHLH) DNA-binding superfamily protein [Source:TAIR;Acc:AT1G63650]	0.706	14.4	4.35	0.0052	0.396535	yes	UP	N	N	Y	Y	Y	0.65	15.83		AT1G63650	EGL3	basic helix-loop-helix (bHLH) DNA-binding superfamily protein [Source:TAIR;Acc:AT1G63650]	1.04	16.6	4	0.00455	0.335212	yes	UP	N	N	Y	Y	Y	0.94	18.64		AT1G63650	EGL3	basic helix-loop-helix (bHLH) DNA-binding superfamily protein [Source:TAIR;Acc:AT1G63650]	1.25	8.85	2.82	0.0392	0.797605	yes	UP	N	N	N	Y
AT1G67400	-	ELMO/CED-12 family protein [Source:TAIR;Acc:AT1G67400]	3.33	24.7	2.89	0.02925	0.736814	yes	UP	N	N	N	Y	Y	3.06	27.2		AT1G67400	-	ELMO/CED-12 family protein [Source:TAIR;Acc:AT1G67400]	3.46	28.1	3.02	0.0256	0.726025	yes	UP	N	N	N	Y	Y	3.12	31.52		AT1G67400	-	ELMO/CED-12 family protein [Source:TAIR;Acc:AT1G67400]	2.94	24.2	3.04	0.02665	0.703431	yes	UP	N	N	N	Y
AT1G69780	ATHB13	Homeobox-leucine zipper protein family [Source:TAIR;Acc:AT1G69780]	5.3	23.4	2.14	0.0436	0.816121	yes	UP	N	N	N	Y	Y	4.86	25.71		AT1G69780	ATHB13	Homeobox-leucine zipper protein family [Source:TAIR;Acc:AT1G69780]	8.11	42	2.37	0.0315	0.768183	yes	UP	N	N	N	Y	Y	7.31	47.19		AT1G69780	ATHB13	Homeobox-leucine zipper protein family [Source:TAIR;Acc:AT1G69780]	8.38	32.1	1.94	0.0325	0.751874	yes	UP	N	N	N	Y
AT1G70830	MLP28	MLP-like protein 28 [Source:TAIR;Acc:AT1G70830]	8.29	172	4.37	5e-05	0.0376885	yes	UP	Y	Y	Y	Y	Y	7.6	189.09		AT1G70830	MLP28	MLP-like protein 28 [Source:TAIR;Acc:AT1G70830]	13.6	221	4.03	0.00055	0.0883471	yes	UP	N	Y	Y	Y	Y	12.24	248.15		AT1G70830	MLP28	MLP-like protein 28 [Source:TAIR;Acc:AT1G70830]	11.7	238	4.34	0.0001	0.0577588	yes	UP	N	Y	Y	Y
AT1G75240	AtHB33	homeobox protein 33 [Source:TAIR;Acc:AT1G75240]	3.9	39.3	3.33	0.0029	0.30556	yes	UP	N	N	Y	Y	Y	3.58	43.27		AT1G75240	AtHB33	homeobox protein 33 [Source:TAIR;Acc:AT1G75240]	10	84.2	3.07	0.002	0.217744	yes	UP	N	N	Y	Y	Y	9.05	94.52		AT1G75240	AtHB33	homeobox protein 33 [Source:TAIR;Acc:AT1G75240]	8.27	86	3.38	0.0014	0.211486	yes	UP	N	N	Y	Y
AT1G75500	WAT1	Walls Are Thin 1 [Source:TAIR;Acc:AT1G75500]	15.9	83.3	2.39	0.0166	0.620355	yes	UP	N	N	N	Y	Y	14.54	91.71		AT1G75500	WAT1	Walls Are Thin 1 [Source:TAIR;Acc:AT1G75500]	18.1	119	2.72	0.0146	0.612145	yes	UP	N	N	N	Y	Y	16.27	133.69		AT1G75500	WAT1	Walls Are Thin 1 [Source:TAIR;Acc:AT1G75500]	14.9	71.3	2.26	0.01315	0.546881	yes	UP	N	N	N	Y
AT1G75780	TUB1	tubulin beta-1 chain [Source:TAIR;Acc:AT1G75780]	1.06	10.8	3.35	0.0194	0.662824	yes	UP	N	N	N	Y	Y	0.97	11.93		AT1G75780	TUB1	tubulin beta-1 chain [Source:TAIR;Acc:AT1G75780]	1.57	21.8	3.8	0.00625	0.401578	yes	UP	N	N	Y	Y	Y	1.41	24.48		AT1G75780	TUB1	tubulin beta-1 chain [Source:TAIR;Acc:AT1G75780]	1.84	13.9	2.92	0.0344	0.761496	yes	UP	N	N	N	Y
AT1G76790	-	O-methyltransferase family protein [Source:TAIR;Acc:AT1G76790]	12.4	54.9	2.14	0.02495	0.704742	yes	UP	N	N	N	Y	Y	11.41	60.34		AT1G76790	-	O-methyltransferase family protein [Source:TAIR;Acc:AT1G76790]	15.7	70.9	2.17	0.0268	0.736605	yes	UP	N	N	N	Y	Y	14.18	79.56		AT1G76790	-	O-methyltransferase family protein [Source:TAIR;Acc:AT1G76790]	9.82	102	3.38	0.0012	0.203152	yes	UP	N	N	Y	Y
AT1G78370	ATGSTU20	glutathione S-transferase TAU 20 [Source:TAIR;Acc:AT1G78370]	77.1	375	2.28	0.01655	0.620355	yes	UP	N	N	N	Y	Y	70.7	411.95		AT1G78370	ATGSTU20	glutathione S-transferase TAU 20 [Source:TAIR;Acc:AT1G78370]	73.5	528	2.84	0.0121	0.565567	yes	UP	N	N	N	Y	Y	66.27	592.94		AT1G78370	ATGSTU20	glutathione S-transferase TAU 20 [Source:TAIR;Acc:AT1G78370]	42.2	306	2.86	0.0022	0.22776	yes	UP	N	N	Y	Y
AT1G78490	CYP708A3	cytochrome P450, family 708, subfamily A, polypeptide 3 [Source:TAIR;Acc:AT1G78490]	2.16	53	4.62	0.0058	0.411842	yes	UP	N	N	Y	Y	Y	1.98	58.24		AT1G78490	CYP708A3	cytochrome P450, family 708, subfamily A, polypeptide 3 [Source:TAIR;Acc:AT1G78490]	3.63	82.4	4.5	0.00625	0.401578	yes	UP	N	N	Y	Y	Y	3.27	92.48		AT1G78490	CYP708A3	cytochrome P450, family 708, subfamily A, polypeptide 3 [Source:TAIR;Acc:AT1G78490]	1.53	79.1	5.69	0.0012	0.203152	yes	UP	N	N	Y	Y
AT2G01940	SGR5	C2H2-like zinc finger protein [Source:TAIR;Acc:AT2G01940]	1.02	9.57	3.24	0.01325	0.584425	yes	UP	N	N	N	Y	Y	0.93	10.53		AT2G01940	SGR5	C2H2-like zinc finger protein [Source:TAIR;Acc:AT2G01940]	1.72	17.4	3.34	0.0153	0.623356	yes	UP	N	N	N	Y	Y	1.55	19.54		AT2G01940	SGR5	C2H2-like zinc finger protein [Source:TAIR;Acc:AT2G01940]	1.59	14.6	3.21	0.0292	0.730484	yes	UP	N	N	N	Y
AT2G01950	VH1	BRI1-like 2 [Source:TAIR;Acc:AT2G01950]	0.76	8.03	3.4	0.018	0.64328	yes	UP	N	N	N	Y	Y	0.7	8.84		AT2G01950	VH1	BRI1-like 2 [Source:TAIR;Acc:AT2G01950]	1.04	11.5	3.47	0.01355	0.596718	yes	UP	N	N	N	Y	Y	0.93	12.93		AT2G01950	VH1	BRI1-like 2 [Source:TAIR;Acc:AT2G01950]	0.624	7.53	3.59	0.0158	0.588767	yes	UP	N	N	N	Y
AT2G02130	PDF2.3	low-molecular-weight cysteine-rich 68 [Source:TAIR;Acc:AT2G02130]	78.4	288	1.88	0.04605	0.82612	yes	UP	N	N	N	Y	Y	71.82	317.15		AT2G02130	PDF2.3	low-molecular-weight cysteine-rich 68 [Source:TAIR;Acc:AT2G02130]	98	402	2.04	0.0407	0.827094	yes	UP	N	N	N	Y	Y	88.42	451.85		AT2G02130	PDF2.3	low-molecular-weight cysteine-rich 68 [Source:TAIR;Acc:AT2G02130]	77.7	304	1.97	0.0302	0.738855	yes	UP	N	N	N	Y
AT2G02850	ARPN	plantacyanin [Source:TAIR;Acc:AT2G02850]	14.2	64.9	2.19	0.0464	0.826679	yes	UP	N	N	N	Y	Y	13.01	71.43		AT2G02850	ARPN	plantacyanin [Source:TAIR;Acc:AT2G02850]	19	95.3	2.33	0.0327	0.769882	yes	UP	N	N	N	Y	Y	17.09	107.07		AT2G02850	ARPN	plantacyanin [Source:TAIR;Acc:AT2G02850]	11	61.3	2.48	0.022	0.662595	yes	UP	N	N	N	Y
AT2G16580	-	SAUR-like auxin-responsive protein family [Source:TAIR;Acc:AT2G16580]	0	2.4	inf	0.00205	0.247999	yes	UP	N	N	Y	Y	Y	0	2.64		AT2G16580	-	SAUR-like auxin-responsive protein family [Source:TAIR;Acc:AT2G16580]	0	2.96	inf	0.0005	0.0830381	yes	UP	N	Y	Y	Y	Y	0	3.32		AT2G16580	-	SAUR-like auxin-responsive protein family [Source:TAIR;Acc:AT2G16580]	0	3.57	inf	0.0008	0.184828	yes	UP	N	N	Y	Y
AT2G18500	ATOFP7	ovate family protein 7 [Source:TAIR;Acc:AT2G18500]	0	1.25	inf	0.02385	0.704742	yes	UP	N	N	N	Y	Y	0	1.38		AT2G18500	ATOFP7	ovate family protein 7 [Source:TAIR;Acc:AT2G18500]	0	4.51	inf	0.0001	0.0321262	yes	UP	Y	Y	Y	Y	Y	0	5.06		AT2G18500	ATOFP7	ovate family protein 7 [Source:TAIR;Acc:AT2G18500]	0	1.8	inf	0.0017	0.212942	yes	UP	N	N	Y	Y
AT2G21050	LAX2	like AUXIN RESISTANT 2 [Source:TAIR;Acc:AT2G21050]	2.8	22.8	3.02	0.0341	0.76727	yes	UP	N	N	N	Y	Y	2.57	25.05		AT2G21050	LAX2	like AUXIN RESISTANT 2 [Source:TAIR;Acc:AT2G21050]	4.05	31.2	2.94	0.0368	0.795993	yes	UP	N	N	N	Y	Y	3.65	35		AT2G21050	LAX2	like AUXIN RESISTANT 2 [Source:TAIR;Acc:AT2G21050]	3.87	27.4	2.82	0.0115	0.513266	yes	UP	N	N	N	Y
AT2G25060	ENODL14	early nodulin-like protein 14 [Source:TAIR;Acc:AT2G25060]	3.13	37.1	3.57	0.01435	0.592881	yes	UP	N	N	N	Y	Y	2.87	40.86		AT2G25060	ENODL14	early nodulin-like protein 14 [Source:TAIR;Acc:AT2G25060]	6.99	62.3	3.16	0.0201	0.68031	yes	UP	N	N	N	Y	Y	6.31	69.96		AT2G25060	ENODL14	early nodulin-like protein 14 [Source:TAIR;Acc:AT2G25060]	5.34	50	3.23	0.02515	0.69117	yes	UP	N	N	N	Y
AT2G26330	ER	Leucine-rich receptor-like protein kinase family protein [Source:TAIR;Acc:AT2G26330]	12.4	81.3	2.71	0.0042	0.371837	yes	UP	N	N	Y	Y	Y	11.35	89.38		AT2G26330	ER	Leucine-rich receptor-like protein kinase family protein [Source:TAIR;Acc:AT2G26330]	18.9	98.6	2.39	0.01505	0.618312	yes	UP	N	N	N	Y	Y	17	110.76		AT2G26330	ER	Leucine-rich receptor-like protein kinase family protein [Source:TAIR;Acc:AT2G26330]	16.7	83.2	2.32	0.0106	0.495626	yes	UP	N	N	N	Y
AT2G28780	-	unknown protein; INVOLVED IN: biological_process unknown; LOCATED IN: mitochondrion; EXPRESSED IN: inflorescence meristem, root, flower; EXPRESSED DURING: petal differentiation and expansion stage; CONTAINS InterPro DOMAIN/s: Protein of unknown func /.../UF939, bacterial (InterPro:IPR010343); BEST Arabidopsis thaliana protein match is: unknown protein (TAIR:AT3G09450.1); Has 671 Blast hits to 667…	0	1.72	inf	0.00015	0.0890818	yes	UP	N	Y	Y	Y	Y	0	1.89		AT2G28780	-	unknown protein; INVOLVED IN: biological_process unknown; LOCATED IN: mitochondrion; EXPRESSED IN: inflorescence meristem, root, flower; EXPRESSED DURING: petal differentiation and expansion stage; CONTAINS InterPro DOMAIN/s: Protein of unknown func /.../UF939, bacterial (InterPro:IPR010343); BEST Arabidopsis thaliana protein match is: unknown protein (TAIR:AT3G09450.1); Has 671 Blast hits to 667…	0	2.65	inf	0.00015	0.0426022	yes	UP	Y	Y	Y	Y	Y	0	2.98		AT2G28780	-	unknown protein; INVOLVED IN: biological_process unknown; LOCATED IN: mitochondrion; EXPRESSED IN: inflorescence meristem, root, flower; EXPRESSED DURING: petal differentiation and expansion stage; CONTAINS InterPro DOMAIN/s: Protein of unknown func /.../UF939, bacterial (InterPro:IPR010343); BEST Arabidopsis thaliana protein match is: unknown protein (TAIR:AT3G09450.1); Has 671 Blast hits to 667…	0	3.46	inf	5e-05	0.0316742	yes	UP	Y	Y	Y	Y
AT2G28790	-	Pathogenesis-related thaumatin superfamily protein [Source:TAIR;Acc:AT2G28790]	3.9	115	4.88	0.0047	0.379961	yes	UP	N	N	Y	Y	Y	3.57	126.44		AT2G28790	-	Pathogenesis-related thaumatin superfamily protein [Source:TAIR;Acc:AT2G28790]	7.04	172	4.61	0.00365	0.294358	yes	UP	N	N	Y	Y	Y	6.35	193.36		AT2G28790	-	Pathogenesis-related thaumatin superfamily protein [Source:TAIR;Acc:AT2G28790]	5.11	103	4.34	0.0075	0.423233	yes	UP	N	N	Y	Y
AT2G29890	VLN1	villin-like 1 [Source:TAIR;Acc:AT2G29890]	0.686	5.66	3.05	0.0224	0.700597	yes	UP	N	N	N	Y	Y	0.63	6.22		AT2G29890	VLN1	villin-like 1 [Source:TAIR;Acc:AT2G29890]	0.933	6.61	2.82	0.03095	0.767756	yes	UP	N	N	N	Y	Y	0.84	7.42		AT2G29890	VLN1	villin-like 1 [Source:TAIR;Acc:AT2G29890]	0.615	4.25	2.79	0.0372	0.788062	yes	UP	N	N	N	Y
AT2G32440	KAO2	ent-kaurenoic acid hydroxylase 2 [Source:TAIR;Acc:AT2G32440]	2.91	20.4	2.81	0.02715	0.715169	yes	UP	N	N	N	Y	Y	2.67	22.41		AT2G32440	KAO2	ent-kaurenoic acid hydroxylase 2 [Source:TAIR;Acc:AT2G32440]	2.72	42.2	3.95	0.00435	0.322905	yes	UP	N	N	Y	Y	Y	2.45	47.32		AT2G32440	KAO2	ent-kaurenoic acid hydroxylase 2 [Source:TAIR;Acc:AT2G32440]	3.19	26.9	3.08	0.01945	0.627191	yes	UP	N	N	N	Y
AT2G33830	-	Dormancy/auxin associated family protein [Source:TAIR;Acc:AT2G33830]	13.1	107	3.03	0.00705	0.451523	yes	UP	N	N	Y	Y	Y	12.01	118.14		AT2G33830	-	Dormancy/auxin associated family protein [Source:TAIR;Acc:AT2G33830]	38.9	339	3.12	0.0036	0.294358	yes	UP	N	N	Y	Y	Y	35.1	381.25		AT2G33830	-	Dormancy/auxin associated family protein [Source:TAIR;Acc:AT2G33830]	75.7	443	2.55	0.00415	0.31835	yes	UP	N	N	Y	Y
AT2G33860	ETT	Transcriptional factor B3 family protein / auxin-responsive factor AUX/IAA-related [Source:TAIR;Acc:AT2G33860]	4.48	24.4	2.44	0.0309	0.745912	yes	UP	N	N	N	Y	Y	4.11	26.81		AT2G33860	ETT	Transcriptional factor B3 family protein / auxin-responsive factor AUX/IAA-related [Source:TAIR;Acc:AT2G33860]	5.65	31.4	2.47	0.02925	0.762249	yes	UP	N	N	N	Y	Y	5.1	35.27		AT2G33860	ETT	Transcriptional factor B3 family protein / auxin-responsive factor AUX/IAA-related [Source:TAIR;Acc:AT2G33860]	4.51	23.5	2.38	0.01405	0.561943	yes	UP	N	N	N	Y
AT2G34830	WRKY35	WRKY DNA-binding protein 35 [Source:TAIR;Acc:AT2G34830]	0	2.23	inf	0.0008	0.178164	yes	UP	N	N	Y	Y	Y	0	2.46		AT2G34830	WRKY35	WRKY DNA-binding protein 35 [Source:TAIR;Acc:AT2G34830]	0	3.17	inf	0.0005	0.0830381	yes	UP	N	Y	Y	Y	Y	0	3.56		AT2G34830	WRKY35	WRKY DNA-binding protein 35 [Source:TAIR;Acc:AT2G34830]	0	1.86	inf	0.0008	0.184828	yes	UP	N	N	Y	Y
AT2G35120	-	Single hybrid motif superfamily protein [Source:TAIR;Acc:AT2G35120]	11	67	2.61	0.019	0.655567	yes	UP	N	N	N	Y	Y	10.08	73.64		AT2G35120	-	Single hybrid motif superfamily protein [Source:TAIR;Acc:AT2G35120]	14.5	106	2.87	0.0097	0.517807	yes	UP	N	N	Y	Y	Y	13.11	119.19		AT2G35120	-	Single hybrid motif superfamily protein [Source:TAIR;Acc:AT2G35120]	12.7	65	2.36	0.0356	0.770181	yes	UP	N	N	N	Y
AT2G36350	-	Protein kinase superfamily protein [Source:TAIR;Acc:AT2G36350]	4.13	16	1.95	0.0376	0.784128	yes	UP	N	N	N	Y	Y	3.79	17.55		AT2G36350	-	Protein kinase superfamily protein [Source:TAIR;Acc:AT2G36350]	5.16	21.4	2.05	0.0346	0.777587	yes	UP	N	N	N	Y	Y	4.65	23.99		AT2G36350	-	Protein kinase superfamily protein [Source:TAIR;Acc:AT2G36350]	4.64	19	2.03	0.03785	0.793033	yes	UP	N	N	N	Y
AT2G37630	ATPHAN	myb-like HTH transcriptional regulator family protein [Source:TAIR;Acc:AT2G37630]	6.83	35.8	2.39	0.01375	0.587516	yes	UP	N	N	N	Y	Y	6.26	39.3		AT2G37630	ATPHAN	myb-like HTH transcriptional regulator family protein [Source:TAIR;Acc:AT2G37630]	8.09	42.9	2.4	0.01285	0.57982	yes	UP	N	N	N	Y	Y	7.3	48.09		AT2G37630	ATPHAN	myb-like HTH transcriptional regulator family protein [Source:TAIR;Acc:AT2G37630]	6.5	32.9	2.34	0.01555	0.585002	yes	UP	N	N	N	Y
AT2G37640	ATEXPA3	Barwin-like endoglucanases superfamily protein [Source:TAIR;Acc:AT2G37640]	2.4	47.6	4.31	0.0065	0.433289	yes	UP	N	N	Y	Y	Y	2.2	52.39		AT2G37640	ATEXPA3	Barwin-like endoglucanases superfamily protein [Source:TAIR;Acc:AT2G37640]	5.62	74.7	3.73	0.015	0.617553	yes	UP	N	N	N	Y	Y	5.06	83.95		AT2G37640	ATEXPA3	Barwin-like endoglucanases superfamily protein [Source:TAIR;Acc:AT2G37640]	3.99	47.2	3.56	0.0198	0.630997	yes	UP	N	N	N	Y
AT2G37870	-	Bifunctional inhibitor/lipid-transfer protein/seed storage 2S albumin superfamily protein [Source:TAIR;Acc:AT2G37870]	215	1110	2.37	0.01205	0.559611	yes	UP	N	N	N	Y	Y	196.9	1218.37		AT2G37870	-	Bifunctional inhibitor/lipid-transfer protein/seed storage 2S albumin superfamily protein [Source:TAIR;Acc:AT2G37870]	239	1540	2.69	0.0146	0.612145	yes	UP	N	N	N	Y	Y	215.07	1725.46		AT2G37870	-	Bifunctional inhibitor/lipid-transfer protein/seed storage 2S albumin superfamily protein [Source:TAIR;Acc:AT2G37870]	208	1140	2.45	0.00695	0.407415	yes	UP	N	N	Y	Y
AT2G38120	AUX1	Transmembrane amino acid transporter family protein [Source:TAIR;Acc:AT2G38120]	4.4	27.3	2.63	0.0157	0.614149	yes	UP	N	N	N	Y	Y	4.03	30.05		AT2G38120	AUX1	Transmembrane amino acid transporter family protein [Source:TAIR;Acc:AT2G38120]	8.59	40.3	2.23	0.04885	0.875859	yes	UP	N	N	N	Y	Y	7.74	45.31		AT2G38120	AUX1	Transmembrane amino acid transporter family protein [Source:TAIR;Acc:AT2G38120]	8.09	36.5	2.18	0.02635	0.699272	yes	UP	N	N	N	Y
AT2G39510	-	nodulin MtN21 /EamA-like transporter family protein [Source:TAIR;Acc:AT2G39510]	0	18	inf	5e-05	0.0376885	yes	UP	Y	Y	Y	Y	Y	0	19.74		AT2G39510	-	nodulin MtN21 /EamA-like transporter family protein [Source:TAIR;Acc:AT2G39510]	0	25.4	inf	5e-05	0.0217744	yes	UP	Y	Y	Y	Y	Y	0	28.56		AT2G39510	-	nodulin MtN21 /EamA-like transporter family protein [Source:TAIR;Acc:AT2G39510]	0	18.9	inf	5e-05	0.0316742	yes	UP	Y	Y	Y	Y
AT2G43100	IPMI2	isopropylmalate isomerase 2 [Source:TAIR;Acc:AT2G43100]	23.9	93.6	1.97	0.02295	0.704742	yes	UP	N	N	N	Y	Y	21.88	102.93		AT2G43100	IPMI2	isopropylmalate isomerase 2 [Source:TAIR;Acc:AT2G43100]	16.5	156	3.23	0.00815	0.469752	yes	UP	N	N	Y	Y	Y	14.91	174.75		AT2G43100	IPMI2	isopropylmalate isomerase 2 [Source:TAIR;Acc:AT2G43100]	8.65	62.5	2.85	0.0135	0.55463	yes	UP	N	N	N	Y
AT2G43800	FH2	Actin-binding FH2 (formin homology 2) family protein [Source:TAIR;Acc:AT2G43800]	1.48	19.8	3.74	0.0131	0.583486	yes	UP	N	N	N	Y	Y	1.36	21.83		AT2G43800	FH2	Actin-binding FH2 (formin homology 2) family protein [Source:TAIR;Acc:AT2G43800]	2.43	26.3	3.43	0.0191	0.670793	yes	UP	N	N	N	Y	Y	2.19	29.5		AT2G43800	FH2	Actin-binding FH2 (formin homology 2) family protein [Source:TAIR;Acc:AT2G43800]	1.18	17.6	3.9	0.0114	0.509962	yes	UP	N	N	N	Y
AT2G45190	AFO	Plant-specific transcription factor YABBY family protein [Source:TAIR;Acc:AT2G45190]	7.82	67.8	3.12	0.0063	0.4302	yes	UP	N	N	Y	Y	Y	7.16	74.54		AT2G45190	AFO	Plant-specific transcription factor YABBY family protein [Source:TAIR;Acc:AT2G45190]	13.8	95.5	2.79	0.01655	0.635476	yes	UP	N	N	N	Y	Y	12.43	107.3		AT2G45190	AFO	Plant-specific transcription factor YABBY family protein [Source:TAIR;Acc:AT2G45190]	10.9	74.7	2.78	0.00515	0.356112	yes	UP	N	N	Y	Y
AT3G04290	ATLTL1	Li-tolerant lipase 1 [Source:TAIR;Acc:AT3G04290]	14	74.1	2.41	0.01695	0.625586	yes	UP	N	N	N	Y	Y	12.81	81.58		AT3G04290	ATLTL1	Li-tolerant lipase 1 [Source:TAIR;Acc:AT3G04290]	26.1	88	1.75	0.04715	0.865216	yes	UP	N	N	N	Y	Y	23.55	98.9		AT3G04290	ATLTL1	Li-tolerant lipase 1 [Source:TAIR;Acc:AT3G04290]	20	70	1.8	0.0448	0.822996	yes	UP	N	N	N	Y
AT3G08770	LTP6	lipid transfer protein 6 [Source:TAIR;Acc:AT3G08770]	9.03	343	5.25	0.00095	0.187814	yes	UP	N	N	Y	Y	Y	8.27	377.64		AT3G08770	LTP6	lipid transfer protein 6 [Source:TAIR;Acc:AT3G08770]	21.9	565	4.69	0.0025	0.246193	yes	UP	N	N	Y	Y	Y	19.71	634.21		AT3G08770	LTP6	lipid transfer protein 6 [Source:TAIR;Acc:AT3G08770]	15.3	352	4.53	0.0004	0.124686	yes	UP	N	N	Y	Y
AT3G10020	-	unknown protein; FUNCTIONS IN: molecular_function unknown; INVOLVED IN: response to oxidative stress, anaerobic respiration; LOCATED IN: cellular_component unknown; EXPRESSED IN: 23 plant structures; EXPRESSED DURING: 13 growth stages; Has 47 Blast /.../o 47 proteins in 12 species: Archae - 0; Bacteria - 0; Metazoa - 1; Fungi - 0; Plants - 46; Viruses - 0; Other Eukaryotes - 0 (source: NCBI BLink…	48	247	2.36	0.0102	0.52863	yes	UP	N	N	N	Y	Y	44.03	271.89		AT3G10020	-	unknown protein; FUNCTIONS IN: molecular_function unknown; INVOLVED IN: response to oxidative stress, anaerobic respiration; LOCATED IN: cellular_component unknown; EXPRESSED IN: 23 plant structures; EXPRESSED DURING: 13 growth stages; Has 47 Blast /.../o 47 proteins in 12 species: Archae - 0; Bacteria - 0; Metazoa - 1; Fungi - 0; Plants - 46; Viruses - 0; Other Eukaryotes - 0 (source: NCBI BLink…	122	556	2.19	0.04345	0.8444	yes	UP	N	N	N	Y	Y	109.88	624.32		AT3G10020	-	unknown protein; FUNCTIONS IN: molecular_function unknown; INVOLVED IN: response to oxidative stress, anaerobic respiration; LOCATED IN: cellular_component unknown; EXPRESSED IN: 23 plant structures; EXPRESSED DURING: 13 growth stages; Has 47 Blast /.../o 47 proteins in 12 species: Archae - 0; Bacteria - 0; Metazoa - 1; Fungi - 0; Plants - 46; Viruses - 0; Other Eukaryotes - 0 (source: NCBI BLink…	137	610	2.15	0.02545	0.691268	yes	UP	N	N	N	Y
AT3G12145	FLR1	Leucine-rich repeat (LRR) family protein [Source:TAIR;Acc:AT3G12145]	14.8	55.7	1.91	0.0452	0.825942	yes	UP	N	N	N	Y	Y	13.57	61.38		AT3G12145	FLR1	Leucine-rich repeat (LRR) family protein [Source:TAIR;Acc:AT3G12145]	9.82	106	3.44	0.00385	0.306203	yes	UP	N	N	Y	Y	Y	8.85	119.64		AT3G12145	FLR1	Leucine-rich repeat (LRR) family protein [Source:TAIR;Acc:AT3G12145]	9.28	212	4.51	0.00015	0.0775184	yes	UP	N	Y	Y	Y
AT3G13784	AtcwINV5	cell wall invertase 5 [Source:TAIR;Acc:AT3G13784]	10	72.1	2.84	0.0061	0.423928	yes	UP	N	N	Y	Y	Y	9.21	79.32		AT3G13784	AtcwINV5	cell wall invertase 5 [Source:TAIR;Acc:AT3G13784]	10.3	91.8	3.16	0.0033	0.286151	yes	UP	N	N	Y	Y	Y	9.23	103.09		AT3G13784	AtcwINV5	cell wall invertase 5 [Source:TAIR;Acc:AT3G13784]	9.28	75	3.01	0.00385	0.311137	yes	UP	N	N	Y	Y
AT3G16240	DELTA-TIP	delta tonoplast integral protein [Source:TAIR;Acc:AT3G16240]	53.6	284	2.4	0.0199	0.666667	yes	UP	N	N	N	Y	Y	49.15	312.42		AT3G16240	DELTA-TIP	delta tonoplast integral protein [Source:TAIR;Acc:AT3G16240]	102	568	2.48	0.02925	0.762249	yes	UP	N	N	N	Y	Y	91.85	638.62		AT3G16240	DELTA-TIP	delta tonoplast integral protein [Source:TAIR;Acc:AT3G16240]	142	592	2.06	0.0381	0.793434	yes	UP	N	N	N	Y
AT3G16400	ATMLP-470	nitrile specifier protein 1 [Source:TAIR;Acc:AT3G16400]	4.47	140	4.97	0.0004	0.170417	yes	UP	N	N	Y	Y	Y	4.1	153.92		AT3G16400	ATMLP-470	nitrile specifier protein 1 [Source:TAIR;Acc:AT3G16400]	10.1	150	3.89	0.00225	0.230855	yes	UP	N	N	Y	Y	Y	9.13	168.63		AT3G16400	ATMLP-470	nitrile specifier protein 1 [Source:TAIR;Acc:AT3G16400]	5.46	233	5.42	5e-05	0.0316742	yes	UP	Y	Y	Y	Y
AT3G16410	NSP4	nitrile specifier protein 4 [Source:TAIR;Acc:AT3G16410]	2.13	55.9	4.71	0.00605	0.42195	yes	UP	N	N	Y	Y	Y	1.95	61.51		AT3G16410	NSP4	nitrile specifier protein 4 [Source:TAIR;Acc:AT3G16410]	3.27	65.5	4.33	0.00055	0.0883471	yes	UP	N	Y	Y	Y	Y	2.94	73.55		AT3G16410	NSP4	nitrile specifier protein 4 [Source:TAIR;Acc:AT3G16410]	2.2	78	5.15	0.0001	0.0577588	yes	UP	N	Y	Y	Y
AT3G16470	JR1	Mannose-binding lectin superfamily protein [Source:TAIR;Acc:AT3G16470]	12.3	134	3.45	0.00055	0.172924	yes	UP	N	N	Y	Y	Y	11.24	147.22		AT3G16470	JR1	Mannose-binding lectin superfamily protein [Source:TAIR;Acc:AT3G16470]	12.2	129	3.4	0.00365	0.294358	yes	UP	N	N	Y	Y	Y	11.01	144.81		AT3G16470	JR1	Mannose-binding lectin superfamily protein [Source:TAIR;Acc:AT3G16470]	10.8	136	3.66	0.0008	0.184828	yes	UP	N	N	Y	Y
AT3G17180	scpl33	serine carboxypeptidase-like 33 [Source:TAIR;Acc:AT3G17180]	1.67	14.4	3.11	0.02245	0.700597	yes	UP	N	N	N	Y	Y	1.53	15.89		AT3G17180	scpl33	serine carboxypeptidase-like 33 [Source:TAIR;Acc:AT3G17180]	2.07	18.9	3.19	0.01815	0.655038	yes	UP	N	N	N	Y	Y	1.87	21.25		AT3G17180	scpl33	serine carboxypeptidase-like 33 [Source:TAIR;Acc:AT3G17180]	2.37	18.4	2.96	0.03245	0.751874	yes	UP	N	N	N	Y
AT3G17680	-	Kinase interacting (KIP1-like) family protein [Source:TAIR;Acc:AT3G17680]	1.77	17.8	3.33	0.0155	0.611458	yes	UP	N	N	N	Y	Y	1.62	19.6		AT3G17680	-	Kinase interacting (KIP1-like) family protein [Source:TAIR;Acc:AT3G17680]	1.88	23.5	3.65	0.00915	0.500873	yes	UP	N	N	Y	Y	Y	1.69	26.43		AT3G17680	-	Kinase interacting (KIP1-like) family protein [Source:TAIR;Acc:AT3G17680]	1.91	20.7	3.44	0.01855	0.616387	yes	UP	N	N	N	Y
AT3G18280	-	Bifunctional inhibitor/lipid-transfer protein/seed storage 2S albumin superfamily protein [Source:TAIR;Acc:AT3G18280]	53.4	295	2.47	0.0108	0.540549	yes	UP	N	N	N	Y	Y	48.91	324.13		AT3G18280	-	Bifunctional inhibitor/lipid-transfer protein/seed storage 2S albumin superfamily protein [Source:TAIR;Acc:AT3G18280]	58.7	506	3.11	0.0027	0.256854	yes	UP	N	N	Y	Y	Y	52.97	568.35		AT3G18280	-	Bifunctional inhibitor/lipid-transfer protein/seed storage 2S albumin superfamily protein [Source:TAIR;Acc:AT3G18280]	51.4	339	2.72	0.00325	0.275101	yes	UP	N	N	Y	Y
AT3G20820	-	Leucine-rich repeat (LRR) family protein [Source:TAIR;Acc:AT3G20820]	14	112	3.01	0.00425	0.371837	yes	UP	N	N	Y	Y	Y	12.79	123.59		AT3G20820	-	Leucine-rich repeat (LRR) family protein [Source:TAIR;Acc:AT3G20820]	18	110	2.61	0.0086	0.482906	yes	UP	N	N	Y	Y	Y	16.19	123.61		AT3G20820	-	Leucine-rich repeat (LRR) family protein [Source:TAIR;Acc:AT3G20820]	13.3	77.4	2.55	0.0112	0.506787	yes	UP	N	N	N	Y
AT3G22142	-	Bifunctional inhibitor/lipid-transfer protein/seed storage 2S albumin superfamily protein [Source:TAIR;Acc:AT3G22142]	2	17.1	3.09	0.0067	0.440626	yes	UP	N	N	Y	Y	Y	1.83	18.86		AT3G22142	-	Bifunctional inhibitor/lipid-transfer protein/seed storage 2S albumin superfamily protein [Source:TAIR;Acc:AT3G22142]	2.67	54.5	4.35	0.0008	0.113606	yes	UP	N	N	Y	Y	Y	2.4	61.35		AT3G22142	-	Bifunctional inhibitor/lipid-transfer protein/seed storage 2S albumin superfamily protein [Source:TAIR;Acc:AT3G22142]	2.11	42.5	4.33	0.00105	0.198268	yes	UP	N	N	Y	Y
AT3G22790	-	Kinase interacting (KIP1-like) family protein [Source:TAIR;Acc:AT3G22790]	1.94	12.3	2.66	0.0059	0.415929	yes	UP	N	N	Y	Y	Y	1.78	13.47		AT3G22790	-	Kinase interacting (KIP1-like) family protein [Source:TAIR;Acc:AT3G22790]	3.06	13.6	2.16	0.0284	0.752101	yes	UP	N	N	N	Y	Y	2.75	15.29		AT3G22790	-	Kinase interacting (KIP1-like) family protein [Source:TAIR;Acc:AT3G22790]	2.23	10.1	2.19	0.02575	0.69366	yes	UP	N	N	N	Y
AT3G23430	PHO1	phosphate 1 [Source:TAIR;Acc:AT3G23430]	4.64	31.5	2.77	0.0047	0.379961	yes	UP	N	N	Y	Y	Y	4.25	34.68		AT3G23430	PHO1	phosphate 1 [Source:TAIR;Acc:AT3G23430]	5.03	40.7	3.01	0.01	0.525389	yes	UP	N	N	Y	Y	Y	4.53	45.66		AT3G23430	PHO1	phosphate 1 [Source:TAIR;Acc:AT3G23430]	5.72	42.2	2.88	0.00515	0.356112	yes	UP	N	N	Y	Y
AT3G23670	PAKRP1L	phragmoplast-associated kinesin-related protein, putative [Source:TAIR;Acc:AT3G23670]	0.552	4.66	3.08	0.0248	0.704742	yes	UP	N	N	N	Y	Y	0.51	5.12		AT3G23670	PAKRP1L	phragmoplast-associated kinesin-related protein, putative [Source:TAIR;Acc:AT3G23670]	0.696	4.74	2.77	0.04005	0.825624	yes	UP	N	N	N	Y	Y	0.63	5.32		AT3G23670	PAKRP1L	phragmoplast-associated kinesin-related protein, putative [Source:TAIR;Acc:AT3G23670]	0.553	5.44	3.3	0.0233	0.680901	yes	UP	N	N	N	Y
AT3G23890	TOPII	topoisomerase II [Source:TAIR;Acc:AT3G23890]	0.932	9.29	3.32	0.00315	0.319864	yes	UP	N	N	Y	Y	Y	0.85	10.21		AT3G23890	TOPII	topoisomerase II [Source:TAIR;Acc:AT3G23890]	2.07	10.1	2.29	0.0414	0.828491	yes	UP	N	N	N	Y	Y	1.87	11.35		AT3G23890	TOPII	topoisomerase II [Source:TAIR;Acc:AT3G23890]	1.63	10.6	2.7	0.00455	0.338458	yes	UP	N	N	Y	Y
AT3G25190	-	Vacuolar iron transporter (VIT) family protein [Source:TAIR;Acc:AT3G25190]	0	12.4	inf	5e-05	0.0376885	yes	UP	Y	Y	Y	Y	Y	0	13.62		AT3G25190	-	Vacuolar iron transporter (VIT) family protein [Source:TAIR;Acc:AT3G25190]	0	29.3	inf	5e-05	0.0217744	yes	UP	Y	Y	Y	Y	Y	0	32.88		AT3G25190	-	Vacuolar iron transporter (VIT) family protein [Source:TAIR;Acc:AT3G25190]	0	21.1	inf	5e-05	0.0316742	yes	UP	Y	Y	Y	Y
AT3G26800	-	unknown protein; BEST Arabidopsis thaliana protein match is: unknown protein (TAIR:AT4G36925.1); Has 9 Blast hits to 9 proteins in 3 species: Archae - 0; Bacteria - 0; Metazoa - 0; Fungi - 0; Plants - 9; Viruses - 0; Other Eukaryotes - 0 (source: NC /.../nk). [Source:TAIR;Acc:AT3G26800]	0	2.98	inf	0.02995	0.74078	yes	UP	N	N	N	Y	Y	0	3.27		AT3G26800	-	unknown protein; BEST Arabidopsis thaliana protein match is: unknown protein (TAIR:AT4G36925.1); Has 9 Blast hits to 9 proteins in 3 species: Archae - 0; Bacteria - 0; Metazoa - 0; Fungi - 0; Plants - 9; Viruses - 0; Other Eukaryotes - 0 (source: NC /.../nk). [Source:TAIR;Acc:AT3G26800]	0	5.18	inf	0.01885	0.664395	yes	UP	N	N	N	Y	Y	0	5.81		AT3G26800	-	unknown protein; BEST Arabidopsis thaliana protein match is: unknown protein (TAIR:AT4G36925.1); Has 9 Blast hits to 9 proteins in 3 species: Archae - 0; Bacteria - 0; Metazoa - 0; Fungi - 0; Plants - 9; Viruses - 0; Other Eukaryotes - 0 (source: NC /.../nk). [Source:TAIR;Acc:AT3G26800]	0	2.26	inf	0.03955	0.797605	yes	UP	N	N	N	Y
AT3G29590	AT5MAT	HXXXD-type acyl-transferase family protein [Source:TAIR;Acc:AT3G29590]	12.8	73.2	2.52	0.0101	0.52863	yes	UP	N	N	N	Y	Y	11.71	80.53		AT3G29590	AT5MAT	HXXXD-type acyl-transferase family protein [Source:TAIR;Acc:AT3G29590]	8.64	50.8	2.56	0.0204	0.680405	yes	UP	N	N	N	Y	Y	7.78	57.1		AT3G29590	AT5MAT	HXXXD-type acyl-transferase family protein [Source:TAIR;Acc:AT3G29590]	4.39	34.2	2.96	0.00545	0.367791	yes	UP	N	N	Y	Y
AT3G30340	-	nodulin MtN21 /EamA-like transporter family protein [Source:TAIR;Acc:AT3G30340]	0	1.79	inf	0.00115	0.187814	yes	UP	N	N	Y	Y	Y	0	1.97		AT3G30340	-	nodulin MtN21 /EamA-like transporter family protein [Source:TAIR;Acc:AT3G30340]	0	2.42	inf	0.00075	0.109685	yes	UP	N	N	Y	Y	Y	0	2.71		AT3G30340	-	nodulin MtN21 /EamA-like transporter family protein [Source:TAIR;Acc:AT3G30340]	0	0.777	inf	0.0379	0.793033	yes	UP	N	N	N	Y
AT3G30530	ATBZIP42	basic leucine-zipper 42 [Source:TAIR;Acc:AT3G30530]	0	3.16	inf	0.0251	0.704742	yes	UP	N	N	N	Y	Y	0	3.47		AT3G30530	ATBZIP42	basic leucine-zipper 42 [Source:TAIR;Acc:AT3G30530]	0	3.58	inf	0.0226	0.701163	yes	UP	N	N	N	Y	Y	0	4.02		AT3G30530	ATBZIP42	basic leucine-zipper 42 [Source:TAIR;Acc:AT3G30530]	0	3.1	inf	0.0024	0.233323	yes	UP	N	N	Y	Y
AT3G44970	-	Cytochrome P450 superfamily protein [Source:TAIR;Acc:AT3G44970]	1.6	22.7	3.83	0.01205	0.559611	yes	UP	N	N	N	Y	Y	1.47	24.99		AT3G44970	-	Cytochrome P450 superfamily protein [Source:TAIR;Acc:AT3G44970]	2.66	19.2	2.85	0.03355	0.769882	yes	UP	N	N	N	Y	Y	2.39	21.53		AT3G44970	-	Cytochrome P450 superfamily protein [Source:TAIR;Acc:AT3G44970]	1.95	15.3	2.98	0.03175	0.751213	yes	UP	N	N	N	Y
AT3G53980	-	Bifunctional inhibitor/lipid-transfer protein/seed storage 2S albumin superfamily protein [Source:TAIR;Acc:AT3G53980]	19.9	363	4.19	0.00105	0.187814	yes	UP	N	N	Y	Y	Y	18.22	399.41		AT3G53980	-	Bifunctional inhibitor/lipid-transfer protein/seed storage 2S albumin superfamily protein [Source:TAIR;Acc:AT3G53980]	22.6	495	4.45	0.00045	0.0773566	yes	UP	N	Y	Y	Y	Y	20.4	556.16		AT3G53980	-	Bifunctional inhibitor/lipid-transfer protein/seed storage 2S albumin superfamily protein [Source:TAIR;Acc:AT3G53980]	29.5	389	3.72	0.00055	0.150012	yes	UP	N	N	Y	Y
AT3G60890	ZPR2	protein binding [Source:TAIR;Acc:AT3G60890]	0	4.53	inf	0.02605	0.708083	yes	UP	N	N	N	Y	Y	0	4.98		AT3G60890	ZPR2	protein binding [Source:TAIR;Acc:AT3G60890]	0	11.3	inf	0.01875	0.664395	yes	UP	N	N	N	Y	Y	0	12.7		AT3G60890	ZPR2	protein binding [Source:TAIR;Acc:AT3G60890]	0	2.69	inf	0.0426	0.811425	yes	UP	N	N	N	Y
AT3G63300	FKD1	FORKED 1 [Source:TAIR;Acc:AT3G63300]	1.88	14.5	2.95	0.02935	0.738384	yes	UP	N	N	N	Y	Y	1.72	15.93		AT3G63300	FKD1	FORKED 1 [Source:TAIR;Acc:AT3G63300]	2.31	21.6	3.22	0.0106	0.540694	yes	UP	N	N	N	Y	Y	2.09	24.23		AT3G63300	FKD1	FORKED 1 [Source:TAIR;Acc:AT3G63300]	2.02	15	2.9	0.0255	0.69167	yes	UP	N	N	N	Y
AT4G01985	-	unknown protein; FUNCTIONS IN: molecular_function unknown; INVOLVED IN: biological_process unknown; LOCATED IN: endomembrane system; Has 35333 Blast hits to 34131 proteins in 2444 species: Archae - 798; Bacteria - 22429; Metazoa - 974; Fungi - 991; /.../ - 531; Viruses - 0; Other Eukaryotes - 9610 (source: NCBI BLink). [Source:TAIR;Acc:AT4G01985]	1.73	14.6	3.08	0.0352	0.776936	yes	UP	N	N	N	Y	Y	1.58	16.05		AT4G01985	-	unknown protein; FUNCTIONS IN: molecular_function unknown; INVOLVED IN: biological_process unknown; LOCATED IN: endomembrane system; Has 35333 Blast hits to 34131 proteins in 2444 species: Archae - 798; Bacteria - 22429; Metazoa - 974; Fungi - 991; /.../ - 531; Viruses - 0; Other Eukaryotes - 9610 (source: NCBI BLink). [Source:TAIR;Acc:AT4G01985]	2.87	40	3.8	0.00105	0.135374	yes	UP	N	N	Y	Y	Y	2.59	44.88		AT4G01985	-	unknown protein; FUNCTIONS IN: molecular_function unknown; INVOLVED IN: biological_process unknown; LOCATED IN: endomembrane system; Has 35333 Blast hits to 34131 proteins in 2444 species: Archae - 798; Bacteria - 22429; Metazoa - 974; Fungi - 991; /.../ - 531; Viruses - 0; Other Eukaryotes - 9610 (source: NCBI BLink). [Source:TAIR;Acc:AT4G01985]	1.54	35	4.51	0.00765	0.428008	yes	UP	N	N	Y	Y
AT4G02290	AtGH9B13	glycosyl hydrolase 9B13 [Source:TAIR;Acc:AT4G02290]	1.42	13.2	3.22	0.02015	0.669322	yes	UP	N	N	N	Y	Y	1.3	14.57		AT4G02290	AtGH9B13	glycosyl hydrolase 9B13 [Source:TAIR;Acc:AT4G02290]	2.92	18.8	2.69	0.0475	0.865216	yes	UP	N	N	N	Y	Y	2.63	21.12		AT4G02290	AtGH9B13	glycosyl hydrolase 9B13 [Source:TAIR;Acc:AT4G02290]	0.978	13.2	3.76	0.0124	0.540045	yes	UP	N	N	N	Y
AT4G12880	ENODL19	early nodulin-like protein 19 [Source:TAIR;Acc:AT4G12880]	16.2	77.2	2.25	0.04025	0.80002	yes	UP	N	N	N	Y	Y	14.85	84.9		AT4G12880	ENODL19	early nodulin-like protein 19 [Source:TAIR;Acc:AT4G12880]	18.2	84.1	2.2	0.04505	0.85547	yes	UP	N	N	N	Y	Y	16.43	94.38		AT4G12880	ENODL19	early nodulin-like protein 19 [Source:TAIR;Acc:AT4G12880]	13.3	58.8	2.14	0.04965	0.852522	yes	UP	N	N	N	Y
AT4G14270	CID2	Protein containing PAM2 motif which mediates interaction with the PABC domain of polyadenyl binding proteins. [Source:TAIR;Acc:AT4G14270]	35.2	225	2.67	0.00725	0.453947	yes	UP	N	N	Y	Y	Y	32.32	247.18		AT4G14270	CID2	Protein containing PAM2 motif which mediates interaction with the PABC domain of polyadenyl binding proteins. [Source:TAIR;Acc:AT4G14270]	82.5	325	1.98	0.0353	0.783662	yes	UP	N	N	N	Y	Y	74.34	364.5		AT4G14270	CID2	Protein containing PAM2 motif which mediates interaction with the PABC domain of polyadenyl binding proteins. [Source:TAIR;Acc:AT4G14270]	78.3	246	1.65	0.04075	0.803015	yes	UP	N	N	N	Y
AT4G14465	AHL20	AT-hook motif nuclear-localized protein 20 [Source:TAIR;Acc:AT4G14465]	0	0.95	inf	0.02575	0.704816	yes	UP	N	N	N	Y	Y	0	1.05		AT4G14465	AHL20	AT-hook motif nuclear-localized protein 20 [Source:TAIR;Acc:AT4G14465]	0	4.22	inf	0.0001	0.0321262	yes	UP	Y	Y	Y	Y	Y	0	4.74		AT4G14465	AHL20	AT-hook motif nuclear-localized protein 20 [Source:TAIR;Acc:AT4G14465]	0	4.54	inf	5e-05	0.0316742	yes	UP	Y	Y	Y	Y
AT4G17030	ATEXLB1	expansin-like B1 [Source:TAIR;Acc:AT4G17030]	10.1	123	3.61	0.0048	0.3824	yes	UP	N	N	Y	Y	Y	9.25	135.5		AT4G17030	ATEXLB1	expansin-like B1 [Source:TAIR;Acc:AT4G17030]	11.3	151	3.74	0.0028	0.260055	yes	UP	N	N	Y	Y	Y	10.15	169.02		AT4G17030	ATEXLB1	expansin-like B1 [Source:TAIR;Acc:AT4G17030]	9.63	126	3.71	0.0033	0.275768	yes	UP	N	N	Y	Y
AT4G18670	LRX5	Leucine-rich repeat (LRR) family protein [Source:TAIR;Acc:AT4G18670]	20.4	69	1.76	0.04405	0.816121	yes	UP	N	N	N	Y	Y	18.72	76.03		AT4G18670	LRX5	Leucine-rich repeat (LRR) family protein [Source:TAIR;Acc:AT4G18670]	21.6	82.1	1.93	0.0484	0.873384	yes	UP	N	N	N	Y	Y	19.46	92.37		AT4G18670	LRX5	Leucine-rich repeat (LRR) family protein [Source:TAIR;Acc:AT4G18670]	19.1	74.2	1.96	0.02005	0.630997	yes	UP	N	N	N	Y
AT4G22130	SRF8	STRUBBELIG-receptor family 8 [Source:TAIR;Acc:AT4G22130]	5.59	25.9	2.21	0.02765	0.723819	yes	UP	N	N	N	Y	Y	5.13	28.54		AT4G22130	SRF8	STRUBBELIG-receptor family 8 [Source:TAIR;Acc:AT4G22130]	6.44	32.6	2.34	0.02045	0.680405	yes	UP	N	N	N	Y	Y	5.81	36.54		AT4G22130	SRF8	STRUBBELIG-receptor family 8 [Source:TAIR;Acc:AT4G22130]	4.32	28.3	2.71	0.0065	0.395192	yes	UP	N	N	Y	Y
AT4G22212	-	Arabidopsis defensin-like protein [Source:TAIR;Acc:AT4G22212]	0	1.8	inf	0.0356	0.776936	yes	UP	N	N	N	Y	Y	0	1.97		AT4G22212	-	Arabidopsis defensin-like protein [Source:TAIR;Acc:AT4G22212]	0	1.36	inf	0.0416	0.828491	yes	UP	N	N	N	Y	Y	0	1.52		AT4G22212	-	Arabidopsis defensin-like protein [Source:TAIR;Acc:AT4G22212]	0	1.54	inf	0.0437	0.815761	yes	UP	N	N	N	Y
AT4G23496	SP1L5	SPIRAL1-like5 [Source:TAIR;Acc:AT4G23496]	0	2.32	inf	0.0244	0.704742	yes	UP	N	N	N	Y	Y	0	2.55		AT4G23496	SP1L5	SPIRAL1-like5 [Source:TAIR;Acc:AT4G23496]	0	3.3	inf	0.01765	0.652617	yes	UP	N	N	N	Y	Y	0	3.71		AT4G23496	SP1L5	SPIRAL1-like5 [Source:TAIR;Acc:AT4G23496]	0	1.75	inf	0.0312	0.747202	yes	UP	N	N	N	Y
AT4G26760	MAP65-2	microtubule-associated protein 65-2 [Source:TAIR;Acc:AT4G26760]	3.83	20	2.39	0.0304	0.744089	yes	UP	N	N	N	Y	Y	3.52	22.03		AT4G26760	MAP65-2	microtubule-associated protein 65-2 [Source:TAIR;Acc:AT4G26760]	3.76	23	2.61	0.0162	0.635476	yes	UP	N	N	N	Y	Y	3.39	25.82		AT4G26760	MAP65-2	microtubule-associated protein 65-2 [Source:TAIR;Acc:AT4G26760]	3.15	17.1	2.44	0.0269	0.70452	yes	UP	N	N	N	Y
AT4G27260	GH3.5	Auxin-responsive GH3 family protein [Source:TAIR;Acc:AT4G27260]	10.2	69.9	2.78	0.0041	0.370285	yes	UP	N	N	Y	Y	Y	9.33	76.89		AT4G27260	GH3.5	Auxin-responsive GH3 family protein [Source:TAIR;Acc:AT4G27260]	14.1	75.6	2.43	0.01345	0.594988	yes	UP	N	N	N	Y	Y	12.7	84.92		AT4G27260	GH3.5	Auxin-responsive GH3 family protein [Source:TAIR;Acc:AT4G27260]	15.4	71.2	2.21	0.00835	0.449705	yes	UP	N	N	Y	Y
AT4G31840	ENODL15	early nodulin-like protein 15 [Source:TAIR;Acc:AT4G31840]	4.16	37.4	3.17	0.0235	0.704742	yes	UP	N	N	N	Y	Y	3.81	41.22		AT4G31840	ENODL15	early nodulin-like protein 15 [Source:TAIR;Acc:AT4G31840]	7.94	58.8	2.89	0.0307	0.767756	yes	UP	N	N	N	Y	Y	7.16	66.08		AT4G31840	ENODL15	early nodulin-like protein 15 [Source:TAIR;Acc:AT4G31840]	7	52.8	2.91	0.04275	0.812705	yes	UP	N	N	N	Y
AT4G33270	CDC20.1	Transducin family protein / WD-40 repeat family protein [Source:TAIR;Acc:AT4G33270]	0.913	16.2	4.15	0.0066	0.436982	yes	UP	N	N	Y	Y	Y	0.84	17.85		AT4G33270	CDC20.1	Transducin family protein / WD-40 repeat family protein [Source:TAIR;Acc:AT4G33270]	1.94	20.8	3.43	0.01465	0.612145	yes	UP	N	N	N	Y	Y	1.75	23.39		AT4G33270	CDC20.1	Transducin family protein / WD-40 repeat family protein [Source:TAIR;Acc:AT4G33270]	1.69	13.2	2.96	0.03395	0.761496	yes	UP	N	N	N	Y
AT4G33550	-	Bifunctional inhibitor/lipid-transfer protein/seed storage 2S albumin superfamily protein [Source:TAIR;Acc:AT4G33550]	15.7	399	4.67	0.0019	0.238694	yes	UP	N	N	Y	Y	Y	14.35	439.1		AT4G33550	-	Bifunctional inhibitor/lipid-transfer protein/seed storage 2S albumin superfamily protein [Source:TAIR;Acc:AT4G33550]	24.1	577	4.58	0.0003	0.0632161	yes	UP	N	Y	Y	Y	Y	21.74	648.64		AT4G33550	-	Bifunctional inhibitor/lipid-transfer protein/seed storage 2S albumin superfamily protein [Source:TAIR;Acc:AT4G33550]	20.9	384	4.2	0.00045	0.129957	yes	UP	N	N	Y	Y
AT4G34160	CYCD3_1	CYCLIN D3;1 [Source:TAIR;Acc:AT4G34160]	7.31	55.2	2.92	0.01415	0.591283	yes	UP	N	N	N	Y	Y	6.7	60.69		AT4G34160	CYCD3_1	CYCLIN D3;1 [Source:TAIR;Acc:AT4G34160]	10.7	57	2.41	0.0133	0.593713	yes	UP	N	N	N	Y	Y	9.68	63.98		AT4G34160	CYCD3_1	CYCLIN D3;1 [Source:TAIR;Acc:AT4G34160]	8.76	43.7	2.32	0.01645	0.600456	yes	UP	N	N	N	Y
AT4G35190	LOG5	Putative lysine decarboxylase family protein [Source:TAIR;Acc:AT4G35190]	2.47	32.4	3.71	0.0124	0.567793	yes	UP	N	N	N	Y	Y	2.27	35.61		AT4G35190	LOG5	Putative lysine decarboxylase family protein [Source:TAIR;Acc:AT4G35190]	3.96	48.5	3.61	0.0115	0.55176	yes	UP	N	N	N	Y	Y	3.57	54.43		AT4G35190	LOG5	Putative lysine decarboxylase family protein [Source:TAIR;Acc:AT4G35190]	2.69	28.8	3.42	0.0194	0.627191	yes	UP	N	N	N	Y
AT4G35810	-	2-oxoglutarate (2OG) and Fe(II)-dependent oxygenase superfamily protein [Source:TAIR;Acc:AT4G35810]	0	4.22	inf	0.00075	0.172924	yes	UP	N	N	Y	Y	Y	0	4.64		AT4G35810	-	2-oxoglutarate (2OG) and Fe(II)-dependent oxygenase superfamily protein [Source:TAIR;Acc:AT4G35810]	0	8.73	inf	0.0001	0.0321262	yes	UP	Y	Y	Y	Y	Y	0	9.79		AT4G35810	-	2-oxoglutarate (2OG) and Fe(II)-dependent oxygenase superfamily protein [Source:TAIR;Acc:AT4G35810]	0	1.65	inf	0.0019	0.213213	yes	UP	N	N	Y	Y
AT4G36180	-	Leucine-rich receptor-like protein kinase family protein [Source:TAIR;Acc:AT4G36180]	6.12	26.2	2.1	0.01605	0.614351	yes	UP	N	N	N	Y	Y	5.61	28.89		AT4G36180	-	Leucine-rich receptor-like protein kinase family protein [Source:TAIR;Acc:AT4G36180]	7.24	29.2	2.01	0.041	0.827094	yes	UP	N	N	N	Y	Y	6.52	32.84		AT4G36180	-	Leucine-rich receptor-like protein kinase family protein [Source:TAIR;Acc:AT4G36180]	4.87	23.8	2.29	0.0243	0.689833	yes	UP	N	N	N	Y
AT4G37750	ANT	Integrase-type DNA-binding superfamily protein [Source:TAIR;Acc:AT4G37750]	1.48	26.6	4.16	0.00825	0.48995	yes	UP	N	N	Y	Y	Y	1.36	29.24		AT4G37750	ANT	Integrase-type DNA-binding superfamily protein [Source:TAIR;Acc:AT4G37750]	1.42	52.9	5.22	0.00255	0.248619	yes	UP	N	N	Y	Y	Y	1.28	59.32		AT4G37750	ANT	Integrase-type DNA-binding superfamily protein [Source:TAIR;Acc:AT4G37750]	1.05	30.4	4.86	0.00415	0.31835	yes	UP	N	N	Y	Y
AT4G38660	-	Pathogenesis-related thaumatin superfamily protein [Source:TAIR;Acc:AT4G38660]	3.07	20.2	2.72	0.0435	0.816121	yes	UP	N	N	N	Y	Y	2.81	22.21		AT4G38660	-	Pathogenesis-related thaumatin superfamily protein [Source:TAIR;Acc:AT4G38660]	3.97	29.2	2.88	0.0305	0.766293	yes	UP	N	N	N	Y	Y	3.58	32.81		AT4G38660	-	Pathogenesis-related thaumatin superfamily protein [Source:TAIR;Acc:AT4G38660]	3.63	24.5	2.75	0.01045	0.495626	yes	UP	N	N	N	Y
AT4G39510	CYP96A12	cytochrome P450, family 96, subfamily A, polypeptide 12 [Source:TAIR;Acc:AT4G39510]	1.41	18.4	3.7	0.01085	0.540549	yes	UP	N	N	N	Y	Y	1.29	20.19		AT4G39510	CYP96A12	cytochrome P450, family 96, subfamily A, polypeptide 12 [Source:TAIR;Acc:AT4G39510]	2.96	25.8	3.13	0.02275	0.701163	yes	UP	N	N	N	Y	Y	2.67	29.02		AT4G39510	CYP96A12	cytochrome P450, family 96, subfamily A, polypeptide 12 [Source:TAIR;Acc:AT4G39510]	1.03	18.4	4.16	0.0095	0.469927	yes	UP	N	N	Y	Y
AT5G01210	-	HXXXD-type acyl-transferase family protein [Source:TAIR;Acc:AT5G01210]	7.92	81.4	3.36	0.00125	0.188442	yes	UP	N	N	Y	Y	Y	7.26	89.61		AT5G01210	-	HXXXD-type acyl-transferase family protein [Source:TAIR;Acc:AT5G01210]	12.1	222	4.2	0.0001	0.0321262	yes	UP	Y	Y	Y	Y	Y	10.9	250.02		AT5G01210	-	HXXXD-type acyl-transferase family protein [Source:TAIR;Acc:AT5G01210]	11.5	211	4.2	5e-05	0.0316742	yes	UP	Y	Y	Y	Y
AT5G01870	LTP10	Bifunctional inhibitor/lipid-transfer protein/seed storage 2S albumin superfamily protein [Source:TAIR;Acc:AT5G01870]	5.36	69.3	3.69	0.0095	0.51861	yes	UP	N	N	Y	Y	Y	4.91	76.15		AT5G01870	LTP10	Bifunctional inhibitor/lipid-transfer protein/seed storage 2S albumin superfamily protein [Source:TAIR;Acc:AT5G01870]	13.9	118	3.08	0.0274	0.740631	yes	UP	N	N	N	Y	Y	12.54	132.02		AT5G01870	LTP10	Bifunctional inhibitor/lipid-transfer protein/seed storage 2S albumin superfamily protein [Source:TAIR;Acc:AT5G01870]	4.91	71.3	3.86	0.0112	0.506787	yes	UP	N	N	N	Y
AT5G06150	CYC1BAT	Cyclin family protein [Source:TAIR;Acc:AT5G06150]	0.988	11.5	3.54	0.015	0.603634	yes	UP	N	N	N	Y	Y	0.91	12.64		AT5G06150	CYC1BAT	Cyclin family protein [Source:TAIR;Acc:AT5G06150]	1.58	13.7	3.11	0.02065	0.683578	yes	UP	N	N	N	Y	Y	1.43	15.33		AT5G06150	CYC1BAT	Cyclin family protein [Source:TAIR;Acc:AT5G06150]	2.02	16.9	3.06	0.0303	0.738855	yes	UP	N	N	N	Y
AT5G07030	-	Eukaryotic aspartyl protease family protein [Source:TAIR;Acc:AT5G07030]	6.69	75.6	3.5	0.0008	0.178164	yes	UP	N	N	Y	Y	Y	6.13	83.28		AT5G07030	-	Eukaryotic aspartyl protease family protein [Source:TAIR;Acc:AT5G07030]	11.3	121	3.42	0.0017	0.194824	yes	UP	N	N	Y	Y	Y	10.21	136.33		AT5G07030	-	Eukaryotic aspartyl protease family protein [Source:TAIR;Acc:AT5G07030]	9.62	94.3	3.29	0.00165	0.212942	yes	UP	N	N	Y	Y
AT5G07180	ERL2	ERECTA-like 2 [Source:TAIR;Acc:AT5G07180]	6.33	33.6	2.41	0.0115	0.550747	yes	UP	N	N	N	Y	Y	5.8	36.94		AT5G07180	ERL2	ERECTA-like 2 [Source:TAIR;Acc:AT5G07180]	6.96	38.6	2.47	0.0142	0.607081	yes	UP	N	N	N	Y	Y	6.27	43.3		AT5G07180	ERL2	ERECTA-like 2 [Source:TAIR;Acc:AT5G07180]	4.68	27.8	2.57	0.0129	0.543627	yes	UP	N	N	N	Y
AT5G08000	E13L3	glucan endo-1,3-beta-glucosidase-like protein 3 [Source:TAIR;Acc:AT5G08000]	2.76	43.2	3.97	0.00725	0.453947	yes	UP	N	N	Y	Y	Y	2.53	47.49		AT5G08000	E13L3	glucan endo-1,3-beta-glucosidase-like protein 3 [Source:TAIR;Acc:AT5G08000]	3.69	75	4.34	0.004	0.306203	yes	UP	N	N	Y	Y	Y	3.33	84.23		AT5G08000	E13L3	glucan endo-1,3-beta-glucosidase-like protein 3 [Source:TAIR;Acc:AT5G08000]	2.65	57.6	4.44	0.0061	0.388934	yes	UP	N	N	Y	Y
AT5G08260	scpl35	serine carboxypeptidase-like 35 [Source:TAIR;Acc:AT5G08260]	16.9	96.3	2.51	0.0081	0.483975	yes	UP	N	N	Y	Y	Y	15.48	106		AT5G08260	scpl35	serine carboxypeptidase-like 35 [Source:TAIR;Acc:AT5G08260]	29.7	124	2.06	0.03495	0.78276	yes	UP	N	N	N	Y	Y	26.8	139.54		AT5G08260	scpl35	serine carboxypeptidase-like 35 [Source:TAIR;Acc:AT5G08260]	23.7	113	2.26	0.0074	0.423233	yes	UP	N	N	Y	Y
AT5G10180	AST68	slufate transporter 2;1 [Source:TAIR;Acc:AT5G10180]	27.7	114	2.04	0.03845	0.786579	yes	UP	N	N	N	Y	Y	25.42	125.38		AT5G10180	AST68	slufate transporter 2;1 [Source:TAIR;Acc:AT5G10180]	35.1	126	1.84	0.04935	0.878394	yes	UP	N	N	N	Y	Y	31.63	141.13		AT5G10180	AST68	slufate transporter 2;1 [Source:TAIR;Acc:AT5G10180]	31.6	157	2.32	0.0106	0.495626	yes	UP	N	N	N	Y
AT5G11420	-	Protein of unknown function, DUF642 [Source:TAIR;Acc:AT5G11420]	9.84	68	2.79	0.0076	0.461129	yes	UP	N	N	Y	Y	Y	9.02	74.83		AT5G11420	-	Protein of unknown function, DUF642 [Source:TAIR;Acc:AT5G11420]	14.2	87.7	2.63	0.00975	0.517807	yes	UP	N	N	Y	Y	Y	12.78	98.56		AT5G11420	-	Protein of unknown function, DUF642 [Source:TAIR;Acc:AT5G11420]	10.2	63	2.63	0.00845	0.449705	yes	UP	N	N	Y	Y
AT5G14920	GASA14	Gibberellin-regulated family protein [Source:TAIR;Acc:AT5G14920]	37	279	2.92	0.00285	0.303556	yes	UP	N	N	Y	Y	Y	33.82	307.17		AT5G14920	GASA14	Gibberellin-regulated family protein [Source:TAIR;Acc:AT5G14920]	71.2	639	3.17	0.01435	0.610015	yes	UP	N	N	N	Y	Y	64.16	718.87		AT5G14920	GASA14	Gibberellin-regulated family protein [Source:TAIR;Acc:AT5G14920]	84.3	731	3.12	0.0075	0.423233	yes	UP	N	N	Y	Y
AT5G15230	GASA4	GAST1 protein homolog 4 [Source:TAIR;Acc:AT5G15230]	50.7	462	3.19	0.00095	0.187814	yes	UP	N	N	Y	Y	Y	46.48	508.2		AT5G15230	GASA4	GAST1 protein homolog 4 [Source:TAIR;Acc:AT5G15230]	79.6	590	2.89	0.0033	0.286151	yes	UP	N	N	Y	Y	Y	71.74	662.13		AT5G15230	GASA4	GAST1 protein homolog 4 [Source:TAIR;Acc:AT5G15230]	59.6	333	2.48	0.0031	0.27251	yes	UP	N	N	Y	Y
AT5G15580	LNG1	longifolia1 [Source:TAIR;Acc:AT5G15580]	1.24	11.5	3.21	0.0049	0.384121	yes	UP	N	N	Y	Y	Y	1.14	12.62		AT5G15580	LNG1	longifolia1 [Source:TAIR;Acc:AT5G15580]	2.29	14	2.61	0.0169	0.640598	yes	UP	N	N	N	Y	Y	2.07	15.66		AT5G15580	LNG1	longifolia1 [Source:TAIR;Acc:AT5G15580]	1.34	16.2	3.59	0.00165	0.212942	yes	UP	N	N	Y	Y
AT5G17160	-	unknown protein; BEST Arabidopsis thaliana protein match is: unknown protein (TAIR:AT3G03130.1); Has 14330 Blast hits to 10381 proteins in 896 species: Archae - 94; Bacteria - 2881; Metazoa - 4019; Fungi - 1576; Plants - 515; Viruses - 110; Other Eu /.../es - 5135 (source: NCBI BLink). [Source:TAIR;Acc:AT5G17160]	0.857	15	4.13	0.0063	0.4302	yes	UP	N	N	Y	Y	Y	0.79	16.49		AT5G17160	-	unknown protein; BEST Arabidopsis thaliana protein match is: unknown protein (TAIR:AT3G03130.1); Has 14330 Blast hits to 10381 proteins in 896 species: Archae - 94; Bacteria - 2881; Metazoa - 4019; Fungi - 1576; Plants - 515; Viruses - 110; Other Eu /.../es - 5135 (source: NCBI BLink). [Source:TAIR;Acc:AT5G17160]	2.45	17.1	2.8	0.0438	0.8444	yes	UP	N	N	N	Y	Y	2.21	19.2		AT5G17160	-	unknown protein; BEST Arabidopsis thaliana protein match is: unknown protein (TAIR:AT3G03130.1); Has 14330 Blast hits to 10381 proteins in 896 species: Archae - 94; Bacteria - 2881; Metazoa - 4019; Fungi - 1576; Plants - 515; Viruses - 110; Other Eu /.../es - 5135 (source: NCBI BLink). [Source:TAIR;Acc:AT5G17160]	1.95	17.9	3.2	0.0319	0.751874	yes	UP	N	N	N	Y
AT5G19190	-	unknown protein; BEST Arabidopsis thaliana protein match is: unknown protein (TAIR:AT3G06070.1); Has 1807 Blast hits to 1807 proteins in 277 species: Archae - 0; Bacteria - 0; Metazoa - 736; Fungi - 347; Plants - 385; Viruses - 0; Other Eukaryotes - /.../source: NCBI BLink). [Source:TAIR;Acc:AT5G19190]	5.48	40.8	2.9	0.0287	0.733328	yes	UP	N	N	N	Y	Y	5.02	44.87		AT5G19190	-	unknown protein; BEST Arabidopsis thaliana protein match is: unknown protein (TAIR:AT3G06070.1); Has 1807 Blast hits to 1807 proteins in 277 species: Archae - 0; Bacteria - 0; Metazoa - 736; Fungi - 347; Plants - 385; Viruses - 0; Other Eukaryotes - /.../source: NCBI BLink). [Source:TAIR;Acc:AT5G19190]	34.8	132	1.92	0.04715	0.865216	yes	UP	N	N	N	Y	Y	31.4	147.86		AT5G19190	-	unknown protein; BEST Arabidopsis thaliana protein match is: unknown protein (TAIR:AT3G06070.1); Has 1807 Blast hits to 1807 proteins in 277 species: Archae - 0; Bacteria - 0; Metazoa - 736; Fungi - 347; Plants - 385; Viruses - 0; Other Eukaryotes - /.../source: NCBI BLink). [Source:TAIR;Acc:AT5G19190]	37	131	1.83	0.03735	0.789536	yes	UP	N	N	N	Y
AT5G22740	ATCSLA02	cellulose synthase-like A02 [Source:TAIR;Acc:AT5G22740]	13.4	51.7	1.95	0.0395	0.796421	yes	UP	N	N	N	Y	Y	12.27	56.81		AT5G22740	ATCSLA02	cellulose synthase-like A02 [Source:TAIR;Acc:AT5G22740]	14.1	59.8	2.09	0.0358	0.783662	yes	UP	N	N	N	Y	Y	12.67	67.15		AT5G22740	ATCSLA02	cellulose synthase-like A02 [Source:TAIR;Acc:AT5G22740]	10.9	49.4	2.18	0.018	0.616387	yes	UP	N	N	N	Y
AT5G23820	-	MD-2-related lipid recognition domain-containing protein [Source:TAIR;Acc:AT5G23820]	14.2	91.8	2.69	0.01725	0.631898	yes	UP	N	N	N	Y	Y	13.02	100.92		AT5G23820	-	MD-2-related lipid recognition domain-containing protein [Source:TAIR;Acc:AT5G23820]	18.6	94.4	2.35	0.0331	0.769882	yes	UP	N	N	N	Y	Y	16.74	106.05		AT5G23820	-	MD-2-related lipid recognition domain-containing protein [Source:TAIR;Acc:AT5G23820]	16.8	124	2.89	0.0037	0.302753	yes	UP	N	N	Y	Y
AT5G23940	EMB3009	HXXXD-type acyl-transferase family protein [Source:TAIR;Acc:AT5G23940]	3.25	56.7	4.12	0.00035	0.155893	yes	UP	N	N	Y	Y	Y	2.98	62.35		AT5G23940	EMB3009	HXXXD-type acyl-transferase family protein [Source:TAIR;Acc:AT5G23940]	7.38	62.2	3.07	0.0103	0.535409	yes	UP	N	N	N	Y	Y	6.65	69.85		AT5G23940	EMB3009	HXXXD-type acyl-transferase family protein [Source:TAIR;Acc:AT5G23940]	5.28	58	3.46	0.00105	0.198268	yes	UP	N	N	Y	Y
AT5G24420	PGL5	6-phosphogluconolactonase 5 [Source:TAIR;Acc:AT5G24420]	1.83	18.4	3.33	0.01845	0.647465	yes	UP	N	N	N	Y	Y	1.68	20.29		AT5G24420	PGL5	6-phosphogluconolactonase 5 [Source:TAIR;Acc:AT5G24420]	2.84	18.2	2.68	0.03535	0.783662	yes	UP	N	N	N	Y	Y	2.56	20.43		AT5G24420	PGL5	6-phosphogluconolactonase 5 [Source:TAIR;Acc:AT5G24420]	4.14	32.7	2.98	0.03585	0.771954	yes	UP	N	N	N	Y
AT5G24770	VSP2	vegetative storage protein 2 [Source:TAIR;Acc:AT5G24770]	24.8	294	3.57	0.0007	0.172924	yes	UP	N	N	Y	Y	Y	22.76	323.76		AT5G24770	VSP2	vegetative storage protein 2 [Source:TAIR;Acc:AT5G24770]	31.4	217	2.79	0.0048	0.344563	yes	UP	N	N	Y	Y	Y	28.31	243.97		AT5G24770	VSP2	vegetative storage protein 2 [Source:TAIR;Acc:AT5G24770]	40.8	506	3.63	0.0006	0.155037	yes	UP	N	N	Y	Y
AT5G25460	-	Protein of unknown function, DUF642 [Source:TAIR;Acc:AT5G25460]	13.5	118	3.13	0.0037	0.34695	yes	UP	N	N	Y	Y	Y	12.33	129.55		AT5G25460	-	Protein of unknown function, DUF642 [Source:TAIR;Acc:AT5G25460]	28.9	164	2.51	0.01275	0.579726	yes	UP	N	N	N	Y	Y	26.09	184.59		AT5G25460	-	Protein of unknown function, DUF642 [Source:TAIR;Acc:AT5G25460]	26.2	168	2.68	0.00115	0.203152	yes	UP	N	N	Y	Y
AT5G26850	-	Uncharacterized protein [Source:TAIR;Acc:AT5G26850]	4.13	29.6	2.84	0.005	0.388849	yes	UP	N	N	Y	Y	Y	3.79	32.49		AT5G26850	-	Uncharacterized protein [Source:TAIR;Acc:AT5G26850]	6.89	40.1	2.54	0.0204	0.680405	yes	UP	N	N	N	Y	Y	6.22	45.04		AT5G26850	-	Uncharacterized protein [Source:TAIR;Acc:AT5G26850]	5.42	34.9	2.69	0.0057	0.376891	yes	UP	N	N	Y	Y
AT5G37020	ARF8	auxin response factor 8 [Source:TAIR;Acc:AT5G37020]	6.47	26.5	2.03	0.0206	0.677381	yes	UP	N	N	N	Y	Y	5.93	29.09		AT5G37020	ARF8	auxin response factor 8 [Source:TAIR;Acc:AT5G37020]	8.02	32.7	2.03	0.0421	0.832675	yes	UP	N	N	N	Y	Y	7.23	36.67		AT5G37020	ARF8	auxin response factor 8 [Source:TAIR;Acc:AT5G37020]	5.34	23.6	2.14	0.0288	0.728833	yes	UP	N	N	N	Y
AT5G45670	-	GDSL-like Lipase/Acylhydrolase superfamily protein [Source:TAIR;Acc:AT5G45670]	1.4	28.1	4.33	0.00585	0.413893	yes	UP	N	N	Y	Y	Y	1.28	30.93		AT5G45670	-	GDSL-like Lipase/Acylhydrolase superfamily protein [Source:TAIR;Acc:AT5G45670]	2.39	50.7	4.41	0.005	0.352464	yes	UP	N	N	Y	Y	Y	2.15	56.94		AT5G45670	-	GDSL-like Lipase/Acylhydrolase superfamily protein [Source:TAIR;Acc:AT5G45670]	1.87	32.2	4.11	0.00865	0.452191	yes	UP	N	N	Y	Y
AT5G48360	FH9	Actin-binding FH2 (formin homology 2) family protein [Source:TAIR;Acc:AT5G48360]	2.17	30.1	3.8	0.015	0.603634	yes	UP	N	N	N	Y	Y	1.99	33.08		AT5G48360	FH9	Actin-binding FH2 (formin homology 2) family protein [Source:TAIR;Acc:AT5G48360]	4.45	39.1	3.13	0.00675	0.421273	yes	UP	N	N	Y	Y	Y	4.01	43.87		AT5G48360	FH9	Actin-binding FH2 (formin homology 2) family protein [Source:TAIR;Acc:AT5G48360]	3.64	30.1	3.05	0.0093	0.465902	yes	UP	N	N	Y	Y
AT5G48480	-	Lactoylglutathione lyase / glyoxalase I family protein [Source:TAIR;Acc:AT5G48480]	27.7	127	2.19	0.024	0.704742	yes	UP	N	N	N	Y	Y	25.43	139.61		AT5G48480	-	Lactoylglutathione lyase / glyoxalase I family protein [Source:TAIR;Acc:AT5G48480]	27.6	198	2.84	0.0047	0.342401	yes	UP	N	N	Y	Y	Y	24.91	221.97		AT5G48480	-	Lactoylglutathione lyase / glyoxalase I family protein [Source:TAIR;Acc:AT5G48480]	22.6	144	2.67	0.0079	0.434566	yes	UP	N	N	Y	Y
AT5G48500	-	unknown protein; BEST Arabidopsis thaliana protein match is: unknown protein (TAIR:AT2G10930.1); Has 30201 Blast hits to 17322 proteins in 780 species: Archae - 12; Bacteria - 1396; Metazoa - 17338; Fungi - 3422; Plants - 5037; Viruses - 0; Other Eu /.../es - 2996 (source: NCBI BLink). [Source:TAIR;Acc:AT5G48500]	2.14	23.4	3.45	0.01435	0.592881	yes	UP	N	N	N	Y	Y	1.96	25.73		AT5G48500	-	unknown protein; BEST Arabidopsis thaliana protein match is: unknown protein (TAIR:AT2G10930.1); Has 30201 Blast hits to 17322 proteins in 780 species: Archae - 12; Bacteria - 1396; Metazoa - 17338; Fungi - 3422; Plants - 5037; Viruses - 0; Other Eu /.../es - 2996 (source: NCBI BLink). [Source:TAIR;Acc:AT5G48500]	2.84	39	3.78	0.0074	0.442127	yes	UP	N	N	Y	Y	Y	2.56	43.8		AT5G48500	-	unknown protein; BEST Arabidopsis thaliana protein match is: unknown protein (TAIR:AT2G10930.1); Has 30201 Blast hits to 17322 proteins in 780 species: Archae - 12; Bacteria - 1396; Metazoa - 17338; Fungi - 3422; Plants - 5037; Viruses - 0; Other Eu /.../es - 2996 (source: NCBI BLink). [Source:TAIR;Acc:AT5G48500]	2.06	25.8	3.64	0.01285	0.542685	yes	UP	N	N	N	Y
AT5G52860	ABCG8	ABC-2 type transporter family protein [Source:TAIR;Acc:AT5G52860]	1.56	11.7	2.91	0.0301	0.74108	yes	UP	N	N	N	Y	Y	1.43	12.85		AT5G52860	ABCG8	ABC-2 type transporter family protein [Source:TAIR;Acc:AT5G52860]	2.23	13.5	2.6	0.03685	0.796196	yes	UP	N	N	N	Y	Y	2.01	15.18		AT5G52860	ABCG8	ABC-2 type transporter family protein [Source:TAIR;Acc:AT5G52860]	0.977	9.43	3.27	0.02435	0.689833	yes	UP	N	N	N	Y
AT5G55520	-	CONTAINS InterPro DOMAIN/s: Kinesin-related protein (InterPro:IPR010544); BEST Arabidopsis thaliana protein match is: unknown protein (TAIR:AT4G26660.1); Has 32425 Blast hits to 20462 proteins in 1550 species: Archae - 335; Bacteria - 3392; Metazoa /.../6; Fungi - 2645; Plants - 1561; Viruses - 54; Other Eukaryotes - 7442 (source: NCBI BLink). [Source:TAIR;Acc:AT5G55520]	0.799	5.16	2.69	0.0417	0.812323	yes	UP	N	N	N	Y	Y	0.73	5.67		AT5G55520	-	CONTAINS InterPro DOMAIN/s: Kinesin-related protein (InterPro:IPR010544); BEST Arabidopsis thaliana protein match is: unknown protein (TAIR:AT4G26660.1); Has 32425 Blast hits to 20462 proteins in 1550 species: Archae - 335; Bacteria - 3392; Metazoa /.../6; Fungi - 2645; Plants - 1561; Viruses - 54; Other Eukaryotes - 7442 (source: NCBI BLink). [Source:TAIR;Acc:AT5G55520]	0.752	6.31	3.07	0.0211	0.686872	yes	UP	N	N	N	Y	Y	0.68	7.08		AT5G55520	-	CONTAINS InterPro DOMAIN/s: Kinesin-related protein (InterPro:IPR010544); BEST Arabidopsis thaliana protein match is: unknown protein (TAIR:AT4G26660.1); Has 32425 Blast hits to 20462 proteins in 1550 species: Archae - 335; Bacteria - 3392; Metazoa /.../6; Fungi - 2645; Plants - 1561; Viruses - 54; Other Eukaryotes - 7442 (source: NCBI BLink). [Source:TAIR;Acc:AT5G55520]	0.7	7.43	3.41	0.0206	0.639088	yes	UP	N	N	N	Y
AT5G57130	-	Clp amino terminal domain-containing protein [Source:TAIR;Acc:AT5G57130]	2.65	16.8	2.66	0.0234	0.704742	yes	UP	N	N	N	Y	Y	2.43	18.44		AT5G57130	-	Clp amino terminal domain-containing protein [Source:TAIR;Acc:AT5G57130]	2.82	22.8	3.01	0.0086	0.482906	yes	UP	N	N	Y	Y	Y	2.54	25.56		AT5G57130	-	Clp amino terminal domain-containing protein [Source:TAIR;Acc:AT5G57130]	2.52	20.3	3.01	0.0027	0.248932	yes	UP	N	N	Y	Y
AT5G57520	ZFP2	zinc finger protein 2 [Source:TAIR;Acc:AT5G57520]	0	4.09	inf	0.0011	0.187814	yes	UP	N	N	Y	Y	Y	0	4.5		AT5G57520	ZFP2	zinc finger protein 2 [Source:TAIR;Acc:AT5G57520]	0	11.7	inf	0.00015	0.0426022	yes	UP	Y	Y	Y	Y	Y	0	13.19		AT5G57520	ZFP2	zinc finger protein 2 [Source:TAIR;Acc:AT5G57520]	0	8.17	inf	0.0003	0.111158	yes	UP	N	N	Y	Y
AT5G58960	GIL1	Plant protein of unknown function (DUF641) [Source:TAIR;Acc:AT5G58960]	6.92	55.8	3.01	0.02065	0.677887	yes	UP	N	N	N	Y	Y	6.34	61.33		AT5G58960	GIL1	Plant protein of unknown function (DUF641) [Source:TAIR;Acc:AT5G58960]	9.41	86.9	3.21	0.0279	0.7449	yes	UP	N	N	N	Y	Y	8.48	97.52		AT5G58960	GIL1	Plant protein of unknown function (DUF641) [Source:TAIR;Acc:AT5G58960]	5.68	63.9	3.49	0.00475	0.346768	yes	UP	N	N	Y	Y
AT5G59330	-	Bifunctional inhibitor/lipid-transfer protein/seed storage 2S albumin superfamily protein [Source:TAIR;Acc:AT5G59330]	0	8.82	inf	0.0011	0.187814	yes	UP	N	N	Y	Y	Y	0	9.7		AT5G59330	-	Bifunctional inhibitor/lipid-transfer protein/seed storage 2S albumin superfamily protein [Source:TAIR;Acc:AT5G59330]	0	24.9	inf	0.00015	0.0426022	yes	UP	Y	Y	Y	Y	Y	0	27.94		AT5G59330	-	Bifunctional inhibitor/lipid-transfer protein/seed storage 2S albumin superfamily protein [Source:TAIR;Acc:AT5G59330]	0	7.84	inf	0.00155	0.212942	yes	UP	N	N	Y	Y
AT5G60930	-	P-loop containing nucleoside triphosphate hydrolases superfamily protein [Source:TAIR;Acc:AT5G60930]	0.669	5.54	3.05	0.02915	0.73524	yes	UP	N	N	N	Y	Y	0.61	6.09		AT5G60930	-	P-loop containing nucleoside triphosphate hydrolases superfamily protein [Source:TAIR;Acc:AT5G60930]	0.778	5.91	2.92	0.02935	0.762249	yes	UP	N	N	N	Y	Y	0.7	6.63		AT5G60930	-	P-loop containing nucleoside triphosphate hydrolases superfamily protein [Source:TAIR;Acc:AT5G60930]	0.596	6.1	3.36	0.02055	0.638546	yes	UP	N	N	N	Y
AT5G61480	PXY	Leucine-rich repeat protein kinase family protein [Source:TAIR;Acc:AT5G61480]	4.17	18.7	2.16	0.0203	0.672026	yes	UP	N	N	N	Y	Y	3.82	20.55		AT5G61480	PXY	Leucine-rich repeat protein kinase family protein [Source:TAIR;Acc:AT5G61480]	5.13	25.6	2.32	0.01535	0.624095	yes	UP	N	N	N	Y	Y	4.62	28.72		AT5G61480	PXY	Leucine-rich repeat protein kinase family protein [Source:TAIR;Acc:AT5G61480]	4.6	18.2	1.98	0.0413	0.806561	yes	UP	N	N	N	Y
AT5G62350	-	Plant invertase/pectin methylesterase inhibitor superfamily protein [Source:TAIR;Acc:AT5G62350]	45.9	181	1.98	0.03535	0.776936	yes	UP	N	N	N	Y	Y	42.07	198.85		AT5G62350	-	Plant invertase/pectin methylesterase inhibitor superfamily protein [Source:TAIR;Acc:AT5G62350]	72.5	306	2.08	0.03225	0.768183	yes	UP	N	N	N	Y	Y	65.36	344.39		AT5G62350	-	Plant invertase/pectin methylesterase inhibitor superfamily protein [Source:TAIR;Acc:AT5G62350]	77.7	307	1.98	0.0292	0.730484	yes	UP	N	N	N	Y
AT5G63140	ATPAP29	purple acid phosphatase 29 [Source:TAIR;Acc:AT5G63140]	2.33	20.4	3.13	0.02195	0.699473	yes	UP	N	N	N	Y	Y	2.14	22.42		AT5G63140	ATPAP29	purple acid phosphatase 29 [Source:TAIR;Acc:AT5G63140]	3.54	29.5	3.06	0.022	0.696958	yes	UP	N	N	N	Y	Y	3.19	33.11		AT5G63140	ATPAP29	purple acid phosphatase 29 [Source:TAIR;Acc:AT5G63140]	2.71	23	3.08	0.03	0.738271	yes	UP	N	N	N	Y
AT5G65310	ATHB5	homeobox protein 5 [Source:TAIR;Acc:AT5G65310]	12.1	49	2.02	0.02285	0.704742	yes	UP	N	N	N	Y	Y	11.09	53.93		AT5G65310	ATHB5	homeobox protein 5 [Source:TAIR;Acc:AT5G65310]	11.6	52.8	2.19	0.0277	0.742595	yes	UP	N	N	N	Y	Y	10.42	59.26		AT5G65310	ATHB5	homeobox protein 5 [Source:TAIR;Acc:AT5G65310]	10.6	44.6	2.07	0.01685	0.607157	yes	UP	N	N	N	Y
AT5G65340	-	Protein of unknown function, DUF617 [Source:TAIR;Acc:AT5G65340]	0	1.09	inf	0.03135	0.745912	yes	UP	N	N	N	Y	Y	0	1.21		AT5G65340	-	Protein of unknown function, DUF617 [Source:TAIR;Acc:AT5G65340]	0	1.49	inf	0.026	0.726176	yes	UP	N	N	N	Y	Y	0	1.67		AT5G65340	-	Protein of unknown function, DUF617 [Source:TAIR;Acc:AT5G65340]	0	0.936	inf	0.03955	0.797605	yes	UP	N	N	N	Y
AT1G01480	ACS2	1-amino-cyclopropane-1-carboxylate synthase 2 [Source:TAIR;Acc:AT1G01480]	205	27.7	-2.89	0.0034	0.333166	yes	DOWN	N	N	Y	Y	Y	187.93	30.48		AT1G01480	ACS2	1-amino-cyclopropane-1-carboxylate synthase 2 [Source:TAIR;Acc:AT1G01480]	170	6.65	-4.67	0.00065	0.099516	yes	DOWN	N	Y	Y	Y	Y	152.91	7.47		AT1G01480	ACS2	1-amino-cyclopropane-1-carboxylate synthase 2 [Source:TAIR;Acc:AT1G01480]	177	39	-2.18	0.01105	0.505827	yes	DOWN	N	N	N	Y
AT1G02220	ANAC003	NAC domain containing protein 3 [Source:TAIR;Acc:AT1G02220]	37.9	7.08	-2.42	0.02955	0.739899	yes	DOWN	N	N	N	Y	Y	34.75	7.79		AT1G02220	ANAC003	NAC domain containing protein 3 [Source:TAIR;Acc:AT1G02220]	36.4	7.93	-2.2	0.04415	0.844929	yes	DOWN	N	N	N	Y	Y	32.81	8.9		AT1G02220	ANAC003	NAC domain containing protein 3 [Source:TAIR;Acc:AT1G02220]	42.1	7.26	-2.54	0.02615	0.699272	yes	DOWN	N	N	N	Y
AT1G02520	PGP11	P-glycoprotein 11 [Source:TAIR;Acc:AT1G02520]	130	6.06	-4.43	0.00055	0.172924	yes	DOWN	N	N	Y	Y	Y	119.41	6.66		AT1G02520	PGP11	P-glycoprotein 11 [Source:TAIR;Acc:AT1G02520]	63.9	0.838	-6.25	0.00045	0.0773566	yes	DOWN	N	Y	Y	Y	Y	57.54	0.94		AT1G02520	PGP11	P-glycoprotein 11 [Source:TAIR;Acc:AT1G02520]	49.2	7.28	-2.76	0.004	0.31547	yes	DOWN	N	N	Y	Y
AT1G02820	-	Late embryogenesis abundant 3 (LEA3) family protein [Source:TAIR;Acc:AT1G02820]	86.5	17.2	-2.33	0.03395	0.76727	yes	DOWN	N	N	N	Y	Y	79.28	18.9		AT1G02820	-	Late embryogenesis abundant 3 (LEA3) family protein [Source:TAIR;Acc:AT1G02820]	59.8	6.6	-3.18	0.01855	0.660953	yes	DOWN	N	N	N	Y	Y	53.93	7.41		AT1G02820	-	Late embryogenesis abundant 3 (LEA3) family protein [Source:TAIR;Acc:AT1G02820]	50.3	3.84	-3.71	0.01435	0.569304	yes	DOWN	N	N	N	Y
AT1G02920	ATGSTF7	glutathione S-transferase 7 [Source:TAIR;Acc:AT1G02920]	75.3	15.3	-2.3	0.04015	0.799837	yes	DOWN	N	N	N	Y	Y	69.05	16.84		AT1G02920	ATGSTF7	glutathione S-transferase 7 [Source:TAIR;Acc:AT1G02920]	178	4.52	-5.3	0.00215	0.226524	yes	DOWN	N	N	Y	Y	Y	160.57	5.08		AT1G02920	ATGSTF7	glutathione S-transferase 7 [Source:TAIR;Acc:AT1G02920]	79.1	6.84	-3.53	0.02275	0.672838	yes	DOWN	N	N	N	Y
AT1G03790	SOM	Zinc finger C-x8-C-x5-C-x3-H type family protein [Source:TAIR;Acc:AT1G03790]	54.6	9.78	-2.48	0.0109	0.540549	yes	DOWN	N	N	N	Y	Y	50.1	10.76		AT1G03790	SOM	Zinc finger C-x8-C-x5-C-x3-H type family protein [Source:TAIR;Acc:AT1G03790]	65.7	3.13	-4.39	0.0041	0.311425	yes	DOWN	N	N	Y	Y	Y	59.24	3.52		AT1G03790	SOM	Zinc finger C-x8-C-x5-C-x3-H type family protein [Source:TAIR;Acc:AT1G03790]	72.6	4.1	-4.15	0.00085	0.189685	yes	DOWN	N	N	Y	Y
AT1G04580	AAO4	aldehyde oxidase 4 [Source:TAIR;Acc:AT1G04580]	20.3	1.89	-3.42	0.0047	0.379961	yes	DOWN	N	N	Y	Y	Y	18.64	2.08		AT1G04580	AAO4	aldehyde oxidase 4 [Source:TAIR;Acc:AT1G04580]	14	1.03	-3.77	0.0111	0.54931	yes	DOWN	N	N	N	Y	Y	12.65	1.15		AT1G04580	AAO4	aldehyde oxidase 4 [Source:TAIR;Acc:AT1G04580]	19	2.78	-2.77	0.0056	0.374057	yes	DOWN	N	N	Y	Y
AT1G05100	MAPKKK18	mitogen-activated protein kinase kinase kinase 18 [Source:TAIR;Acc:AT1G05100]	129	22.9	-2.5	0.00815	0.485482	yes	DOWN	N	N	Y	Y	Y	118.23	25.15		AT1G05100	MAPKKK18	mitogen-activated protein kinase kinase kinase 18 [Source:TAIR;Acc:AT1G05100]	134	5.85	-4.52	0.0002	0.0509013	yes	DOWN	N	Y	Y	Y	Y	120.86	6.58		AT1G05100	MAPKKK18	mitogen-activated protein kinase kinase kinase 18 [Source:TAIR;Acc:AT1G05100]	134	25.3	-2.4	0.00505	0.354185	yes	DOWN	N	N	Y	Y
AT1G05340	-	unknown protein; FUNCTIONS IN: molecular_function unknown; INVOLVED IN: biological_process unknown; LOCATED IN: chloroplast; EXPRESSED IN: 14 plant structures; EXPRESSED DURING: 7 growth stages; BEST Arabidopsis thaliana protein match is: unknown pr /.../(TAIR:AT2G32210.1); Has 189 Blast hits to 189 proteins in 27 species: Archae - 0; Bacteria - 0; Metazoa - 0; Fungi - 21; Plants - 168; Viruses -…	332	68.8	-2.27	0.0146	0.596904	yes	DOWN	N	N	N	Y	Y	304.7	75.64		AT1G05340	-	unknown protein; FUNCTIONS IN: molecular_function unknown; INVOLVED IN: biological_process unknown; LOCATED IN: chloroplast; EXPRESSED IN: 14 plant structures; EXPRESSED DURING: 7 growth stages; BEST Arabidopsis thaliana protein match is: unknown pr /.../(TAIR:AT2G32210.1); Has 189 Blast hits to 189 proteins in 27 species: Archae - 0; Bacteria - 0; Metazoa - 0; Fungi - 21; Plants - 168; Viruses -…	396	47	-3.07	0.00365	0.294358	yes	DOWN	N	N	Y	Y	Y	356.54	52.81		AT1G05340	-	unknown protein; FUNCTIONS IN: molecular_function unknown; INVOLVED IN: biological_process unknown; LOCATED IN: chloroplast; EXPRESSED IN: 14 plant structures; EXPRESSED DURING: 7 growth stages; BEST Arabidopsis thaliana protein match is: unknown pr /.../(TAIR:AT2G32210.1); Has 189 Blast hits to 189 proteins in 27 species: Archae - 0; Bacteria - 0; Metazoa - 0; Fungi - 21; Plants - 168; Viruses -…	479	51	-3.23	0.00195	0.215135	yes	DOWN	N	N	Y	Y
AT1G07000	ATEXO70B2	exocyst subunit exo70 family protein B2 [Source:TAIR;Acc:AT1G07000]	38.5	7.18	-2.42	0.01295	0.580351	yes	DOWN	N	N	N	Y	Y	35.31	7.89		AT1G07000	ATEXO70B2	exocyst subunit exo70 family protein B2 [Source:TAIR;Acc:AT1G07000]	33.6	4.62	-2.86	0.01095	0.547124	yes	DOWN	N	N	N	Y	Y	30.24	5.19		AT1G07000	ATEXO70B2	exocyst subunit exo70 family protein B2 [Source:TAIR;Acc:AT1G07000]	33.3	6.62	-2.33	0.018	0.616387	yes	DOWN	N	N	N	Y
AT1G07135	-	glycine-rich protein [Source:TAIR;Acc:AT1G07135]	92.7	16.5	-2.49	0.00865	0.501478	yes	DOWN	N	N	Y	Y	Y	85.05	18.15		AT1G07135	-	glycine-rich protein [Source:TAIR;Acc:AT1G07135]	124	13.9	-3.16	0.0055	0.371667	yes	DOWN	N	N	Y	Y	Y	111.95	15.64		AT1G07135	-	glycine-rich protein [Source:TAIR;Acc:AT1G07135]	122	28.1	-2.12	0.0151	0.575794	yes	DOWN	N	N	N	Y
AT1G07160	-	Protein phosphatase 2C family protein [Source:TAIR;Acc:AT1G07160]	36.2	2.93	-3.63	0.01375	0.587516	yes	DOWN	N	N	N	Y	Y	33.17	3.22		AT1G07160	-	Protein phosphatase 2C family protein [Source:TAIR;Acc:AT1G07160]	32.8	0.939	-5.13	0.04815	0.871279	yes	DOWN	N	N	N	Y	Y	29.54	1.05		AT1G07160	-	Protein phosphatase 2C family protein [Source:TAIR;Acc:AT1G07160]	35	2.47	-3.82	0.0118	0.520738	yes	DOWN	N	N	N	Y
AT1G07180	ATNDI1	alternative NAD(P)H dehydrogenase 1 [Source:TAIR;Acc:AT1G07180]	111	22.2	-2.32	0.01355	0.587506	yes	DOWN	N	N	N	Y	Y	101.9	24.4		AT1G07180	ATNDI1	alternative NAD(P)H dehydrogenase 1 [Source:TAIR;Acc:AT1G07180]	86.1	9.41	-3.19	0.00355	0.293542	yes	DOWN	N	N	Y	Y	Y	77.62	10.56		AT1G07180	ATNDI1	alternative NAD(P)H dehydrogenase 1 [Source:TAIR;Acc:AT1G07180]	84.8	14.6	-2.54	0.0064	0.390321	yes	DOWN	N	N	Y	Y
AT1G09500	-	NAD(P)-binding Rossmann-fold superfamily protein [Source:TAIR;Acc:AT1G09500]	324	53	-2.61	0.01435	0.592881	yes	DOWN	N	N	N	Y	Y	297	58.31		AT1G09500	-	NAD(P)-binding Rossmann-fold superfamily protein [Source:TAIR;Acc:AT1G09500]	424	28.5	-3.89	0.00795	0.466456	yes	DOWN	N	N	Y	Y	Y	381.98	32.01		AT1G09500	-	NAD(P)-binding Rossmann-fold superfamily protein [Source:TAIR;Acc:AT1G09500]	564	58.1	-3.28	0.00425	0.321006	yes	DOWN	N	N	Y	Y
AT1G09560	GLP5	germin-like protein 5 [Source:TAIR;Acc:AT1G09560]	284	77.8	-1.86	0.0289	0.733974	yes	DOWN	N	N	N	Y	Y	259.76	85.64		AT1G09560	GLP5	germin-like protein 5 [Source:TAIR;Acc:AT1G09560]	280	67.6	-2.05	0.033	0.769882	yes	DOWN	N	N	N	Y	Y	252.73	75.91		AT1G09560	GLP5	germin-like protein 5 [Source:TAIR;Acc:AT1G09560]	244	67.1	-1.87	0.02395	0.688624	yes	DOWN	N	N	N	Y
AT1G09935	-	Phosphoglycerate mutase family protein [Source:TAIR;Acc:AT1G09935]	1.54	0	#NAME?	0.0341	0.76727	yes	DOWN	N	N	N	Y	Y	1.41	0		AT1G09935	-	Phosphoglycerate mutase family protein [Source:TAIR;Acc:AT1G09935]	2.27	0	#NAME?	0.0235	0.701163	yes	DOWN	N	N	N	Y	Y	2.04	0		AT1G09935	-	Phosphoglycerate mutase family protein [Source:TAIR;Acc:AT1G09935]	1.64	0	#NAME?	0.03275	0.751874	yes	DOWN	N	N	N	Y
AT1G09940	HEMA2	Glutamyl-tRNA reductase family protein [Source:TAIR;Acc:AT1G09940]	42.7	6.65	-2.68	0.0075	0.461129	yes	DOWN	N	N	Y	Y	Y	39.12	7.32		AT1G09940	HEMA2	Glutamyl-tRNA reductase family protein [Source:TAIR;Acc:AT1G09940]	31.7	4.47	-2.82	0.01325	0.592832	yes	DOWN	N	N	N	Y	Y	28.54	5.02		AT1G09940	HEMA2	Glutamyl-tRNA reductase family protein [Source:TAIR;Acc:AT1G09940]	36.1	4.86	-2.89	0.0042	0.319688	yes	DOWN	N	N	Y	Y
AT1G12110	NRT1.1	nitrate transporter 1.1 [Source:TAIR;Acc:AT1G12110]	105	17.1	-2.62	0.00475	0.379961	yes	DOWN	N	N	Y	Y	Y	96.52	18.79		AT1G12110	NRT1.1	nitrate transporter 1.1 [Source:TAIR;Acc:AT1G12110]	89.8	7.56	-3.57	0.0009	0.121637	yes	DOWN	N	N	Y	Y	Y	80.94	8.49		AT1G12110	NRT1.1	nitrate transporter 1.1 [Source:TAIR;Acc:AT1G12110]	124	14.6	-3.09	0.0021	0.222918	yes	DOWN	N	N	Y	Y
AT1G14520	MIOX1	myo-inositol oxygenase 1 [Source:TAIR;Acc:AT1G14520]	254	33.8	-2.91	0.01095	0.540549	yes	DOWN	N	N	N	Y	Y	232.62	37.19		AT1G14520	MIOX1	myo-inositol oxygenase 1 [Source:TAIR;Acc:AT1G14520]	206	22.5	-3.19	0.0071	0.433454	yes	DOWN	N	N	Y	Y	Y	185.29	25.29		AT1G14520	MIOX1	myo-inositol oxygenase 1 [Source:TAIR;Acc:AT1G14520]	192	21.2	-3.18	0.0013	0.207556	yes	DOWN	N	N	Y	Y
AT1G17170	ATGSTU24	glutathione S-transferase TAU 24 [Source:TAIR;Acc:AT1G17170]	206	24	-3.1	0.0044	0.376555	yes	DOWN	N	N	Y	Y	Y	188.66	26.35		AT1G17170	ATGSTU24	glutathione S-transferase TAU 24 [Source:TAIR;Acc:AT1G17170]	110	7.84	-3.81	0.01215	0.565567	yes	DOWN	N	N	N	Y	Y	98.92	8.8		AT1G17170	ATGSTU24	glutathione S-transferase TAU 24 [Source:TAIR;Acc:AT1G17170]	132	15.3	-3.1	0.00175	0.212942	yes	DOWN	N	N	Y	Y
AT1G18390	-	Protein kinase superfamily protein [Source:TAIR;Acc:AT1G18390]	35.7	5.15	-2.79	0.01265	0.576145	yes	DOWN	N	N	N	Y	Y	32.72	5.66		AT1G18390	-	Protein kinase superfamily protein [Source:TAIR;Acc:AT1G18390]	32.5	3.52	-3.21	0.01385	0.603152	yes	DOWN	N	N	N	Y	Y	29.32	3.96		AT1G18390	-	Protein kinase superfamily protein [Source:TAIR;Acc:AT1G18390]	32	7.36	-2.12	0.0248	0.689833	yes	DOWN	N	N	N	Y
AT1G21520	-	unknown protein; Has 9 Blast hits to 9 proteins in 2 species: Archae - 0; Bacteria - 0; Metazoa - 0; Fungi - 0; Plants - 9; Viruses - 0; Other Eukaryotes - 0 (source: NCBI BLink). [Source:TAIR;Acc:AT1G21520]	172	21.8	-2.98	0.01095	0.540549	yes	DOWN	N	N	N	Y	Y	157.38	24		AT1G21520	-	unknown protein; Has 9 Blast hits to 9 proteins in 2 species: Archae - 0; Bacteria - 0; Metazoa - 0; Fungi - 0; Plants - 9; Viruses - 0; Other Eukaryotes - 0 (source: NCBI BLink). [Source:TAIR;Acc:AT1G21520]	144	11.5	-3.65	0.01065	0.540694	yes	DOWN	N	N	N	Y	Y	129.93	12.91		AT1G21520	-	unknown protein; Has 9 Blast hits to 9 proteins in 2 species: Archae - 0; Bacteria - 0; Metazoa - 0; Fungi - 0; Plants - 9; Viruses - 0; Other Eukaryotes - 0 (source: NCBI BLink). [Source:TAIR;Acc:AT1G21520]	126	22.8	-2.47	0.0273	0.706347	yes	DOWN	N	N	N	Y
AT1G22400	UGT85A1	UDP-Glycosyltransferase superfamily protein [Source:TAIR;Acc:AT1G22400]	100	8.35	-3.59	0.00045	0.172924	yes	DOWN	N	N	Y	Y	Y	92.03	9.17		AT1G22400	UGT85A1	UDP-Glycosyltransferase superfamily protein [Source:TAIR;Acc:AT1G22400]	93.9	6.19	-3.92	0.00165	0.193623	yes	DOWN	N	N	Y	Y	Y	84.62	6.95		AT1G22400	UGT85A1	UDP-Glycosyltransferase superfamily protein [Source:TAIR;Acc:AT1G22400]	125	14.7	-3.08	0.00125	0.204563	yes	DOWN	N	N	Y	Y
AT1G23130	-	Polyketide cyclase/dehydrase and lipid transport superfamily protein [Source:TAIR;Acc:AT1G23130]	309	2.51	-6.95	0.0028	0.301508	yes	DOWN	N	N	Y	Y	Y	283.64	2.76		AT1G23130	-	Polyketide cyclase/dehydrase and lipid transport superfamily protein [Source:TAIR;Acc:AT1G23130]	271	0	#NAME?	5e-05	0.0217744	yes	DOWN	Y	Y	Y	Y	Y	243.92	0		AT1G23130	-	Polyketide cyclase/dehydrase and lipid transport superfamily protein [Source:TAIR;Acc:AT1G23130]	367	0	#NAME?	5e-05	0.0316742	yes	DOWN	Y	Y	Y	Y
AT1G23710	-	Protein of unknown function (DUF1645) [Source:TAIR;Acc:AT1G23710]	203	28.8	-2.81	0.0034	0.333166	yes	DOWN	N	N	Y	Y	Y	185.81	31.69		AT1G23710	-	Protein of unknown function (DUF1645) [Source:TAIR;Acc:AT1G23710]	192	5.94	-5.01	0.0028	0.260055	yes	DOWN	N	N	Y	Y	Y	172.65	6.67		AT1G23710	-	Protein of unknown function (DUF1645) [Source:TAIR;Acc:AT1G23710]	170	30.3	-2.49	0.003	0.269014	yes	DOWN	N	N	Y	Y
AT1G24580	-	RING/U-box superfamily protein [Source:TAIR;Acc:AT1G24580]	181	17.3	-3.39	0.00545	0.401538	yes	DOWN	N	N	Y	Y	Y	166.32	18.96		AT1G24580	-	RING/U-box superfamily protein [Source:TAIR;Acc:AT1G24580]	136	3.67	-5.21	0.04565	0.863516	yes	DOWN	N	N	N	Y	Y	122.24	4.12		AT1G24580	-	RING/U-box superfamily protein [Source:TAIR;Acc:AT1G24580]	119	4.26	-4.81	0.0067	0.396309	yes	DOWN	N	N	Y	Y
AT1G25400	-	unknown protein; BEST Arabidopsis thaliana protein match is: unknown protein (TAIR:AT1G68440.1); Has 21 Blast hits to 21 proteins in 6 species: Archae - 0; Bacteria - 0; Metazoa - 0; Fungi - 0; Plants - 21; Viruses - 0; Other Eukaryotes - 0 (source: /.../BLink). [Source:TAIR;Acc:AT1G25400]	97.7	8.05	-3.6	0.00075	0.172924	yes	DOWN	N	N	Y	Y	Y	89.64	8.85		AT1G25400	-	unknown protein; BEST Arabidopsis thaliana protein match is: unknown protein (TAIR:AT1G68440.1); Has 21 Blast hits to 21 proteins in 6 species: Archae - 0; Bacteria - 0; Metazoa - 0; Fungi - 0; Plants - 21; Viruses - 0; Other Eukaryotes - 0 (source: /.../BLink). [Source:TAIR;Acc:AT1G25400]	88.6	6.08	-3.87	0.00175	0.197096	yes	DOWN	N	N	Y	Y	Y	79.85	6.83		AT1G25400	-	unknown protein; BEST Arabidopsis thaliana protein match is: unknown protein (TAIR:AT1G68440.1); Has 21 Blast hits to 21 proteins in 6 species: Archae - 0; Bacteria - 0; Metazoa - 0; Fungi - 0; Plants - 21; Viruses - 0; Other Eukaryotes - 0 (source: /.../BLink). [Source:TAIR;Acc:AT1G25400]	106	20.4	-2.37	0.01095	0.503597	yes	DOWN	N	N	N	Y
AT1G25550	-	myb-like transcription factor family protein [Source:TAIR;Acc:AT1G25550]	87.5	15.9	-2.46	0.0095	0.51861	yes	DOWN	N	N	Y	Y	Y	80.19	17.46		AT1G25550	-	myb-like transcription factor family protein [Source:TAIR;Acc:AT1G25550]	94.7	12	-2.98	0.00355	0.293542	yes	DOWN	N	N	Y	Y	Y	85.25	13.51		AT1G25550	-	myb-like transcription factor family protein [Source:TAIR;Acc:AT1G25550]	93.5	15.6	-2.58	0.00495	0.350932	yes	DOWN	N	N	Y	Y
AT1G27730	STZ	salt tolerance zinc finger [Source:TAIR;Acc:AT1G27730]	235	49.9	-2.24	0.0169	0.624917	yes	DOWN	N	N	N	Y	Y	215.71	54.98		AT1G27730	STZ	salt tolerance zinc finger [Source:TAIR;Acc:AT1G27730]	282	36.5	-2.95	0.006	0.389344	yes	DOWN	N	N	Y	Y	Y	254.44	41.05		AT1G27730	STZ	salt tolerance zinc finger [Source:TAIR;Acc:AT1G27730]	310	78.7	-1.98	0.0272	0.705619	yes	DOWN	N	N	N	Y
AT1G28380	NSL1	MAC/Perforin domain-containing protein [Source:TAIR;Acc:AT1G28380]	162	28.8	-2.49	0.01275	0.577077	yes	DOWN	N	N	N	Y	Y	148.56	31.73		AT1G28380	NSL1	MAC/Perforin domain-containing protein [Source:TAIR;Acc:AT1G28380]	155	20.1	-2.95	0.0116	0.55176	yes	DOWN	N	N	N	Y	Y	139.78	22.52		AT1G28380	NSL1	MAC/Perforin domain-containing protein [Source:TAIR;Acc:AT1G28380]	147	39.7	-1.89	0.0285	0.724978	yes	DOWN	N	N	N	Y
AT1G28480	GRX480	Thioredoxin superfamily protein [Source:TAIR;Acc:AT1G28480]	175	14	-3.65	0.00245	0.274372	yes	DOWN	N	N	Y	Y	Y	160.84	15.37		AT1G28480	GRX480	Thioredoxin superfamily protein [Source:TAIR;Acc:AT1G28480]	175	3.82	-5.52	0.0397	0.825191	yes	DOWN	N	N	N	Y	Y	157.83	4.28		AT1G28480	GRX480	Thioredoxin superfamily protein [Source:TAIR;Acc:AT1G28480]	153	25.3	-2.6	0.00975	0.476367	yes	DOWN	N	N	Y	Y
AT1G28600	-	GDSL-like Lipase/Acylhydrolase superfamily protein [Source:TAIR;Acc:AT1G28600]	338	87.8	-1.94	0.0423	0.812323	yes	DOWN	N	N	N	Y	Y	309.63	96.61		AT1G28600	-	GDSL-like Lipase/Acylhydrolase superfamily protein [Source:TAIR;Acc:AT1G28600]	257	38.9	-2.72	0.01665	0.635476	yes	DOWN	N	N	N	Y	Y	231.44	43.67		AT1G28600	-	GDSL-like Lipase/Acylhydrolase superfamily protein [Source:TAIR;Acc:AT1G28600]	290	57.1	-2.34	0.0075	0.423233	yes	DOWN	N	N	Y	Y
AT1G29690	CAD1	MAC/Perforin domain-containing protein [Source:TAIR;Acc:AT1G29690]	112	18.7	-2.58	0.0065	0.433289	yes	DOWN	N	N	Y	Y	Y	103.05	20.62		AT1G29690	CAD1	MAC/Perforin domain-containing protein [Source:TAIR;Acc:AT1G29690]	108	15.7	-2.78	0.005	0.352464	yes	DOWN	N	N	Y	Y	Y	97.33	17.61		AT1G29690	CAD1	MAC/Perforin domain-containing protein [Source:TAIR;Acc:AT1G29690]	113	24.2	-2.23	0.01475	0.573259	yes	DOWN	N	N	N	Y
AT1G30700	-	FAD-binding Berberine family protein [Source:TAIR;Acc:AT1G30700]	52	7.31	-2.83	0.0067	0.440626	yes	DOWN	N	N	Y	Y	Y	47.67	8.05		AT1G30700	-	FAD-binding Berberine family protein [Source:TAIR;Acc:AT1G30700]	51.2	2.93	-4.13	0.0088	0.487157	yes	DOWN	N	N	Y	Y	Y	46.09	3.29		AT1G30700	-	FAD-binding Berberine family protein [Source:TAIR;Acc:AT1G30700]	67.1	6.51	-3.36	0.0013	0.207556	yes	DOWN	N	N	Y	Y
AT1G30755	-	Protein of unknown function (DUF668) [Source:TAIR;Acc:AT1G30755]	47.4	8.17	-2.54	0.0143	0.592881	yes	DOWN	N	N	N	Y	Y	43.46	8.99		AT1G30755	-	Protein of unknown function (DUF668) [Source:TAIR;Acc:AT1G30755]	44.7	3.75	-3.58	0.0015	0.179241	yes	DOWN	N	N	Y	Y	Y	40.3	4.21		AT1G30755	-	Protein of unknown function (DUF668) [Source:TAIR;Acc:AT1G30755]	39.7	7.08	-2.49	0.0128	0.542684	yes	DOWN	N	N	N	Y
AT1G31540	-	Disease resistance protein (TIR-NBS-LRR class) family [Source:TAIR;Acc:AT1G31540]	17.7	4.09	-2.11	0.03675	0.784128	yes	DOWN	N	N	N	Y	Y	16.21	4.49		AT1G31540	-	Disease resistance protein (TIR-NBS-LRR class) family [Source:TAIR;Acc:AT1G31540]	17.6	2.46	-2.84	0.0116	0.55176	yes	DOWN	N	N	N	Y	Y	15.86	2.76		AT1G31540	-	Disease resistance protein (TIR-NBS-LRR class) family [Source:TAIR;Acc:AT1G31540]	16.4	4.41	-1.89	0.0294	0.732687	yes	DOWN	N	N	N	Y
AT1G32170	XTR4	xyloglucan endotransglucosylase/hydrolase 30 [Source:TAIR;Acc:AT1G32170]	65	4.35	-3.9	0.01115	0.544932	yes	DOWN	N	N	N	Y	Y	59.63	4.78		AT1G32170	XTR4	xyloglucan endotransglucosylase/hydrolase 30 [Source:TAIR;Acc:AT1G32170]	92	7.42	-3.63	0.0017	0.194824	yes	DOWN	N	N	Y	Y	Y	82.9	8.33		AT1G32170	XTR4	xyloglucan endotransglucosylase/hydrolase 30 [Source:TAIR;Acc:AT1G32170]	138	20.3	-2.77	0.0031	0.27251	yes	DOWN	N	N	Y	Y
AT1G32940	ATSBT3.5	Subtilase family protein [Source:TAIR;Acc:AT1G32940]	151	11	-3.78	0.00035	0.155893	yes	DOWN	N	N	Y	Y	Y	138.57	12.09		AT1G32940	ATSBT3.5	Subtilase family protein [Source:TAIR;Acc:AT1G32940]	89.1	4.85	-4.2	0.00175	0.197096	yes	DOWN	N	N	Y	Y	Y	80.35	5.45		AT1G32940	ATSBT3.5	Subtilase family protein [Source:TAIR;Acc:AT1G32940]	85.6	7.85	-3.45	0.0007	0.169711	yes	DOWN	N	N	Y	Y
AT1G32950	-	Subtilase family protein [Source:TAIR;Acc:AT1G32950]	48.5	1.82	-4.74	0.00475	0.379961	yes	DOWN	N	N	Y	Y	Y	44.44	2		AT1G32950	-	Subtilase family protein [Source:TAIR;Acc:AT1G32950]	19.4	0.525	-5.21	0.04725	0.865216	yes	DOWN	N	N	N	Y	Y	17.46	0.59		AT1G32950	-	Subtilase family protein [Source:TAIR;Acc:AT1G32950]	13.3	0.478	-4.8	0.0079	0.434566	yes	DOWN	N	N	Y	Y
AT1G33960	AIG1	P-loop containing nucleoside triphosphate hydrolases superfamily protein [Source:TAIR;Acc:AT1G33960]	42.1	2.8	-3.91	0.00915	0.510888	yes	DOWN	N	N	Y	Y	Y	38.61	3.07		AT1G33960	AIG1	P-loop containing nucleoside triphosphate hydrolases superfamily protein [Source:TAIR;Acc:AT1G33960]	49.7	3.08	-4.01	0.0081	0.469632	yes	DOWN	N	N	Y	Y	Y	44.8	3.45		AT1G33960	AIG1	P-loop containing nucleoside triphosphate hydrolases superfamily protein [Source:TAIR;Acc:AT1G33960]	32	1.49	-4.43	0.00595	0.38185	yes	DOWN	N	N	Y	Y
AT1G35140	PHI-1	Phosphate-responsive 1 family protein [Source:TAIR;Acc:AT1G35140]	275	12.4	-4.47	0.0003	0.1434	yes	DOWN	N	N	Y	Y	Y	252.15	13.7		AT1G35140	PHI-1	Phosphate-responsive 1 family protein [Source:TAIR;Acc:AT1G35140]	227	8	-4.83	5e-05	0.0217744	yes	DOWN	Y	Y	Y	Y	Y	204.43	8.99		AT1G35140	PHI-1	Phosphate-responsive 1 family protein [Source:TAIR;Acc:AT1G35140]	281	32.7	-3.1	0.00125	0.204563	yes	DOWN	N	N	Y	Y
AT1G42990	ATBZIP60	basic region/leucine zipper motif 60 [Source:TAIR;Acc:AT1G42990]	599	76.8	-2.96	0.0095	0.51861	yes	DOWN	N	N	Y	Y	Y	549.47	84.49		AT1G42990	ATBZIP60	basic region/leucine zipper motif 60 [Source:TAIR;Acc:AT1G42990]	470	41	-3.52	0.003	0.266023	yes	DOWN	N	N	Y	Y	Y	423.61	46.09		AT1G42990	ATBZIP60	basic region/leucine zipper motif 60 [Source:TAIR;Acc:AT1G42990]	419	115	-1.87	0.0322	0.751874	yes	DOWN	N	N	N	Y
AT1G43910	-	P-loop containing nucleoside triphosphate hydrolases superfamily protein [Source:TAIR;Acc:AT1G43910]	691	37.2	-4.22	0.0058	0.411842	yes	DOWN	N	N	Y	Y	Y	634.06	40.89		AT1G43910	-	P-loop containing nucleoside triphosphate hydrolases superfamily protein [Source:TAIR;Acc:AT1G43910]	337	14.5	-4.54	0.0381	0.809811	yes	DOWN	N	N	N	Y	Y	303.58	16.29		AT1G43910	-	P-loop containing nucleoside triphosphate hydrolases superfamily protein [Source:TAIR;Acc:AT1G43910]	283	52.9	-2.42	0.02305	0.676616	yes	DOWN	N	N	N	Y
AT1G48745	-	unknown protein; Has 7 Blast hits to 7 proteins in 3 species: Archae - 0; Bacteria - 0; Metazoa - 0; Fungi - 0; Plants - 7; Viruses - 0; Other Eukaryotes - 0 (source: NCBI BLink). [Source:TAIR;Acc:AT1G48745]	86.7	6.87	-3.66	0.0123	0.565858	yes	DOWN	N	N	N	Y	Y	79.54	7.55		AT1G48745	-	unknown protein; Has 7 Blast hits to 7 proteins in 3 species: Archae - 0; Bacteria - 0; Metazoa - 0; Fungi - 0; Plants - 7; Viruses - 0; Other Eukaryotes - 0 (source: NCBI BLink). [Source:TAIR;Acc:AT1G48745]	54.7	5.25	-3.38	0.01405	0.606471	yes	DOWN	N	N	N	Y	Y	49.33	5.9		AT1G48745	-	unknown protein; Has 7 Blast hits to 7 proteins in 3 species: Archae - 0; Bacteria - 0; Metazoa - 0; Fungi - 0; Plants - 7; Viruses - 0; Other Eukaryotes - 0 (source: NCBI BLink). [Source:TAIR;Acc:AT1G48745]	55.6	12.7	-2.13	0.0484	0.845622	yes	DOWN	N	N	N	Y
AT1G49450	-	Transducin/WD40 repeat-like superfamily protein [Source:TAIR;Acc:AT1G49450]	68.3	13.8	-2.31	0.01615	0.614578	yes	DOWN	N	N	N	Y	Y	62.63	15.14		AT1G49450	-	Transducin/WD40 repeat-like superfamily protein [Source:TAIR;Acc:AT1G49450]	121	2.8	-5.43	0.00235	0.236169	yes	DOWN	N	N	Y	Y	Y	108.84	3.15		AT1G49450	-	Transducin/WD40 repeat-like superfamily protein [Source:TAIR;Acc:AT1G49450]	124	7.93	-3.96	0.00045	0.129957	yes	DOWN	N	N	Y	Y
AT1G50040	-	Protein of unknown function (DUF1005) [Source:TAIR;Acc:AT1G50040]	37.6	5.64	-2.74	0.014	0.590047	yes	DOWN	N	N	N	Y	Y	34.5	6.21		AT1G50040	-	Protein of unknown function (DUF1005) [Source:TAIR;Acc:AT1G50040]	63.6	14.4	-2.15	0.02935	0.762249	yes	DOWN	N	N	N	Y	Y	57.3	16.13		AT1G50040	-	Protein of unknown function (DUF1005) [Source:TAIR;Acc:AT1G50040]	100	28.7	-1.81	0.02975	0.736735	yes	DOWN	N	N	N	Y
AT1G51800	-	Leucine-rich repeat protein kinase family protein [Source:TAIR;Acc:AT1G51800]	73.1	5.96	-3.62	0.0011	0.187814	yes	DOWN	N	N	Y	Y	Y	66.99	6.55		AT1G51800	-	Leucine-rich repeat protein kinase family protein [Source:TAIR;Acc:AT1G51800]	74.8	2.69	-4.8	5e-05	0.0217744	yes	DOWN	Y	Y	Y	Y	Y	67.39	3.03		AT1G51800	-	Leucine-rich repeat protein kinase family protein [Source:TAIR;Acc:AT1G51800]	60.8	3.55	-4.1	0.0004	0.124686	yes	DOWN	N	N	Y	Y
AT1G51820	-	Leucine-rich repeat protein kinase family protein [Source:TAIR;Acc:AT1G51820]	75.4	6.23	-3.6	0.00115	0.187814	yes	DOWN	N	N	Y	Y	Y	69.16	6.86		AT1G51820	-	Leucine-rich repeat protein kinase family protein [Source:TAIR;Acc:AT1G51820]	84.2	1.96	-5.42	0.0021	0.223661	yes	DOWN	N	N	Y	Y	Y	75.9	2.2		AT1G51820	-	Leucine-rich repeat protein kinase family protein [Source:TAIR;Acc:AT1G51820]	80.5	7.48	-3.43	0.0006	0.155037	yes	DOWN	N	N	Y	Y
AT1G52200	PCR8	PLAC8 family protein [Source:TAIR;Acc:AT1G52200]	107	9.82	-3.44	0.0024	0.27346	yes	DOWN	N	N	Y	Y	Y	97.83	10.8		AT1G52200	PCR8	PLAC8 family protein [Source:TAIR;Acc:AT1G52200]	123	4.25	-4.86	0.003	0.266023	yes	DOWN	N	N	Y	Y	Y	111.19	4.77		AT1G52200	PCR8	PLAC8 family protein [Source:TAIR;Acc:AT1G52200]	106	8.39	-3.66	0.00195	0.215135	yes	DOWN	N	N	Y	Y
AT1G52890	ANAC019	NAC domain containing protein 19 [Source:TAIR;Acc:AT1G52890]	234	47.5	-2.3	0.0171	0.629936	yes	DOWN	N	N	N	Y	Y	214.62	52.23		AT1G52890	ANAC019	NAC domain containing protein 19 [Source:TAIR;Acc:AT1G52890]	352	8.65	-5.35	0.0001	0.0321262	yes	DOWN	Y	Y	Y	Y	Y	316.86	9.72		AT1G52890	ANAC019	NAC domain containing protein 19 [Source:TAIR;Acc:AT1G52890]	406	71.7	-2.5	0.0126	0.540045	yes	DOWN	N	N	N	Y
AT1G53470	MSL4	mechanosensitive channel of small conductance-like 4 [Source:TAIR;Acc:AT1G53470]	111	28.4	-1.96	0.03755	0.784128	yes	DOWN	N	N	N	Y	Y	101.66	31.26		AT1G53470	MSL4	mechanosensitive channel of small conductance-like 4 [Source:TAIR;Acc:AT1G53470]	125	21.7	-2.52	0.02535	0.725973	yes	DOWN	N	N	N	Y	Y	112.42	24.39		AT1G53470	MSL4	mechanosensitive channel of small conductance-like 4 [Source:TAIR;Acc:AT1G53470]	149	31.5	-2.24	0.01265	0.540045	yes	DOWN	N	N	N	Y
AT1G54130	RSH3	RELA/SPOT homolog 3 [Source:TAIR;Acc:AT1G54130]	228	37.2	-2.61	0.0177	0.637656	yes	DOWN	N	N	N	Y	Y	209	40.92		AT1G54130	RSH3	RELA/SPOT homolog 3 [Source:TAIR;Acc:AT1G54130]	184	37	-2.31	0.0295	0.762249	yes	DOWN	N	N	N	Y	Y	166.1	41.6		AT1G54130	RSH3	RELA/SPOT homolog 3 [Source:TAIR;Acc:AT1G54130]	201	47.9	-2.07	0.0312	0.747202	yes	DOWN	N	N	N	Y
AT1G54570	-	Esterase/lipase/thioesterase family protein [Source:TAIR;Acc:AT1G54570]	160	33.7	-2.25	0.01555	0.611458	yes	DOWN	N	N	N	Y	Y	146.35	37.01		AT1G54570	-	Esterase/lipase/thioesterase family protein [Source:TAIR;Acc:AT1G54570]	154	29.7	-2.37	0.0309	0.767756	yes	DOWN	N	N	N	Y	Y	138.63	33.35		AT1G54570	-	Esterase/lipase/thioesterase family protein [Source:TAIR;Acc:AT1G54570]	182	37	-2.3	0.01875	0.620932	yes	DOWN	N	N	N	Y
AT1G55450	-	S-adenosyl-L-methionine-dependent methyltransferases superfamily protein [Source:TAIR;Acc:AT1G55450]	95.1	13	-2.88	0.00435	0.376555	yes	DOWN	N	N	Y	Y	Y	87.24	14.27		AT1G55450	-	S-adenosyl-L-methionine-dependent methyltransferases superfamily protein [Source:TAIR;Acc:AT1G55450]	92.2	7.09	-3.7	0.0022	0.228113	yes	DOWN	N	N	Y	Y	Y	83.1	7.97		AT1G55450	-	S-adenosyl-L-methionine-dependent methyltransferases superfamily protein [Source:TAIR;Acc:AT1G55450]	104	18.7	-2.48	0.008	0.4364	yes	DOWN	N	N	Y	Y
AT1G56140	-	Leucine-rich repeat transmembrane protein kinase [Source:TAIR;Acc:AT1G56140]	46.9	10.8	-2.12	0.02355	0.704742	yes	DOWN	N	N	N	Y	Y	43	11.82		AT1G56140	-	Leucine-rich repeat transmembrane protein kinase [Source:TAIR;Acc:AT1G56140]	40.2	9.44	-2.09	0.0333	0.769882	yes	DOWN	N	N	N	Y	Y	36.26	10.6		AT1G56140	-	Leucine-rich repeat transmembrane protein kinase [Source:TAIR;Acc:AT1G56140]	41.2	12.5	-1.72	0.0417	0.809194	yes	DOWN	N	N	N	Y
AT1G56510	WRR4	Disease resistance protein (TIR-NBS-LRR class) [Source:TAIR;Acc:AT1G56510]	99.7	5.85	-4.09	0.00015	0.0890818	yes	DOWN	N	Y	Y	Y	Y	91.44	6.44		AT1G56510	WRR4	Disease resistance protein (TIR-NBS-LRR class) [Source:TAIR;Acc:AT1G56510]	70.7	1.17	-5.91	0.00135	0.16535	yes	DOWN	N	N	Y	Y	Y	63.71	1.32		AT1G56510	WRR4	Disease resistance protein (TIR-NBS-LRR class) [Source:TAIR;Acc:AT1G56510]	87.3	7.06	-3.63	0.0003	0.111158	yes	DOWN	N	N	Y	Y
AT1G57590	-	Pectinacetylesterase family protein [Source:TAIR;Acc:AT1G57590]	224	33	-2.76	0.0078	0.468909	yes	DOWN	N	N	Y	Y	Y	205.35	36.31		AT1G57590	-	Pectinacetylesterase family protein [Source:TAIR;Acc:AT1G57590]	211	22.7	-3.22	0.0028	0.260055	yes	DOWN	N	N	Y	Y	Y	190.46	25.45		AT1G57590	-	Pectinacetylesterase family protein [Source:TAIR;Acc:AT1G57590]	220	22.6	-3.29	0.00095	0.198268	yes	DOWN	N	N	Y	Y
AT1G59590	ZCF37	ZCF37 [Source:TAIR;Acc:AT1G59590]	80.7	10.5	-2.95	0.0121	0.560605	yes	DOWN	N	N	N	Y	Y	74	11.51		AT1G59590	ZCF37	ZCF37 [Source:TAIR;Acc:AT1G59590]	71.2	5.07	-3.81	0.0099	0.522939	yes	DOWN	N	N	Y	Y	Y	64.1	5.69		AT1G59590	ZCF37	ZCF37 [Source:TAIR;Acc:AT1G59590]	50.1	11.9	-2.07	0.0286	0.725642	yes	DOWN	N	N	N	Y
AT1G60190	PUB19	ARM repeat superfamily protein [Source:TAIR;Acc:AT1G60190]	79.6	19.2	-2.05	0.0186	0.647465	yes	DOWN	N	N	N	Y	Y	72.97	21.1		AT1G60190	PUB19	ARM repeat superfamily protein [Source:TAIR;Acc:AT1G60190]	97	1.63	-5.9	0.00085	0.116486	yes	DOWN	N	N	Y	Y	Y	87.35	1.83		AT1G60190	PUB19	ARM repeat superfamily protein [Source:TAIR;Acc:AT1G60190]	102	21.6	-2.24	0.01505	0.575004	yes	DOWN	N	N	N	Y
AT1G62300	WRKY6	WRKY family transcription factor [Source:TAIR;Acc:AT1G62300]	215	19.9	-3.43	0.00085	0.185092	yes	DOWN	N	N	Y	Y	Y	196.71	21.86		AT1G62300	WRKY6	WRKY family transcription factor [Source:TAIR;Acc:AT1G62300]	195	9.2	-4.41	0.00035	0.0699893	yes	DOWN	N	Y	Y	Y	Y	175.7	10.33		AT1G62300	WRKY6	WRKY family transcription factor [Source:TAIR;Acc:AT1G62300]	229	15.5	-3.89	0.0001	0.0577588	yes	DOWN	N	Y	Y	Y
AT1G63720	-	BEST Arabidopsis thaliana protein match is: hydroxyproline-rich glycoprotein family protein (TAIR:AT5G52430.1); Has 490 Blast hits to 394 proteins in 96 species: Archae - 0; Bacteria - 2; Metazoa - 132; Fungi - 88; Plants - 175; Viruses - 14; Other /.../otes - 79 (source: NCBI BLink). [Source:TAIR;Acc:AT1G63720]	59.4	10.4	-2.52	0.02675	0.713017	yes	DOWN	N	N	N	Y	Y	54.47	11.42		AT1G63720	-	BEST Arabidopsis thaliana protein match is: hydroxyproline-rich glycoprotein family protein (TAIR:AT5G52430.1); Has 490 Blast hits to 394 proteins in 96 species: Archae - 0; Bacteria - 2; Metazoa - 132; Fungi - 88; Plants - 175; Viruses - 14; Other /.../otes - 79 (source: NCBI BLink). [Source:TAIR;Acc:AT1G63720]	58.7	6.76	-3.12	0.03115	0.768183	yes	DOWN	N	N	N	Y	Y	52.9	7.6		AT1G63720	-	BEST Arabidopsis thaliana protein match is: hydroxyproline-rich glycoprotein family protein (TAIR:AT5G52430.1); Has 490 Blast hits to 394 proteins in 96 species: Archae - 0; Bacteria - 2; Metazoa - 132; Fungi - 88; Plants - 175; Viruses - 14; Other /.../otes - 79 (source: NCBI BLink). [Source:TAIR;Acc:AT1G63720]	64.3	11.1	-2.54	0.0106	0.495626	yes	DOWN	N	N	N	Y
AT1G63750	-	Disease resistance protein (TIR-NBS-LRR class) family [Source:TAIR;Acc:AT1G63750]	35.6	4.1	-3.12	0.0021	0.25095	yes	DOWN	N	N	Y	Y	Y	32.67	4.51		AT1G63750	-	Disease resistance protein (TIR-NBS-LRR class) family [Source:TAIR;Acc:AT1G63750]	30.9	2.55	-3.6	0.00255	0.248619	yes	DOWN	N	N	Y	Y	Y	27.85	2.86		AT1G63750	-	Disease resistance protein (TIR-NBS-LRR class) family [Source:TAIR;Acc:AT1G63750]	31.4	5.93	-2.4	0.0063	0.389055	yes	DOWN	N	N	Y	Y
AT1G63860	-	Disease resistance protein (TIR-NBS-LRR class) family [Source:TAIR;Acc:AT1G63860]	27	4.73	-2.52	0.013	0.580351	yes	DOWN	N	N	N	Y	Y	24.8	5.2		AT1G63860	-	Disease resistance protein (TIR-NBS-LRR class) family [Source:TAIR;Acc:AT1G63860]	24.2	2.77	-3.13	0.011	0.547124	yes	DOWN	N	N	N	Y	Y	21.77	3.1		AT1G63860	-	Disease resistance protein (TIR-NBS-LRR class) family [Source:TAIR;Acc:AT1G63860]	24.5	6.04	-2.02	0.035	0.767588	yes	DOWN	N	N	N	Y
AT1G64900	CYP89A2	cytochrome P450, family 89, subfamily A, polypeptide 2 [Source:TAIR;Acc:AT1G64900]	319	73.8	-2.11	0.0474	0.836888	yes	DOWN	N	N	N	Y	Y	292.53	81.14		AT1G64900	CYP89A2	cytochrome P450, family 89, subfamily A, polypeptide 2 [Source:TAIR;Acc:AT1G64900]	213	28.9	-2.88	0.0116	0.55176	yes	DOWN	N	N	N	Y	Y	191.71	32.42		AT1G64900	CYP89A2	cytochrome P450, family 89, subfamily A, polypeptide 2 [Source:TAIR;Acc:AT1G64900]	182	38.7	-2.24	0.0126	0.540045	yes	DOWN	N	N	N	Y
AT1G65480	FT	PEBP (phosphatidylethanolamine-binding protein) family protein [Source:TAIR;Acc:AT1G65480]	3.28	0	#NAME?	0.0011	0.187814	yes	DOWN	N	N	Y	Y	Y	3.01	0		AT1G65480	FT	PEBP (phosphatidylethanolamine-binding protein) family protein [Source:TAIR;Acc:AT1G65480]	1.13	0	#NAME?	0.03205	0.768183	yes	DOWN	N	N	N	Y	Y	1.02	0		AT1G65480	FT	PEBP (phosphatidylethanolamine-binding protein) family protein [Source:TAIR;Acc:AT1G65480]	1.68	0	#NAME?	0.00175	0.212942	yes	DOWN	N	N	Y	Y
AT1G65500	-	unknown protein; FUNCTIONS IN: molecular_function unknown; INVOLVED IN: biological_process unknown; LOCATED IN: endomembrane system; EXPRESSED IN: 14 plant structures; EXPRESSED DURING: 9 growth stages; BEST Arabidopsis thaliana protein match is: un /.../protein (TAIR:AT1G65486.1); Has 23 Blast hits to 23 proteins in 2 species: Archae - 0; Bacteria - 0; Metazoa - 0; Fungi - 0; Plants - 23; Viruse…	213	19.6	-3.44	0.002	0.246516	yes	DOWN	N	N	Y	Y	Y	195.14	21.57		AT1G65500	-	unknown protein; FUNCTIONS IN: molecular_function unknown; INVOLVED IN: biological_process unknown; LOCATED IN: endomembrane system; EXPRESSED IN: 14 plant structures; EXPRESSED DURING: 9 growth stages; BEST Arabidopsis thaliana protein match is: un /.../protein (TAIR:AT1G65486.1); Has 23 Blast hits to 23 proteins in 2 species: Archae - 0; Bacteria - 0; Metazoa - 0; Fungi - 0; Plants - 23; Viruse…	238	27.3	-3.12	0.00485	0.34562	yes	DOWN	N	N	Y	Y	Y	214.74	30.67		AT1G65500	-	unknown protein; FUNCTIONS IN: molecular_function unknown; INVOLVED IN: biological_process unknown; LOCATED IN: endomembrane system; EXPRESSED IN: 14 plant structures; EXPRESSED DURING: 9 growth stages; BEST Arabidopsis thaliana protein match is: un /.../protein (TAIR:AT1G65486.1); Has 23 Blast hits to 23 proteins in 2 species: Archae - 0; Bacteria - 0; Metazoa - 0; Fungi - 0; Plants - 23; Viruse…	148	20.3	-2.87	0.00915	0.463113	yes	DOWN	N	N	Y	Y
AT1G65730	YSL7	YELLOW STRIPE like 7 [Source:TAIR;Acc:AT1G65730]	12.6	1.83	-2.78	0.03745	0.784128	yes	DOWN	N	N	N	Y	Y	11.51	2.01		AT1G65730	YSL7	YELLOW STRIPE like 7 [Source:TAIR;Acc:AT1G65730]	15.6	1.39	-3.49	0.01025	0.535409	yes	DOWN	N	N	N	Y	Y	14.07	1.56		AT1G65730	YSL7	YELLOW STRIPE like 7 [Source:TAIR;Acc:AT1G65730]	20.4	2.69	-2.93	0.00755	0.42362	yes	DOWN	N	N	Y	Y
AT1G65845	-	unknown protein; FUNCTIONS IN: molecular_function unknown; INVOLVED IN: biological_process unknown; LOCATED IN: endomembrane system; Has 9 Blast hits to 9 proteins in 2 species: Archae - 0; Bacteria - 0; Metazoa - 0; Fungi - 0; Plants - 9; Viruses - /.../her Eukaryotes - 0 (source: NCBI BLink). [Source:TAIR;Acc:AT1G65845]	246	30.9	-2.99	0.00975	0.524946	yes	DOWN	N	N	Y	Y	Y	225.68	34.05		AT1G65845	-	unknown protein; FUNCTIONS IN: molecular_function unknown; INVOLVED IN: biological_process unknown; LOCATED IN: endomembrane system; Has 9 Blast hits to 9 proteins in 2 species: Archae - 0; Bacteria - 0; Metazoa - 0; Fungi - 0; Plants - 9; Viruses - /.../her Eukaryotes - 0 (source: NCBI BLink). [Source:TAIR;Acc:AT1G65845]	216	13.1	-4.04	0.00665	0.419036	yes	DOWN	N	N	Y	Y	Y	194.42	14.7		AT1G65845	-	unknown protein; FUNCTIONS IN: molecular_function unknown; INVOLVED IN: biological_process unknown; LOCATED IN: endomembrane system; Has 9 Blast hits to 9 proteins in 2 species: Archae - 0; Bacteria - 0; Metazoa - 0; Fungi - 0; Plants - 9; Viruses - /.../her Eukaryotes - 0 (source: NCBI BLink). [Source:TAIR;Acc:AT1G65845]	151	10.2	-3.89	0.01155	0.514329	yes	DOWN	N	N	N	Y
AT1G66920	-	Protein kinase superfamily protein [Source:TAIR;Acc:AT1G66920]	24.4	2.97	-3.04	0.0069	0.443365	yes	DOWN	N	N	Y	Y	Y	22.41	3.26		AT1G66920	-	Protein kinase superfamily protein [Source:TAIR;Acc:AT1G66920]	25.1	1.12	-4.48	0.00345	0.291421	yes	DOWN	N	N	Y	Y	Y	22.62	1.26		AT1G66920	-	Protein kinase superfamily protein [Source:TAIR;Acc:AT1G66920]	23.3	1.85	-3.66	0.0159	0.58914	yes	DOWN	N	N	N	Y
AT1G67856	-	RING/U-box superfamily protein [Source:TAIR;Acc:AT1G67856]	142	19.6	-2.86	0.00345	0.334718	yes	DOWN	N	N	Y	Y	Y	130.48	21.56		AT1G67856	-	RING/U-box superfamily protein [Source:TAIR;Acc:AT1G67856]	147	6.15	-4.57	0.0039	0.306203	yes	DOWN	N	N	Y	Y	Y	132.08	6.9		AT1G67856	-	RING/U-box superfamily protein [Source:TAIR;Acc:AT1G67856]	133	20	-2.74	0.0063	0.389055	yes	DOWN	N	N	Y	Y
AT1G69480	PHO1-H10	EXS (ERD1/XPR1/SYG1) family protein [Source:TAIR;Acc:AT1G69480]	81.6	18	-2.18	0.0111	0.543845	yes	DOWN	N	N	N	Y	Y	74.88	19.75		AT1G69480	PHO1-H10	EXS (ERD1/XPR1/SYG1) family protein [Source:TAIR;Acc:AT1G69480]	136	6.98	-4.29	0.001	0.130647	yes	DOWN	N	N	Y	Y	Y	122.86	7.83		AT1G69480	PHO1-H10	EXS (ERD1/XPR1/SYG1) family protein [Source:TAIR;Acc:AT1G69480]	142	22.7	-2.65	0.00465	0.34201	yes	DOWN	N	N	Y	Y
AT1G69790	-	Protein kinase superfamily protein [Source:TAIR;Acc:AT1G69790]	46.8	5.98	-2.97	0.01025	0.52863	yes	DOWN	N	N	N	Y	Y	42.94	6.57		AT1G69790	-	Protein kinase superfamily protein [Source:TAIR;Acc:AT1G69790]	33.7	3.69	-3.19	0.0275	0.74129	yes	DOWN	N	N	N	Y	Y	30.37	4.14		AT1G69790	-	Protein kinase superfamily protein [Source:TAIR;Acc:AT1G69790]	30.1	7.82	-1.94	0.03945	0.797605	yes	DOWN	N	N	N	Y
AT1G69900	-	Actin cross-linking protein [Source:TAIR;Acc:AT1G69900]	70.6	18.2	-1.96	0.04095	0.807382	yes	DOWN	N	N	N	Y	Y	64.71	20		AT1G69900	-	Actin cross-linking protein [Source:TAIR;Acc:AT1G69900]	64.7	7.08	-3.19	0.0052	0.360086	yes	DOWN	N	N	Y	Y	Y	58.32	7.96		AT1G69900	-	Actin cross-linking protein [Source:TAIR;Acc:AT1G69900]	71.5	15.9	-2.17	0.0174	0.612368	yes	DOWN	N	N	N	Y
AT1G71697	ATCK1	choline kinase 1 [Source:TAIR;Acc:AT1G71697]	35.6	8.96	-1.99	0.03875	0.791065	yes	DOWN	N	N	N	Y	Y	32.66	9.86		AT1G71697	ATCK1	choline kinase 1 [Source:TAIR;Acc:AT1G71697]	43.5	6.7	-2.7	0.01695	0.641253	yes	DOWN	N	N	N	Y	Y	39.16	7.52		AT1G71697	ATCK1	choline kinase 1 [Source:TAIR;Acc:AT1G71697]	46.7	9.27	-2.33	0.01675	0.607157	yes	DOWN	N	N	N	Y
AT1G72520	LOX4	PLAT/LH2 domain-containing lipoxygenase family protein [Source:TAIR;Acc:AT1G72520]	115	13	-3.15	0.0016	0.216254	yes	DOWN	N	N	Y	Y	Y	105.62	14.31		AT1G72520	LOX4	PLAT/LH2 domain-containing lipoxygenase family protein [Source:TAIR;Acc:AT1G72520]	98.4	5.88	-4.07	0.0017	0.194824	yes	DOWN	N	N	Y	Y	Y	88.72	6.6		AT1G72520	LOX4	PLAT/LH2 domain-containing lipoxygenase family protein [Source:TAIR;Acc:AT1G72520]	96.5	21.9	-2.14	0.01775	0.616387	yes	DOWN	N	N	N	Y
AT1G72760	-	Protein kinase superfamily protein [Source:TAIR;Acc:AT1G72760]	53.6	12.7	-2.08	0.02765	0.723819	yes	DOWN	N	N	N	Y	Y	49.13	13.94		AT1G72760	-	Protein kinase superfamily protein [Source:TAIR;Acc:AT1G72760]	64.7	4.61	-3.81	0.00245	0.244962	yes	DOWN	N	N	Y	Y	Y	58.32	5.17		AT1G72760	-	Protein kinase superfamily protein [Source:TAIR;Acc:AT1G72760]	74.6	8.11	-3.2	0.00165	0.212942	yes	DOWN	N	N	Y	Y
AT1G72900	-	Toll-Interleukin-Resistance (TIR) domain-containing protein [Source:TAIR;Acc:AT1G72900]	50.1	7.02	-2.83	0.0119	0.55761	yes	DOWN	N	N	N	Y	Y	45.91	7.72		AT1G72900	-	Toll-Interleukin-Resistance (TIR) domain-containing protein [Source:TAIR;Acc:AT1G72900]	67.2	11.1	-2.6	0.0242	0.709951	yes	DOWN	N	N	N	Y	Y	60.55	12.42		AT1G72900	-	Toll-Interleukin-Resistance (TIR) domain-containing protein [Source:TAIR;Acc:AT1G72900]	125	37.4	-1.74	0.03985	0.800997	yes	DOWN	N	N	N	Y
AT1G72930	TIR	toll/interleukin-1 receptor-like [Source:TAIR;Acc:AT1G72930]	122	33.2	-1.88	0.03025	0.742907	yes	DOWN	N	N	N	Y	Y	112.15	36.49		AT1G72930	TIR	toll/interleukin-1 receptor-like [Source:TAIR;Acc:AT1G72930]	188	27.8	-2.76	0.0071	0.433454	yes	DOWN	N	N	Y	Y	Y	169.11	31.17		AT1G72930	TIR	toll/interleukin-1 receptor-like [Source:TAIR;Acc:AT1G72930]	123	23.2	-2.41	0.0075	0.423233	yes	DOWN	N	N	Y	Y
AT1G74020	SS2	strictosidine synthase 2 [Source:TAIR;Acc:AT1G74020]	122	26.7	-2.19	0.0219	0.699473	yes	DOWN	N	N	N	Y	Y	111.75	29.34		AT1G74020	SS2	strictosidine synthase 2 [Source:TAIR;Acc:AT1G74020]	110	23	-2.25	0.0238	0.704545	yes	DOWN	N	N	N	Y	Y	98.91	25.89		AT1G74020	SS2	strictosidine synthase 2 [Source:TAIR;Acc:AT1G74020]	140	26.1	-2.42	0.00875	0.452191	yes	DOWN	N	N	Y	Y
AT1G74330	-	Protein kinase superfamily protein [Source:TAIR;Acc:AT1G74330]	56.5	8.39	-2.75	0.0068	0.442746	yes	DOWN	N	N	Y	Y	Y	51.83	9.22		AT1G74330	-	Protein kinase superfamily protein [Source:TAIR;Acc:AT1G74330]	44.1	6.47	-2.77	0.0056	0.375833	yes	DOWN	N	N	Y	Y	Y	39.78	7.27		AT1G74330	-	Protein kinase superfamily protein [Source:TAIR;Acc:AT1G74330]	47.2	10	-2.24	0.01275	0.541958	yes	DOWN	N	N	N	Y
AT1G74360	-	Leucine-rich repeat protein kinase family protein [Source:TAIR;Acc:AT1G74360]	27.1	2.97	-3.19	0.0206	0.677381	yes	DOWN	N	N	N	Y	Y	24.88	3.26		AT1G74360	-	Leucine-rich repeat protein kinase family protein [Source:TAIR;Acc:AT1G74360]	25.8	1.43	-4.18	0.0288	0.757575	yes	DOWN	N	N	N	Y	Y	23.26	1.6		AT1G74360	-	Leucine-rich repeat protein kinase family protein [Source:TAIR;Acc:AT1G74360]	33	2.11	-3.97	0.0044	0.331062	yes	DOWN	N	N	Y	Y
AT1G76070	-	unknown protein; FUNCTIONS IN: molecular_function unknown; INVOLVED IN: biological_process unknown; LOCATED IN: plasma membrane; EXPRESSED IN: 8 plant structures; EXPRESSED DURING: LP.04 four leaves visible, 4 anthesis, petal differentiation and exp /.../ stage; BEST Arabidopsis thaliana protein match is: unknown protein (TAIR:AT1G20310.1); Has 66 Blast hits to 66 proteins in 15 species: Archae -…	50.4	9.83	-2.36	0.0379	0.785369	yes	DOWN	N	N	N	Y	Y	46.23	10.81		AT1G76070	-	unknown protein; FUNCTIONS IN: molecular_function unknown; INVOLVED IN: biological_process unknown; LOCATED IN: plasma membrane; EXPRESSED IN: 8 plant structures; EXPRESSED DURING: LP.04 four leaves visible, 4 anthesis, petal differentiation and exp /.../ stage; BEST Arabidopsis thaliana protein match is: unknown protein (TAIR:AT1G20310.1); Has 66 Blast hits to 66 proteins in 15 species: Archae -…	39	5.43	-2.85	0.0417	0.829639	yes	DOWN	N	N	N	Y	Y	35.17	6.1		AT1G76070	-	unknown protein; FUNCTIONS IN: molecular_function unknown; INVOLVED IN: biological_process unknown; LOCATED IN: plasma membrane; EXPRESSED IN: 8 plant structures; EXPRESSED DURING: LP.04 four leaves visible, 4 anthesis, petal differentiation and exp /.../ stage; BEST Arabidopsis thaliana protein match is: unknown protein (TAIR:AT1G20310.1); Has 66 Blast hits to 66 proteins in 15 species: Archae -…	49.9	10.5	-2.25	0.0183	0.616387	yes	DOWN	N	N	N	Y
AT1G76130	ATAMY2	alpha-amylase-like 2 [Source:TAIR;Acc:AT1G76130]	93.9	14.4	-2.71	0.0049	0.384121	yes	DOWN	N	N	Y	Y	Y	86.1	15.83		AT1G76130	ATAMY2	alpha-amylase-like 2 [Source:TAIR;Acc:AT1G76130]	66.6	16.6	-2	0.04115	0.827094	yes	DOWN	N	N	N	Y	Y	60.03	18.66		AT1G76130	ATAMY2	alpha-amylase-like 2 [Source:TAIR;Acc:AT1G76130]	67.4	13.1	-2.36	0.0087	0.452191	yes	DOWN	N	N	Y	Y
AT1G80160	-	Lactoylglutathione lyase / glyoxalase I family protein [Source:TAIR;Acc:AT1G80160]	167	37.3	-2.16	0.01325	0.584425	yes	DOWN	N	N	N	Y	Y	152.77	41.07		AT1G80160	-	Lactoylglutathione lyase / glyoxalase I family protein [Source:TAIR;Acc:AT1G80160]	303	23.8	-3.67	0.0011	0.139979	yes	DOWN	N	N	Y	Y	Y	273.16	26.7		AT1G80160	-	Lactoylglutathione lyase / glyoxalase I family protein [Source:TAIR;Acc:AT1G80160]	431	53.2	-3.02	0.00205	0.218793	yes	DOWN	N	N	Y	Y
AT2G02990	RNS1	ribonuclease 1 [Source:TAIR;Acc:AT2G02990]	42.7	5.37	-2.99	0.033	0.763558	yes	DOWN	N	N	N	Y	Y	39.14	5.9		AT2G02990	RNS1	ribonuclease 1 [Source:TAIR;Acc:AT2G02990]	73.8	6.23	-3.57	0.01155	0.55176	yes	DOWN	N	N	N	Y	Y	66.51	6.99		AT2G02990	RNS1	ribonuclease 1 [Source:TAIR;Acc:AT2G02990]	73.5	12.5	-2.55	0.02705	0.70452	yes	DOWN	N	N	N	Y
AT2G17760	-	Eukaryotic aspartyl protease family protein [Source:TAIR;Acc:AT2G17760]	92.1	24.1	-1.93	0.03935	0.796421	yes	DOWN	N	N	N	Y	Y	84.43	26.55		AT2G17760	-	Eukaryotic aspartyl protease family protein [Source:TAIR;Acc:AT2G17760]	103	20.9	-2.3	0.0212	0.687671	yes	DOWN	N	N	N	Y	Y	92.62	23.43		AT2G17760	-	Eukaryotic aspartyl protease family protein [Source:TAIR;Acc:AT2G17760]	98.2	22.9	-2.1	0.0121	0.531588	yes	DOWN	N	N	N	Y
AT2G18193	-	P-loop containing nucleoside triphosphate hydrolases superfamily protein [Source:TAIR;Acc:AT2G18193]	390	28.1	-3.79	0.0014	0.205921	yes	DOWN	N	N	Y	Y	Y	357.35	30.89		AT2G18193	-	P-loop containing nucleoside triphosphate hydrolases superfamily protein [Source:TAIR;Acc:AT2G18193]	169	6.27	-4.75	0.0006	0.0940656	yes	DOWN	N	Y	Y	Y	Y	152.18	7.03		AT2G18193	-	P-loop containing nucleoside triphosphate hydrolases superfamily protein [Source:TAIR;Acc:AT2G18193]	170	46.1	-1.88	0.03265	0.751874	yes	DOWN	N	N	N	Y
AT2G19190	FRK1	FLG22-induced receptor-like kinase 1 [Source:TAIR;Acc:AT2G19190]	78.8	5.14	-3.94	0.0002	0.105935	yes	DOWN	N	N	Y	Y	Y	72.25	5.65		AT2G19190	FRK1	FLG22-induced receptor-like kinase 1 [Source:TAIR;Acc:AT2G19190]	102	2.76	-5.21	5e-05	0.0217744	yes	DOWN	Y	Y	Y	Y	Y	92.22	3.09		AT2G19190	FRK1	FLG22-induced receptor-like kinase 1 [Source:TAIR;Acc:AT2G19190]	96.3	4.1	-4.55	0.0002	0.08728	yes	DOWN	N	Y	Y	Y
AT2G20142	-	Toll-Interleukin-Resistance (TIR) domain family protein [Source:TAIR;Acc:AT2G20142]	42.9	4	-3.42	0.0182	0.64328	yes	DOWN	N	N	N	Y	Y	39.3	4.4		AT2G20142	-	Toll-Interleukin-Resistance (TIR) domain family protein [Source:TAIR;Acc:AT2G20142]	41	3.56	-3.52	0.00965	0.517807	yes	DOWN	N	N	Y	Y	Y	36.91	4		AT2G20142	-	Toll-Interleukin-Resistance (TIR) domain family protein [Source:TAIR;Acc:AT2G20142]	33.4	6.9	-2.27	0.03725	0.788271	yes	DOWN	N	N	N	Y
AT2G20800	NDB4	NAD(P)H dehydrogenase B4 [Source:TAIR;Acc:AT2G20800]	100	5.05	-4.31	0.0012	0.188141	yes	DOWN	N	N	Y	Y	Y	92.13	5.55		AT2G20800	NDB4	NAD(P)H dehydrogenase B4 [Source:TAIR;Acc:AT2G20800]	35.7	0.662	-5.75	0.0429	0.840711	yes	DOWN	N	N	N	Y	Y	32.21	0.74		AT2G20800	NDB4	NAD(P)H dehydrogenase B4 [Source:TAIR;Acc:AT2G20800]	28.3	5.57	-2.34	0.01565	0.585399	yes	DOWN	N	N	N	Y
AT2G21510	-	DNAJ heat shock N-terminal domain-containing protein [Source:TAIR;Acc:AT2G21510]	40	6.86	-2.54	0.0228	0.704742	yes	DOWN	N	N	N	Y	Y	36.65	7.54		AT2G21510	-	DNAJ heat shock N-terminal domain-containing protein [Source:TAIR;Acc:AT2G21510]	26.9	6.06	-2.15	0.039	0.820729	yes	DOWN	N	N	N	Y	Y	24.21	6.8		AT2G21510	-	DNAJ heat shock N-terminal domain-containing protein [Source:TAIR;Acc:AT2G21510]	29.1	4.98	-2.54	0.0168	0.607157	yes	DOWN	N	N	N	Y
AT2G22470	AGP2	arabinogalactan protein 2 [Source:TAIR;Acc:AT2G22470]	956	150	-2.67	0.0053	0.40104	yes	DOWN	N	N	Y	Y	Y	875.96	165.06		AT2G22470	AGP2	arabinogalactan protein 2 [Source:TAIR;Acc:AT2G22470]	742	119	-2.64	0.0074	0.442127	yes	DOWN	N	N	Y	Y	Y	668.47	133.5		AT2G22470	AGP2	arabinogalactan protein 2 [Source:TAIR;Acc:AT2G22470]	1290	151	-3.1	0.00265	0.245475	yes	DOWN	N	N	Y	Y
AT2G22500	UCP5	uncoupling protein 5 [Source:TAIR;Acc:AT2G22500]	101	25.2	-1.99	0.0343	0.769121	yes	DOWN	N	N	N	Y	Y	92.21	27.78		AT2G22500	UCP5	uncoupling protein 5 [Source:TAIR;Acc:AT2G22500]	87.6	19.6	-2.16	0.02785	0.744579	yes	DOWN	N	N	N	Y	Y	78.97	22		AT2G22500	UCP5	uncoupling protein 5 [Source:TAIR;Acc:AT2G22500]	79.3	20.5	-1.95	0.03155	0.750096	yes	DOWN	N	N	N	Y
AT2G23100	-	Cysteine/Histidine-rich C1 domain family protein [Source:TAIR;Acc:AT2G23100]	35.6	1.76	-4.34	0.00635	0.430613	yes	DOWN	N	N	Y	Y	Y	32.62	1.94		AT2G23100	-	Cysteine/Histidine-rich C1 domain family protein [Source:TAIR;Acc:AT2G23100]	38.4	0.704	-5.77	0.03975	0.825191	yes	DOWN	N	N	N	Y	Y	34.6	0.79		AT2G23100	-	Cysteine/Histidine-rich C1 domain family protein [Source:TAIR;Acc:AT2G23100]	60.2	6.1	-3.3	0.00205	0.218793	yes	DOWN	N	N	Y	Y
AT2G23170	GH3.3	Auxin-responsive GH3 family protein [Source:TAIR;Acc:AT2G23170]	457	103	-2.14	0.03355	0.76727	yes	DOWN	N	N	N	Y	Y	418.47	113.67		AT2G23170	GH3.3	Auxin-responsive GH3 family protein [Source:TAIR;Acc:AT2G23170]	629	46.1	-3.77	0.00665	0.419036	yes	DOWN	N	N	Y	Y	Y	566.69	51.74		AT2G23170	GH3.3	Auxin-responsive GH3 family protein [Source:TAIR;Acc:AT2G23170]	759	178	-2.09	0.0345	0.761496	yes	DOWN	N	N	N	Y
AT2G24570	WRKY17	WRKY DNA-binding protein 17 [Source:TAIR;Acc:AT2G24570]	68.9	16.3	-2.08	0.031	0.745912	yes	DOWN	N	N	N	Y	Y	63.2	17.93		AT2G24570	WRKY17	WRKY DNA-binding protein 17 [Source:TAIR;Acc:AT2G24570]	58.3	14.7	-1.98	0.0392	0.820729	yes	DOWN	N	N	N	Y	Y	52.49	16.56		AT2G24570	WRKY17	WRKY DNA-binding protein 17 [Source:TAIR;Acc:AT2G24570]	62.6	16.9	-1.89	0.0325	0.751874	yes	DOWN	N	N	N	Y
AT2G24600	-	Ankyrin repeat family protein [Source:TAIR;Acc:AT2G24600]	24.7	3.91	-2.66	0.0398	0.799837	yes	DOWN	N	N	N	Y	Y	22.66	4.3		AT2G24600	-	Ankyrin repeat family protein [Source:TAIR;Acc:AT2G24600]	27.3	1.87	-3.87	0.03465	0.777819	yes	DOWN	N	N	N	Y	Y	24.63	2.1		AT2G24600	-	Ankyrin repeat family protein [Source:TAIR;Acc:AT2G24600]	28.2	4.51	-2.65	0.0254	0.691268	yes	DOWN	N	N	N	Y
AT2G25450	GSL-OH	2-oxoglutarate (2OG) and Fe(II)-dependent oxygenase superfamily protein [Source:TAIR;Acc:AT2G25450]	114	18.4	-2.63	0.00575	0.411842	yes	DOWN	N	N	Y	Y	Y	104.41	20.28		AT2G25450	GSL-OH	2-oxoglutarate (2OG) and Fe(II)-dependent oxygenase superfamily protein [Source:TAIR;Acc:AT2G25450]	189	6.02	-4.97	5e-05	0.0217744	yes	DOWN	Y	Y	Y	Y	Y	170	6.76		AT2G25450	GSL-OH	2-oxoglutarate (2OG) and Fe(II)-dependent oxygenase superfamily protein [Source:TAIR;Acc:AT2G25450]	297	28.6	-3.37	0.0014	0.211486	yes	DOWN	N	N	Y	Y
AT2G25625	-	unknown protein; FUNCTIONS IN: molecular_function unknown; INVOLVED IN: biological_process unknown; LOCATED IN: chloroplast; EXPRESSED IN: 10 plant structures; EXPRESSED DURING: LP.06 six leaves visible, LP.04 four leaves visible, 4 anthesis, petal /.../entiation and expansion stage; Has 24 Blast hits to 24 proteins in 9 species: Archae - 0; Bacteria - 0; Metazoa - 0; Fungi - 0; Plants - 24; Viru…	58.7	7.4	-2.99	0.0218	0.699473	yes	DOWN	N	N	N	Y	Y	53.79	8.15		AT2G25625	-	unknown protein; FUNCTIONS IN: molecular_function unknown; INVOLVED IN: biological_process unknown; LOCATED IN: chloroplast; EXPRESSED IN: 10 plant structures; EXPRESSED DURING: LP.06 six leaves visible, LP.04 four leaves visible, 4 anthesis, petal /.../entiation and expansion stage; Has 24 Blast hits to 24 proteins in 9 species: Archae - 0; Bacteria - 0; Metazoa - 0; Fungi - 0; Plants - 24; Viru…	45	1.63	-4.78	0.0328	0.769882	yes	DOWN	N	N	N	Y	Y	40.52	1.84		AT2G25625	-	unknown protein; FUNCTIONS IN: molecular_function unknown; INVOLVED IN: biological_process unknown; LOCATED IN: chloroplast; EXPRESSED IN: 10 plant structures; EXPRESSED DURING: LP.06 six leaves visible, LP.04 four leaves visible, 4 anthesis, petal /.../entiation and expansion stage; Has 24 Blast hits to 24 proteins in 9 species: Archae - 0; Bacteria - 0; Metazoa - 0; Fungi - 0; Plants - 24; Viru…	39.9	2.43	-4.04	0.0344	0.761496	yes	DOWN	N	N	N	Y
AT2G26150	ATHSFA2	heat shock transcription factor A2 [Source:TAIR;Acc:AT2G26150]	30.6	3.64	-3.07	0.023	0.704742	yes	DOWN	N	N	N	Y	Y	28.05	4		AT2G26150	ATHSFA2	heat shock transcription factor A2 [Source:TAIR;Acc:AT2G26150]	26.4	1.81	-3.86	0.0389	0.819702	yes	DOWN	N	N	N	Y	Y	23.76	2.03		AT2G26150	ATHSFA2	heat shock transcription factor A2 [Source:TAIR;Acc:AT2G26150]	26.8	2.47	-3.44	0.0094	0.467335	yes	DOWN	N	N	Y	Y
AT2G26560	PLP2	phospholipase A 2A [Source:TAIR;Acc:AT2G26560]	194	24.4	-2.99	0.0037	0.34695	yes	DOWN	N	N	Y	Y	Y	177.48	26.88		AT2G26560	PLP2	phospholipase A 2A [Source:TAIR;Acc:AT2G26560]	169	4	-5.4	0.00265	0.254569	yes	DOWN	N	N	Y	Y	Y	152.59	4.49		AT2G26560	PLP2	phospholipase A 2A [Source:TAIR;Acc:AT2G26560]	198	26	-2.93	0.0019	0.213213	yes	DOWN	N	N	Y	Y
AT2G27150	AAO3	abscisic aldehyde oxidase 3 [Source:TAIR;Acc:AT2G27150]	82.3	16.7	-2.3	0.01585	0.614351	yes	DOWN	N	N	N	Y	Y	75.47	18.32		AT2G27150	AAO3	abscisic aldehyde oxidase 3 [Source:TAIR;Acc:AT2G27150]	100	12.5	-3	0.00745	0.443762	yes	DOWN	N	N	Y	Y	Y	90.38	14.05		AT2G27150	AAO3	abscisic aldehyde oxidase 3 [Source:TAIR;Acc:AT2G27150]	117	17.4	-2.74	0.00625	0.389055	yes	DOWN	N	N	Y	Y
AT2G29350	SAG13	senescence-associated gene 13 [Source:TAIR;Acc:AT2G29350]	287	22.8	-3.65	0.00055	0.172924	yes	DOWN	N	N	Y	Y	Y	262.99	25.11		AT2G29350	SAG13	senescence-associated gene 13 [Source:TAIR;Acc:AT2G29350]	283	16.3	-4.11	0.001	0.130647	yes	DOWN	N	N	Y	Y	Y	254.95	18.36		AT2G29350	SAG13	senescence-associated gene 13 [Source:TAIR;Acc:AT2G29350]	297	29.5	-3.33	0.00015	0.0775184	yes	DOWN	N	Y	Y	Y
AT2G30250	WRKY25	WRKY DNA-binding protein 25 [Source:TAIR;Acc:AT2G30250]	473	40.1	-3.56	0.0012	0.188141	yes	DOWN	N	N	Y	Y	Y	433.44	44.09		AT2G30250	WRKY25	WRKY DNA-binding protein 25 [Source:TAIR;Acc:AT2G30250]	347	14.9	-4.54	0.00025	0.0590271	yes	DOWN	N	Y	Y	Y	Y	312.27	16.73		AT2G30250	WRKY25	WRKY DNA-binding protein 25 [Source:TAIR;Acc:AT2G30250]	304	62.4	-2.28	0.0207	0.641178	yes	DOWN	N	N	N	Y
AT2G31865	PARG2	poly(ADP-ribose) glycohydrolase 2 [Source:TAIR;Acc:AT2G31865]	57	7.77	-2.87	0.00935	0.517631	yes	DOWN	N	N	Y	Y	Y	52.23	8.54		AT2G31865	PARG2	poly(ADP-ribose) glycohydrolase 2 [Source:TAIR;Acc:AT2G31865]	45.8	4.88	-3.23	0.01115	0.550394	yes	DOWN	N	N	N	Y	Y	41.29	5.48		AT2G31865	PARG2	poly(ADP-ribose) glycohydrolase 2 [Source:TAIR;Acc:AT2G31865]	40.5	8.18	-2.31	0.013	0.5455	yes	DOWN	N	N	N	Y
AT2G32020	-	Acyl-CoA N-acyltransferases (NAT) superfamily protein [Source:TAIR;Acc:AT2G32020]	349	43.5	-3	0.0023	0.265149	yes	DOWN	N	N	Y	Y	Y	320.08	47.83		AT2G32020	-	Acyl-CoA N-acyltransferases (NAT) superfamily protein [Source:TAIR;Acc:AT2G32020]	273	12.3	-4.47	0.0057	0.378654	yes	DOWN	N	N	Y	Y	Y	246.44	13.83		AT2G32020	-	Acyl-CoA N-acyltransferases (NAT) superfamily protein [Source:TAIR;Acc:AT2G32020]	283	87.3	-1.7	0.0432	0.815732	yes	DOWN	N	N	N	Y
AT2G32160	-	S-adenosyl-L-methionine-dependent methyltransferases superfamily protein [Source:TAIR;Acc:AT2G32160]	13.6	2.21	-2.62	0.0439	0.816121	yes	DOWN	N	N	N	Y	Y	12.5	2.43		AT2G32160	-	S-adenosyl-L-methionine-dependent methyltransferases superfamily protein [Source:TAIR;Acc:AT2G32160]	17.9	0.43	-5.38	0.03365	0.769882	yes	DOWN	N	N	N	Y	Y	16.13	0.48		AT2G32160	-	S-adenosyl-L-methionine-dependent methyltransferases superfamily protein [Source:TAIR;Acc:AT2G32160]	18.3	2.1	-3.12	0.0267	0.703805	yes	DOWN	N	N	N	Y
AT2G32190	-	unknown protein; BEST Arabidopsis thaliana protein match is: unknown protein (TAIR:AT2G32210.1); Has 218 Blast hits to 218 proteins in 24 species: Archae - 0; Bacteria - 0; Metazoa - 0; Fungi - 16; Plants - 202; Viruses - 0; Other Eukaryotes - 0 (so /.../NCBI BLink). [Source:TAIR;Acc:AT2G32190]	118	17	-2.79	0.0356	0.776936	yes	DOWN	N	N	N	Y	Y	108.29	18.74		AT2G32190	-	unknown protein; BEST Arabidopsis thaliana protein match is: unknown protein (TAIR:AT2G32210.1); Has 218 Blast hits to 218 proteins in 24 species: Archae - 0; Bacteria - 0; Metazoa - 0; Fungi - 16; Plants - 202; Viruses - 0; Other Eukaryotes - 0 (so /.../NCBI BLink). [Source:TAIR;Acc:AT2G32190]	102	8.63	-3.57	0.0105	0.540694	yes	DOWN	N	N	N	Y	Y	92.35	9.7		AT2G32190	-	unknown protein; BEST Arabidopsis thaliana protein match is: unknown protein (TAIR:AT2G32210.1); Has 218 Blast hits to 218 proteins in 24 species: Archae - 0; Bacteria - 0; Metazoa - 0; Fungi - 16; Plants - 202; Viruses - 0; Other Eukaryotes - 0 (so /.../NCBI BLink). [Source:TAIR;Acc:AT2G32190]	154	19.3	-3	0.0069	0.406914	yes	DOWN	N	N	Y	Y
AT2G32530	ATCSLB03	cellulose synthase-like B3 [Source:TAIR;Acc:AT2G32530]	34.8	9.32	-1.9	0.02885	0.733974	yes	DOWN	N	N	N	Y	Y	31.91	10.24		AT2G32530	ATCSLB03	cellulose synthase-like B3 [Source:TAIR;Acc:AT2G32530]	35.7	2.49	-3.84	0.01275	0.579726	yes	DOWN	N	N	N	Y	Y	32.13	2.79		AT2G32530	ATCSLB03	cellulose synthase-like B3 [Source:TAIR;Acc:AT2G32530]	31.3	5.29	-2.57	0.0088	0.452394	yes	DOWN	N	N	Y	Y
AT2G32660	AtRLP22	receptor like protein 22 [Source:TAIR;Acc:AT2G32660]	0.928	0	#NAME?	0.00155	0.215439	yes	DOWN	N	N	Y	Y	Y	0.85	0		AT2G32660	AtRLP22	receptor like protein 22 [Source:TAIR;Acc:AT2G32660]	1.17	0	#NAME?	0.00085	0.116486	yes	DOWN	N	N	Y	Y	Y	1.05	0		AT2G32660	AtRLP22	receptor like protein 22 [Source:TAIR;Acc:AT2G32660]	1.76	0	#NAME?	0.0002	0.08728	yes	DOWN	N	Y	Y	Y
AT2G33710	ERF112	Integrase-type DNA-binding superfamily protein [Source:TAIR;Acc:AT2G33710]	52.1	5.15	-3.34	0.00165	0.221484	yes	DOWN	N	N	Y	Y	Y	47.74	5.66		AT2G33710	ERF112	Integrase-type DNA-binding superfamily protein [Source:TAIR;Acc:AT2G33710]	38.5	2.66	-3.86	0.00485	0.34562	yes	DOWN	N	N	Y	Y	Y	34.7	2.99		AT2G33710	ERF112	Integrase-type DNA-binding superfamily protein [Source:TAIR;Acc:AT2G33710]	35.8	7.21	-2.31	0.01495	0.574536	yes	DOWN	N	N	N	Y
AT2G34810	-	FAD-binding Berberine family protein [Source:TAIR;Acc:AT2G34810]	93	13.4	-2.8	0.0038	0.35295	yes	DOWN	N	N	Y	Y	Y	85.28	14.69		AT2G34810	-	FAD-binding Berberine family protein [Source:TAIR;Acc:AT2G34810]	111	5.19	-4.41	0.0007	0.104717	yes	DOWN	N	N	Y	Y	Y	99.72	5.83		AT2G34810	-	FAD-binding Berberine family protein [Source:TAIR;Acc:AT2G34810]	197	12.3	-4	5e-05	0.0316742	yes	DOWN	Y	Y	Y	Y
AT2G36440	-	unknown protein; Has 3 Blast hits to 3 proteins in 2 species: Archae - 0; Bacteria - 0; Metazoa - 0; Fungi - 0; Plants - 3; Viruses - 0; Other Eukaryotes - 0 (source: NCBI BLink). [Source:TAIR;Acc:AT2G36440]	37.8	0	#NAME?	0.02845	0.729795	yes	DOWN	N	N	N	Y	Y	34.66	0		AT2G36440	-	unknown protein; Has 3 Blast hits to 3 proteins in 2 species: Archae - 0; Bacteria - 0; Metazoa - 0; Fungi - 0; Plants - 3; Viruses - 0; Other Eukaryotes - 0 (source: NCBI BLink). [Source:TAIR;Acc:AT2G36440]	21.7	0	#NAME?	0.03395	0.769882	yes	DOWN	N	N	N	Y	Y	19.59	0		AT2G36440	-	unknown protein; Has 3 Blast hits to 3 proteins in 2 species: Archae - 0; Bacteria - 0; Metazoa - 0; Fungi - 0; Plants - 3; Viruses - 0; Other Eukaryotes - 0 (source: NCBI BLink). [Source:TAIR;Acc:AT2G36440]	21.1	0	#NAME?	0.04055	0.801309	yes	DOWN	N	N	N	Y
AT2G36630	-	Sulfite exporter TauE/SafE family protein [Source:TAIR;Acc:AT2G36630]	169	34.9	-2.28	0.01	0.52863	yes	DOWN	N	N	Y	Y	Y	155.05	38.41		AT2G36630	-	Sulfite exporter TauE/SafE family protein [Source:TAIR;Acc:AT2G36630]	131	13.8	-3.25	0.00265	0.254569	yes	DOWN	N	N	Y	Y	Y	118.39	15.52		AT2G36630	-	Sulfite exporter TauE/SafE family protein [Source:TAIR;Acc:AT2G36630]	188	23.1	-3.02	0.00135	0.211486	yes	DOWN	N	N	Y	Y
AT2G36750	UGT73C1	UDP-glucosyl transferase 73C1 [Source:TAIR;Acc:AT2G36750]	213	42.5	-2.32	0.0151	0.606414	yes	DOWN	N	N	N	Y	Y	195.04	46.76		AT2G36750	UGT73C1	UDP-glucosyl transferase 73C1 [Source:TAIR;Acc:AT2G36750]	129	7.24	-4.15	0.0014	0.169357	yes	DOWN	N	N	Y	Y	Y	116.03	8.13		AT2G36750	UGT73C1	UDP-glucosyl transferase 73C1 [Source:TAIR;Acc:AT2G36750]	116	18.2	-2.67	0.0039	0.311334	yes	DOWN	N	N	Y	Y
AT2G36770	UGT73C4	UDP-Glycosyltransferase superfamily protein [Source:TAIR;Acc:AT2G36770]	32.6	7.01	-2.22	0.0174	0.633839	yes	DOWN	N	N	N	Y	Y	29.88	7.71		AT2G36770	UGT73C4	UDP-Glycosyltransferase superfamily protein [Source:TAIR;Acc:AT2G36770]	41.3	1.13	-5.19	0.04405	0.844665	yes	DOWN	N	N	N	Y	Y	37.2	1.27		AT2G36770	UGT73C4	UDP-Glycosyltransferase superfamily protein [Source:TAIR;Acc:AT2G36770]	38.6	5.94	-2.7	0.02005	0.630997	yes	DOWN	N	N	N	Y
AT2G36780	UGT73C3	UDP-Glycosyltransferase superfamily protein [Source:TAIR;Acc:AT2G36780]	89.5	10.9	-3.04	0.00215	0.255368	yes	DOWN	N	N	Y	Y	Y	82.05	12		AT2G36780	UGT73C3	UDP-Glycosyltransferase superfamily protein [Source:TAIR;Acc:AT2G36780]	79.3	5.71	-3.79	0.0017	0.194824	yes	DOWN	N	N	Y	Y	Y	71.43	6.41		AT2G36780	UGT73C3	UDP-Glycosyltransferase superfamily protein [Source:TAIR;Acc:AT2G36780]	108	8.61	-3.66	0.00085	0.189685	yes	DOWN	N	N	Y	Y
AT2G37540	-	NAD(P)-binding Rossmann-fold superfamily protein [Source:TAIR;Acc:AT2G37540]	391	13.5	-4.85	5e-05	0.0376885	yes	DOWN	Y	Y	Y	Y	Y	358.93	14.9		AT2G37540	-	NAD(P)-binding Rossmann-fold superfamily protein [Source:TAIR;Acc:AT2G37540]	320	9.17	-5.13	5e-05	0.0217744	yes	DOWN	Y	Y	Y	Y	Y	288.67	10.3		AT2G37540	-	NAD(P)-binding Rossmann-fold superfamily protein [Source:TAIR;Acc:AT2G37540]	408	31.6	-3.69	5e-05	0.0316742	yes	DOWN	Y	Y	Y	Y
AT2G39200	MLO12	Seven transmembrane MLO family protein [Source:TAIR;Acc:AT2G39200]	130	21.1	-2.62	0.00545	0.401538	yes	DOWN	N	N	Y	Y	Y	118.81	23.22		AT2G39200	MLO12	Seven transmembrane MLO family protein [Source:TAIR;Acc:AT2G39200]	141	8.54	-4.05	0.00235	0.236169	yes	DOWN	N	N	Y	Y	Y	127.31	9.59		AT2G39200	MLO12	Seven transmembrane MLO family protein [Source:TAIR;Acc:AT2G39200]	142	13.7	-3.37	0.00145	0.212942	yes	DOWN	N	N	Y	Y
AT2G39210	-	Major facilitator superfamily protein [Source:TAIR;Acc:AT2G39210]	25.2	5.55	-2.18	0.04985	0.861517	yes	DOWN	N	N	N	Y	Y	23.09	6.1		AT2G39210	-	Major facilitator superfamily protein [Source:TAIR;Acc:AT2G39210]	36.8	6.31	-2.54	0.02345	0.701163	yes	DOWN	N	N	N	Y	Y	33.13	7.09		AT2G39210	-	Major facilitator superfamily protein [Source:TAIR;Acc:AT2G39210]	30.5	8.17	-1.9	0.0483	0.844626	yes	DOWN	N	N	N	Y
AT2G39360	-	Protein kinase superfamily protein [Source:TAIR;Acc:AT2G39360]	19.4	3	-2.69	0.0153	0.608966	yes	DOWN	N	N	N	Y	Y	17.75	3.3		AT2G39360	-	Protein kinase superfamily protein [Source:TAIR;Acc:AT2G39360]	18.3	3.96	-2.21	0.0395	0.824368	yes	DOWN	N	N	N	Y	Y	16.51	4.45		AT2G39360	-	Protein kinase superfamily protein [Source:TAIR;Acc:AT2G39360]	24	5.36	-2.16	0.02685	0.70452	yes	DOWN	N	N	N	Y
AT2G39490	-	F-box family protein [Source:TAIR;Acc:AT2G39490]	2.89	0	#NAME?	0.0007	0.172924	yes	DOWN	N	N	Y	Y	Y	2.65	0		AT2G39490	-	F-box family protein [Source:TAIR;Acc:AT2G39490]	0.964	0	#NAME?	0.0235	0.701163	yes	DOWN	N	N	N	Y	Y	0.87	0		AT2G39490	-	F-box family protein [Source:TAIR;Acc:AT2G39490]	0.993	0	#NAME?	0.00175	0.212942	yes	DOWN	N	N	Y	Y
AT2G39650	-	Protein of unknown function (DUF506) [Source:TAIR;Acc:AT2G39650]	54.9	8.78	-2.64	0.02135	0.693893	yes	DOWN	N	N	N	Y	Y	50.33	9.66		AT2G39650	-	Protein of unknown function (DUF506) [Source:TAIR;Acc:AT2G39650]	32.7	4.21	-2.96	0.02955	0.762249	yes	DOWN	N	N	N	Y	Y	29.47	4.73		AT2G39650	-	Protein of unknown function (DUF506) [Source:TAIR;Acc:AT2G39650]	29.9	6.65	-2.17	0.046	0.833638	yes	DOWN	N	N	N	Y
AT2G40170	ATEM6	Stress induced protein [Source:TAIR;Acc:AT2G40170]	128	12.2	-3.4	0.00365	0.34695	yes	DOWN	N	N	Y	Y	Y	117.52	13.38		AT2G40170	ATEM6	Stress induced protein [Source:TAIR;Acc:AT2G40170]	117	9.47	-3.63	0.0135	0.595855	yes	DOWN	N	N	N	Y	Y	105.67	10.64		AT2G40170	ATEM6	Stress induced protein [Source:TAIR;Acc:AT2G40170]	139	11.8	-3.56	0.00335	0.277584	yes	DOWN	N	N	Y	Y
AT2G41090	CML10	Calcium-binding EF-hand family protein [Source:TAIR;Acc:AT2G41090]	111	16.6	-2.74	0.0088	0.504276	yes	DOWN	N	N	Y	Y	Y	101.33	18.24		AT2G41090	CML10	Calcium-binding EF-hand family protein [Source:TAIR;Acc:AT2G41090]	116	6.97	-4.06	0.0091	0.500873	yes	DOWN	N	N	Y	Y	Y	104.53	7.83		AT2G41090	CML10	Calcium-binding EF-hand family protein [Source:TAIR;Acc:AT2G41090]	53.5	4.37	-3.61	0.0192	0.62588	yes	DOWN	N	N	N	Y
AT2G41190	-	Transmembrane amino acid transporter family protein [Source:TAIR;Acc:AT2G41190]	196	34.3	-2.51	0.0076	0.461129	yes	DOWN	N	N	Y	Y	Y	179.38	37.76		AT2G41190	-	Transmembrane amino acid transporter family protein [Source:TAIR;Acc:AT2G41190]	233	29.9	-2.96	0.0115	0.55176	yes	DOWN	N	N	N	Y	Y	209.69	33.63		AT2G41190	-	Transmembrane amino acid transporter family protein [Source:TAIR;Acc:AT2G41190]	250	28.9	-3.11	0.00245	0.23701	yes	DOWN	N	N	Y	Y
AT2G41380	-	S-adenosyl-L-methionine-dependent methyltransferases superfamily protein [Source:TAIR;Acc:AT2G41380]	215	19	-3.5	0.00155	0.215439	yes	DOWN	N	N	Y	Y	Y	197.56	20.93		AT2G41380	-	S-adenosyl-L-methionine-dependent methyltransferases superfamily protein [Source:TAIR;Acc:AT2G41380]	140	8.06	-4.12	0.00075	0.109685	yes	DOWN	N	N	Y	Y	Y	126.51	9.05		AT2G41380	-	S-adenosyl-L-methionine-dependent methyltransferases superfamily protein [Source:TAIR;Acc:AT2G41380]	127	17.1	-2.89	0.00535	0.366074	yes	DOWN	N	N	Y	Y
AT2G41640	-	Glycosyltransferase family 61 protein [Source:TAIR;Acc:AT2G41640]	175	17.2	-3.35	0.00075	0.172924	yes	DOWN	N	N	Y	Y	Y	160.73	18.96		AT2G41640	-	Glycosyltransferase family 61 protein [Source:TAIR;Acc:AT2G41640]	183	14	-3.7	0.0022	0.228113	yes	DOWN	N	N	Y	Y	Y	164.55	15.77		AT2G41640	-	Glycosyltransferase family 61 protein [Source:TAIR;Acc:AT2G41640]	200	43.9	-2.19	0.0131	0.546195	yes	DOWN	N	N	N	Y
AT2G41730	-	unknown protein; BEST Arabidopsis thaliana protein match is: unknown protein (TAIR:AT5G24640.1); Has 25 Blast hits to 25 proteins in 5 species: Archae - 0; Bacteria - 0; Metazoa - 0; Fungi - 0; Plants - 25; Viruses - 0; Other Eukaryotes - 0 (source: /.../BLink). [Source:TAIR;Acc:AT2G41730]	1800	174	-3.37	0.0051	0.390429	yes	DOWN	N	N	Y	Y	Y	1648.74	192.08		AT2G41730	-	unknown protein; BEST Arabidopsis thaliana protein match is: unknown protein (TAIR:AT5G24640.1); Has 25 Blast hits to 25 proteins in 5 species: Archae - 0; Bacteria - 0; Metazoa - 0; Fungi - 0; Plants - 25; Viruses - 0; Other Eukaryotes - 0 (source: /.../BLink). [Source:TAIR;Acc:AT2G41730]	1250	59.2	-4.4	0.00035	0.0699893	yes	DOWN	N	Y	Y	Y	Y	1125.3	66.58		AT2G41730	-	unknown protein; BEST Arabidopsis thaliana protein match is: unknown protein (TAIR:AT5G24640.1); Has 25 Blast hits to 25 proteins in 5 species: Archae - 0; Bacteria - 0; Metazoa - 0; Fungi - 0; Plants - 25; Viruses - 0; Other Eukaryotes - 0 (source: /.../BLink). [Source:TAIR;Acc:AT2G41730]	1080	290	-1.9	0.03145	0.748624	yes	DOWN	N	N	N	Y
AT2G41830	-	Uncharacterized protein [Source:TAIR;Acc:AT2G41830]	31.6	4.41	-2.84	0.0087	0.501478	yes	DOWN	N	N	Y	Y	Y	28.95	4.85		AT2G41830	-	Uncharacterized protein [Source:TAIR;Acc:AT2G41830]	22.3	3.27	-2.77	0.01575	0.632485	yes	DOWN	N	N	N	Y	Y	20.13	3.68		AT2G41830	-	Uncharacterized protein [Source:TAIR;Acc:AT2G41830]	23.3	4.48	-2.38	0.01805	0.616387	yes	DOWN	N	N	N	Y
AT2G42560	-	late embryogenesis abundant domain-containing protein / LEA domain-containing protein [Source:TAIR;Acc:AT2G42560]	53.7	8.83	-2.61	0.0053	0.40104	yes	DOWN	N	N	Y	Y	Y	49.26	9.7		AT2G42560	-	late embryogenesis abundant domain-containing protein / LEA domain-containing protein [Source:TAIR;Acc:AT2G42560]	88.2	2.51	-5.13	5e-05	0.0217744	yes	DOWN	Y	Y	Y	Y	Y	79.45	2.82		AT2G42560	-	late embryogenesis abundant domain-containing protein / LEA domain-containing protein [Source:TAIR;Acc:AT2G42560]	78.2	9.15	-3.1	0.00205	0.218793	yes	DOWN	N	N	Y	Y
AT2G43510	ATTI1	trypsin inhibitor protein 1 [Source:TAIR;Acc:AT2G43510]	218	56.5	-1.95	0.0445	0.821197	yes	DOWN	N	N	N	Y	Y	199.68	62.12		AT2G43510	ATTI1	trypsin inhibitor protein 1 [Source:TAIR;Acc:AT2G43510]	255	64.6	-1.98	0.04005	0.825624	yes	DOWN	N	N	N	Y	Y	230.12	72.54		AT2G43510	ATTI1	trypsin inhibitor protein 1 [Source:TAIR;Acc:AT2G43510]	272	55.1	-2.3	0.0225	0.669477	yes	DOWN	N	N	N	Y
AT2G43570	CHI	chitinase, putative [Source:TAIR;Acc:AT2G43570]	177	21.3	-3.05	0.00175	0.225635	yes	DOWN	N	N	Y	Y	Y	161.84	23.42		AT2G43570	CHI	chitinase, putative [Source:TAIR;Acc:AT2G43570]	203	21.1	-3.26	0.00295	0.266023	yes	DOWN	N	N	Y	Y	Y	182.76	23.72		AT2G43570	CHI	chitinase, putative [Source:TAIR;Acc:AT2G43570]	177	20.1	-3.14	0.00095	0.198268	yes	DOWN	N	N	Y	Y
AT2G45570	CYP76C2	cytochrome P450, family 76, subfamily C, polypeptide 2 [Source:TAIR;Acc:AT2G45570]	211	38.4	-2.46	0.0104	0.533331	yes	DOWN	N	N	N	Y	Y	193.41	42.27		AT2G45570	CYP76C2	cytochrome P450, family 76, subfamily C, polypeptide 2 [Source:TAIR;Acc:AT2G45570]	186	14.3	-3.71	0.001	0.130647	yes	DOWN	N	N	Y	Y	Y	167.85	16.03		AT2G45570	CYP76C2	cytochrome P450, family 76, subfamily C, polypeptide 2 [Source:TAIR;Acc:AT2G45570]	225	31.7	-2.83	0.00255	0.237331	yes	DOWN	N	N	Y	Y
AT2G46400	WRKY46	WRKY DNA-binding protein 46 [Source:TAIR;Acc:AT2G46400]	43.2	5.25	-3.04	0.03815	0.786579	yes	DOWN	N	N	N	Y	Y	39.65	5.77		AT2G46400	WRKY46	WRKY DNA-binding protein 46 [Source:TAIR;Acc:AT2G46400]	38.7	3.76	-3.37	0.01545	0.624276	yes	DOWN	N	N	N	Y	Y	34.88	4.22		AT2G46400	WRKY46	WRKY DNA-binding protein 46 [Source:TAIR;Acc:AT2G46400]	33.8	4.14	-3.03	0.03565	0.770181	yes	DOWN	N	N	N	Y
AT2G46430	ATCNGC3	cyclic nucleotide gated channel 3 [Source:TAIR;Acc:AT2G46430]	19.5	3.31	-2.56	0.0218	0.699473	yes	DOWN	N	N	N	Y	Y	17.91	3.64		AT2G46430	ATCNGC3	cyclic nucleotide gated channel 3 [Source:TAIR;Acc:AT2G46430]	17.7	1.89	-3.23	0.0213	0.687671	yes	DOWN	N	N	N	Y	Y	15.93	2.12		AT2G46430	ATCNGC3	cyclic nucleotide gated channel 3 [Source:TAIR;Acc:AT2G46430]	12.5	1.78	-2.81	0.0448	0.822996	yes	DOWN	N	N	N	Y
AT2G46790	APRR9	pseudo-response regulator 9 [Source:TAIR;Acc:AT2G46790]	62.3	12.2	-2.35	0.01155	0.550747	yes	DOWN	N	N	N	Y	Y	57.13	13.41		AT2G46790	APRR9	pseudo-response regulator 9 [Source:TAIR;Acc:AT2G46790]	50	2.83	-4.14	0.03275	0.769882	yes	DOWN	N	N	N	Y	Y	45	3.18		AT2G46790	APRR9	pseudo-response regulator 9 [Source:TAIR;Acc:AT2G46790]	58.5	15	-1.97	0.026	0.697525	yes	DOWN	N	N	N	Y
AT3G01290	HIR3	SPFH/Band 7/PHB domain-containing membrane-associated protein family [Source:TAIR;Acc:AT3G01290]	366	20.1	-4.19	5e-05	0.0376885	yes	DOWN	Y	Y	Y	Y	Y	335.31	22.06		AT3G01290	HIR3	SPFH/Band 7/PHB domain-containing membrane-associated protein family [Source:TAIR;Acc:AT3G01290]	311	18	-4.11	0.00175	0.197096	yes	DOWN	N	N	Y	Y	Y	280.58	20.25		AT3G01290	HIR3	SPFH/Band 7/PHB domain-containing membrane-associated protein family [Source:TAIR;Acc:AT3G01290]	354	38.5	-3.2	0.0011	0.201886	yes	DOWN	N	N	Y	Y
AT3G01513	-	unknown protein; CONTAINS InterPro DOMAIN/s: Protein of unknown function DUF1645 (InterPro:IPR012442); BEST Arabidopsis thaliana protein match is: unknown protein (TAIR:AT5G14730.1); Has 69 Blast hits to 69 proteins in 9 species: Archae - 0; Bacteri /.../ Metazoa - 0; Fungi - 0; Plants - 69; Viruses - 0; Other Eukaryotes - 0 (source: NCBI BLink). [Source:TAIR;Acc:AT3G01513]	1.31	0	#NAME?	0.0329	0.763558	yes	DOWN	N	N	N	Y	Y	1.2	0		AT3G01513	-	unknown protein; CONTAINS InterPro DOMAIN/s: Protein of unknown function DUF1645 (InterPro:IPR012442); BEST Arabidopsis thaliana protein match is: unknown protein (TAIR:AT5G14730.1); Has 69 Blast hits to 69 proteins in 9 species: Archae - 0; Bacteri /.../ Metazoa - 0; Fungi - 0; Plants - 69; Viruses - 0; Other Eukaryotes - 0 (source: NCBI BLink). [Source:TAIR;Acc:AT3G01513]	0.923	0	#NAME?	0.03585	0.783662	yes	DOWN	N	N	N	Y	Y	0.83	0		AT3G01513	-	unknown protein; CONTAINS InterPro DOMAIN/s: Protein of unknown function DUF1645 (InterPro:IPR012442); BEST Arabidopsis thaliana protein match is: unknown protein (TAIR:AT5G14730.1); Has 69 Blast hits to 69 proteins in 9 species: Archae - 0; Bacteri /.../ Metazoa - 0; Fungi - 0; Plants - 69; Viruses - 0; Other Eukaryotes - 0 (source: NCBI BLink). [Source:TAIR;Acc:AT3G01513]	1.22	0	#NAME?	0.03275	0.751874	yes	DOWN	N	N	N	Y
AT3G02150	PTF1	plastid transcription factor 1 [Source:TAIR;Acc:AT3G02150]	42.6	10.7	-1.99	0.04035	0.801195	yes	DOWN	N	N	N	Y	Y	39.02	11.8		AT3G02150	PTF1	plastid transcription factor 1 [Source:TAIR;Acc:AT3G02150]	44.3	4.55	-3.28	0.01755	0.652617	yes	DOWN	N	N	N	Y	Y	39.92	5.11		AT3G02150	PTF1	plastid transcription factor 1 [Source:TAIR;Acc:AT3G02150]	49.4	6.78	-2.87	0.01285	0.542684	yes	DOWN	N	N	N	Y
AT3G03470	CYP89A9	cytochrome P450, family 87, subfamily A, polypeptide 9 [Source:TAIR;Acc:AT3G03470]	62.8	15.7	-2	0.03365	0.76727	yes	DOWN	N	N	N	Y	Y	57.53	17.29		AT3G03470	CYP89A9	cytochrome P450, family 87, subfamily A, polypeptide 9 [Source:TAIR;Acc:AT3G03470]	72.6	11.6	-2.64	0.0153	0.623356	yes	DOWN	N	N	N	Y	Y	65.44	13.05		AT3G03470	CYP89A9	cytochrome P450, family 87, subfamily A, polypeptide 9 [Source:TAIR;Acc:AT3G03470]	85.1	19.6	-2.12	0.01245	0.540045	yes	DOWN	N	N	N	Y
AT3G04070	anac047	NAC domain containing protein 47 [Source:TAIR;Acc:AT3G04070]	55.5	4.65	-3.58	0.0166	0.620355	yes	DOWN	N	N	N	Y	Y	50.88	5.11		AT3G04070	anac047	NAC domain containing protein 47 [Source:TAIR;Acc:AT3G04070]	71.8	7.19	-3.32	0.0029	0.265567	yes	DOWN	N	N	Y	Y	Y	64.65	8.08		AT3G04070	anac047	NAC domain containing protein 47 [Source:TAIR;Acc:AT3G04070]	86.8	7.57	-3.52	0.0022	0.22776	yes	DOWN	N	N	Y	Y
AT3G05630	PLDP2	phospholipase D P2 [Source:TAIR;Acc:AT3G05630]	12.1	1.93	-2.65	0.01655	0.620355	yes	DOWN	N	N	N	Y	Y	11.13	2.12		AT3G05630	PLDP2	phospholipase D P2 [Source:TAIR;Acc:AT3G05630]	21	2.3	-3.19	0.0051	0.355675	yes	DOWN	N	N	Y	Y	Y	18.97	2.59		AT3G05630	PLDP2	phospholipase D P2 [Source:TAIR;Acc:AT3G05630]	32.5	2.88	-3.5	0.0007	0.169711	yes	DOWN	N	N	Y	Y
AT3G05730	-	Encodes a defensin-like (DEFL) family protein. [Source:TAIR;Acc:AT3G05730]	189	38	-2.31	0.01855	0.647465	yes	DOWN	N	N	N	Y	Y	172.98	41.84		AT3G05730	-	Encodes a defensin-like (DEFL) family protein. [Source:TAIR;Acc:AT3G05730]	330	44.9	-2.88	0.00765	0.452922	yes	DOWN	N	N	Y	Y	Y	297.55	50.44		AT3G05730	-	Encodes a defensin-like (DEFL) family protein. [Source:TAIR;Acc:AT3G05730]	224	15.7	-3.84	0.001	0.198268	yes	DOWN	N	N	Y	Y
AT3G09270	ATGSTU8	glutathione S-transferase TAU 8 [Source:TAIR;Acc:AT3G09270]	52.9	7.53	-2.81	0.00965	0.522433	yes	DOWN	N	N	Y	Y	Y	48.54	8.28		AT3G09270	ATGSTU8	glutathione S-transferase TAU 8 [Source:TAIR;Acc:AT3G09270]	40	5.65	-2.82	0.0357	0.783662	yes	DOWN	N	N	N	Y	Y	36.08	6.35		AT3G09270	ATGSTU8	glutathione S-transferase TAU 8 [Source:TAIR;Acc:AT3G09270]	48.4	8.1	-2.58	0.0171	0.608351	yes	DOWN	N	N	N	Y
AT3G10420	SPD1	P-loop containing nucleoside triphosphate hydrolases superfamily protein [Source:TAIR;Acc:AT3G10420]	110	20.3	-2.43	0.00545	0.401538	yes	DOWN	N	N	Y	Y	Y	100.68	22.36		AT3G10420	SPD1	P-loop containing nucleoside triphosphate hydrolases superfamily protein [Source:TAIR;Acc:AT3G10420]	116	9.06	-3.68	0.0009	0.121637	yes	DOWN	N	N	Y	Y	Y	104.27	10.17		AT3G10420	SPD1	P-loop containing nucleoside triphosphate hydrolases superfamily protein [Source:TAIR;Acc:AT3G10420]	140	13.2	-3.41	0.0003	0.111158	yes	DOWN	N	N	Y	Y
AT3G11480	BSMT1	S-adenosyl-L-methionine-dependent methyltransferases superfamily protein [Source:TAIR;Acc:AT3G11480]	83.8	7.12	-3.56	0.00295	0.309166	yes	DOWN	N	N	Y	Y	Y	76.81	7.83		AT3G11480	BSMT1	S-adenosyl-L-methionine-dependent methyltransferases superfamily protein [Source:TAIR;Acc:AT3G11480]	167	1.56	-6.74	0.0359	0.783662	yes	DOWN	N	N	N	Y	Y	150.3	1.75		AT3G11480	BSMT1	S-adenosyl-L-methionine-dependent methyltransferases superfamily protein [Source:TAIR;Acc:AT3G11480]	200	8.06	-4.63	0.001	0.198268	yes	DOWN	N	N	Y	Y
AT3G13600	-	calmodulin-binding family protein [Source:TAIR;Acc:AT3G13600]	67	5.3	-3.66	0.00335	0.333166	yes	DOWN	N	N	Y	Y	Y	61.46	5.83		AT3G13600	-	calmodulin-binding family protein [Source:TAIR;Acc:AT3G13600]	40.5	1.82	-4.47	0.00395	0.306203	yes	DOWN	N	N	Y	Y	Y	36.48	2.04		AT3G13600	-	calmodulin-binding family protein [Source:TAIR;Acc:AT3G13600]	29.6	5.42	-2.45	0.01175	0.519699	yes	DOWN	N	N	N	Y
AT3G14770	SWEET2	Nodulin MtN3 family protein [Source:TAIR;Acc:AT3G14770]	45.2	6.62	-2.77	0.01575	0.614351	yes	DOWN	N	N	N	Y	Y	41.45	7.28		AT3G14770	SWEET2	Nodulin MtN3 family protein [Source:TAIR;Acc:AT3G14770]	37.5	2.99	-3.65	0.01045	0.540694	yes	DOWN	N	N	N	Y	Y	33.81	3.36		AT3G14770	SWEET2	Nodulin MtN3 family protein [Source:TAIR;Acc:AT3G14770]	53.8	8.17	-2.72	0.01925	0.62588	yes	DOWN	N	N	N	Y
AT3G17000	UBC32	ubiquitin-conjugating enzyme 32 [Source:TAIR;Acc:AT3G17000]	151	46.7	-1.69	0.0476	0.838153	yes	DOWN	N	N	N	Y	Y	138.51	51.36		AT3G17000	UBC32	ubiquitin-conjugating enzyme 32 [Source:TAIR;Acc:AT3G17000]	190	32.2	-2.56	0.01065	0.540694	yes	DOWN	N	N	N	Y	Y	171.44	36.2		AT3G17000	UBC32	ubiquitin-conjugating enzyme 32 [Source:TAIR;Acc:AT3G17000]	174	36.3	-2.26	0.00695	0.407415	yes	DOWN	N	N	Y	Y
AT3G17520	-	Late embryogenesis abundant protein (LEA) family protein [Source:TAIR;Acc:AT3G17520]	241	61.6	-1.97	0.0359	0.780672	yes	DOWN	N	N	N	Y	Y	221.05	67.77		AT3G17520	-	Late embryogenesis abundant protein (LEA) family protein [Source:TAIR;Acc:AT3G17520]	209	32.4	-2.69	0.00645	0.410392	yes	DOWN	N	N	Y	Y	Y	188.1	36.42		AT3G17520	-	Late embryogenesis abundant protein (LEA) family protein [Source:TAIR;Acc:AT3G17520]	226	38.7	-2.55	0.0057	0.376891	yes	DOWN	N	N	Y	Y
AT3G18950	-	Transducin/WD40 repeat-like superfamily protein [Source:TAIR;Acc:AT3G18950]	35.4	4.78	-2.89	0.01195	0.55761	yes	DOWN	N	N	N	Y	Y	32.47	5.27		AT3G18950	-	Transducin/WD40 repeat-like superfamily protein [Source:TAIR;Acc:AT3G18950]	31.1	1.61	-4.27	0.0048	0.344563	yes	DOWN	N	N	Y	Y	Y	27.98	1.8		AT3G18950	-	Transducin/WD40 repeat-like superfamily protein [Source:TAIR;Acc:AT3G18950]	35.9	3.75	-3.26	0.0062	0.389055	yes	DOWN	N	N	Y	Y
AT3G19580	AZF2	zinc-finger protein 2 [Source:TAIR;Acc:AT3G19580]	105	21.6	-2.28	0.0168	0.622394	yes	DOWN	N	N	N	Y	Y	95.82	23.74		AT3G19580	AZF2	zinc-finger protein 2 [Source:TAIR;Acc:AT3G19580]	103	11.2	-3.2	0.0063	0.403468	yes	DOWN	N	N	Y	Y	Y	93.08	12.61		AT3G19580	AZF2	zinc-finger protein 2 [Source:TAIR;Acc:AT3G19580]	97.7	29.8	-1.71	0.0496	0.852522	yes	DOWN	N	N	N	Y
AT3G19970	-	alpha/beta-Hydrolases superfamily protein [Source:TAIR;Acc:AT3G19970]	70.4	8.55	-3.04	0.0038	0.35295	yes	DOWN	N	N	Y	Y	Y	64.56	9.4		AT3G19970	-	alpha/beta-Hydrolases superfamily protein [Source:TAIR;Acc:AT3G19970]	51.2	6.47	-2.98	0.00825	0.469986	yes	DOWN	N	N	Y	Y	Y	46.12	7.26		AT3G19970	-	alpha/beta-Hydrolases superfamily protein [Source:TAIR;Acc:AT3G19970]	47.9	12	-2	0.0452	0.826478	yes	DOWN	N	N	N	Y
AT3G20300	-	Protein of unknown function (DUF3537) [Source:TAIR;Acc:AT3G20300]	232	35.9	-2.69	0.0062	0.426342	yes	DOWN	N	N	Y	Y	Y	212.75	39.48		AT3G20300	-	Protein of unknown function (DUF3537) [Source:TAIR;Acc:AT3G20300]	214	22.6	-3.25	0.00225	0.230855	yes	DOWN	N	N	Y	Y	Y	193.25	25.37		AT3G20300	-	Protein of unknown function (DUF3537) [Source:TAIR;Acc:AT3G20300]	303	37.2	-3.03	0.0015	0.212942	yes	DOWN	N	N	Y	Y
AT3G22060	CRRSP38	Receptor-like protein kinase-related family protein [Source:TAIR;Acc:AT3G22060]	197	53.8	-1.88	0.03015	0.74138	yes	DOWN	N	N	N	Y	Y	180.93	59.14		AT3G22060	CRRSP38	Receptor-like protein kinase-related family protein [Source:TAIR;Acc:AT3G22060]	230	33.5	-2.78	0.0099	0.522939	yes	DOWN	N	N	Y	Y	Y	206.9	37.59		AT3G22060	CRRSP38	Receptor-like protein kinase-related family protein [Source:TAIR;Acc:AT3G22060]	187	43.4	-2.11	0.0132	0.546881	yes	DOWN	N	N	N	Y
AT3G22600	-	Bifunctional inhibitor/lipid-transfer protein/seed storage 2S albumin superfamily protein [Source:TAIR;Acc:AT3G22600]	228	44	-2.37	0.0117	0.553857	yes	DOWN	N	N	N	Y	Y	209.07	48.44		AT3G22600	-	Bifunctional inhibitor/lipid-transfer protein/seed storage 2S albumin superfamily protein [Source:TAIR;Acc:AT3G22600]	206	41.1	-2.33	0.0208	0.684912	yes	DOWN	N	N	N	Y	Y	185.77	46.15		AT3G22600	-	Bifunctional inhibitor/lipid-transfer protein/seed storage 2S albumin superfamily protein [Source:TAIR;Acc:AT3G22600]	286	29.7	-3.27	0.0014	0.211486	yes	DOWN	N	N	Y	Y
AT3G22910	ACA13	ATPase E1-E2 type family protein / haloacid dehalogenase-like hydrolase family protein [Source:TAIR;Acc:AT3G22910]	34.1	5.38	-2.66	0.01135	0.547875	yes	DOWN	N	N	N	Y	Y	31.27	5.92		AT3G22910	ACA13	ATPase E1-E2 type family protein / haloacid dehalogenase-like hydrolase family protein [Source:TAIR;Acc:AT3G22910]	28.6	3.76	-2.93	0.01235	0.570429	yes	DOWN	N	N	N	Y	Y	25.79	4.22		AT3G22910	ACA13	ATPase E1-E2 type family protein / haloacid dehalogenase-like hydrolase family protein [Source:TAIR;Acc:AT3G22910]	34.9	7.11	-2.29	0.0122	0.534785	yes	DOWN	N	N	N	Y
AT3G23170	-	unknown protein; BEST Arabidopsis thaliana protein match is: unknown protein (TAIR:AT4G14450.1); Has 74 Blast hits to 74 proteins in 6 species: Archae - 0; Bacteria - 0; Metazoa - 0; Fungi - 0; Plants - 74; Viruses - 0; Other Eukaryotes - 0 (source: /.../BLink). [Source:TAIR;Acc:AT3G23170]	171	30	-2.51	0.0098	0.525995	yes	DOWN	N	N	Y	Y	Y	157	33.06		AT3G23170	-	unknown protein; BEST Arabidopsis thaliana protein match is: unknown protein (TAIR:AT4G14450.1); Has 74 Blast hits to 74 proteins in 6 species: Archae - 0; Bacteria - 0; Metazoa - 0; Fungi - 0; Plants - 74; Viruses - 0; Other Eukaryotes - 0 (source: /.../BLink). [Source:TAIR;Acc:AT3G23170]	179	33	-2.44	0.0117	0.553828	yes	DOWN	N	N	N	Y	Y	161.4	37.07		AT3G23170	-	unknown protein; BEST Arabidopsis thaliana protein match is: unknown protein (TAIR:AT4G14450.1); Has 74 Blast hits to 74 proteins in 6 species: Archae - 0; Bacteria - 0; Metazoa - 0; Fungi - 0; Plants - 74; Viruses - 0; Other Eukaryotes - 0 (source: /.../BLink). [Source:TAIR;Acc:AT3G23170]	194	42	-2.21	0.0147	0.573259	yes	DOWN	N	N	N	Y
AT3G24460	-	Serinc-domain containing serine and sphingolipid biosynthesis protein [Source:TAIR;Acc:AT3G24460]	29	6.39	-2.18	0.02045	0.674712	yes	DOWN	N	N	N	Y	Y	26.59	7.02		AT3G24460	-	Serinc-domain containing serine and sphingolipid biosynthesis protein [Source:TAIR;Acc:AT3G24460]	26.5	5.8	-2.19	0.03975	0.825191	yes	DOWN	N	N	N	Y	Y	23.85	6.51		AT3G24460	-	Serinc-domain containing serine and sphingolipid biosynthesis protein [Source:TAIR;Acc:AT3G24460]	24.1	5.44	-2.15	0.04745	0.838725	yes	DOWN	N	N	N	Y
AT3G25610	ALA10	ATPase E1-E2 type family protein / haloacid dehalogenase-like hydrolase family protein [Source:TAIR;Acc:AT3G25610]	65.7	5.25	-3.65	0.0012	0.188141	yes	DOWN	N	N	Y	Y	Y	60.21	5.77		AT3G25610	ALA10	ATPase E1-E2 type family protein / haloacid dehalogenase-like hydrolase family protein [Source:TAIR;Acc:AT3G25610]	48.6	2.8	-4.12	0.00125	0.15504	yes	DOWN	N	N	Y	Y	Y	43.79	3.14		AT3G25610	ALA10	ATPase E1-E2 type family protein / haloacid dehalogenase-like hydrolase family protein [Source:TAIR;Acc:AT3G25610]	37.6	3.4	-3.47	0.00065	0.161578	yes	DOWN	N	N	Y	Y
AT3G25760	AOC1	allene oxide cyclase 1 [Source:TAIR;Acc:AT3G25760]	123	6.05	-4.35	0.0073	0.455622	yes	DOWN	N	N	Y	Y	Y	112.99	6.65		AT3G25760	AOC1	allene oxide cyclase 1 [Source:TAIR;Acc:AT3G25760]	102	6.3	-4.01	0.00825	0.469986	yes	DOWN	N	N	Y	Y	Y	91.68	7.08		AT3G25760	AOC1	allene oxide cyclase 1 [Source:TAIR;Acc:AT3G25760]	86.6	9.3	-3.22	0.0063	0.389055	yes	DOWN	N	N	Y	Y
AT3G26210	CYP71B23	cytochrome P450, family 71, subfamily B, polypeptide 23 [Source:TAIR;Acc:AT3G26210]	27.3	3.3	-3.05	0.03755	0.784128	yes	DOWN	N	N	N	Y	Y	25.01	3.63		AT3G26210	CYP71B23	cytochrome P450, family 71, subfamily B, polypeptide 23 [Source:TAIR;Acc:AT3G26210]	32.1	3.12	-3.36	0.0185	0.660953	yes	DOWN	N	N	N	Y	Y	28.91	3.51		AT3G26210	CYP71B23	cytochrome P450, family 71, subfamily B, polypeptide 23 [Source:TAIR;Acc:AT3G26210]	19.6	2.43	-3.01	0.0347	0.763089	yes	DOWN	N	N	N	Y
AT3G26910	-	hydroxyproline-rich glycoprotein family protein [Source:TAIR;Acc:AT3G26910]	113	21	-2.42	0.0133	0.584425	yes	DOWN	N	N	N	Y	Y	103.48	23.15		AT3G26910	-	hydroxyproline-rich glycoprotein family protein [Source:TAIR;Acc:AT3G26910]	96.1	15.2	-2.66	0.0081	0.469632	yes	DOWN	N	N	Y	Y	Y	86.6	17.02		AT3G26910	-	hydroxyproline-rich glycoprotein family protein [Source:TAIR;Acc:AT3G26910]	102	24.5	-2.06	0.01885	0.622145	yes	DOWN	N	N	N	Y
AT3G28210	PMZ	zinc finger (AN1-like) family protein [Source:TAIR;Acc:AT3G28210]	70.1	2.43	-4.85	0.00415	0.371837	yes	DOWN	N	N	Y	Y	Y	64.25	2.67		AT3G28210	PMZ	zinc finger (AN1-like) family protein [Source:TAIR;Acc:AT3G28210]	56.5	1.73	-5.03	0.04905	0.877037	yes	DOWN	N	N	N	Y	Y	50.92	1.94		AT3G28210	PMZ	zinc finger (AN1-like) family protein [Source:TAIR;Acc:AT3G28210]	96.4	4.41	-4.45	0.00545	0.367791	yes	DOWN	N	N	Y	Y
AT3G28340	GATL10	galacturonosyltransferase-like 10 [Source:TAIR;Acc:AT3G28340]	36.2	4.03	-3.17	0.03	0.74078	yes	DOWN	N	N	N	Y	Y	33.17	4.43		AT3G28340	GATL10	galacturonosyltransferase-like 10 [Source:TAIR;Acc:AT3G28340]	34.9	2.71	-3.68	0.00885	0.488545	yes	DOWN	N	N	Y	Y	Y	31.43	3.05		AT3G28340	GATL10	galacturonosyltransferase-like 10 [Source:TAIR;Acc:AT3G28340]	41	5.14	-3	0.00755	0.42362	yes	DOWN	N	N	Y	Y
AT3G29250	SDR4	NAD(P)-binding Rossmann-fold superfamily protein [Source:TAIR;Acc:AT3G29250]	521	35.6	-3.87	0.0002	0.105935	yes	DOWN	N	N	Y	Y	Y	477.32	39.12		AT3G29250	SDR4	NAD(P)-binding Rossmann-fold superfamily protein [Source:TAIR;Acc:AT3G29250]	216	7.53	-4.85	0.00195	0.213487	yes	DOWN	N	N	Y	Y	Y	195.06	8.46		AT3G29250	SDR4	NAD(P)-binding Rossmann-fold superfamily protein [Source:TAIR;Acc:AT3G29250]	189	32.1	-2.56	0.0056	0.374057	yes	DOWN	N	N	Y	Y
AT3G29810	COBL2	COBRA-like protein 2 precursor [Source:TAIR;Acc:AT3G29810]	40.7	2.69	-3.92	0.011	0.541653	yes	DOWN	N	N	N	Y	Y	37.31	2.96		AT3G29810	COBL2	COBRA-like protein 2 precursor [Source:TAIR;Acc:AT3G29810]	36.3	2.8	-3.69	0.011	0.547124	yes	DOWN	N	N	N	Y	Y	32.66	3.14		AT3G29810	COBL2	COBRA-like protein 2 precursor [Source:TAIR;Acc:AT3G29810]	39.1	4.96	-2.98	0.0087	0.452191	yes	DOWN	N	N	Y	Y
AT3G30775	ERD5	Methylenetetrahydrofolate reductase family protein [Source:TAIR;Acc:AT3G30775]	86.4	6.11	-3.82	0.0009	0.18764	yes	DOWN	N	N	Y	Y	Y	79.22	6.73		AT3G30775	ERD5	Methylenetetrahydrofolate reductase family protein [Source:TAIR;Acc:AT3G30775]	80.5	9.43	-3.09	0.00395	0.306203	yes	DOWN	N	N	Y	Y	Y	72.53	10.6		AT3G30775	ERD5	Methylenetetrahydrofolate reductase family protein [Source:TAIR;Acc:AT3G30775]	138	33.2	-2.06	0.02225	0.665543	yes	DOWN	N	N	N	Y
AT3G44880	ACD1	Pheophorbide a oxygenase family protein with Rieske [2Fe-2S] domain [Source:TAIR;Acc:AT3G44880]	276	71	-1.96	0.0455	0.825942	yes	DOWN	N	N	N	Y	Y	253.44	78.09		AT3G44880	ACD1	Pheophorbide a oxygenase family protein with Rieske [2Fe-2S] domain [Source:TAIR;Acc:AT3G44880]	290	53.6	-2.44	0.02495	0.71942	yes	DOWN	N	N	N	Y	Y	261.68	60.15		AT3G44880	ACD1	Pheophorbide a oxygenase family protein with Rieske [2Fe-2S] domain [Source:TAIR;Acc:AT3G44880]	316	73.6	-2.1	0.02895	0.730453	yes	DOWN	N	N	N	Y
AT3G45060	ATNRT2.6	high affinity nitrate transporter 2.6 [Source:TAIR;Acc:AT3G45060]	95.8	5.9	-4.02	0.00245	0.274372	yes	DOWN	N	N	Y	Y	Y	87.86	6.49		AT3G45060	ATNRT2.6	high affinity nitrate transporter 2.6 [Source:TAIR;Acc:AT3G45060]	139	1.97	-6.14	0.00155	0.182984	yes	DOWN	N	N	Y	Y	Y	125	2.22		AT3G45060	ATNRT2.6	high affinity nitrate transporter 2.6 [Source:TAIR;Acc:AT3G45060]	302	5.26	-5.84	5e-05	0.0316742	yes	DOWN	Y	Y	Y	Y
AT3G46280	-	protein kinase-related [Source:TAIR;Acc:AT3G46280]	158	11.1	-3.84	0.00095	0.187814	yes	DOWN	N	N	Y	Y	Y	145.18	12.19		AT3G46280	-	protein kinase-related [Source:TAIR;Acc:AT3G46280]	161	2.09	-6.27	0.00045	0.0773566	yes	DOWN	N	Y	Y	Y	Y	145.02	2.35		AT3G46280	-	protein kinase-related [Source:TAIR;Acc:AT3G46280]	150	5.48	-4.77	0.00105	0.198268	yes	DOWN	N	N	Y	Y
AT3G46660	UGT76E12	UDP-glucosyl transferase 76E12 [Source:TAIR;Acc:AT3G46660]	85.5	14.7	-2.54	0.00915	0.510888	yes	DOWN	N	N	Y	Y	Y	78.38	16.13		AT3G46660	UGT76E12	UDP-glucosyl transferase 76E12 [Source:TAIR;Acc:AT3G46660]	72.9	11.4	-2.67	0.0094	0.511579	yes	DOWN	N	N	Y	Y	Y	65.73	12.83		AT3G46660	UGT76E12	UDP-glucosyl transferase 76E12 [Source:TAIR;Acc:AT3G46660]	94.5	26	-1.86	0.0313	0.747773	yes	DOWN	N	N	N	Y
AT3G47780	ATATH6	ABC2 homolog 6 [Source:TAIR;Acc:AT3G47780]	33.9	2.96	-3.52	0.004	0.366318	yes	DOWN	N	N	Y	Y	Y	31.11	3.25		AT3G47780	ATATH6	ABC2 homolog 6 [Source:TAIR;Acc:AT3G47780]	26.5	1.47	-4.17	0.00685	0.424808	yes	DOWN	N	N	Y	Y	Y	23.84	1.65		AT3G47780	ATATH6	ABC2 homolog 6 [Source:TAIR;Acc:AT3G47780]	25	3.42	-2.87	0.0164	0.599745	yes	DOWN	N	N	N	Y
AT3G48310	CYP71A22	cytochrome P450, family 71, subfamily A, polypeptide 22 [Source:TAIR;Acc:AT3G48310]	53.8	15.8	-1.77	0.04185	0.812323	yes	DOWN	N	N	N	Y	Y	49.37	17.37		AT3G48310	CYP71A22	cytochrome P450, family 71, subfamily A, polypeptide 22 [Source:TAIR;Acc:AT3G48310]	61.5	11	-2.48	0.0111	0.54931	yes	DOWN	N	N	N	Y	Y	55.39	12.34		AT3G48310	CYP71A22	cytochrome P450, family 71, subfamily A, polypeptide 22 [Source:TAIR;Acc:AT3G48310]	68.6	16.5	-2.05	0.0247	0.689833	yes	DOWN	N	N	N	Y
AT3G48520	CYP94B3	cytochrome P450, family 94, subfamily B, polypeptide 3 [Source:TAIR;Acc:AT3G48520]	25.3	4.49	-2.49	0.02505	0.704742	yes	DOWN	N	N	N	Y	Y	23.19	4.94		AT3G48520	CYP94B3	cytochrome P450, family 94, subfamily B, polypeptide 3 [Source:TAIR;Acc:AT3G48520]	28.2	3.29	-3.1	0.03115	0.768183	yes	DOWN	N	N	N	Y	Y	25.41	3.7		AT3G48520	CYP94B3	cytochrome P450, family 94, subfamily B, polypeptide 3 [Source:TAIR;Acc:AT3G48520]	35.3	6.1	-2.53	0.00875	0.452191	yes	DOWN	N	N	Y	Y
AT3G48850	PHT3_2	phosphate transporter 3;2 [Source:TAIR;Acc:AT3G48850]	637	54	-3.56	0.0018	0.22759	yes	DOWN	N	N	Y	Y	Y	584.16	59.4		AT3G48850	PHT3_2	phosphate transporter 3;2 [Source:TAIR;Acc:AT3G48850]	416	16.8	-4.63	0.00015	0.0426022	yes	DOWN	Y	Y	Y	Y	Y	374.91	18.92		AT3G48850	PHT3_2	phosphate transporter 3;2 [Source:TAIR;Acc:AT3G48850]	404	80.4	-2.33	0.01775	0.616387	yes	DOWN	N	N	N	Y
AT3G51860	CAX3	cation exchanger 3 [Source:TAIR;Acc:AT3G51860]	280	21.2	-3.72	0.00055	0.172924	yes	DOWN	N	N	Y	Y	Y	257.05	23.35		AT3G51860	CAX3	cation exchanger 3 [Source:TAIR;Acc:AT3G51860]	216	15	-3.85	0.0029	0.265567	yes	DOWN	N	N	Y	Y	Y	195.11	16.86		AT3G51860	CAX3	cation exchanger 3 [Source:TAIR;Acc:AT3G51860]	267	26.4	-3.34	0.00125	0.204563	yes	DOWN	N	N	Y	Y
AT3G51920	CAM9	calmodulin 9 [Source:TAIR;Acc:AT3G51920]	343	79.7	-2.11	0.0153	0.608966	yes	DOWN	N	N	N	Y	Y	314.32	87.55		AT3G51920	CAM9	calmodulin 9 [Source:TAIR;Acc:AT3G51920]	316	55.2	-2.52	0.0102	0.534464	yes	DOWN	N	N	N	Y	Y	285.2	61.97		AT3G51920	CAM9	calmodulin 9 [Source:TAIR;Acc:AT3G51920]	282	56.1	-2.33	0.0058	0.377154	yes	DOWN	N	N	Y	Y
AT3G52400	SYP122	syntaxin of plants 122 [Source:TAIR;Acc:AT3G52400]	67.8	5.57	-3.61	0.00285	0.303556	yes	DOWN	N	N	Y	Y	Y	62.13	6.13		AT3G52400	SYP122	syntaxin of plants 122 [Source:TAIR;Acc:AT3G52400]	63.9	4.52	-3.82	0.01255	0.575977	yes	DOWN	N	N	N	Y	Y	57.57	5.08		AT3G52400	SYP122	syntaxin of plants 122 [Source:TAIR;Acc:AT3G52400]	64.1	6.11	-3.39	0.0051	0.356112	yes	DOWN	N	N	Y	Y
AT3G53230	CDC48D	ATPase, AAA-type, CDC48 protein [Source:TAIR;Acc:AT3G53230]	55.9	13.6	-2.04	0.02085	0.683308	yes	DOWN	N	N	N	Y	Y	51.29	14.93		AT3G53230	CDC48D	ATPase, AAA-type, CDC48 protein [Source:TAIR;Acc:AT3G53230]	46.4	11.6	-2	0.04345	0.8444	yes	DOWN	N	N	N	Y	Y	41.83	12.98		AT3G53230	CDC48D	ATPase, AAA-type, CDC48 protein [Source:TAIR;Acc:AT3G53230]	41.2	12.6	-1.71	0.0387	0.797605	yes	DOWN	N	N	N	Y
AT3G53720	ATCHX20	cation/H+ exchanger 20 [Source:TAIR;Acc:AT3G53720]	31.1	4.62	-2.75	0.0057	0.411842	yes	DOWN	N	N	Y	Y	Y	28.53	5.08		AT3G53720	ATCHX20	cation/H+ exchanger 20 [Source:TAIR;Acc:AT3G53720]	21.1	1.59	-3.73	0.011	0.547124	yes	DOWN	N	N	N	Y	Y	19.06	1.79		AT3G53720	ATCHX20	cation/H+ exchanger 20 [Source:TAIR;Acc:AT3G53720]	27.6	2.36	-3.55	0.00345	0.284668	yes	DOWN	N	N	Y	Y
AT3G53780	ATRBL4	RHOMBOID-like protein 4 [Source:TAIR;Acc:AT3G53780]	71.5	14.6	-2.29	0.00945	0.51861	yes	DOWN	N	N	Y	Y	Y	65.52	16.09		AT3G53780	ATRBL4	RHOMBOID-like protein 4 [Source:TAIR;Acc:AT3G53780]	66.5	12.7	-2.39	0.0185	0.660953	yes	DOWN	N	N	N	Y	Y	59.94	14.29		AT3G53780	ATRBL4	RHOMBOID-like protein 4 [Source:TAIR;Acc:AT3G53780]	52.3	12.8	-2.03	0.02205	0.662595	yes	DOWN	N	N	N	Y
AT3G55640	-	Mitochondrial substrate carrier family protein [Source:TAIR;Acc:AT3G55640]	72.5	15.9	-2.19	0.02	0.667734	yes	DOWN	N	N	N	Y	Y	66.53	17.53		AT3G55640	-	Mitochondrial substrate carrier family protein [Source:TAIR;Acc:AT3G55640]	55.7	11.3	-2.3	0.01525	0.623356	yes	DOWN	N	N	N	Y	Y	50.18	12.68		AT3G55640	-	Mitochondrial substrate carrier family protein [Source:TAIR;Acc:AT3G55640]	54.5	15.1	-1.85	0.03805	0.793233	yes	DOWN	N	N	N	Y
AT3G55740	PROT2	proline transporter 2 [Source:TAIR;Acc:AT3G55740]	67.8	16.3	-2.06	0.01965	0.662824	yes	DOWN	N	N	N	Y	Y	62.21	17.95		AT3G55740	PROT2	proline transporter 2 [Source:TAIR;Acc:AT3G55740]	74.8	15.6	-2.26	0.01615	0.635476	yes	DOWN	N	N	N	Y	Y	67.38	17.51		AT3G55740	PROT2	proline transporter 2 [Source:TAIR;Acc:AT3G55740]	72.3	22.5	-1.68	0.04295	0.813358	yes	DOWN	N	N	N	Y
AT3G57010	-	Calcium-dependent phosphotriesterase superfamily protein [Source:TAIR;Acc:AT3G57010]	259	48.1	-2.43	0.0114	0.548937	yes	DOWN	N	N	N	Y	Y	237.45	52.9		AT3G57010	-	Calcium-dependent phosphotriesterase superfamily protein [Source:TAIR;Acc:AT3G57010]	205	43.1	-2.25	0.01865	0.662109	yes	DOWN	N	N	N	Y	Y	184.86	48.4		AT3G57010	-	Calcium-dependent phosphotriesterase superfamily protein [Source:TAIR;Acc:AT3G57010]	221	37.5	-2.56	0.00615	0.389055	yes	DOWN	N	N	Y	Y
AT3G57020	-	Calcium-dependent phosphotriesterase superfamily protein [Source:TAIR;Acc:AT3G57020]	313	66.3	-2.24	0.03325	0.765727	yes	DOWN	N	N	N	Y	Y	286.64	72.9		AT3G57020	-	Calcium-dependent phosphotriesterase superfamily protein [Source:TAIR;Acc:AT3G57020]	280	31.1	-3.17	0.00425	0.31789	yes	DOWN	N	N	Y	Y	Y	252.26	34.93		AT3G57020	-	Calcium-dependent phosphotriesterase superfamily protein [Source:TAIR;Acc:AT3G57020]	294	53.2	-2.47	0.0083	0.449023	yes	DOWN	N	N	Y	Y
AT3G62260	-	Protein phosphatase 2C family protein [Source:TAIR;Acc:AT3G62260]	258	27.4	-3.24	0.0007	0.172924	yes	DOWN	N	N	Y	Y	Y	237.01	30.15		AT3G62260	-	Protein phosphatase 2C family protein [Source:TAIR;Acc:AT3G62260]	190	9.09	-4.38	0.0001	0.0321262	yes	DOWN	Y	Y	Y	Y	Y	171.03	10.21		AT3G62260	-	Protein phosphatase 2C family protein [Source:TAIR;Acc:AT3G62260]	217	37.1	-2.55	0.00315	0.27251	yes	DOWN	N	N	Y	Y
AT3G62820	-	Plant invertase/pectin methylesterase inhibitor superfamily protein [Source:TAIR;Acc:AT3G62820]	133	26.7	-2.31	0.01675	0.621717	yes	DOWN	N	N	N	Y	Y	121.45	29.44		AT3G62820	-	Plant invertase/pectin methylesterase inhibitor superfamily protein [Source:TAIR;Acc:AT3G62820]	76	11.3	-2.75	0.04475	0.851423	yes	DOWN	N	N	N	Y	Y	68.53	12.67		AT3G62820	-	Plant invertase/pectin methylesterase inhibitor superfamily protein [Source:TAIR;Acc:AT3G62820]	79.3	10.3	-2.94	0.00725	0.421229	yes	DOWN	N	N	Y	Y
AT3G63060	EDL3	EID1-like 3 [Source:TAIR;Acc:AT3G63060]	107	19.6	-2.45	0.0096	0.522433	yes	DOWN	N	N	Y	Y	Y	98.33	21.57		AT3G63060	EDL3	EID1-like 3 [Source:TAIR;Acc:AT3G63060]	126	3.37	-5.23	0.0027	0.256854	yes	DOWN	N	N	Y	Y	Y	113.88	3.79		AT3G63060	EDL3	EID1-like 3 [Source:TAIR;Acc:AT3G63060]	129	16.7	-2.95	0.00185	0.213213	yes	DOWN	N	N	Y	Y
AT4G01010	ATCNGC13	cyclic nucleotide-gated channel 13 [Source:TAIR;Acc:AT4G01010]	15.4	1.54	-3.32	0.0138	0.587516	yes	DOWN	N	N	N	Y	Y	14.13	1.69		AT4G01010	ATCNGC13	cyclic nucleotide-gated channel 13 [Source:TAIR;Acc:AT4G01010]	15.7	2.44	-2.69	0.04485	0.852498	yes	DOWN	N	N	N	Y	Y	14.16	2.74		AT4G01010	ATCNGC13	cyclic nucleotide-gated channel 13 [Source:TAIR;Acc:AT4G01010]	14.6	3.15	-2.21	0.0389	0.797605	yes	DOWN	N	N	N	Y
AT4G01070	GT72B1	UDP-Glycosyltransferase superfamily protein [Source:TAIR;Acc:AT4G01070]	260	52.3	-2.31	0.01665	0.620355	yes	DOWN	N	N	N	Y	Y	238.24	57.57		AT4G01070	GT72B1	UDP-Glycosyltransferase superfamily protein [Source:TAIR;Acc:AT4G01070]	188	50	-1.91	0.04515	0.856539	yes	DOWN	N	N	N	Y	Y	169.73	56.18		AT4G01070	GT72B1	UDP-Glycosyltransferase superfamily protein [Source:TAIR;Acc:AT4G01070]	228	56.4	-2.01	0.02345	0.684266	yes	DOWN	N	N	N	Y
AT4G01250	WRKY22	WRKY family transcription factor [Source:TAIR;Acc:AT4G01250]	85.5	14.7	-2.54	0.01015	0.52863	yes	DOWN	N	N	N	Y	Y	78.35	16.14		AT4G01250	WRKY22	WRKY family transcription factor [Source:TAIR;Acc:AT4G01250]	114	8.93	-3.68	0.00275	0.260055	yes	DOWN	N	N	Y	Y	Y	102.73	10.04		AT4G01250	WRKY22	WRKY family transcription factor [Source:TAIR;Acc:AT4G01250]	107	11.9	-3.17	0.00155	0.212942	yes	DOWN	N	N	Y	Y
AT4G01360	-	unknown protein; BEST Arabidopsis thaliana protein match is: Protein of unknown function (DUF793) (TAIR:AT1G01550.2); Has 99 Blast hits to 99 proteins in 25 species: Archae - 0; Bacteria - 10; Metazoa - 0; Fungi - 0; Plants - 89; Viruses - 0; Other /.../otes - 0 (source: NCBI BLink). [Source:TAIR;Acc:AT4G01360]	32.5	5.17	-2.65	0.0155	0.611458	yes	DOWN	N	N	N	Y	Y	29.81	5.69		AT4G01360	-	unknown protein; BEST Arabidopsis thaliana protein match is: Protein of unknown function (DUF793) (TAIR:AT1G01550.2); Has 99 Blast hits to 99 proteins in 25 species: Archae - 0; Bacteria - 10; Metazoa - 0; Fungi - 0; Plants - 89; Viruses - 0; Other /.../otes - 0 (source: NCBI BLink). [Source:TAIR;Acc:AT4G01360]	28.3	3.74	-2.92	0.03135	0.768183	yes	DOWN	N	N	N	Y	Y	25.52	4.2		AT4G01360	-	unknown protein; BEST Arabidopsis thaliana protein match is: Protein of unknown function (DUF793) (TAIR:AT1G01550.2); Has 99 Blast hits to 99 proteins in 25 species: Archae - 0; Bacteria - 10; Metazoa - 0; Fungi - 0; Plants - 89; Viruses - 0; Other /.../otes - 0 (source: NCBI BLink). [Source:TAIR;Acc:AT4G01360]	27.3	3.05	-3.16	0.0281	0.718526	yes	DOWN	N	N	N	Y
AT4G02410	LECRK43	Concanavalin A-like lectin protein kinase family protein [Source:TAIR;Acc:AT4G02410]	25.5	4.27	-2.58	0.02315	0.704742	yes	DOWN	N	N	N	Y	Y	23.38	4.69		AT4G02410	LECRK43	Concanavalin A-like lectin protein kinase family protein [Source:TAIR;Acc:AT4G02410]	21	2.16	-3.28	0.02115	0.687357	yes	DOWN	N	N	N	Y	Y	18.89	2.43		AT4G02410	LECRK43	Concanavalin A-like lectin protein kinase family protein [Source:TAIR;Acc:AT4G02410]	24.4	3.38	-2.85	0.0116	0.515386	yes	DOWN	N	N	N	Y
AT4G02940	-	oxidoreductase, 2OG-Fe(II) oxygenase family protein [Source:TAIR;Acc:AT4G02940]	79.9	21.8	-1.88	0.02825	0.729795	yes	DOWN	N	N	N	Y	Y	73.29	23.94		AT4G02940	-	oxidoreductase, 2OG-Fe(II) oxygenase family protein [Source:TAIR;Acc:AT4G02940]	52.8	14.8	-1.84	0.0364	0.789083	yes	DOWN	N	N	N	Y	Y	47.55	16.58		AT4G02940	-	oxidoreductase, 2OG-Fe(II) oxygenase family protein [Source:TAIR;Acc:AT4G02940]	60.6	15.2	-1.99	0.01635	0.599032	yes	DOWN	N	N	N	Y
AT4G05020	NDB2	NAD(P)H dehydrogenase B2 [Source:TAIR;Acc:AT4G05020]	302	65	-2.22	0.04375	0.816121	yes	DOWN	N	N	N	Y	Y	276.77	71.42		AT4G05020	NDB2	NAD(P)H dehydrogenase B2 [Source:TAIR;Acc:AT4G05020]	231	41.3	-2.48	0.02205	0.696958	yes	DOWN	N	N	N	Y	Y	207.91	46.38		AT4G05020	NDB2	NAD(P)H dehydrogenase B2 [Source:TAIR;Acc:AT4G05020]	222	59	-1.91	0.04955	0.852522	yes	DOWN	N	N	N	Y
AT4G05100	AtMYB74	myb domain protein 74 [Source:TAIR;Acc:AT4G05100]	205	16	-3.68	0.0007	0.172924	yes	DOWN	N	N	Y	Y	Y	188.3	17.61		AT4G05100	AtMYB74	myb domain protein 74 [Source:TAIR;Acc:AT4G05100]	198	2.79	-6.15	0.00065	0.099516	yes	DOWN	N	Y	Y	Y	Y	178.34	3.14		AT4G05100	AtMYB74	myb domain protein 74 [Source:TAIR;Acc:AT4G05100]	217	15.7	-3.79	0.001	0.198268	yes	DOWN	N	N	Y	Y
AT4G08300	-	nodulin MtN21 /EamA-like transporter family protein [Source:TAIR;Acc:AT4G08300]	1.27	0	#NAME?	0.00145	0.205921	yes	DOWN	N	N	Y	Y	Y	1.17	0		AT4G08300	-	nodulin MtN21 /EamA-like transporter family protein [Source:TAIR;Acc:AT4G08300]	0.981	0	#NAME?	0.0236	0.701163	yes	DOWN	N	N	N	Y	Y	0.88	0		AT4G08300	-	nodulin MtN21 /EamA-like transporter family protein [Source:TAIR;Acc:AT4G08300]	1.1	0	#NAME?	0.0012	0.203152	yes	DOWN	N	N	Y	Y
AT4G08555	-	unknown protein; FUNCTIONS IN: molecular_function unknown; INVOLVED IN: biological_process unknown; LOCATED IN: cellular_component unknown; EXPRESSED IN: cultured cell; Has 4 Blast hits to 4 proteins in 2 species: Archae - 0; Bacteria - 0; Metazoa - /.../ngi - 0; Plants - 4; Viruses - 0; Other Eukaryotes - 0 (source: NCBI BLink). [Source:TAIR;Acc:AT4G08555]	631	76.7	-3.04	0.00445	0.376885	yes	DOWN	N	N	Y	Y	Y	578.64	84.34		AT4G08555	-	unknown protein; FUNCTIONS IN: molecular_function unknown; INVOLVED IN: biological_process unknown; LOCATED IN: cellular_component unknown; EXPRESSED IN: cultured cell; Has 4 Blast hits to 4 proteins in 2 species: Archae - 0; Bacteria - 0; Metazoa - /.../ngi - 0; Plants - 4; Viruses - 0; Other Eukaryotes - 0 (source: NCBI BLink). [Source:TAIR;Acc:AT4G08555]	476	19.9	-4.58	0.0037	0.295955	yes	DOWN	N	N	Y	Y	Y	428.58	22.32		AT4G08555	-	unknown protein; FUNCTIONS IN: molecular_function unknown; INVOLVED IN: biological_process unknown; LOCATED IN: cellular_component unknown; EXPRESSED IN: cultured cell; Has 4 Blast hits to 4 proteins in 2 species: Archae - 0; Bacteria - 0; Metazoa - /.../ngi - 0; Plants - 4; Viruses - 0; Other Eukaryotes - 0 (source: NCBI BLink). [Source:TAIR;Acc:AT4G08555]	486	93.5	-2.38	0.01895	0.62335	yes	DOWN	N	N	N	Y
AT4G08850	-	Leucine-rich repeat receptor-like protein kinase family protein [Source:TAIR;Acc:AT4G08850]	286	45.9	-2.64	0.0109	0.540549	yes	DOWN	N	N	N	Y	Y	262.43	50.48		AT4G08850	-	Leucine-rich repeat receptor-like protein kinase family protein [Source:TAIR;Acc:AT4G08850]	244	26.7	-3.19	0.0019	0.210363	yes	DOWN	N	N	Y	Y	Y	219.41	29.96		AT4G08850	-	Leucine-rich repeat receptor-like protein kinase family protein [Source:TAIR;Acc:AT4G08850]	229	37.4	-2.61	0.00655	0.395781	yes	DOWN	N	N	Y	Y
AT4G08870	-	Arginase/deacetylase superfamily protein [Source:TAIR;Acc:AT4G08870]	330	63.9	-2.37	0.0115	0.550747	yes	DOWN	N	N	N	Y	Y	302.35	70.24		AT4G08870	-	Arginase/deacetylase superfamily protein [Source:TAIR;Acc:AT4G08870]	317	17.3	-4.2	0.0007	0.104717	yes	DOWN	N	N	Y	Y	Y	285.87	19.41		AT4G08870	-	Arginase/deacetylase superfamily protein [Source:TAIR;Acc:AT4G08870]	237	54.5	-2.12	0.0187	0.620322	yes	DOWN	N	N	N	Y
AT4G10120	ATSPS4F	Sucrose-phosphate synthase family protein [Source:TAIR;Acc:AT4G10120]	19.9	4.41	-2.17	0.02225	0.699929	yes	DOWN	N	N	N	Y	Y	18.23	4.85		AT4G10120	ATSPS4F	Sucrose-phosphate synthase family protein [Source:TAIR;Acc:AT4G10120]	18.2	2.57	-2.83	0.01765	0.652617	yes	DOWN	N	N	N	Y	Y	16.41	2.88		AT4G10120	ATSPS4F	Sucrose-phosphate synthase family protein [Source:TAIR;Acc:AT4G10120]	12.2	2.14	-2.51	0.02575	0.69366	yes	DOWN	N	N	N	Y
AT4G10960	UGE5	UDP-D-glucose/UDP-D-galactose 4-epimerase 5 [Source:TAIR;Acc:AT4G10960]	33.5	8.69	-1.95	0.0305	0.744382	yes	DOWN	N	N	N	Y	Y	30.74	9.56		AT4G10960	UGE5	UDP-D-glucose/UDP-D-galactose 4-epimerase 5 [Source:TAIR;Acc:AT4G10960]	34.2	6.01	-2.51	0.0129	0.579819	yes	DOWN	N	N	N	Y	Y	30.82	6.74		AT4G10960	UGE5	UDP-D-glucose/UDP-D-galactose 4-epimerase 5 [Source:TAIR;Acc:AT4G10960]	38.5	9.73	-1.99	0.03035	0.738855	yes	DOWN	N	N	N	Y
AT4G11000	-	Ankyrin repeat family protein [Source:TAIR;Acc:AT4G11000]	52.6	7.57	-2.79	0.0127	0.576145	yes	DOWN	N	N	N	Y	Y	48.18	8.33		AT4G11000	-	Ankyrin repeat family protein [Source:TAIR;Acc:AT4G11000]	41.7	4.71	-3.15	0.0254	0.725973	yes	DOWN	N	N	N	Y	Y	37.59	5.29		AT4G11000	-	Ankyrin repeat family protein [Source:TAIR;Acc:AT4G11000]	41.8	6.27	-2.74	0.01485	0.574064	yes	DOWN	N	N	N	Y
AT4G11280	ACS6	1-aminocyclopropane-1-carboxylic acid (acc) synthase 6 [Source:TAIR;Acc:AT4G11280]	174	35.1	-2.31	0.01795	0.64328	yes	DOWN	N	N	N	Y	Y	159.24	38.65		AT4G11280	ACS6	1-aminocyclopropane-1-carboxylic acid (acc) synthase 6 [Source:TAIR;Acc:AT4G11280]	176	24.5	-2.84	0.0039	0.306203	yes	DOWN	N	N	Y	Y	Y	158.1	27.55		AT4G11280	ACS6	1-aminocyclopropane-1-carboxylic acid (acc) synthase 6 [Source:TAIR;Acc:AT4G11280]	164	45.9	-1.84	0.04055	0.801309	yes	DOWN	N	N	N	Y
AT4G11330	ATMPK5	MAP kinase 5 [Source:TAIR;Acc:AT4G11330]	40.6	6.5	-2.64	0.0194	0.662824	yes	DOWN	N	N	N	Y	Y	37.27	7.14		AT4G11330	ATMPK5	MAP kinase 5 [Source:TAIR;Acc:AT4G11330]	43.1	4.19	-3.36	0.023	0.701163	yes	DOWN	N	N	N	Y	Y	38.8	4.7		AT4G11330	ATMPK5	MAP kinase 5 [Source:TAIR;Acc:AT4G11330]	44.6	6.87	-2.7	0.0191	0.624103	yes	DOWN	N	N	N	Y
AT4G11570	-	Haloacid dehalogenase-like hydrolase (HAD) superfamily protein [Source:TAIR;Acc:AT4G11570]	229	53	-2.11	0.01985	0.666667	yes	DOWN	N	N	N	Y	Y	209.84	58.23		AT4G11570	-	Haloacid dehalogenase-like hydrolase (HAD) superfamily protein [Source:TAIR;Acc:AT4G11570]	219	23	-3.25	0.0032	0.281213	yes	DOWN	N	N	Y	Y	Y	197.3	25.81		AT4G11570	-	Haloacid dehalogenase-like hydrolase (HAD) superfamily protein [Source:TAIR;Acc:AT4G11570]	238	42	-2.5	0.01065	0.496781	yes	DOWN	N	N	N	Y
AT4G12480	pEARLI 1	Bifunctional inhibitor/lipid-transfer protein/seed storage 2S albumin superfamily protein [Source:TAIR;Acc:AT4G12480]	2800	90.3	-4.95	0.0016	0.216254	yes	DOWN	N	N	Y	Y	Y	2562.06	99.37		AT4G12480	pEARLI 1	Bifunctional inhibitor/lipid-transfer protein/seed storage 2S albumin superfamily protein [Source:TAIR;Acc:AT4G12480]	2510	67.5	-5.22	0.001	0.130647	yes	DOWN	N	N	Y	Y	Y	2265.39	75.88		AT4G12480	pEARLI 1	Bifunctional inhibitor/lipid-transfer protein/seed storage 2S albumin superfamily protein [Source:TAIR;Acc:AT4G12480]	1940	92.7	-4.39	0.00025	0.104457	yes	DOWN	N	N	Y	Y
AT4G12490	-	Bifunctional inhibitor/lipid-transfer protein/seed storage 2S albumin superfamily protein [Source:TAIR;Acc:AT4G12490]	2500	27.8	-6.49	0.00055	0.172924	yes	DOWN	N	N	Y	Y	Y	2294.89	30.64		AT4G12490	-	Bifunctional inhibitor/lipid-transfer protein/seed storage 2S albumin superfamily protein [Source:TAIR;Acc:AT4G12490]	2570	17.7	-7.18	5e-05	0.0217744	yes	DOWN	Y	Y	Y	Y	Y	2318.1	19.87		AT4G12490	-	Bifunctional inhibitor/lipid-transfer protein/seed storage 2S albumin superfamily protein [Source:TAIR;Acc:AT4G12490]	1840	32.8	-5.81	5e-05	0.0316742	yes	DOWN	Y	Y	Y	Y
AT4G12500	-	Bifunctional inhibitor/lipid-transfer protein/seed storage 2S albumin superfamily protein [Source:TAIR;Acc:AT4G12500]	169	9.35	-4.17	0.00715	0.452018	yes	DOWN	N	N	Y	Y	Y	154.69	10.29		AT4G12500	-	Bifunctional inhibitor/lipid-transfer protein/seed storage 2S albumin superfamily protein [Source:TAIR;Acc:AT4G12500]	214	16.1	-3.74	0.01625	0.635476	yes	DOWN	N	N	N	Y	Y	193.35	18.06		AT4G12500	-	Bifunctional inhibitor/lipid-transfer protein/seed storage 2S albumin superfamily protein [Source:TAIR;Acc:AT4G12500]	120	15.8	-2.93	0.01025	0.49215	yes	DOWN	N	N	N	Y
AT4G12735	-	unknown protein; FUNCTIONS IN: molecular_function unknown; INVOLVED IN: biological_process unknown; LOCATED IN: plasma membrane; EXPRESSED IN: rosette leaf, cultured cell; BEST Arabidopsis thaliana protein match is: unknown protein (TAIR:AT4G12731.1 /.../ 35333 Blast hits to 34131 proteins in 2444 species: Archae - 798; Bacteria - 22429; Metazoa - 974; Fungi - 991; Plants - 531; Viruses - 0; Othe…	745	73.9	-3.33	0.00105	0.187814	yes	DOWN	N	N	Y	Y	Y	682.46	81.36		AT4G12735	-	unknown protein; FUNCTIONS IN: molecular_function unknown; INVOLVED IN: biological_process unknown; LOCATED IN: plasma membrane; EXPRESSED IN: rosette leaf, cultured cell; BEST Arabidopsis thaliana protein match is: unknown protein (TAIR:AT4G12731.1 /.../ 35333 Blast hits to 34131 proteins in 2444 species: Archae - 798; Bacteria - 22429; Metazoa - 974; Fungi - 991; Plants - 531; Viruses - 0; Othe…	677	34.1	-4.31	0.0008	0.113606	yes	DOWN	N	N	Y	Y	Y	610.17	38.31		AT4G12735	-	unknown protein; FUNCTIONS IN: molecular_function unknown; INVOLVED IN: biological_process unknown; LOCATED IN: plasma membrane; EXPRESSED IN: rosette leaf, cultured cell; BEST Arabidopsis thaliana protein match is: unknown protein (TAIR:AT4G12731.1 /.../ 35333 Blast hits to 34131 proteins in 2444 species: Archae - 798; Bacteria - 22429; Metazoa - 974; Fungi - 991; Plants - 531; Viruses - 0; Othe…	516	124	-2.06	0.01475	0.573259	yes	DOWN	N	N	N	Y
AT4G13920	AtRLP50	receptor like protein 50 [Source:TAIR;Acc:AT4G13920]	19.6	1.64	-3.58	0.01655	0.620355	yes	DOWN	N	N	N	Y	Y	18	1.81		AT4G13920	AtRLP50	receptor like protein 50 [Source:TAIR;Acc:AT4G13920]	14.7	1.24	-3.57	0.01215	0.565567	yes	DOWN	N	N	N	Y	Y	13.24	1.39		AT4G13920	AtRLP50	receptor like protein 50 [Source:TAIR;Acc:AT4G13920]	15.9	1.86	-3.09	0.03765	0.793033	yes	DOWN	N	N	N	Y
AT4G14365	XBAT34	XB3 ortholog 4 in Arabidopsis thaliana [Source:TAIR;Acc:AT4G14365]	66.8	13.8	-2.28	0.01985	0.666667	yes	DOWN	N	N	N	Y	Y	61.29	15.13		AT4G14365	XBAT34	XB3 ortholog 4 in Arabidopsis thaliana [Source:TAIR;Acc:AT4G14365]	65.9	6.12	-3.43	0.00265	0.254569	yes	DOWN	N	N	Y	Y	Y	59.41	6.87		AT4G14365	XBAT34	XB3 ortholog 4 in Arabidopsis thaliana [Source:TAIR;Acc:AT4G14365]	55	6.08	-3.18	0.0075	0.423233	yes	DOWN	N	N	Y	Y
AT4G14370	-	Disease resistance protein (TIR-NBS-LRR class) family [Source:TAIR;Acc:AT4G14370]	63.4	4.61	-3.78	0.0004	0.170417	yes	DOWN	N	N	Y	Y	Y	58.14	5.06		AT4G14370	-	Disease resistance protein (TIR-NBS-LRR class) family [Source:TAIR;Acc:AT4G14370]	54	1.29	-5.38	0.0023	0.234756	yes	DOWN	N	N	Y	Y	Y	48.65	1.45		AT4G14370	-	Disease resistance protein (TIR-NBS-LRR class) family [Source:TAIR;Acc:AT4G14370]	52.7	5.44	-3.28	0.0023	0.231628	yes	DOWN	N	N	Y	Y
AT4G14690	ELIP2	Chlorophyll A-B binding family protein [Source:TAIR;Acc:AT4G14690]	979	110	-3.16	0.006	0.419957	yes	DOWN	N	N	Y	Y	Y	896.97	120.89		AT4G14690	ELIP2	Chlorophyll A-B binding family protein [Source:TAIR;Acc:AT4G14690]	744	41.1	-4.18	0.0005	0.0830381	yes	DOWN	N	Y	Y	Y	Y	670.21	46.2		AT4G14690	ELIP2	Chlorophyll A-B binding family protein [Source:TAIR;Acc:AT4G14690]	703	50.9	-3.79	0.0003	0.111158	yes	DOWN	N	N	Y	Y
AT4G15233	-	ABC-2 and Plant PDR ABC-type transporter family protein [Source:TAIR;Acc:AT4G15233]	17	2.18	-2.97	0.0088	0.504276	yes	DOWN	N	N	Y	Y	Y	15.61	2.39		AT4G15233	-	ABC-2 and Plant PDR ABC-type transporter family protein [Source:TAIR;Acc:AT4G15233]	21.2	2.21	-3.26	0.01455	0.612145	yes	DOWN	N	N	N	Y	Y	19.08	2.49		AT4G15233	-	ABC-2 and Plant PDR ABC-type transporter family protein [Source:TAIR;Acc:AT4G15233]	22.5	4.93	-2.19	0.0204	0.635897	yes	DOWN	N	N	N	Y
AT4G15610	-	Uncharacterised protein family (UPF0497) [Source:TAIR;Acc:AT4G15610]	277	17.9	-3.95	0.00015	0.0890818	yes	DOWN	N	Y	Y	Y	Y	254.25	19.75		AT4G15610	-	Uncharacterised protein family (UPF0497) [Source:TAIR;Acc:AT4G15610]	257	10.2	-4.65	0.00535	0.36531	yes	DOWN	N	N	Y	Y	Y	231.87	11.5		AT4G15610	-	Uncharacterised protein family (UPF0497) [Source:TAIR;Acc:AT4G15610]	310	19.5	-3.99	0.0005	0.142304	yes	DOWN	N	N	Y	Y
AT4G16563	-	Eukaryotic aspartyl protease family protein [Source:TAIR;Acc:AT4G16563]	105	10.8	-3.27	0.0024	0.27346	yes	DOWN	N	N	Y	Y	Y	95.79	11.91		AT4G16563	-	Eukaryotic aspartyl protease family protein [Source:TAIR;Acc:AT4G16563]	80.1	12.5	-2.67	0.00635	0.405345	yes	DOWN	N	N	Y	Y	Y	72.2	14.1		AT4G16563	-	Eukaryotic aspartyl protease family protein [Source:TAIR;Acc:AT4G16563]	89.8	17.3	-2.38	0.0099	0.477681	yes	DOWN	N	N	Y	Y
AT4G16990	RLM3	disease resistance protein (TIR-NBS class), putative [Source:TAIR;Acc:AT4G16990]	25.9	7.25	-1.84	0.04015	0.799837	yes	DOWN	N	N	N	Y	Y	23.75	7.98		AT4G16990	RLM3	disease resistance protein (TIR-NBS class), putative [Source:TAIR;Acc:AT4G16990]	24.5	2.31	-3.4	0.0057	0.378654	yes	DOWN	N	N	Y	Y	Y	22.07	2.6		AT4G16990	RLM3	disease resistance protein (TIR-NBS class), putative [Source:TAIR;Acc:AT4G16990]	19.2	3.38	-2.5	0.0114	0.509962	yes	DOWN	N	N	N	Y
AT4G17970	ALMT12	aluminum-activated, malate transporter 12 [Source:TAIR;Acc:AT4G17970]	49.7	4.14	-3.59	0.0017	0.223601	yes	DOWN	N	N	Y	Y	Y	45.57	4.55		AT4G17970	ALMT12	aluminum-activated, malate transporter 12 [Source:TAIR;Acc:AT4G17970]	39.3	0.999	-5.3	0.04755	0.865216	yes	DOWN	N	N	N	Y	Y	35.42	1.12		AT4G17970	ALMT12	aluminum-activated, malate transporter 12 [Source:TAIR;Acc:AT4G17970]	27.6	1.23	-4.49	0.0063	0.389055	yes	DOWN	N	N	Y	Y
AT4G18170	WRKY28	WRKY DNA-binding protein 28 [Source:TAIR;Acc:AT4G18170]	81	18	-2.17	0.013	0.580351	yes	DOWN	N	N	N	Y	Y	74.24	19.83		AT4G18170	WRKY28	WRKY DNA-binding protein 28 [Source:TAIR;Acc:AT4G18170]	108	15.2	-2.83	0.0042	0.315354	yes	DOWN	N	N	Y	Y	Y	97.68	17.11		AT4G18170	WRKY28	WRKY DNA-binding protein 28 [Source:TAIR;Acc:AT4G18170]	126	40.8	-1.62	0.0495	0.852522	yes	DOWN	N	N	N	Y
AT4G18880	AT-HSFA4A	heat shock transcription factor A4A [Source:TAIR;Acc:AT4G18880]	84.5	16.4	-2.37	0.01395	0.589207	yes	DOWN	N	N	N	Y	Y	77.52	17.98		AT4G18880	AT-HSFA4A	heat shock transcription factor A4A [Source:TAIR;Acc:AT4G18880]	73.8	14.3	-2.37	0.0179	0.652631	yes	DOWN	N	N	N	Y	Y	66.51	16.03		AT4G18880	AT-HSFA4A	heat shock transcription factor A4A [Source:TAIR;Acc:AT4G18880]	59.6	17.5	-1.77	0.0496	0.852522	yes	DOWN	N	N	N	Y
AT4G19520	-	disease resistance protein (TIR-NBS-LRR class) family [Source:TAIR;Acc:AT4G19520]	32.8	6.03	-2.44	0.0111	0.543844	yes	DOWN	N	N	N	Y	Y	30.1	6.63		AT4G19520	-	disease resistance protein (TIR-NBS-LRR class) family [Source:TAIR;Acc:AT4G19520]	40.1	2.21	-4.18	0.00155	0.182984	yes	DOWN	N	N	Y	Y	Y	36.16	2.48		AT4G19520	-	disease resistance protein (TIR-NBS-LRR class) family [Source:TAIR;Acc:AT4G19520]	46.8	7.02	-2.74	0.00415	0.31835	yes	DOWN	N	N	Y	Y
AT4G21380	ARK3	receptor kinase 3 [Source:TAIR;Acc:AT4G21380]	14.7	3.15	-2.22	0.04355	0.816121	yes	DOWN	N	N	N	Y	Y	13.47	3.47		AT4G21380	ARK3	receptor kinase 3 [Source:TAIR;Acc:AT4G21380]	12.4	2.8	-2.14	0.0413	0.82841	yes	DOWN	N	N	N	Y	Y	11.14	3.14		AT4G21380	ARK3	receptor kinase 3 [Source:TAIR;Acc:AT4G21380]	14.4	2.9	-2.31	0.04085	0.803015	yes	DOWN	N	N	N	Y
AT4G21390	B120	S-locus lectin protein kinase family protein [Source:TAIR;Acc:AT4G21390]	35.3	5.74	-2.62	0.01185	0.556922	yes	DOWN	N	N	N	Y	Y	32.33	6.31		AT4G21390	B120	S-locus lectin protein kinase family protein [Source:TAIR;Acc:AT4G21390]	25.3	3.42	-2.89	0.01155	0.55176	yes	DOWN	N	N	N	Y	Y	22.8	3.84		AT4G21390	B120	S-locus lectin protein kinase family protein [Source:TAIR;Acc:AT4G21390]	34.2	9.26	-1.88	0.0353	0.768538	yes	DOWN	N	N	N	Y
AT4G21440	ATMYB102	MYB-like 102 [Source:TAIR;Acc:AT4G21440]	112	14.6	-2.93	0.005	0.388849	yes	DOWN	N	N	Y	Y	Y	102.33	16.09		AT4G21440	ATMYB102	MYB-like 102 [Source:TAIR;Acc:AT4G21440]	179	1.24	-7.17	0.0419	0.831929	yes	DOWN	N	N	N	Y	Y	161.33	1.4		AT4G21440	ATMYB102	MYB-like 102 [Source:TAIR;Acc:AT4G21440]	219	19.9	-3.45	0.0006	0.155037	yes	DOWN	N	N	Y	Y
AT4G22592	CPuORF27	conserved peptide upstream open reading frame 27 [Source:TAIR;Acc:AT4G22592]	286	28.2	-3.34	0.00055	0.172924	yes	DOWN	N	N	Y	Y	Y	261.82	31.01		AT4G22592	CPuORF27	conserved peptide upstream open reading frame 27 [Source:TAIR;Acc:AT4G22592]	203	10.5	-4.27	0.00135	0.16535	yes	DOWN	N	N	Y	Y	Y	183.33	11.81		AT4G22592	CPuORF27	conserved peptide upstream open reading frame 27 [Source:TAIR;Acc:AT4G22592]	205	45	-2.19	0.01445	0.570643	yes	DOWN	N	N	N	Y
AT4G23190	CRK11	cysteine-rich RLK (RECEPTOR-like protein kinase) 11 [Source:TAIR;Acc:AT4G23190]	80.1	13.1	-2.62	0.0054	0.401538	yes	DOWN	N	N	Y	Y	Y	73.42	14.37		AT4G23190	CRK11	cysteine-rich RLK (RECEPTOR-like protein kinase) 11 [Source:TAIR;Acc:AT4G23190]	81.4	6.08	-3.74	0.0041	0.311425	yes	DOWN	N	N	Y	Y	Y	73.32	6.83		AT4G23190	CRK11	cysteine-rich RLK (RECEPTOR-like protein kinase) 11 [Source:TAIR;Acc:AT4G23190]	82	14.7	-2.48	0.00395	0.314049	yes	DOWN	N	N	Y	Y
AT4G23210	CRK13	cysteine-rich RLK (RECEPTOR-like protein kinase) 13 [Source:TAIR;Acc:AT4G23210]	37.3	5.38	-2.8	0.0105	0.534491	yes	DOWN	N	N	N	Y	Y	34.25	5.92		AT4G23210	CRK13	cysteine-rich RLK (RECEPTOR-like protein kinase) 13 [Source:TAIR;Acc:AT4G23210]	34.3	1.07	-5.01	0.0147	0.612927	yes	DOWN	N	N	N	Y	Y	30.89	1.2		AT4G23210	CRK13	cysteine-rich RLK (RECEPTOR-like protein kinase) 13 [Source:TAIR;Acc:AT4G23210]	28	1.46	-4.26	0.0221	0.662595	yes	DOWN	N	N	N	Y
AT4G23260	CRK18	cysteine-rich RLK (RECEPTOR-like protein kinase) 18 [Source:TAIR;Acc:AT4G23260]	39.9	2.88	-3.79	0.00175	0.225635	yes	DOWN	N	N	Y	Y	Y	36.61	3.17		AT4G23260	CRK18	cysteine-rich RLK (RECEPTOR-like protein kinase) 18 [Source:TAIR;Acc:AT4G23260]	37.3	1.07	-5.13	0.00235	0.236169	yes	DOWN	N	N	Y	Y	Y	33.61	1.2		AT4G23260	CRK18	cysteine-rich RLK (RECEPTOR-like protein kinase) 18 [Source:TAIR;Acc:AT4G23260]	31.7	1.26	-4.66	0.0052	0.358307	yes	DOWN	N	N	Y	Y
AT4G23270	CRK19	cysteine-rich RLK (RECEPTOR-like protein kinase) 19 [Source:TAIR;Acc:AT4G23270]	43.4	6.82	-2.67	0.00725	0.453947	yes	DOWN	N	N	Y	Y	Y	39.75	7.5		AT4G23270	CRK19	cysteine-rich RLK (RECEPTOR-like protein kinase) 19 [Source:TAIR;Acc:AT4G23270]	39.9	3.38	-3.56	0.01855	0.660953	yes	DOWN	N	N	N	Y	Y	35.97	3.79		AT4G23270	CRK19	cysteine-rich RLK (RECEPTOR-like protein kinase) 19 [Source:TAIR;Acc:AT4G23270]	41.8	5.22	-3	0.00335	0.277584	yes	DOWN	N	N	Y	Y
AT4G23300	CRK22	cysteine-rich RLK (RECEPTOR-like protein kinase) 22 [Source:TAIR;Acc:AT4G23300]	38.9	6.01	-2.7	0.0062	0.426342	yes	DOWN	N	N	Y	Y	Y	35.69	6.61		AT4G23300	CRK22	cysteine-rich RLK (RECEPTOR-like protein kinase) 22 [Source:TAIR;Acc:AT4G23300]	37.2	0.582	-6	0.04615	0.864574	yes	DOWN	N	N	N	Y	Y	33.55	0.65		AT4G23300	CRK22	cysteine-rich RLK (RECEPTOR-like protein kinase) 22 [Source:TAIR;Acc:AT4G23300]	27.1	1.38	-4.29	0.00845	0.449705	yes	DOWN	N	N	Y	Y
AT4G24000	ATCSLG2	cellulose synthase like G2 [Source:TAIR;Acc:AT4G24000]	121	17.6	-2.78	0.0077	0.464322	yes	DOWN	N	N	Y	Y	Y	110.61	19.34		AT4G24000	ATCSLG2	cellulose synthase like G2 [Source:TAIR;Acc:AT4G24000]	134	10.5	-3.68	0.00085	0.116486	yes	DOWN	N	N	Y	Y	Y	120.83	11.79		AT4G24000	ATCSLG2	cellulose synthase like G2 [Source:TAIR;Acc:AT4G24000]	130	13.8	-3.24	0.0009	0.19638	yes	DOWN	N	N	Y	Y
AT4G24120	YSL1	YELLOW STRIPE like 1 [Source:TAIR;Acc:AT4G24120]	34.1	5.16	-2.73	0.00475	0.379961	yes	DOWN	N	N	Y	Y	Y	31.31	5.67		AT4G24120	YSL1	YELLOW STRIPE like 1 [Source:TAIR;Acc:AT4G24120]	31	6.12	-2.34	0.03585	0.783662	yes	DOWN	N	N	N	Y	Y	27.96	6.87		AT4G24120	YSL1	YELLOW STRIPE like 1 [Source:TAIR;Acc:AT4G24120]	32.9	6.37	-2.37	0.018	0.616387	yes	DOWN	N	N	N	Y
AT4G24160	-	alpha/beta-Hydrolases superfamily protein [Source:TAIR;Acc:AT4G24160]	132	26.2	-2.33	0.01135	0.547875	yes	DOWN	N	N	N	Y	Y	120.9	28.79		AT4G24160	-	alpha/beta-Hydrolases superfamily protein [Source:TAIR;Acc:AT4G24160]	100	19.8	-2.34	0.02715	0.737259	yes	DOWN	N	N	N	Y	Y	90.57	22.27		AT4G24160	-	alpha/beta-Hydrolases superfamily protein [Source:TAIR;Acc:AT4G24160]	106	31.7	-1.75	0.02935	0.73237	yes	DOWN	N	N	N	Y
AT4G24570	DIC2	dicarboxylate carrier 2 [Source:TAIR;Acc:AT4G24570]	71	11.9	-2.58	0.00905	0.510888	yes	DOWN	N	N	Y	Y	Y	65.1	13.11		AT4G24570	DIC2	dicarboxylate carrier 2 [Source:TAIR;Acc:AT4G24570]	86.7	11.7	-2.89	0.01465	0.612145	yes	DOWN	N	N	N	Y	Y	78.18	13.12		AT4G24570	DIC2	dicarboxylate carrier 2 [Source:TAIR;Acc:AT4G24570]	90.7	23.4	-1.95	0.03175	0.751213	yes	DOWN	N	N	N	Y
AT4G25470	CBF2	C-repeat/DRE binding factor 2 [Source:TAIR;Acc:AT4G25470]	98.2	13.9	-2.82	0.0035	0.337897	yes	DOWN	N	N	Y	Y	Y	90	15.26		AT4G25470	CBF2	C-repeat/DRE binding factor 2 [Source:TAIR;Acc:AT4G25470]	88.2	2.14	-5.37	0.0421	0.832675	yes	DOWN	N	N	N	Y	Y	79.46	2.4		AT4G25470	CBF2	C-repeat/DRE binding factor 2 [Source:TAIR;Acc:AT4G25470]	85.1	18.5	-2.2	0.027	0.70452	yes	DOWN	N	N	N	Y
AT4G25810	XTR6	xyloglucan endotransglycosylase 6 [Source:TAIR;Acc:AT4G25810]	290	14.2	-4.35	5e-05	0.0376885	yes	DOWN	Y	Y	Y	Y	Y	265.56	15.64		AT4G25810	XTR6	xyloglucan endotransglycosylase 6 [Source:TAIR;Acc:AT4G25810]	166	6.84	-4.6	0.0058	0.383995	yes	DOWN	N	N	Y	Y	Y	149.92	7.68		AT4G25810	XTR6	xyloglucan endotransglycosylase 6 [Source:TAIR;Acc:AT4G25810]	196	40.9	-2.26	0.0067	0.396309	yes	DOWN	N	N	Y	Y
AT4G27940	ATMTM1	manganese tracking factor for mitochondrial SOD2 [Source:TAIR;Acc:AT4G27940]	149	20.1	-2.89	0.0022	0.25664	yes	DOWN	N	N	Y	Y	Y	136.71	22.07		AT4G27940	ATMTM1	manganese tracking factor for mitochondrial SOD2 [Source:TAIR;Acc:AT4G27940]	91.6	8.29	-3.47	0.00585	0.384706	yes	DOWN	N	N	Y	Y	Y	82.64	9.31		AT4G27940	ATMTM1	manganese tracking factor for mitochondrial SOD2 [Source:TAIR;Acc:AT4G27940]	86.1	17.7	-2.28	0.01305	0.546195	yes	DOWN	N	N	N	Y
AT4G30280	ATXTH18	xyloglucan endotransglucosylase/hydrolase 18 [Source:TAIR;Acc:AT4G30280]	375	22.7	-4.05	0.0002	0.105935	yes	DOWN	N	N	Y	Y	Y	344.16	24.97		AT4G30280	ATXTH18	xyloglucan endotransglucosylase/hydrolase 18 [Source:TAIR;Acc:AT4G30280]	242	8.17	-4.89	5e-05	0.0217744	yes	DOWN	Y	Y	Y	Y	Y	218.4	9.18		AT4G30280	ATXTH18	xyloglucan endotransglucosylase/hydrolase 18 [Source:TAIR;Acc:AT4G30280]	276	36.2	-2.93	0.00215	0.226998	yes	DOWN	N	N	Y	Y
AT4G31000	-	Calmodulin-binding protein [Source:TAIR;Acc:AT4G31000]	84.6	11.9	-2.83	0.00315	0.319864	yes	DOWN	N	N	Y	Y	Y	77.62	13.04		AT4G31000	-	Calmodulin-binding protein [Source:TAIR;Acc:AT4G31000]	62.5	8.04	-2.96	0.0047	0.342401	yes	DOWN	N	N	Y	Y	Y	56.36	9.02		AT4G31000	-	Calmodulin-binding protein [Source:TAIR;Acc:AT4G31000]	60.5	16.9	-1.84	0.02185	0.660139	yes	DOWN	N	N	N	Y
AT4G31550	WRKY11	WRKY DNA-binding protein 11 [Source:TAIR;Acc:AT4G31550]	447	70.5	-2.66	0.0159	0.614351	yes	DOWN	N	N	N	Y	Y	409.96	77.7		AT4G31550	WRKY11	WRKY DNA-binding protein 11 [Source:TAIR;Acc:AT4G31550]	428	66.2	-2.69	0.01425	0.607081	yes	DOWN	N	N	N	Y	Y	385.45	74.39		AT4G31550	WRKY11	WRKY DNA-binding protein 11 [Source:TAIR;Acc:AT4G31550]	438	75.4	-2.54	0.0064	0.39032	yes	DOWN	N	N	Y	Y
AT4G32650	ATKC1	potassium channel in Arabidopsis thaliana 3 [Source:TAIR;Acc:AT4G32650]	59.9	6.37	-3.23	0.00205	0.247999	yes	DOWN	N	N	Y	Y	Y	54.97	7		AT4G32650	ATKC1	potassium channel in Arabidopsis thaliana 3 [Source:TAIR;Acc:AT4G32650]	54.7	6.69	-3.03	0.0086	0.482906	yes	DOWN	N	N	Y	Y	Y	49.32	7.51		AT4G32650	ATKC1	potassium channel in Arabidopsis thaliana 3 [Source:TAIR;Acc:AT4G32650]	45.5	9.37	-2.28	0.01355	0.555522	yes	DOWN	N	N	N	Y
AT4G33050	EDA39	calmodulin-binding family protein [Source:TAIR;Acc:AT4G33050]	116	14.6	-2.99	0.00075	0.172924	yes	DOWN	N	N	Y	Y	Y	106.31	16.08		AT4G33050	EDA39	calmodulin-binding family protein [Source:TAIR;Acc:AT4G33050]	114	9.47	-3.59	0.0015	0.179241	yes	DOWN	N	N	Y	Y	Y	103.16	10.63		AT4G33050	EDA39	calmodulin-binding family protein [Source:TAIR;Acc:AT4G33050]	109	16.2	-2.74	0.0008	0.184828	yes	DOWN	N	N	Y	Y
AT4G33905	-	Peroxisomal membrane 22 kDa (Mpv17/PMP22) family protein [Source:TAIR;Acc:AT4G33905]	57.5	6.16	-3.22	0.026	0.708083	yes	DOWN	N	N	N	Y	Y	52.75	6.78		AT4G33905	-	Peroxisomal membrane 22 kDa (Mpv17/PMP22) family protein [Source:TAIR;Acc:AT4G33905]	49.6	3	-4.05	0.00625	0.401578	yes	DOWN	N	N	Y	Y	Y	44.67	3.37		AT4G33905	-	Peroxisomal membrane 22 kDa (Mpv17/PMP22) family protein [Source:TAIR;Acc:AT4G33905]	52.4	3.32	-3.98	0.00865	0.452191	yes	DOWN	N	N	Y	Y
AT4G34135	UGT73B2	UDP-glucosyltransferase 73B2 [Source:TAIR;Acc:AT4G34135]	134	22.1	-2.6	0.00845	0.495818	yes	DOWN	N	N	Y	Y	Y	122.93	24.24		AT4G34135	UGT73B2	UDP-glucosyltransferase 73B2 [Source:TAIR;Acc:AT4G34135]	69.9	13.5	-2.37	0.0226	0.701163	yes	DOWN	N	N	N	Y	Y	63.02	15.17		AT4G34135	UGT73B2	UDP-glucosyltransferase 73B2 [Source:TAIR;Acc:AT4G34135]	82.4	19.5	-2.08	0.0109	0.503597	yes	DOWN	N	N	N	Y
AT4G34150	-	Calcium-dependent lipid-binding (CaLB domain) family protein [Source:TAIR;Acc:AT4G34150]	356	75.2	-2.25	0.01815	0.64328	yes	DOWN	N	N	N	Y	Y	326.53	82.71		AT4G34150	-	Calcium-dependent lipid-binding (CaLB domain) family protein [Source:TAIR;Acc:AT4G34150]	327	57.6	-2.5	0.00915	0.500873	yes	DOWN	N	N	Y	Y	Y	294.41	64.64		AT4G34150	-	Calcium-dependent lipid-binding (CaLB domain) family protein [Source:TAIR;Acc:AT4G34150]	364	93.2	-1.97	0.0235	0.684708	yes	DOWN	N	N	N	Y
AT4G34410	RRTF1	redox responsive transcription factor 1 [Source:TAIR;Acc:AT4G34410]	51	8.91	-2.52	0.0181	0.64328	yes	DOWN	N	N	N	Y	Y	46.81	9.8		AT4G34410	RRTF1	redox responsive transcription factor 1 [Source:TAIR;Acc:AT4G34410]	69.7	3.7	-4.23	0.0306	0.767756	yes	DOWN	N	N	N	Y	Y	62.75	4.15		AT4G34410	RRTF1	redox responsive transcription factor 1 [Source:TAIR;Acc:AT4G34410]	65.5	11.2	-2.54	0.0216	0.657645	yes	DOWN	N	N	N	Y
AT4G36700	-	RmlC-like cupins superfamily protein [Source:TAIR;Acc:AT4G36700]	73.6	5.95	-3.63	0.0007	0.172924	yes	DOWN	N	N	Y	Y	Y	67.55	6.54		AT4G36700	-	RmlC-like cupins superfamily protein [Source:TAIR;Acc:AT4G36700]	79.2	4.12	-4.26	0.0007	0.104717	yes	DOWN	N	N	Y	Y	Y	71.39	4.63		AT4G36700	-	RmlC-like cupins superfamily protein [Source:TAIR;Acc:AT4G36700]	87.3	5.71	-3.93	0.00025	0.104457	yes	DOWN	N	N	Y	Y
AT4G36950	MAPKKK21	mitogen-activated protein kinase kinase kinase 21 [Source:TAIR;Acc:AT4G36950]	71.4	3.12	-4.52	0.00565	0.411842	yes	DOWN	N	N	Y	Y	Y	65.48	3.43		AT4G36950	MAPKKK21	mitogen-activated protein kinase kinase kinase 21 [Source:TAIR;Acc:AT4G36950]	80.5	3.17	-4.67	0.00435	0.322905	yes	DOWN	N	N	Y	Y	Y	72.49	3.56		AT4G36950	MAPKKK21	mitogen-activated protein kinase kinase kinase 21 [Source:TAIR;Acc:AT4G36950]	64.2	18.4	-1.8	0.04255	0.811425	yes	DOWN	N	N	N	Y
AT4G37980	ELI3-1	elicitor-activated gene 3-1 [Source:TAIR;Acc:AT4G37980]	496	75.5	-2.71	0.00905	0.510888	yes	DOWN	N	N	Y	Y	Y	454.51	83.07		AT4G37980	ELI3-1	elicitor-activated gene 3-1 [Source:TAIR;Acc:AT4G37980]	419	10.7	-5.29	0.0001	0.0321262	yes	DOWN	Y	Y	Y	Y	Y	377.42	12.03		AT4G37980	ELI3-1	elicitor-activated gene 3-1 [Source:TAIR;Acc:AT4G37980]	462	34.3	-3.75	0.0014	0.211486	yes	DOWN	N	N	Y	Y
AT4G37990	ELI3-2	elicitor-activated gene 3-2 [Source:TAIR;Acc:AT4G37990]	271	15.6	-4.12	5e-05	0.0376885	yes	DOWN	Y	Y	Y	Y	Y	248.28	17.17		AT4G37990	ELI3-2	elicitor-activated gene 3-2 [Source:TAIR;Acc:AT4G37990]	315	7.7	-5.35	0.0005	0.0830381	yes	DOWN	N	Y	Y	Y	Y	283.48	8.64		AT4G37990	ELI3-2	elicitor-activated gene 3-2 [Source:TAIR;Acc:AT4G37990]	660	28.8	-4.52	0.00035	0.120584	yes	DOWN	N	N	Y	Y
AT4G38420	sks9	SKU5 similar 9 [Source:TAIR;Acc:AT4G38420]	75.9	5.75	-3.72	0.001	0.187814	yes	DOWN	N	N	Y	Y	Y	69.61	6.33		AT4G38420	sks9	SKU5 similar 9 [Source:TAIR;Acc:AT4G38420]	50	1.31	-5.25	0.0025	0.246193	yes	DOWN	N	N	Y	Y	Y	45.03	1.47		AT4G38420	sks9	SKU5 similar 9 [Source:TAIR;Acc:AT4G38420]	78	4.33	-4.17	0.0012	0.203152	yes	DOWN	N	N	Y	Y
AT4G39640	GGT1	gamma-glutamyl transpeptidase 1 [Source:TAIR;Acc:AT4G39640]	76.1	10	-2.92	0.00225	0.26092	yes	DOWN	N	N	Y	Y	Y	69.79	11.04		AT4G39640	GGT1	gamma-glutamyl transpeptidase 1 [Source:TAIR;Acc:AT4G39640]	72.2	5.96	-3.6	0.00415	0.312798	yes	DOWN	N	N	Y	Y	Y	65.08	6.69		AT4G39640	GGT1	gamma-glutamyl transpeptidase 1 [Source:TAIR;Acc:AT4G39640]	72	9.33	-2.95	0.00195	0.215135	yes	DOWN	N	N	Y	Y
AT4G39670	-	Glycolipid transfer protein (GLTP) family protein [Source:TAIR;Acc:AT4G39670]	369	41.5	-3.15	0.00265	0.288526	yes	DOWN	N	N	Y	Y	Y	338.11	45.73		AT4G39670	-	Glycolipid transfer protein (GLTP) family protein [Source:TAIR;Acc:AT4G39670]	281	9.23	-4.93	0.0035	0.293118	yes	DOWN	N	N	Y	Y	Y	253.22	10.37		AT4G39670	-	Glycolipid transfer protein (GLTP) family protein [Source:TAIR;Acc:AT4G39670]	298	24.5	-3.6	0.0004	0.124686	yes	DOWN	N	N	Y	Y
AT4G39830	-	Cupredoxin superfamily protein [Source:TAIR;Acc:AT4G39830]	17.3	3.67	-2.24	0.0389	0.791653	yes	DOWN	N	N	N	Y	Y	15.87	4.04		AT4G39830	-	Cupredoxin superfamily protein [Source:TAIR;Acc:AT4G39830]	17.4	1.61	-3.44	0.01405	0.606471	yes	DOWN	N	N	N	Y	Y	15.71	1.81		AT4G39830	-	Cupredoxin superfamily protein [Source:TAIR;Acc:AT4G39830]	16.5	2.53	-2.71	0.0104	0.495626	yes	DOWN	N	N	N	Y
AT4G40010	SNRK2-7	SNF1-related protein kinase 2.7 [Source:TAIR;Acc:AT4G40010]	57.7	4.08	-3.82	0.01055	0.535645	yes	DOWN	N	N	N	Y	Y	52.91	4.49		AT4G40010	SNRK2-7	SNF1-related protein kinase 2.7 [Source:TAIR;Acc:AT4G40010]	36	2.58	-3.8	0.00585	0.384706	yes	DOWN	N	N	Y	Y	Y	32.39	2.89		AT4G40010	SNRK2-7	SNF1-related protein kinase 2.7 [Source:TAIR;Acc:AT4G40010]	27.9	2.35	-3.57	0.01445	0.570643	yes	DOWN	N	N	N	Y
AT4G40065	-	other RNA [Source:TAIR;Acc:AT4G40065]	167	29	-2.53	0.01395	0.589207	yes	DOWN	N	N	N	Y	Y	153.37	31.88		AT4G40065	-	other RNA [Source:TAIR;Acc:AT4G40065]	100	14.5	-2.79	0.0114	0.55176	yes	DOWN	N	N	N	Y	Y	90.29	16.24		AT4G40065	-	other RNA [Source:TAIR;Acc:AT4G40065]	84.8	16	-2.41	0.0356	0.770181	yes	DOWN	N	N	N	Y
AT5G01542	-	Potential natural antisense gene, locus overlaps with AT5G01540 [Source:TAIR;Acc:AT5G01542]	45.2	7.93	-2.51	0.01025	0.52863	yes	DOWN	N	N	N	Y	Y	41.41	8.72		AT5G01542	-	Potential natural antisense gene, locus overlaps with AT5G01540 [Source:TAIR;Acc:AT5G01542]	44.8	3.5	-3.68	0.01455	0.612145	yes	DOWN	N	N	N	Y	Y	40.42	3.94		AT5G01542	-	Potential natural antisense gene, locus overlaps with AT5G01540 [Source:TAIR;Acc:AT5G01542]	35.6	4.6	-2.95	0.0125	0.540045	yes	DOWN	N	N	N	Y
AT5G01550	LECRKA4.2	lectin receptor kinase a4.1 [Source:TAIR;Acc:AT5G01550]	45.9	6.48	-2.82	0.00425	0.371837	yes	DOWN	N	N	Y	Y	Y	42.07	7.13		AT5G01550	LECRKA4.2	lectin receptor kinase a4.1 [Source:TAIR;Acc:AT5G01550]	28.3	2.07	-3.78	0.0103	0.535409	yes	DOWN	N	N	N	Y	Y	25.54	2.33		AT5G01550	LECRKA4.2	lectin receptor kinase a4.1 [Source:TAIR;Acc:AT5G01550]	20.9	2.86	-2.87	0.0098	0.476367	yes	DOWN	N	N	Y	Y
AT5G01670	-	NAD(P)-linked oxidoreductase superfamily protein [Source:TAIR;Acc:AT5G01670]	92.5	24.6	-1.91	0.03245	0.759803	yes	DOWN	N	N	N	Y	Y	84.86	27.06		AT5G01670	-	NAD(P)-linked oxidoreductase superfamily protein [Source:TAIR;Acc:AT5G01670]	114	18	-2.66	0.00925	0.504937	yes	DOWN	N	N	Y	Y	Y	103.01	20.23		AT5G01670	-	NAD(P)-linked oxidoreductase superfamily protein [Source:TAIR;Acc:AT5G01670]	95.8	14.9	-2.69	0.0045	0.336011	yes	DOWN	N	N	Y	Y
AT5G03380	-	Heavy metal transport/detoxification superfamily protein [Source:TAIR;Acc:AT5G03380]	86.5	14.5	-2.58	0.0087	0.501478	yes	DOWN	N	N	Y	Y	Y	79.29	15.96		AT5G03380	-	Heavy metal transport/detoxification superfamily protein [Source:TAIR;Acc:AT5G03380]	76.9	12.9	-2.58	0.01095	0.547124	yes	DOWN	N	N	N	Y	Y	69.27	14.44		AT5G03380	-	Heavy metal transport/detoxification superfamily protein [Source:TAIR;Acc:AT5G03380]	78.1	20.7	-1.92	0.0215	0.655616	yes	DOWN	N	N	N	Y
AT5G04020	-	calmodulin binding [Source:TAIR;Acc:AT5G04020]	11.7	2.84	-2.04	0.0364	0.784128	yes	DOWN	N	N	N	Y	Y	10.71	3.12		AT5G04020	-	calmodulin binding [Source:TAIR;Acc:AT5G04020]	12.3	1.75	-2.81	0.01415	0.607081	yes	DOWN	N	N	N	Y	Y	11.05	1.96		AT5G04020	-	calmodulin binding [Source:TAIR;Acc:AT5G04020]	11.3	2.87	-1.97	0.04425	0.819021	yes	DOWN	N	N	N	Y
AT5G04840	-	bZIP protein [Source:TAIR;Acc:AT5G04840]	52.9	5.53	-3.26	0.0044	0.376555	yes	DOWN	N	N	Y	Y	Y	48.48	6.08		AT5G04840	-	bZIP protein [Source:TAIR;Acc:AT5G04840]	41.2	6.14	-2.75	0.01185	0.559577	yes	DOWN	N	N	N	Y	Y	37.16	6.89		AT5G04840	-	bZIP protein [Source:TAIR;Acc:AT5G04840]	41.8	8.86	-2.24	0.01955	0.628352	yes	DOWN	N	N	N	Y
AT5G05220	-	unknown protein; Has 30201 Blast hits to 17322 proteins in 780 species: Archae - 12; Bacteria - 1396; Metazoa - 17338; Fungi - 3422; Plants - 5037; Viruses - 0; Other Eukaryotes - 2996 (source: NCBI BLink). [Source:TAIR;Acc:AT5G05220]	141	43.9	-1.69	0.04905	0.854473	yes	DOWN	N	N	N	Y	Y	129.59	48.21		AT5G05220	-	unknown protein; Has 30201 Blast hits to 17322 proteins in 780 species: Archae - 12; Bacteria - 1396; Metazoa - 17338; Fungi - 3422; Plants - 5037; Viruses - 0; Other Eukaryotes - 2996 (source: NCBI BLink). [Source:TAIR;Acc:AT5G05220]	181	18.9	-3.26	0.00725	0.438829	yes	DOWN	N	N	Y	Y	Y	163.19	21.26		AT5G05220	-	unknown protein; Has 30201 Blast hits to 17322 proteins in 780 species: Archae - 12; Bacteria - 1396; Metazoa - 17338; Fungi - 3422; Plants - 5037; Viruses - 0; Other Eukaryotes - 2996 (source: NCBI BLink). [Source:TAIR;Acc:AT5G05220]	169	30.1	-2.49	0.0048	0.347832	yes	DOWN	N	N	Y	Y
AT5G06320	NHL3	NDR1/HIN1-like 3 [Source:TAIR;Acc:AT5G06320]	974	89	-3.45	0.00335	0.333166	yes	DOWN	N	N	Y	Y	Y	892.98	97.96		AT5G06320	NHL3	NDR1/HIN1-like 3 [Source:TAIR;Acc:AT5G06320]	823	63.2	-3.7	0.00115	0.145397	yes	DOWN	N	N	Y	Y	Y	741.39	71.01		AT5G06320	NHL3	NDR1/HIN1-like 3 [Source:TAIR;Acc:AT5G06320]	847	133	-2.67	0.0066	0.396309	yes	DOWN	N	N	Y	Y
AT5G08770	-	unknown protein; Has 30201 Blast hits to 17322 proteins in 780 species: Archae - 12; Bacteria - 1396; Metazoa - 17338; Fungi - 3422; Plants - 5037; Viruses - 0; Other Eukaryotes - 2996 (source: NCBI BLink). [Source:TAIR;Acc:AT5G08770]	213	30.3	-2.81	0.0069	0.443365	yes	DOWN	N	N	Y	Y	Y	194.85	33.37		AT5G08770	-	unknown protein; Has 30201 Blast hits to 17322 proteins in 780 species: Archae - 12; Bacteria - 1396; Metazoa - 17338; Fungi - 3422; Plants - 5037; Viruses - 0; Other Eukaryotes - 2996 (source: NCBI BLink). [Source:TAIR;Acc:AT5G08770]	110	23.9	-2.21	0.04705	0.865216	yes	DOWN	N	N	N	Y	Y	99.6	26.83		AT5G08770	-	unknown protein; Has 30201 Blast hits to 17322 proteins in 780 species: Archae - 12; Bacteria - 1396; Metazoa - 17338; Fungi - 3422; Plants - 5037; Viruses - 0; Other Eukaryotes - 2996 (source: NCBI BLink). [Source:TAIR;Acc:AT5G08770]	117	29.8	-1.98	0.044	0.815932	yes	DOWN	N	N	N	Y
AT5G11110	SPS1	sucrose phosphate synthase 2F [Source:TAIR;Acc:AT5G11110]	69.9	15.7	-2.15	0.0274	0.720786	yes	DOWN	N	N	N	Y	Y	64.1	17.27		AT5G11110	SPS1	sucrose phosphate synthase 2F [Source:TAIR;Acc:AT5G11110]	81.2	12.3	-2.72	0.00565	0.377894	yes	DOWN	N	N	Y	Y	Y	73.17	13.85		AT5G11110	SPS1	sucrose phosphate synthase 2F [Source:TAIR;Acc:AT5G11110]	87.9	14.6	-2.59	0.00545	0.367791	yes	DOWN	N	N	Y	Y
AT5G11650	-	alpha/beta-Hydrolases superfamily protein [Source:TAIR;Acc:AT5G11650]	61	17.3	-1.82	0.03135	0.745912	yes	DOWN	N	N	N	Y	Y	55.97	19.02		AT5G11650	-	alpha/beta-Hydrolases superfamily protein [Source:TAIR;Acc:AT5G11650]	69.8	15.7	-2.16	0.03085	0.767756	yes	DOWN	N	N	N	Y	Y	62.88	17.59		AT5G11650	-	alpha/beta-Hydrolases superfamily protein [Source:TAIR;Acc:AT5G11650]	83.3	23.4	-1.83	0.0273	0.706347	yes	DOWN	N	N	N	Y
AT5G13320	PBS3	Auxin-responsive GH3 family protein [Source:TAIR;Acc:AT5G13320]	37.4	2	-4.22	0.00765	0.462731	yes	DOWN	N	N	Y	Y	Y	34.26	2.2		AT5G13320	PBS3	Auxin-responsive GH3 family protein [Source:TAIR;Acc:AT5G13320]	40.3	1.05	-5.26	0.044	0.844533	yes	DOWN	N	N	N	Y	Y	36.31	1.18		AT5G13320	PBS3	Auxin-responsive GH3 family protein [Source:TAIR;Acc:AT5G13320]	37	0.831	-5.48	0.00325	0.275101	yes	DOWN	N	N	Y	Y
AT5G14640	ATSK13	shaggy-like kinase 13 [Source:TAIR;Acc:AT5G14640]	245	49.8	-2.3	0.0138	0.587516	yes	DOWN	N	N	N	Y	Y	224.9	54.77		AT5G14640	ATSK13	shaggy-like kinase 13 [Source:TAIR;Acc:AT5G14640]	215	36.6	-2.55	0.02465	0.714595	yes	DOWN	N	N	N	Y	Y	193.63	41.09		AT5G14640	ATSK13	shaggy-like kinase 13 [Source:TAIR;Acc:AT5G14640]	230	41.6	-2.47	0.0066	0.396309	yes	DOWN	N	N	Y	Y
AT5G14730	-	unknown protein; CONTAINS InterPro DOMAIN/s: Protein of unknown function DUF1645 (InterPro:IPR012442); BEST Arabidopsis thaliana protein match is: unknown protein (TAIR:AT3G01513.1); Has 85 Blast hits to 83 proteins in 14 species: Archae - 0; Bacter /.../; Metazoa - 0; Fungi - 0; Plants - 76; Viruses - 0; Other Eukaryotes - 0 (source: NCBI BLink). [Source:TAIR;Acc:AT5G14730]	160	7.73	-4.37	0.0009	0.18764	yes	DOWN	N	N	Y	Y	Y	146.85	8.5		AT5G14730	-	unknown protein; CONTAINS InterPro DOMAIN/s: Protein of unknown function DUF1645 (InterPro:IPR012442); BEST Arabidopsis thaliana protein match is: unknown protein (TAIR:AT3G01513.1); Has 85 Blast hits to 83 proteins in 14 species: Archae - 0; Bacter /.../; Metazoa - 0; Fungi - 0; Plants - 76; Viruses - 0; Other Eukaryotes - 0 (source: NCBI BLink). [Source:TAIR;Acc:AT5G14730]	79.2	2.89	-4.78	0.0028	0.260055	yes	DOWN	N	N	Y	Y	Y	71.41	3.25		AT5G14730	-	unknown protein; CONTAINS InterPro DOMAIN/s: Protein of unknown function DUF1645 (InterPro:IPR012442); BEST Arabidopsis thaliana protein match is: unknown protein (TAIR:AT3G01513.1); Has 85 Blast hits to 83 proteins in 14 species: Archae - 0; Bacter /.../; Metazoa - 0; Fungi - 0; Plants - 76; Viruses - 0; Other Eukaryotes - 0 (source: NCBI BLink). [Source:TAIR;Acc:AT5G14730]	70.2	19.6	-1.84	0.03875	0.797605	yes	DOWN	N	N	N	Y
AT5G15950	SAMDC2	Adenosylmethionine decarboxylase family protein [Source:TAIR;Acc:AT5G15950]	317	58	-2.45	0.03715	0.784128	yes	DOWN	N	N	N	Y	Y	290.83	63.71		AT5G15950	SAMDC2	Adenosylmethionine decarboxylase family protein [Source:TAIR;Acc:AT5G15950]	249	28.7	-3.12	0.00975	0.517807	yes	DOWN	N	N	Y	Y	Y	225.15	32.23		AT5G15950	SAMDC2	Adenosylmethionine decarboxylase family protein [Source:TAIR;Acc:AT5G15950]	266	70.8	-1.91	0.0433	0.815761	yes	DOWN	N	N	N	Y
AT5G16360	-	NC domain-containing protein-related [Source:TAIR;Acc:AT5G16360]	64.1	13.5	-2.25	0.0456	0.825942	yes	DOWN	N	N	N	Y	Y	58.81	14.88		AT5G16360	-	NC domain-containing protein-related [Source:TAIR;Acc:AT5G16360]	76.3	12.5	-2.61	0.018	0.652631	yes	DOWN	N	N	N	Y	Y	68.73	14.04		AT5G16360	-	NC domain-containing protein-related [Source:TAIR;Acc:AT5G16360]	85.6	12.7	-2.76	0.01945	0.627191	yes	DOWN	N	N	N	Y
AT5G16980	-	Zinc-binding dehydrogenase family protein [Source:TAIR;Acc:AT5G16980]	43.1	2.54	-4.09	0.0423	0.812323	yes	DOWN	N	N	N	Y	Y	39.53	2.79		AT5G16980	-	Zinc-binding dehydrogenase family protein [Source:TAIR;Acc:AT5G16980]	36.6	1.55	-4.56	0.0438	0.8444	yes	DOWN	N	N	N	Y	Y	32.95	1.74		AT5G16980	-	Zinc-binding dehydrogenase family protein [Source:TAIR;Acc:AT5G16980]	68.8	1.53	-5.49	0.02555	0.69207	yes	DOWN	N	N	N	Y
AT5G17000	-	Zinc-binding dehydrogenase family protein [Source:TAIR;Acc:AT5G17000]	186	25.1	-2.89	0.0022	0.25664	yes	DOWN	N	N	Y	Y	Y	170.32	27.57		AT5G17000	-	Zinc-binding dehydrogenase family protein [Source:TAIR;Acc:AT5G17000]	130	19.7	-2.72	0.01135	0.55176	yes	DOWN	N	N	N	Y	Y	117.32	22.16		AT5G17000	-	Zinc-binding dehydrogenase family protein [Source:TAIR;Acc:AT5G17000]	139	18	-2.95	0.0018	0.212942	yes	DOWN	N	N	Y	Y
AT5G18270	ANAC087	Arabidopsis NAC domain containing protein 87 [Source:TAIR;Acc:AT5G18270]	108	5.63	-4.26	0.00045	0.172924	yes	DOWN	N	N	Y	Y	Y	98.91	6.18		AT5G18270	ANAC087	Arabidopsis NAC domain containing protein 87 [Source:TAIR;Acc:AT5G18270]	46.9	3.83	-3.61	0.0114	0.55176	yes	DOWN	N	N	N	Y	Y	42.3	4.3		AT5G18270	ANAC087	Arabidopsis NAC domain containing protein 87 [Source:TAIR;Acc:AT5G18270]	42.5	7.15	-2.57	0.0075	0.423233	yes	DOWN	N	N	Y	Y
AT5G19240	-	Glycoprotein membrane precursor GPI-anchored [Source:TAIR;Acc:AT5G19240]	128	25.2	-2.34	0.0174	0.633839	yes	DOWN	N	N	N	Y	Y	117.26	27.78		AT5G19240	-	Glycoprotein membrane precursor GPI-anchored [Source:TAIR;Acc:AT5G19240]	156	11.3	-3.79	0.01425	0.607081	yes	DOWN	N	N	N	Y	Y	140.92	12.7		AT5G19240	-	Glycoprotein membrane precursor GPI-anchored [Source:TAIR;Acc:AT5G19240]	112	10.2	-3.46	0.0039	0.311334	yes	DOWN	N	N	Y	Y
AT5G20230	ATBCB	blue-copper-binding protein [Source:TAIR;Acc:AT5G20230]	513	84.2	-2.61	0.00655	0.435142	yes	DOWN	N	N	Y	Y	Y	469.79	92.59		AT5G20230	ATBCB	blue-copper-binding protein [Source:TAIR;Acc:AT5G20230]	559	72.7	-2.94	0.0127	0.579726	yes	DOWN	N	N	N	Y	Y	503.87	81.66		AT5G20230	ATBCB	blue-copper-binding protein [Source:TAIR;Acc:AT5G20230]	761	207	-1.88	0.04695	0.833638	yes	DOWN	N	N	N	Y
AT5G20480	EFR	EF-TU receptor [Source:TAIR;Acc:AT5G20480]	6.12	0.922	-2.73	0.037	0.784128	yes	DOWN	N	N	N	Y	Y	5.62	1.01		AT5G20480	EFR	EF-TU receptor [Source:TAIR;Acc:AT5G20480]	5.85	0.787	-2.89	0.02445	0.7109	yes	DOWN	N	N	N	Y	Y	5.27	0.88		AT5G20480	EFR	EF-TU receptor [Source:TAIR;Acc:AT5G20480]	6.48	0.892	-2.86	0.03645	0.778896	yes	DOWN	N	N	N	Y
AT5G22300	NIT4	nitrilase 4 [Source:TAIR;Acc:AT5G22300]	56.2	8.89	-2.66	0.0068	0.442746	yes	DOWN	N	N	Y	Y	Y	51.56	9.78		AT5G22300	NIT4	nitrilase 4 [Source:TAIR;Acc:AT5G22300]	42.4	1.81	-4.55	0.0037	0.295955	yes	DOWN	N	N	Y	Y	Y	38.26	2.03		AT5G22300	NIT4	nitrilase 4 [Source:TAIR;Acc:AT5G22300]	60.1	3.46	-4.12	0.01125	0.507879	yes	DOWN	N	N	N	Y
AT5G22460	-	alpha/beta-Hydrolases superfamily protein [Source:TAIR;Acc:AT5G22460]	92.7	18.5	-2.33	0.01345	0.587067	yes	DOWN	N	N	N	Y	Y	84.99	20.3		AT5G22460	-	alpha/beta-Hydrolases superfamily protein [Source:TAIR;Acc:AT5G22460]	133	35.7	-1.9	0.04865	0.873872	yes	DOWN	N	N	N	Y	Y	119.91	40.13		AT5G22460	-	alpha/beta-Hydrolases superfamily protein [Source:TAIR;Acc:AT5G22460]	193	55.6	-1.8	0.0418	0.809535	yes	DOWN	N	N	N	Y
AT5G22470	PARP3	NAD+ ADP-ribosyltransferases;NAD+ ADP-ribosyltransferases [Source:TAIR;Acc:AT5G22470]	13.8	1.73	-3	0.0051	0.390429	yes	DOWN	N	N	Y	Y	Y	12.68	1.9		AT5G22470	PARP3	NAD+ ADP-ribosyltransferases;NAD+ ADP-ribosyltransferases [Source:TAIR;Acc:AT5G22470]	22.3	0.767	-4.86	0.00345	0.291421	yes	DOWN	N	N	Y	Y	Y	20.12	0.86		AT5G22470	PARP3	NAD+ ADP-ribosyltransferases;NAD+ ADP-ribosyltransferases [Source:TAIR;Acc:AT5G22470]	24.8	1.34	-4.21	0.0107	0.49793	yes	DOWN	N	N	N	Y
AT5G23240	-	DNAJ heat shock N-terminal domain-containing protein [Source:TAIR;Acc:AT5G23240]	31.2	6.99	-2.15	0.0216	0.698543	yes	DOWN	N	N	N	Y	Y	28.56	7.69		AT5G23240	-	DNAJ heat shock N-terminal domain-containing protein [Source:TAIR;Acc:AT5G23240]	36.7	10.1	-1.87	0.04765	0.866231	yes	DOWN	N	N	N	Y	Y	33.09	11.31		AT5G23240	-	DNAJ heat shock N-terminal domain-containing protein [Source:TAIR;Acc:AT5G23240]	51.8	13.3	-1.96	0.02695	0.70452	yes	DOWN	N	N	N	Y
AT5G24080	-	Protein kinase superfamily protein [Source:TAIR;Acc:AT5G24080]	35.1	8.92	-1.98	0.03905	0.793882	yes	DOWN	N	N	N	Y	Y	32.23	9.8		AT5G24080	-	Protein kinase superfamily protein [Source:TAIR;Acc:AT5G24080]	39.2	5.04	-2.96	0.00825	0.469986	yes	DOWN	N	N	Y	Y	Y	35.28	5.66		AT5G24080	-	Protein kinase superfamily protein [Source:TAIR;Acc:AT5G24080]	61	5.89	-3.37	0.00655	0.395781	yes	DOWN	N	N	Y	Y
AT5G24110	WRKY30	WRKY DNA-binding protein 30 [Source:TAIR;Acc:AT5G24110]	161	16.1	-3.32	0.0006	0.172924	yes	DOWN	N	N	Y	Y	Y	147.81	17.69		AT5G24110	WRKY30	WRKY DNA-binding protein 30 [Source:TAIR;Acc:AT5G24110]	138	4.59	-4.91	0.003	0.266023	yes	DOWN	N	N	Y	Y	Y	124.23	5.16		AT5G24110	WRKY30	WRKY DNA-binding protein 30 [Source:TAIR;Acc:AT5G24110]	138	11.7	-3.56	0.0012	0.203152	yes	DOWN	N	N	Y	Y
AT5G24120	SIGE	sigma factor E [Source:TAIR;Acc:AT5G24120]	115	20.1	-2.52	0.00795	0.476465	yes	DOWN	N	N	Y	Y	Y	105.34	22.09		AT5G24120	SIGE	sigma factor E [Source:TAIR;Acc:AT5G24120]	125	7.35	-4.09	0.0021	0.223661	yes	DOWN	N	N	Y	Y	Y	112.65	8.25		AT5G24120	SIGE	sigma factor E [Source:TAIR;Acc:AT5G24120]	137	12	-3.51	0.0004	0.124686	yes	DOWN	N	N	Y	Y
AT5G24150	SQP1	FAD/NAD(P)-binding oxidoreductase family protein [Source:TAIR;Acc:AT5G24150]	48.2	4.59	-3.39	0.0037	0.34695	yes	DOWN	N	N	Y	Y	Y	44.23	5.05		AT5G24150	SQP1	FAD/NAD(P)-binding oxidoreductase family protein [Source:TAIR;Acc:AT5G24150]	39.4	1.41	-4.8	0.0022	0.228113	yes	DOWN	N	N	Y	Y	Y	35.47	1.58		AT5G24150	SQP1	FAD/NAD(P)-binding oxidoreductase family protein [Source:TAIR;Acc:AT5G24150]	48.9	2.83	-4.11	0.0002	0.08728	yes	DOWN	N	Y	Y	Y
AT5G25600	-	BEST Arabidopsis thaliana protein match is: nucleic acid binding;zinc ion binding (TAIR:AT5G36228.1); Has 1807 Blast hits to 1807 proteins in 277 species: Archae - 0; Bacteria - 0; Metazoa - 736; Fungi - 347; Plants - 385; Viruses - 0; Other Eukaryo /.../339 (source: NCBI BLink). [Source:TAIR;Acc:AT5G25600]	0.979	0	#NAME?	0.0341	0.76727	yes	DOWN	N	N	N	Y	Y	0.9	0		AT5G25600	-	BEST Arabidopsis thaliana protein match is: nucleic acid binding;zinc ion binding (TAIR:AT5G36228.1); Has 1807 Blast hits to 1807 proteins in 277 species: Archae - 0; Bacteria - 0; Metazoa - 736; Fungi - 347; Plants - 385; Viruses - 0; Other Eukaryo /.../339 (source: NCBI BLink). [Source:TAIR;Acc:AT5G25600]	2.15	0	#NAME?	0.01825	0.65623	yes	DOWN	N	N	N	Y	Y	1.94	0		AT5G25600	-	BEST Arabidopsis thaliana protein match is: nucleic acid binding;zinc ion binding (TAIR:AT5G36228.1); Has 1807 Blast hits to 1807 proteins in 277 species: Archae - 0; Bacteria - 0; Metazoa - 736; Fungi - 347; Plants - 385; Viruses - 0; Other Eukaryo /.../339 (source: NCBI BLink). [Source:TAIR;Acc:AT5G25600]	1.48	0	#NAME?	0.00175	0.212942	yes	DOWN	N	N	Y	Y
AT5G26340	MSS1	Major facilitator superfamily protein [Source:TAIR;Acc:AT5G26340]	554	72.1	-2.94	0.0049	0.384121	yes	DOWN	N	N	Y	Y	Y	508.27	79.39		AT5G26340	MSS1	Major facilitator superfamily protein [Source:TAIR;Acc:AT5G26340]	620	42.5	-3.87	0.0081	0.469632	yes	DOWN	N	N	Y	Y	Y	558.46	47.75		AT5G26340	MSS1	Major facilitator superfamily protein [Source:TAIR;Acc:AT5G26340]	673	94.1	-2.84	0.01075	0.499074	yes	DOWN	N	N	N	Y
AT5G26920	CBP60G	Cam-binding protein 60-like G [Source:TAIR;Acc:AT5G26920]	24.6	4.92	-2.32	0.0277	0.723819	yes	DOWN	N	N	N	Y	Y	22.53	5.41		AT5G26920	CBP60G	Cam-binding protein 60-like G [Source:TAIR;Acc:AT5G26920]	26.6	0.769	-5.11	0.0486	0.873774	yes	DOWN	N	N	N	Y	Y	23.97	0.86		AT5G26920	CBP60G	Cam-binding protein 60-like G [Source:TAIR;Acc:AT5G26920]	25.3	3.39	-2.9	0.01105	0.505827	yes	DOWN	N	N	N	Y
AT5G27420	CNI1	carbon/nitrogen insensitive 1 [Source:TAIR;Acc:AT5G27420]	60.2	9.47	-2.67	0.00735	0.457287	yes	DOWN	N	N	Y	Y	Y	55.15	10.43		AT5G27420	CNI1	carbon/nitrogen insensitive 1 [Source:TAIR;Acc:AT5G27420]	59.2	4.46	-3.73	0.0136	0.597096	yes	DOWN	N	N	N	Y	Y	53.35	5.01		AT5G27420	CNI1	carbon/nitrogen insensitive 1 [Source:TAIR;Acc:AT5G27420]	50.3	6.25	-3.01	0.0114	0.509962	yes	DOWN	N	N	N	Y
AT5G39580	PER62	Peroxidase superfamily protein [Source:TAIR;Acc:AT5G39580]	100	11.4	-3.13	0.00245	0.274372	yes	DOWN	N	N	Y	Y	Y	91.76	12.54		AT5G39580	PER62	Peroxidase superfamily protein [Source:TAIR;Acc:AT5G39580]	100	6.43	-3.96	0.00075	0.109685	yes	DOWN	N	N	Y	Y	Y	90.39	7.23		AT5G39580	PER62	Peroxidase superfamily protein [Source:TAIR;Acc:AT5G39580]	112	28.3	-1.98	0.02	0.630997	yes	DOWN	N	N	N	Y
AT5G40690	-	CONTAINS InterPro DOMAIN/s: EF-Hand 1, calcium-binding site (InterPro:IPR018247); BEST Arabidopsis thaliana protein match is: unknown protein (TAIR:AT2G41730.1); Has 1807 Blast hits to 1807 proteins in 277 species: Archae - 0; Bacteria - 0; Metazoa /.../ Fungi - 347; Plants - 385; Viruses - 0; Other Eukaryotes - 339 (source: NCBI BLink). [Source:TAIR;Acc:AT5G40690]	408	22.5	-4.18	0.0001	0.0699929	yes	DOWN	N	Y	Y	Y	Y	373.99	24.69		AT5G40690	-	CONTAINS InterPro DOMAIN/s: EF-Hand 1, calcium-binding site (InterPro:IPR018247); BEST Arabidopsis thaliana protein match is: unknown protein (TAIR:AT2G41730.1); Has 1807 Blast hits to 1807 proteins in 277 species: Archae - 0; Bacteria - 0; Metazoa /.../ Fungi - 347; Plants - 385; Viruses - 0; Other Eukaryotes - 339 (source: NCBI BLink). [Source:TAIR;Acc:AT5G40690]	210	5.34	-5.3	0.00205	0.221955	yes	DOWN	N	N	Y	Y	Y	189.54	5.99		AT5G40690	-	CONTAINS InterPro DOMAIN/s: EF-Hand 1, calcium-binding site (InterPro:IPR018247); BEST Arabidopsis thaliana protein match is: unknown protein (TAIR:AT2G41730.1); Has 1807 Blast hits to 1807 proteins in 277 species: Archae - 0; Bacteria - 0; Metazoa /.../ Fungi - 347; Plants - 385; Viruses - 0; Other Eukaryotes - 339 (source: NCBI BLink). [Source:TAIR;Acc:AT5G40690]	209	36.7	-2.51	0.0067	0.396309	yes	DOWN	N	N	Y	Y
AT5G40780	LHT1	lysine histidine transporter 1 [Source:TAIR;Acc:AT5G40780]	158	8.85	-4.15	0.00075	0.172924	yes	DOWN	N	N	Y	Y	Y	144.42	9.74		AT5G40780	LHT1	lysine histidine transporter 1 [Source:TAIR;Acc:AT5G40780]	153	5.51	-4.8	5e-05	0.0217744	yes	DOWN	Y	Y	Y	Y	Y	138.12	6.19		AT5G40780	LHT1	lysine histidine transporter 1 [Source:TAIR;Acc:AT5G40780]	169	5.68	-4.9	0.0014	0.211486	yes	DOWN	N	N	Y	Y
AT5G41750	-	Disease resistance protein (TIR-NBS-LRR class) family [Source:TAIR;Acc:AT5G41750]	43.9	5.33	-3.04	0.002	0.246516	yes	DOWN	N	N	Y	Y	Y	40.23	5.86		AT5G41750	-	Disease resistance protein (TIR-NBS-LRR class) family [Source:TAIR;Acc:AT5G41750]	45.1	1.95	-4.53	0.0001	0.0321262	yes	DOWN	Y	Y	Y	Y	Y	40.63	2.19		AT5G41750	-	Disease resistance protein (TIR-NBS-LRR class) family [Source:TAIR;Acc:AT5G41750]	51.1	6.68	-2.94	0.00255	0.237331	yes	DOWN	N	N	Y	Y
AT5G42380	CML39	calmodulin like 37 [Source:TAIR;Acc:AT5G42380]	88.7	7.72	-3.52	0.00195	0.243415	yes	DOWN	N	N	Y	Y	Y	81.35	8.49		AT5G42380	CML39	calmodulin like 37 [Source:TAIR;Acc:AT5G42380]	99	3.32	-4.9	0.00335	0.287938	yes	DOWN	N	N	Y	Y	Y	89.21	3.73		AT5G42380	CML39	calmodulin like 37 [Source:TAIR;Acc:AT5G42380]	105	7.56	-3.8	0.00145	0.212942	yes	DOWN	N	N	Y	Y
AT5G43450	-	2-oxoglutarate (2OG) and Fe(II)-dependent oxygenase superfamily protein [Source:TAIR;Acc:AT5G43450]	844	112	-2.92	0.0069	0.443365	yes	DOWN	N	N	Y	Y	Y	774.2	122.85		AT5G43450	-	2-oxoglutarate (2OG) and Fe(II)-dependent oxygenase superfamily protein [Source:TAIR;Acc:AT5G43450]	649	28.9	-4.49	0.0001	0.0321262	yes	DOWN	Y	Y	Y	Y	Y	585.18	32.47		AT5G43450	-	2-oxoglutarate (2OG) and Fe(II)-dependent oxygenase superfamily protein [Source:TAIR;Acc:AT5G43450]	612	164	-1.9	0.0391	0.797605	yes	DOWN	N	N	N	Y
AT5G43650	BHLH92	basic helix-loop-helix (bHLH) DNA-binding superfamily protein [Source:TAIR;Acc:AT5G43650]	133	13.1	-3.35	0.00175	0.225635	yes	DOWN	N	N	Y	Y	Y	122.1	14.36		AT5G43650	BHLH92	basic helix-loop-helix (bHLH) DNA-binding superfamily protein [Source:TAIR;Acc:AT5G43650]	149	3.77	-5.31	0.00125	0.15504	yes	DOWN	N	N	Y	Y	Y	134.42	4.24		AT5G43650	BHLH92	basic helix-loop-helix (bHLH) DNA-binding superfamily protein [Source:TAIR;Acc:AT5G43650]	125	21.9	-2.51	0.00505	0.354185	yes	DOWN	N	N	Y	Y
AT5G44050	-	MATE efflux family protein [Source:TAIR;Acc:AT5G44050]	68	3.94	-4.11	0.0112	0.546014	yes	DOWN	N	N	N	Y	Y	62.38	4.34		AT5G44050	-	MATE efflux family protein [Source:TAIR;Acc:AT5G44050]	47.6	1.01	-5.56	0.0471	0.865216	yes	DOWN	N	N	N	Y	Y	42.89	1.13		AT5G44050	-	MATE efflux family protein [Source:TAIR;Acc:AT5G44050]	45	6.35	-2.82	0.0149	0.574536	yes	DOWN	N	N	N	Y
AT5G44130	FLA13	FASCICLIN-like arabinogalactan protein 13 precursor [Source:TAIR;Acc:AT5G44130]	282	23.2	-3.6	0.00115	0.187814	yes	DOWN	N	N	Y	Y	Y	258.09	25.54		AT5G44130	FLA13	FASCICLIN-like arabinogalactan protein 13 precursor [Source:TAIR;Acc:AT5G44130]	305	23.7	-3.69	0.00105	0.135374	yes	DOWN	N	N	Y	Y	Y	274.9	26.6		AT5G44130	FLA13	FASCICLIN-like arabinogalactan protein 13 precursor [Source:TAIR;Acc:AT5G44130]	336	69.8	-2.27	0.0132	0.546881	yes	DOWN	N	N	N	Y
AT5G44380	-	FAD-binding Berberine family protein [Source:TAIR;Acc:AT5G44380]	12.8	1.35	-3.25	0.01965	0.662824	yes	DOWN	N	N	N	Y	Y	11.77	1.48		AT5G44380	-	FAD-binding Berberine family protein [Source:TAIR;Acc:AT5G44380]	15.7	2.27	-2.79	0.03555	0.783662	yes	DOWN	N	N	N	Y	Y	14.12	2.55		AT5G44380	-	FAD-binding Berberine family protein [Source:TAIR;Acc:AT5G44380]	13.5	1.08	-3.64	0.01405	0.561943	yes	DOWN	N	N	N	Y
AT5G45280	-	Pectinacetylesterase family protein [Source:TAIR;Acc:AT5G45280]	234	45.7	-2.36	0.0181	0.64328	yes	DOWN	N	N	N	Y	Y	214.87	50.3		AT5G45280	-	Pectinacetylesterase family protein [Source:TAIR;Acc:AT5G45280]	179	30.8	-2.54	0.0122	0.566548	yes	DOWN	N	N	N	Y	Y	161.45	34.55		AT5G45280	-	Pectinacetylesterase family protein [Source:TAIR;Acc:AT5G45280]	175	47.3	-1.89	0.0146	0.572285	yes	DOWN	N	N	N	Y
AT5G46050	ATPTR3	peptide transporter 3 [Source:TAIR;Acc:AT5G46050]	25	4.23	-2.56	0.01955	0.662824	yes	DOWN	N	N	N	Y	Y	22.9	4.66		AT5G46050	ATPTR3	peptide transporter 3 [Source:TAIR;Acc:AT5G46050]	36.9	2.77	-3.74	0.01065	0.540694	yes	DOWN	N	N	N	Y	Y	33.23	3.11		AT5G46050	ATPTR3	peptide transporter 3 [Source:TAIR;Acc:AT5G46050]	29.4	5.43	-2.44	0.034	0.761496	yes	DOWN	N	N	N	Y
AT5G46350	WRKY8	WRKY DNA-binding protein 8 [Source:TAIR;Acc:AT5G46350]	47.2	4.61	-3.36	0.02325	0.704742	yes	DOWN	N	N	N	Y	Y	43.28	5.07		AT5G46350	WRKY8	WRKY DNA-binding protein 8 [Source:TAIR;Acc:AT5G46350]	32.5	2.56	-3.67	0.0083	0.470101	yes	DOWN	N	N	Y	Y	Y	29.29	2.88		AT5G46350	WRKY8	WRKY DNA-binding protein 8 [Source:TAIR;Acc:AT5G46350]	34.7	2.08	-4.06	0.01045	0.495626	yes	DOWN	N	N	N	Y
AT5G46610	ALMT14	Aluminium activated malate transporter family protein [Source:TAIR;Acc:AT5G46610]	50.5	1.81	-4.8	0.0042	0.371837	yes	DOWN	N	N	Y	Y	Y	46.33	1.99		AT5G46610	ALMT14	Aluminium activated malate transporter family protein [Source:TAIR;Acc:AT5G46610]	25	0.385	-6.02	0.0437	0.8444	yes	DOWN	N	N	N	Y	Y	22.53	0.43		AT5G46610	ALMT14	Aluminium activated malate transporter family protein [Source:TAIR;Acc:AT5G46610]	43.9	1.47	-4.9	0.0162	0.594646	yes	DOWN	N	N	N	Y
AT5G47560	ATTDT	tonoplast dicarboxylate transporter [Source:TAIR;Acc:AT5G47560]	172	40.2	-2.1	0.0224	0.700597	yes	DOWN	N	N	N	Y	Y	157.55	44.2		AT5G47560	ATTDT	tonoplast dicarboxylate transporter [Source:TAIR;Acc:AT5G47560]	189	17.8	-3.41	0.004	0.306203	yes	DOWN	N	N	Y	Y	Y	170.59	19.96		AT5G47560	ATTDT	tonoplast dicarboxylate transporter [Source:TAIR;Acc:AT5G47560]	217	27.5	-2.98	0.00325	0.275101	yes	DOWN	N	N	Y	Y
AT5G48400	ATGLR1.2	Glutamate receptor family protein [Source:TAIR;Acc:AT5G48400]	12.4	1.61	-2.95	0.0327	0.763558	yes	DOWN	N	N	N	Y	Y	11.42	1.77		AT5G48400	ATGLR1.2	Glutamate receptor family protein [Source:TAIR;Acc:AT5G48400]	12.7	0.994	-3.68	0.00955	0.515568	yes	DOWN	N	N	Y	Y	Y	11.48	1.12		AT5G48400	ATGLR1.2	Glutamate receptor family protein [Source:TAIR;Acc:AT5G48400]	14.5	1.76	-3.05	0.00465	0.34201	yes	DOWN	N	N	Y	Y
AT5G49520	WRKY48	WRKY DNA-binding protein 48 [Source:TAIR;Acc:AT5G49520]	111	8.5	-3.71	0.00085	0.185092	yes	DOWN	N	N	Y	Y	Y	101.88	9.35		AT5G49520	WRKY48	WRKY DNA-binding protein 48 [Source:TAIR;Acc:AT5G49520]	80.2	8.03	-3.32	0.00535	0.36531	yes	DOWN	N	N	Y	Y	Y	72.26	9.02		AT5G49520	WRKY48	WRKY DNA-binding protein 48 [Source:TAIR;Acc:AT5G49520]	85.6	19.4	-2.14	0.01985	0.630997	yes	DOWN	N	N	N	Y
AT5G50100	-	Putative thiol-disulphide oxidoreductase DCC [Source:TAIR;Acc:AT5G50100]	193	51	-1.92	0.02825	0.729795	yes	DOWN	N	N	N	Y	Y	176.63	56.02		AT5G50100	-	Putative thiol-disulphide oxidoreductase DCC [Source:TAIR;Acc:AT5G50100]	205	33	-2.63	0.01485	0.614727	yes	DOWN	N	N	N	Y	Y	184.5	37.04		AT5G50100	-	Putative thiol-disulphide oxidoreductase DCC [Source:TAIR;Acc:AT5G50100]	207	35.4	-2.55	0.0019	0.213213	yes	DOWN	N	N	Y	Y
AT5G50200	WR3	nitrate transmembrane transporters [Source:TAIR;Acc:AT5G50200]	316	39.8	-2.99	0.00315	0.319864	yes	DOWN	N	N	Y	Y	Y	289.85	43.81		AT5G50200	WR3	nitrate transmembrane transporters [Source:TAIR;Acc:AT5G50200]	345	35.8	-3.27	0.00215	0.226524	yes	DOWN	N	N	Y	Y	Y	311	40.25		AT5G50200	WR3	nitrate transmembrane transporters [Source:TAIR;Acc:AT5G50200]	343	31.3	-3.45	0.00045	0.129957	yes	DOWN	N	N	Y	Y
AT5G50210	QS	quinolinate synthase [Source:TAIR;Acc:AT5G50210]	90.1	16.4	-2.46	0.01	0.52863	yes	DOWN	N	N	Y	Y	Y	82.58	18		AT5G50210	QS	quinolinate synthase [Source:TAIR;Acc:AT5G50210]	73.7	14.9	-2.3	0.01975	0.67783	yes	DOWN	N	N	N	Y	Y	66.43	16.76		AT5G50210	QS	quinolinate synthase [Source:TAIR;Acc:AT5G50210]	90.4	19.9	-2.18	0.01805	0.616387	yes	DOWN	N	N	N	Y
AT5G50360	-	unknown protein; BEST Arabidopsis thaliana protein match is: unknown protein (TAIR:AT3G48510.1); Has 1807 Blast hits to 1807 proteins in 277 species: Archae - 0; Bacteria - 0; Metazoa - 736; Fungi - 347; Plants - 385; Viruses - 0; Other Eukaryotes - /.../source: NCBI BLink). [Source:TAIR;Acc:AT5G50360]	173	48.8	-1.82	0.03345	0.76727	yes	DOWN	N	N	N	Y	Y	158.3	53.72		AT5G50360	-	unknown protein; BEST Arabidopsis thaliana protein match is: unknown protein (TAIR:AT3G48510.1); Has 1807 Blast hits to 1807 proteins in 277 species: Archae - 0; Bacteria - 0; Metazoa - 736; Fungi - 347; Plants - 385; Viruses - 0; Other Eukaryotes - /.../source: NCBI BLink). [Source:TAIR;Acc:AT5G50360]	245	8.14	-4.91	0.00035	0.0699893	yes	DOWN	N	Y	Y	Y	Y	221.08	9.14		AT5G50360	-	unknown protein; BEST Arabidopsis thaliana protein match is: unknown protein (TAIR:AT3G48510.1); Has 1807 Blast hits to 1807 proteins in 277 species: Archae - 0; Bacteria - 0; Metazoa - 736; Fungi - 347; Plants - 385; Viruses - 0; Other Eukaryotes - /.../source: NCBI BLink). [Source:TAIR;Acc:AT5G50360]	228	58.5	-1.96	0.02925	0.730803	yes	DOWN	N	N	N	Y
AT5G51070	ERD1	Clp ATPase [Source:TAIR;Acc:AT5G51070]	499	57.7	-3.11	0.0177	0.637655	yes	DOWN	N	N	N	Y	Y	457.32	63.44		AT5G51070	ERD1	Clp ATPase [Source:TAIR;Acc:AT5G51070]	406	37.3	-3.44	0.01145	0.55176	yes	DOWN	N	N	N	Y	Y	365.61	41.91		AT5G51070	ERD1	Clp ATPase [Source:TAIR;Acc:AT5G51070]	498	60.2	-3.05	0.00295	0.265744	yes	DOWN	N	N	Y	Y
AT5G52750	-	Heavy metal transport/detoxification superfamily protein [Source:TAIR;Acc:AT5G52750]	158	20.6	-2.94	0.0125	0.571037	yes	DOWN	N	N	N	Y	Y	144.87	22.67		AT5G52750	-	Heavy metal transport/detoxification superfamily protein [Source:TAIR;Acc:AT5G52750]	138	4.74	-4.86	0.04705	0.865216	yes	DOWN	N	N	N	Y	Y	123.91	5.32		AT5G52750	-	Heavy metal transport/detoxification superfamily protein [Source:TAIR;Acc:AT5G52750]	119	10.2	-3.55	0.02085	0.644807	yes	DOWN	N	N	N	Y
AT5G53970	-	Tyrosine transaminase family protein [Source:TAIR;Acc:AT5G53970]	66.1	16.9	-1.97	0.0218	0.699473	yes	DOWN	N	N	N	Y	Y	60.6	18.59		AT5G53970	-	Tyrosine transaminase family protein [Source:TAIR;Acc:AT5G53970]	66.2	6.32	-3.39	0.0039	0.306203	yes	DOWN	N	N	Y	Y	Y	59.69	7.1		AT5G53970	-	Tyrosine transaminase family protein [Source:TAIR;Acc:AT5G53970]	88.1	11.5	-2.94	0.0048	0.347832	yes	DOWN	N	N	Y	Y
AT5G54100	-	SPFH/Band 7/PHB domain-containing membrane-associated protein family [Source:TAIR;Acc:AT5G54100]	426	42.2	-3.34	0.0042	0.371837	yes	DOWN	N	N	Y	Y	Y	390.76	46.39		AT5G54100	-	SPFH/Band 7/PHB domain-containing membrane-associated protein family [Source:TAIR;Acc:AT5G54100]	186	17.2	-3.43	0.0021	0.223661	yes	DOWN	N	N	Y	Y	Y	167.46	19.3		AT5G54100	-	SPFH/Band 7/PHB domain-containing membrane-associated protein family [Source:TAIR;Acc:AT5G54100]	143	27.9	-2.36	0.00625	0.389055	yes	DOWN	N	N	Y	Y
AT5G54710	-	Ankyrin repeat family protein [Source:TAIR;Acc:AT5G54710]	27.2	4.22	-2.69	0.0159	0.614351	yes	DOWN	N	N	N	Y	Y	24.91	4.64		AT5G54710	-	Ankyrin repeat family protein [Source:TAIR;Acc:AT5G54710]	24.3	3.5	-2.79	0.04395	0.8444	yes	DOWN	N	N	N	Y	Y	21.88	3.93		AT5G54710	-	Ankyrin repeat family protein [Source:TAIR;Acc:AT5G54710]	25.9	5.31	-2.29	0.04335	0.815761	yes	DOWN	N	N	N	Y
AT5G55050	-	GDSL-like Lipase/Acylhydrolase superfamily protein [Source:TAIR;Acc:AT5G55050]	66.9	12	-2.47	0.0138	0.587516	yes	DOWN	N	N	N	Y	Y	61.37	13.25		AT5G55050	-	GDSL-like Lipase/Acylhydrolase superfamily protein [Source:TAIR;Acc:AT5G55050]	81.8	11	-2.9	0.0029	0.265567	yes	DOWN	N	N	Y	Y	Y	73.69	12.35		AT5G55050	-	GDSL-like Lipase/Acylhydrolase superfamily protein [Source:TAIR;Acc:AT5G55050]	59.4	11.2	-2.4	0.0168	0.607157	yes	DOWN	N	N	N	Y
AT5G55180	-	O-Glycosyl hydrolases family 17 protein [Source:TAIR;Acc:AT5G55180]	238	52.7	-2.18	0.0216	0.698543	yes	DOWN	N	N	N	Y	Y	218.5	57.99		AT5G55180	-	O-Glycosyl hydrolases family 17 protein [Source:TAIR;Acc:AT5G55180]	286	46.4	-2.62	0.0199	0.679272	yes	DOWN	N	N	N	Y	Y	258.03	52.21		AT5G55180	-	O-Glycosyl hydrolases family 17 protein [Source:TAIR;Acc:AT5G55180]	603	117	-2.37	0.03325	0.756621	yes	DOWN	N	N	N	Y
AT5G57480	-	P-loop containing nucleoside triphosphate hydrolases superfamily protein [Source:TAIR;Acc:AT5G57480]	13.1	1.84	-2.83	0.0296	0.739899	yes	DOWN	N	N	N	Y	Y	12.01	2.03		AT5G57480	-	P-loop containing nucleoside triphosphate hydrolases superfamily protein [Source:TAIR;Acc:AT5G57480]	10.9	1.69	-2.68	0.03265	0.769882	yes	DOWN	N	N	N	Y	Y	9.8	1.9		AT5G57480	-	P-loop containing nucleoside triphosphate hydrolases superfamily protein [Source:TAIR;Acc:AT5G57480]	11.6	1.57	-2.89	0.0354	0.769862	yes	DOWN	N	N	N	Y
AT5G58670	ATPLC1	phospholipase C1 [Source:TAIR;Acc:AT5G58670]	39.2	2.99	-3.71	0.0013	0.194484	yes	DOWN	N	N	Y	Y	Y	35.97	3.29		AT5G58670	ATPLC1	phospholipase C1 [Source:TAIR;Acc:AT5G58670]	35.1	1.4	-4.65	0.0025	0.246193	yes	DOWN	N	N	Y	Y	Y	31.67	1.57		AT5G58670	ATPLC1	phospholipase C1 [Source:TAIR;Acc:AT5G58670]	37	3.82	-3.27	0.0054	0.367791	yes	DOWN	N	N	Y	Y
AT5G59220	HAI1	highly ABA-induced PP2C gene 1 [Source:TAIR;Acc:AT5G59220]	231	47	-2.3	0.016	0.614351	yes	DOWN	N	N	N	Y	Y	211.44	51.7		AT5G59220	HAI1	highly ABA-induced PP2C gene 1 [Source:TAIR;Acc:AT5G59220]	137	21.1	-2.7	0.00655	0.415406	yes	DOWN	N	N	Y	Y	Y	123.83	23.71		AT5G59220	HAI1	highly ABA-induced PP2C gene 1 [Source:TAIR;Acc:AT5G59220]	166	24.2	-2.78	0.0033	0.275768	yes	DOWN	N	N	Y	Y
AT5G59550	-	zinc finger (C3HC4-type RING finger) family protein [Source:TAIR;Acc:AT5G59550]	47.8	12.8	-1.91	0.02615	0.709817	yes	DOWN	N	N	N	Y	Y	43.84	14.04		AT5G59550	-	zinc finger (C3HC4-type RING finger) family protein [Source:TAIR;Acc:AT5G59550]	46.3	8.28	-2.48	0.02925	0.762249	yes	DOWN	N	N	N	Y	Y	41.74	9.31		AT5G59550	-	zinc finger (C3HC4-type RING finger) family protein [Source:TAIR;Acc:AT5G59550]	51.9	13.7	-1.92	0.03165	0.751213	yes	DOWN	N	N	N	Y
AT5G59820	RHL41	C2H2-type zinc finger family protein [Source:TAIR;Acc:AT5G59820]	851	86.3	-3.3	0.00485	0.384121	yes	DOWN	N	N	Y	Y	Y	780.78	94.93		AT5G59820	RHL41	C2H2-type zinc finger family protein [Source:TAIR;Acc:AT5G59820]	710	26.2	-4.76	0.00025	0.0590271	yes	DOWN	N	Y	Y	Y	Y	640.33	29.41		AT5G59820	RHL41	C2H2-type zinc finger family protein [Source:TAIR;Acc:AT5G59820]	690	128	-2.43	0.013	0.5455	yes	DOWN	N	N	N	Y
AT5G61560	PUB51	U-box domain-containing protein kinase family protein [Source:TAIR;Acc:AT5G61560]	40.9	8.42	-2.28	0.0166	0.620355	yes	DOWN	N	N	N	Y	Y	37.49	9.26		AT5G61560	PUB51	U-box domain-containing protein kinase family protein [Source:TAIR;Acc:AT5G61560]	42.7	4.7	-3.18	0.00685	0.424808	yes	DOWN	N	N	Y	Y	Y	38.44	5.27		AT5G61560	PUB51	U-box domain-containing protein kinase family protein [Source:TAIR;Acc:AT5G61560]	50.6	9.8	-2.37	0.00495	0.350932	yes	DOWN	N	N	Y	Y
AT5G62430	CDF1	cycling DOF factor 1 [Source:TAIR;Acc:AT5G62430]	60.8	16.1	-1.92	0.02425	0.704742	yes	DOWN	N	N	N	Y	Y	55.73	17.67		AT5G62430	CDF1	cycling DOF factor 1 [Source:TAIR;Acc:AT5G62430]	53.2	4.41	-3.59	0.0145	0.612145	yes	DOWN	N	N	N	Y	Y	47.88	4.95		AT5G62430	CDF1	cycling DOF factor 1 [Source:TAIR;Acc:AT5G62430]	55.8	9.78	-2.51	0.01055	0.495626	yes	DOWN	N	N	N	Y
AT5G62480	ATGSTU9	glutathione S-transferase tau 9 [Source:TAIR;Acc:AT5G62480]	475	44.7	-3.41	0.00445	0.376885	yes	DOWN	N	N	Y	Y	Y	435.54	49.2		AT5G62480	ATGSTU9	glutathione S-transferase tau 9 [Source:TAIR;Acc:AT5G62480]	310	6.49	-5.58	0.0185	0.660953	yes	DOWN	N	N	N	Y	Y	279.71	7.29		AT5G62480	ATGSTU9	glutathione S-transferase tau 9 [Source:TAIR;Acc:AT5G62480]	244	26.3	-3.21	0.0014	0.211486	yes	DOWN	N	N	Y	Y
AT5G62490	ATHVA22B	HVA22 homologue B [Source:TAIR;Acc:AT5G62490]	193	16.7	-3.52	0.00435	0.376555	yes	DOWN	N	N	Y	Y	Y	176.52	18.42		AT5G62490	ATHVA22B	HVA22 homologue B [Source:TAIR;Acc:AT5G62490]	137	5.32	-4.69	0.0035	0.293118	yes	DOWN	N	N	Y	Y	Y	123.49	5.97		AT5G62490	ATHVA22B	HVA22 homologue B [Source:TAIR;Acc:AT5G62490]	123	13.7	-3.17	0.0086	0.452191	yes	DOWN	N	N	Y	Y
AT5G64120	PER71	Peroxidase superfamily protein [Source:TAIR;Acc:AT5G64120]	690	54.7	-3.66	0.0016	0.216254	yes	DOWN	N	N	Y	Y	Y	631.96	60.18		AT5G64120	PER71	Peroxidase superfamily protein [Source:TAIR;Acc:AT5G64120]	673	28.1	-4.58	0.00415	0.312798	yes	DOWN	N	N	Y	Y	Y	606.08	31.57		AT5G64120	PER71	Peroxidase superfamily protein [Source:TAIR;Acc:AT5G64120]	580	71	-3.03	0.0022	0.22776	yes	DOWN	N	N	Y	Y
AT5G64230	-	unknown protein; FUNCTIONS IN: molecular_function unknown; INVOLVED IN: biological_process unknown; LOCATED IN: endomembrane system; EXPRESSED IN: 9 plant structures; EXPRESSED DURING: 4 anthesis, petal differentiation and expansion stage; BEST Arab /.../s thaliana protein match is: unknown protein (TAIR:AT3G19920.1); Has 35333 Blast hits to 34131 proteins in 2444 species: Archae - 798; Bacteria …	83.2	14.9	-2.48	0.00985	0.525995	yes	DOWN	N	N	Y	Y	Y	76.35	16.42		AT5G64230	-	unknown protein; FUNCTIONS IN: molecular_function unknown; INVOLVED IN: biological_process unknown; LOCATED IN: endomembrane system; EXPRESSED IN: 9 plant structures; EXPRESSED DURING: 4 anthesis, petal differentiation and expansion stage; BEST Arab /.../s thaliana protein match is: unknown protein (TAIR:AT3G19920.1); Has 35333 Blast hits to 34131 proteins in 2444 species: Archae - 798; Bacteria …	37.6	6.86	-2.46	0.02415	0.709951	yes	DOWN	N	N	N	Y	Y	33.9	7.71		AT5G64230	-	unknown protein; FUNCTIONS IN: molecular_function unknown; INVOLVED IN: biological_process unknown; LOCATED IN: endomembrane system; EXPRESSED IN: 9 plant structures; EXPRESSED DURING: 4 anthesis, petal differentiation and expansion stage; BEST Arab /.../s thaliana protein match is: unknown protein (TAIR:AT3G19920.1); Has 35333 Blast hits to 34131 proteins in 2444 species: Archae - 798; Bacteria …	59.3	8.5	-2.8	0.00505	0.354185	yes	DOWN	N	N	Y	Y
AT5G64310	AGP1	arabinogalactan protein 1 [Source:TAIR;Acc:AT5G64310]	1670	244	-2.78	0.01165	0.552825	yes	DOWN	N	N	N	Y	Y	1533.61	268.44		AT5G64310	AGP1	arabinogalactan protein 1 [Source:TAIR;Acc:AT5G64310]	1470	194	-2.92	0.0073	0.438829	yes	DOWN	N	N	Y	Y	Y	1322.22	218.11		AT5G64310	AGP1	arabinogalactan protein 1 [Source:TAIR;Acc:AT5G64310]	1770	380	-2.22	0.0155	0.58424	yes	DOWN	N	N	N	Y
AT5G64890	PROPEP2	elicitor peptide 2 precursor [Source:TAIR;Acc:AT5G64890]	2.64	0	#NAME?	0.02675	0.713017	yes	DOWN	N	N	N	Y	Y	2.42	0		AT5G64890	PROPEP2	elicitor peptide 2 precursor [Source:TAIR;Acc:AT5G64890]	2.93	0	#NAME?	0.0236	0.701163	yes	DOWN	N	N	N	Y	Y	2.64	0		AT5G64890	PROPEP2	elicitor peptide 2 precursor [Source:TAIR;Acc:AT5G64890]	1.25	0	#NAME?	0.04695	0.833638	yes	DOWN	N	N	N	Y
AT5G65165	SDH2-3	succinate dehydrogenase 2-3 [Source:TAIR;Acc:AT5G65165]	15.9	1.94	-3.04	0.02455	0.704742	yes	DOWN	N	N	N	Y	Y	14.58	2.13		AT5G65165	SDH2-3	succinate dehydrogenase 2-3 [Source:TAIR;Acc:AT5G65165]	12.4	0	#NAME?	5e-05	0.0217744	yes	DOWN	Y	Y	Y	Y	Y	11.2	0		AT5G65165	SDH2-3	succinate dehydrogenase 2-3 [Source:TAIR;Acc:AT5G65165]	13.1	1.54	-3.08	0.02655	0.70268	yes	DOWN	N	N	N	Y
AT5G67340	PUB2	ARM repeat superfamily protein [Source:TAIR;Acc:AT5G67340]	27.3	3.77	-2.86	0.01375	0.587516	yes	DOWN	N	N	N	Y	Y	25.03	4.14		AT5G67340	PUB2	ARM repeat superfamily protein [Source:TAIR;Acc:AT5G67340]	25.6	2.2	-3.54	0.0173	0.650111	yes	DOWN	N	N	N	Y	Y	23.09	2.47		AT5G67340	PUB2	ARM repeat superfamily protein [Source:TAIR;Acc:AT5G67340]	26	2.14	-3.6	0.0017	0.212942	yes	DOWN	N	N	Y	Y
[truncated: 3 more columns]
