# Supplementary material for: Transcriptomics Using the Enriched Arabidopsis Shoot Apex Reveals Developmental Priming Genes Involved in Plastic Plant Growth under Salt Stress Conditions
Source: Plants (Basel). 2022 Sep 28;11(19):2546. doi: 10.3390/plants11192546 (PMC9570865; doi:10.3390/plants11192546)
Supplement: Supplementary file 1 [file plants-11-02546-s001.zip › Table S3. Developmental priming genes in the shoot apex under both control and NaCl conditions.xlsx]

## Sheet: Control and NaCl_shoot apex
Control_Set 1																		Control_Set 2																		Control_Set 3
GeneAcc	GeneName	Desc	Value_1	Value_2	log2fc	p-value	q-value	DEG:FC=2:PV=0.05:SELECT	DEG:UP_DOWN	DEG:QV<=0.05	DEG:QV<=0.10	DEG:PV<=0.01	DEG:PV<=0.05	DEG:FC2>=0	EXP:set1_Ler_MS_Leaf:FPKM	EXP:set1_Ler_MS_SAM:FPKM		GeneAcc	GeneName	Desc	Value_1	Value_2	log2fc	p-value	q-value	DEG:FC=2:PV=0.05:SELECT	DEG:UP_DOWN	DEG:QV<=0.05	DEG:QV<=0.10	DEG:PV<=0.01	DEG:PV<=0.05	DEG:FC2>=0	EXP:set2_Ler_MS_Leaf:FPKM	EXP:set2_Ler_MS_SAM:FPKM		GeneAcc	GeneName	Desc	Value_1	Value_2	log2fc	p-value	q-value	DEG:FC=2:PV=0.05:SELECT	DEG:UP_DOWN	DEG:QV<=0.05	DEG:QV<=0.10	DEG:PV<=0.01	DEG:PV<=0.05
AT1G65480	FT	PEBP (phosphatidylethanolamine-binding protein) family protein [Source:TAIR;Acc:AT1G65480]	2.04	0	#NAME?	0.0212	0.761786	yes	DOWN	N	N	N	Y	Y	1.7	0		AT1G65480	FT	PEBP (phosphatidylethanolamine-binding protein) family protein [Source:TAIR;Acc:AT1G65480]	4.15	0	#NAME?	0.00035	0.0930951	yes	DOWN	N	Y	Y	Y	Y	3.48	0		AT1G65480	FT	PEBP (phosphatidylethanolamine-binding protein) family protein [Source:TAIR;Acc:AT1G65480]	2.93	0	#NAME?	0.001	0.150918	yes	DOWN	N	N	Y	Y
AT5G13320	PBS3	Auxin-responsive GH3 family protein [Source:TAIR;Acc:AT5G13320]	6.7	0	#NAME?	5e-05	0.0198552	yes	DOWN	Y	Y	Y	Y	Y	5.58	0		AT5G13320	PBS3	Auxin-responsive GH3 family protein [Source:TAIR;Acc:AT5G13320]	4.94	0	#NAME?	5e-05	0.0236063	yes	DOWN	Y	Y	Y	Y	Y	4.13	0		AT5G13320	PBS3	Auxin-responsive GH3 family protein [Source:TAIR;Acc:AT5G13320]	1.55	0	#NAME?	0.00075	0.144271	yes	DOWN	N	N	Y	Y
AT1G14760	KNATM	KNOX Arabidopsis thaliana meinox [Source:TAIR;Acc:AT1G14760]	0	12	inf	0.0001	0.0366558	yes	UP	Y	Y	Y	Y	Y	0	15.02		AT1G14760	KNATM	KNOX Arabidopsis thaliana meinox [Source:TAIR;Acc:AT1G14760]	0	6.3	inf	5e-05	0.0236063	yes	UP	Y	Y	Y	Y	Y	0	7.83		AT1G14760	KNATM	KNOX Arabidopsis thaliana meinox [Source:TAIR;Acc:AT1G14760]	0	13	inf	0.00015	0.055977	yes	UP	N	Y	Y	Y
AT1G26780	MYB117	myb domain protein 117 [Source:TAIR;Acc:AT1G26780]	0	4.16	inf	5e-05	0.0198552	yes	UP	Y	Y	Y	Y	Y	0	5.21		AT1G26780	MYB117	myb domain protein 117 [Source:TAIR;Acc:AT1G26780]	0	2.7	inf	0.0006	0.119274	yes	UP	N	N	Y	Y	Y	0	3.36		AT1G26780	MYB117	myb domain protein 117 [Source:TAIR;Acc:AT1G26780]	0	3.43	inf	0.0004	0.103661	yes	UP	N	N	Y	Y
AT1G49830	-	basic helix-loop-helix (bHLH) DNA-binding superfamily protein [Source:TAIR;Acc:AT1G49830]	0	5.23	inf	0.00035	0.0837846	yes	UP	N	Y	Y	Y	Y	0	6.55		AT1G49830	-	basic helix-loop-helix (bHLH) DNA-binding superfamily protein [Source:TAIR;Acc:AT1G49830]	0	4.83	inf	0.00065	0.121537	yes	UP	N	N	Y	Y	Y	0	6		AT1G49830	-	basic helix-loop-helix (bHLH) DNA-binding superfamily protein [Source:TAIR;Acc:AT1G49830]	0	3.54	inf	0.00175	0.195528	yes	UP	N	N	Y	Y
AT1G62360	STM	KNOX/ELK homeobox transcription factor [Source:TAIR;Acc:AT1G62360]	0	32.7	inf	5e-05	0.0198552	yes	UP	Y	Y	Y	Y	Y	0	40.91		AT1G62360	STM	KNOX/ELK homeobox transcription factor [Source:TAIR;Acc:AT1G62360]	0	30.3	inf	3e-05	0.0187542	yes	UP	Y	Y	Y	Y	Y	0	39.5		AT1G62360	STM	KNOX/ELK homeobox transcription factor [Source:TAIR;Acc:AT1G62360]	0	34.6	inf	5e-05	0.0227549	yes	UP	Y	Y	Y	Y
AT2G16580	-	SAUR-like auxin-responsive protein family [Source:TAIR;Acc:AT2G16580]	0	1.4	inf	0.0282	0.765698	yes	UP	N	N	N	Y	Y	0	1.75		AT2G16580	-	SAUR-like auxin-responsive protein family [Source:TAIR;Acc:AT2G16580]	0	1.69	inf	0.02425	0.798279	yes	UP	N	N	N	Y	Y	0	2.1		AT2G16580	-	SAUR-like auxin-responsive protein family [Source:TAIR;Acc:AT2G16580]	0	3.79	inf	0.00115	0.152183	yes	UP	N	N	Y	Y
AT2G28780	-	unknown protein; INVOLVED IN: biological_process unknown; LOCATED IN: mitochondrion; EXPRESSED IN: inflorescence meristem, root, flower; EXPRESSED DURING: petal differentiation and expansion stage; CONTAINS InterPro DOMAIN/s: Protein of unknown func /.../UF939, bacterial (InterPro:IPR010343); BEST Arabidopsis thaliana protein match is: unknown protein (TAIR:AT3G09450.1); Has 671 Blast hits to 667…	0	10.8	inf	5e-05	0.0198552	yes	UP	Y	Y	Y	Y	Y	0	13.51		AT2G28780	-	unknown protein; INVOLVED IN: biological_process unknown; LOCATED IN: mitochondrion; EXPRESSED IN: inflorescence meristem, root, flower; EXPRESSED DURING: petal differentiation and expansion stage; CONTAINS InterPro DOMAIN/s: Protein of unknown func /.../UF939, bacterial (InterPro:IPR010343); BEST Arabidopsis thaliana protein match is: unknown protein (TAIR:AT3G09450.1); Has 671 Blast hits to 667…	0	1.82	inf	5e-05	0.0236063	yes	UP	Y	Y	Y	Y	Y	0	2.27		AT2G28780	-	unknown protein; INVOLVED IN: biological_process unknown; LOCATED IN: mitochondrion; EXPRESSED IN: inflorescence meristem, root, flower; EXPRESSED DURING: petal differentiation and expansion stage; CONTAINS InterPro DOMAIN/s: Protein of unknown func /.../UF939, bacterial (InterPro:IPR010343); BEST Arabidopsis thaliana protein match is: unknown protein (TAIR:AT3G09450.1); Has 671 Blast hits to 667…	0	2.5	inf	5e-05	0.0227549	yes	UP	Y	Y	Y	Y
AT2G34830	WRKY35	WRKY DNA-binding protein 35 [Source:TAIR;Acc:AT2G34830]	0	6.38	inf	5e-05	0.0198552	yes	UP	Y	Y	Y	Y	Y	0	7.99		AT2G34830	WRKY35	WRKY DNA-binding protein 35 [Source:TAIR;Acc:AT2G34830]	0	3.08	inf	0.00035	0.0930951	yes	UP	N	Y	Y	Y	Y	0	3.82		AT2G34830	WRKY35	WRKY DNA-binding protein 35 [Source:TAIR;Acc:AT2G34830]	0	3.7	inf	0.0003	0.0965121	yes	UP	N	Y	Y	Y
AT3G26800	-	unknown protein; BEST Arabidopsis thaliana protein match is: unknown protein (TAIR:AT4G36925.1); Has 9 Blast hits to 9 proteins in 3 species: Archae - 0; Bacteria - 0; Metazoa - 0; Fungi - 0; Plants - 9; Viruses - 0; Other Eukaryotes - 0 (source: NC /.../nk). [Source:TAIR;Acc:AT3G26800]	0	4.31	inf	0.02325	0.761786	yes	UP	N	N	N	Y	Y	0	5.39		AT3G26800	-	unknown protein; BEST Arabidopsis thaliana protein match is: unknown protein (TAIR:AT4G36925.1); Has 9 Blast hits to 9 proteins in 3 species: Archae - 0; Bacteria - 0; Metazoa - 0; Fungi - 0; Plants - 9; Viruses - 0; Other Eukaryotes - 0 (source: NC /.../nk). [Source:TAIR;Acc:AT3G26800]	0	4.84	inf	0.01835	0.787545	yes	UP	N	N	N	Y	Y	0	6.01		AT3G26800	-	unknown protein; BEST Arabidopsis thaliana protein match is: unknown protein (TAIR:AT4G36925.1); Has 9 Blast hits to 9 proteins in 3 species: Archae - 0; Bacteria - 0; Metazoa - 0; Fungi - 0; Plants - 9; Viruses - 0; Other Eukaryotes - 0 (source: NC /.../nk). [Source:TAIR;Acc:AT3G26800]	0	7.57	inf	0.0002	0.0678509	yes	UP	N	Y	Y	Y
AT3G30530	ATBZIP42	basic leucine-zipper 42 [Source:TAIR;Acc:AT3G30530]	0	6.97	inf	0.0008	0.113797	yes	UP	N	N	Y	Y	Y	0	8.74		AT3G30530	ATBZIP42	basic leucine-zipper 42 [Source:TAIR;Acc:AT3G30530]	0	2.18	inf	0.03195	0.816682	yes	UP	N	N	N	Y	Y	0	2.71		AT3G30530	ATBZIP42	basic leucine-zipper 42 [Source:TAIR;Acc:AT3G30530]	0	1.5	inf	0.04985	0.915971	yes	UP	N	N	N	Y
AT4G35810	-	2-oxoglutarate (2OG) and Fe(II)-dependent oxygenase superfamily protein [Source:TAIR;Acc:AT4G35810]	0	21.2	inf	5e-05	0.0198552	yes	UP	Y	Y	Y	Y	Y	0	26.58		AT4G35810	-	2-oxoglutarate (2OG) and Fe(II)-dependent oxygenase superfamily protein [Source:TAIR;Acc:AT4G35810]	0	14.4	inf	5e-05	0.0236063	yes	UP	Y	Y	Y	Y	Y	0	17.88		AT4G35810	-	2-oxoglutarate (2OG) and Fe(II)-dependent oxygenase superfamily protein [Source:TAIR;Acc:AT4G35810]	0	18.8	inf	5e-05	0.0227549	yes	UP	Y	Y	Y	Y
AT5G57520	ZFP2	zinc finger protein 2 [Source:TAIR;Acc:AT5G57520]	0	8.61	inf	0.00025	0.0722008	yes	UP	N	Y	Y	Y	Y	0	10.77		AT5G57520	ZFP2	zinc finger protein 2 [Source:TAIR;Acc:AT5G57520]	0	5.29	inf	0.00075	0.122101	yes	UP	N	N	Y	Y	Y	0	6.57		AT5G57520	ZFP2	zinc finger protein 2 [Source:TAIR;Acc:AT5G57520]	0	5.95	inf	0.00065	0.133279	yes	UP	N	N	Y	Y
AT5G59330	-	Bifunctional inhibitor/lipid-transfer protein/seed storage 2S albumin superfamily protein [Source:TAIR;Acc:AT5G59330]	0	46.4	inf	5e-05	0.0198552	yes	UP	Y	Y	Y	Y	Y	0	58.14		AT5G59330	-	Bifunctional inhibitor/lipid-transfer protein/seed storage 2S albumin superfamily protein [Source:TAIR;Acc:AT5G59330]	0	27.9	inf	5e-05	0.0236063	yes	UP	Y	Y	Y	Y	Y	0	34.66		AT5G59330	-	Bifunctional inhibitor/lipid-transfer protein/seed storage 2S albumin superfamily protein [Source:TAIR;Acc:AT5G59330]	0	66.6	inf	5e-05	0.0227549	yes	UP	Y	Y	Y	Y
AT2G28790	-	Pathogenesis-related thaumatin superfamily protein [Source:TAIR;Acc:AT2G28790]	8.92	285	5	0.0001	0.0366558	yes	UP	Y	Y	Y	Y	Y	7.42	355.91		AT2G28790	-	Pathogenesis-related thaumatin superfamily protein [Source:TAIR;Acc:AT2G28790]	4.16	209	5.65	0.0019	0.217464	yes	UP	N	N	Y	Y	Y	3.48	260.01		AT2G28790	-	Pathogenesis-related thaumatin superfamily protein [Source:TAIR;Acc:AT2G28790]	6.25	253	5.34	0.00275	0.261797	yes	UP	N	N	Y	Y
AT1G28290	AGP31	arabinogalactan protein 31 [Source:TAIR;Acc:AT1G28290]	13.8	414	4.91	0.0009	0.123417	yes	UP	N	N	Y	Y	Y	11.47	516.85		AT1G28290	AGP31	arabinogalactan protein 31 [Source:TAIR;Acc:AT1G28290]	10.4	333	5	0.0013	0.164768	yes	UP	N	N	Y	Y	Y	8.74	414.26		AT1G28290	AGP31	arabinogalactan protein 31 [Source:TAIR;Acc:AT1G28290]	11	394	5.16	0.0009	0.150918	yes	UP	N	N	Y	Y
AT1G75780	TUB1	tubulin beta-1 chain [Source:TAIR;Acc:AT1G75780]	3.03	70.8	4.55	0.00675	0.469568	yes	UP	N	N	Y	Y	Y	2.53	88.66		AT1G75780	TUB1	tubulin beta-1 chain [Source:TAIR;Acc:AT1G75780]	1.6	55.9	5.12	0.0026	0.272783	yes	UP	N	N	Y	Y	Y	1.34	69.4		AT1G75780	TUB1	tubulin beta-1 chain [Source:TAIR;Acc:AT1G75780]	3.44	62.1	4.17	0.00025	0.0832991	yes	UP	N	Y	Y	Y
AT1G78490	CYP708A3	cytochrome P450, family 708, subfamily A, polypeptide 3 [Source:TAIR;Acc:AT1G78490]	3.74	85.4	4.51	0.0004	0.0837846	yes	UP	N	Y	Y	Y	Y	3.12	106.89		AT1G78490	CYP708A3	cytochrome P450, family 708, subfamily A, polypeptide 3 [Source:TAIR;Acc:AT1G78490]	1.05	53.5	5.67	0.00285	0.290931	yes	UP	N	N	Y	Y	Y	0.88	66.43		AT1G78490	CYP708A3	cytochrome P450, family 708, subfamily A, polypeptide 3 [Source:TAIR;Acc:AT1G78490]	3.15	75.1	4.58	0.00035	0.0989492	yes	UP	N	Y	Y	Y
AT5G23940	EMB3009	HXXXD-type acyl-transferase family protein [Source:TAIR;Acc:AT5G23940]	2.98	67.1	4.49	0.00025	0.0722008	yes	UP	N	Y	Y	Y	Y	2.48	84.11		AT5G23940	EMB3009	HXXXD-type acyl-transferase family protein [Source:TAIR;Acc:AT5G23940]	1.09	54.7	5.65	0.00235	0.253599	yes	UP	N	N	Y	Y	Y	0.91	67.93		AT5G23940	EMB3009	HXXXD-type acyl-transferase family protein [Source:TAIR;Acc:AT5G23940]	2.45	57.5	4.55	0.00555	0.424416	yes	UP	N	N	Y	Y
AT3G08770	LTP6	lipid transfer protein 6 [Source:TAIR;Acc:AT3G08770]	36	782	4.44	0.00045	0.0866409	yes	UP	N	Y	Y	Y	Y	29.96	978.25		AT3G08770	LTP6	lipid transfer protein 6 [Source:TAIR;Acc:AT3G08770]	10.5	542	5.69	0.0006	0.119274	yes	UP	N	N	Y	Y	Y	8.79	673.16		AT3G08770	LTP6	lipid transfer protein 6 [Source:TAIR;Acc:AT3G08770]	12.8	682	5.74	0.00105	0.150918	yes	UP	N	N	Y	Y
AT1G28710	-	Nucleotide-diphospho-sugar transferase family protein [Source:TAIR;Acc:AT1G28710]	3.1	54.8	4.14	0.02105	0.761786	yes	UP	N	N	N	Y	Y	2.58	68.51		AT1G28710	-	Nucleotide-diphospho-sugar transferase family protein [Source:TAIR;Acc:AT1G28710]	2.74	42.7	3.96	0.0064	0.5036	yes	UP	N	N	Y	Y	Y	2.29	52.99		AT1G28710	-	Nucleotide-diphospho-sugar transferase family protein [Source:TAIR;Acc:AT1G28710]	3.58	51.4	3.84	0.0084	0.542338	yes	UP	N	N	Y	Y
AT3G23430	PHO1	phosphate 1 [Source:TAIR;Acc:AT3G23430]	2.89	46.2	4	0.00125	0.149851	yes	UP	N	N	Y	Y	Y	2.41	57.82		AT3G23430	PHO1	phosphate 1 [Source:TAIR;Acc:AT3G23430]	1	24.7	4.62	0.00365	0.3499	yes	UP	N	N	Y	Y	Y	0.84	30.64		AT3G23430	PHO1	phosphate 1 [Source:TAIR;Acc:AT3G23430]	1.08	28.1	4.7	0.0052	0.40597	yes	UP	N	N	Y	Y
AT4G37750	ANT	Integrase-type DNA-binding superfamily protein [Source:TAIR;Acc:AT4G37750]	3.93	60.7	3.95	0.00285	0.264994	yes	UP	N	N	Y	Y	Y	3.27	76.01		AT4G37750	ANT	Integrase-type DNA-binding superfamily protein [Source:TAIR;Acc:AT4G37750]	2.33	52.3	4.49	0.0003	0.0858409	yes	UP	N	Y	Y	Y	Y	1.95	64.88		AT4G37750	ANT	Integrase-type DNA-binding superfamily protein [Source:TAIR;Acc:AT4G37750]	2.41	49.7	4.37	0.00035	0.0989492	yes	UP	N	Y	Y	Y
AT4G27260	GH3.5	Auxin-responsive GH3 family protein [Source:TAIR;Acc:AT4G27260]	2.41	36.8	3.93	0.00095	0.126629	yes	UP	N	N	Y	Y	Y	2.01	45.98		AT4G27260	GH3.5	Auxin-responsive GH3 family protein [Source:TAIR;Acc:AT4G27260]	2.17	25.5	3.56	0.02095	0.791229	yes	UP	N	N	N	Y	Y	1.81	31.62		AT4G27260	GH3.5	Auxin-responsive GH3 family protein [Source:TAIR;Acc:AT4G27260]	2.32	35.4	3.93	0.0005	0.113774	yes	UP	N	N	Y	Y
AT1G31770	ABCG14	ATP-binding cassette 14 [Source:TAIR;Acc:AT1G31770]	4.19	62.6	3.9	0.0009	0.123417	yes	UP	N	N	Y	Y	Y	3.49	78.27		AT1G31770	ABCG14	ATP-binding cassette 14 [Source:TAIR;Acc:AT1G31770]	2.11	42.8	4.34	0.00065	0.121537	yes	UP	N	N	Y	Y	Y	1.77	53.11		AT1G31770	ABCG14	ATP-binding cassette 14 [Source:TAIR;Acc:AT1G31770]	4.12	66.7	4.02	0.0005	0.113774	yes	UP	N	N	Y	Y
AT4G02290	AtGH9B13	glycosyl hydrolase 9B13 [Source:TAIR;Acc:AT4G02290]	2.74	32.5	3.57	0.0155	0.701771	yes	UP	N	N	N	Y	Y	2.28	40.62		AT4G02290	AtGH9B13	glycosyl hydrolase 9B13 [Source:TAIR;Acc:AT4G02290]	1.4	19.6	3.81	0.0109	0.638243	yes	UP	N	N	N	Y	Y	1.17	24.37		AT4G02290	AtGH9B13	glycosyl hydrolase 9B13 [Source:TAIR;Acc:AT4G02290]	1.99	23.3	3.55	0.01715	0.733184	yes	UP	N	N	N	Y
AT1G63650	EGL3	basic helix-loop-helix (bHLH) DNA-binding superfamily protein [Source:TAIR;Acc:AT1G63650]	2.13	20.1	3.24	0.0083	0.514831	yes	UP	N	N	Y	Y	Y	1.78	25.2		AT1G63650	EGL3	basic helix-loop-helix (bHLH) DNA-binding superfamily protein [Source:TAIR;Acc:AT1G63650]	0.801	15.2	4.24	0.00485	0.428001	yes	UP	N	N	Y	Y	Y	0.67	18.85		AT1G63650	EGL3	basic helix-loop-helix (bHLH) DNA-binding superfamily protein [Source:TAIR;Acc:AT1G63650]	1.35	16	3.56	0.01325	0.660737	yes	UP	N	N	N	Y
AT3G16410	NSP4	nitrile specifier protein 4 [Source:TAIR;Acc:AT3G16410]	3.41	29.8	3.13	0.0078	0.498912	yes	UP	N	N	Y	Y	Y	2.84	37.34		AT3G16410	NSP4	nitrile specifier protein 4 [Source:TAIR;Acc:AT3G16410]	3.23	31.9	3.3	0.00475	0.423131	yes	UP	N	N	Y	Y	Y	2.71	39.6		AT3G16410	NSP4	nitrile specifier protein 4 [Source:TAIR;Acc:AT3G16410]	6.06	35.2	2.54	0.012	0.645268	yes	UP	N	N	N	Y
AT2G23170	GH3.3	Auxin-responsive GH3 family protein [Source:TAIR;Acc:AT2G23170]	3.43	29.3	3.1	0.00955	0.558382	yes	UP	N	N	Y	Y	Y	2.85	36.62		AT2G23170	GH3.3	Auxin-responsive GH3 family protein [Source:TAIR;Acc:AT2G23170]	3.5	19.5	2.48	0.02625	0.798279	yes	UP	N	N	N	Y	Y	2.93	24.26		AT2G23170	GH3.3	Auxin-responsive GH3 family protein [Source:TAIR;Acc:AT2G23170]	5.07	61.6	3.6	0.0012	0.157682	yes	UP	N	N	Y	Y
AT5G07030	-	Eukaryotic aspartyl protease family protein [Source:TAIR;Acc:AT5G07030]	19.4	164	3.08	0.0114	0.6121	yes	UP	N	N	N	Y	Y	16.18	205.13		AT5G07030	-	Eukaryotic aspartyl protease family protein [Source:TAIR;Acc:AT5G07030]	11.5	100	3.13	0.0045	0.406615	yes	UP	N	N	Y	Y	Y	9.62	124.66		AT5G07030	-	Eukaryotic aspartyl protease family protein [Source:TAIR;Acc:AT5G07030]	11.4	132	3.53	0.0019	0.206117	yes	UP	N	N	Y	Y
AT3G12145	FLR1	Leucine-rich repeat (LRR) family protein [Source:TAIR;Acc:AT3G12145]	8.03	65.4	3.03	0.01145	0.613057	yes	UP	N	N	N	Y	Y	6.68	81.82		AT3G12145	FLR1	Leucine-rich repeat (LRR) family protein [Source:TAIR;Acc:AT3G12145]	6.06	47.3	2.96	0.01005	0.616215	yes	UP	N	N	N	Y	Y	5.08	58.76		AT3G12145	FLR1	Leucine-rich repeat (LRR) family protein [Source:TAIR;Acc:AT3G12145]	9.33	108	3.53	0.00205	0.213692	yes	UP	N	N	Y	Y
AT2G43800	FH2	Actin-binding FH2 (formin homology 2) family protein [Source:TAIR;Acc:AT2G43800]	4.36	35.3	3.02	0.00455	0.372221	yes	UP	N	N	Y	Y	Y	3.64	44.17		AT2G43800	FH2	Actin-binding FH2 (formin homology 2) family protein [Source:TAIR;Acc:AT2G43800]	2.86	25	3.13	0.00715	0.527452	yes	UP	N	N	Y	Y	Y	2.4	31.05		AT2G43800	FH2	Actin-binding FH2 (formin homology 2) family protein [Source:TAIR;Acc:AT2G43800]	2.99	33.3	3.48	0.0054	0.419828	yes	UP	N	N	Y	Y
AT1G70830	MLP28	MLP-like protein 28 [Source:TAIR;Acc:AT1G70830]	20.1	162	3.01	0.0019	0.195762	yes	UP	N	N	Y	Y	Y	16.78	203.28		AT1G70830	MLP28	MLP-like protein 28 [Source:TAIR;Acc:AT1G70830]	12.4	104	3.08	0.00255	0.269032	yes	UP	N	N	Y	Y	Y	10.34	129.69		AT1G70830	MLP28	MLP-like protein 28 [Source:TAIR;Acc:AT1G70830]	15.7	119	2.91	0.0029	0.271915	yes	UP	N	N	Y	Y
AT3G63300	FKD1	FORKED 1 [Source:TAIR;Acc:AT3G63300]	3.73	27.7	2.89	0.01295	0.653016	yes	UP	N	N	N	Y	Y	3.11	34.68		AT3G63300	FKD1	FORKED 1 [Source:TAIR;Acc:AT3G63300]	2.34	17.5	2.91	0.0075	0.539571	yes	UP	N	N	Y	Y	Y	1.96	21.77		AT3G63300	FKD1	FORKED 1 [Source:TAIR;Acc:AT3G63300]	3.91	22	2.49	0.0263	0.823941	yes	UP	N	N	N	Y
AT5G48480	-	Lactoylglutathione lyase / glyoxalase I family protein [Source:TAIR;Acc:AT5G48480]	31.3	229	2.87	0.0056	0.433909	yes	UP	N	N	Y	Y	Y	26.08	286.86		AT5G48480	-	Lactoylglutathione lyase / glyoxalase I family protein [Source:TAIR;Acc:AT5G48480]	30.1	210	2.8	0.00905	0.583308	yes	UP	N	N	Y	Y	Y	25.18	261		AT5G48480	-	Lactoylglutathione lyase / glyoxalase I family protein [Source:TAIR;Acc:AT5G48480]	37.7	258	2.77	0.00615	0.460855	yes	UP	N	N	Y	Y
AT3G16400	ATMLP-470	nitrile specifier protein 1 [Source:TAIR;Acc:AT3G16400]	10.3	72.1	2.8	0.0041	0.348884	yes	UP	N	N	Y	Y	Y	8.6	90.22		AT3G16400	ATMLP-470	nitrile specifier protein 1 [Source:TAIR;Acc:AT3G16400]	9.76	76.7	2.97	0.0031	0.309754	yes	UP	N	N	Y	Y	Y	8.17	95.25		AT3G16400	ATMLP-470	nitrile specifier protein 1 [Source:TAIR;Acc:AT3G16400]	15.3	102	2.74	0.00595	0.447666	yes	UP	N	N	Y	Y
AT2G01940	SGR5	C2H2-like zinc finger protein [Source:TAIR;Acc:AT2G01940]	1.84	12.7	2.78	0.0289	0.768546	yes	UP	N	N	N	Y	Y	1.54	15.88		AT2G01940	SGR5	C2H2-like zinc finger protein [Source:TAIR;Acc:AT2G01940]	1.36	13	3.25	0.0146	0.728634	yes	UP	N	N	N	Y	Y	1.14	16.08		AT2G01940	SGR5	C2H2-like zinc finger protein [Source:TAIR;Acc:AT2G01940]	2.32	16.4	2.83	0.02775	0.823941	yes	UP	N	N	N	Y
AT3G44970	-	Cytochrome P450 superfamily protein [Source:TAIR;Acc:AT3G44970]	6.91	47.3	2.77	0.0061	0.450667	yes	UP	N	N	Y	Y	Y	5.76	59.2		AT3G44970	-	Cytochrome P450 superfamily protein [Source:TAIR;Acc:AT3G44970]	7.23	46.5	2.68	0.0217	0.795438	yes	UP	N	N	N	Y	Y	6.06	57.66		AT3G44970	-	Cytochrome P450 superfamily protein [Source:TAIR;Acc:AT3G44970]	4.39	27.6	2.65	0.0159	0.706376	yes	UP	N	N	N	Y
AT1G69780	ATHB13	Homeobox-leucine zipper protein family [Source:TAIR;Acc:AT1G69780]	5.71	38.3	2.74	0.01465	0.684063	yes	UP	N	N	N	Y	Y	4.77	47.95		AT1G69780	ATHB13	Homeobox-leucine zipper protein family [Source:TAIR;Acc:AT1G69780]	6.45	35.6	2.47	0.0294	0.816682	yes	UP	N	N	N	Y	Y	5.4	44.2		AT1G69780	ATHB13	Homeobox-leucine zipper protein family [Source:TAIR;Acc:AT1G69780]	5.72	37.6	2.72	0.0159	0.706376	yes	UP	N	N	N	Y
AT5G52860	ABCG8	ABC-2 type transporter family protein [Source:TAIR;Acc:AT5G52860]	3.29	21.6	2.71	0.04725	0.858563	yes	UP	N	N	N	Y	Y	2.73	27		AT5G52860	ABCG8	ABC-2 type transporter family protein [Source:TAIR;Acc:AT5G52860]	1.69	21.9	3.69	0.0112	0.644854	yes	UP	N	N	N	Y	Y	1.42	27.15		AT5G52860	ABCG8	ABC-2 type transporter family protein [Source:TAIR;Acc:AT5G52860]	3.2	26.6	3.05	0.0318	0.833265	yes	UP	N	N	N	Y
AT5G48360	FH9	Actin-binding FH2 (formin homology 2) family protein [Source:TAIR;Acc:AT5G48360]	9.26	60.3	2.7	0.00845	0.516235	yes	UP	N	N	Y	Y	Y	7.72	75.44		AT5G48360	FH9	Actin-binding FH2 (formin homology 2) family protein [Source:TAIR;Acc:AT5G48360]	6.72	55.4	3.04	0.0054	0.459365	yes	UP	N	N	Y	Y	Y	5.63	68.81		AT5G48360	FH9	Actin-binding FH2 (formin homology 2) family protein [Source:TAIR;Acc:AT5G48360]	7.86	65.3	3.06	0.00515	0.40597	yes	UP	N	N	Y	Y
AT4G22130	SRF8	STRUBBELIG-receptor family 8 [Source:TAIR;Acc:AT4G22130]	4.01	25.8	2.69	0.0084	0.514831	yes	UP	N	N	Y	Y	Y	3.34	32.27		AT4G22130	SRF8	STRUBBELIG-receptor family 8 [Source:TAIR;Acc:AT4G22130]	2.81	19.8	2.82	0.0231	0.798279	yes	UP	N	N	N	Y	Y	2.35	24.58		AT4G22130	SRF8	STRUBBELIG-receptor family 8 [Source:TAIR;Acc:AT4G22130]	4.13	26.1	2.66	0.0094	0.583866	yes	UP	N	N	Y	Y
AT1G47670	AATL1	Transmembrane amino acid transporter family protein [Source:TAIR;Acc:AT1G47670]	7.84	48.3	2.62	0.00885	0.533829	yes	UP	N	N	Y	Y	Y	6.52	60.36		AT1G47670	AATL1	Transmembrane amino acid transporter family protein [Source:TAIR;Acc:AT1G47670]	5.36	35.1	2.71	0.01665	0.764501	yes	UP	N	N	N	Y	Y	4.48	43.61		AT1G47670	AATL1	Transmembrane amino acid transporter family protein [Source:TAIR;Acc:AT1G47670]	7.25	45.2	2.64	0.02715	0.823941	yes	UP	N	N	N	Y
AT5G55520	-	CONTAINS InterPro DOMAIN/s: Kinesin-related protein (InterPro:IPR010544); BEST Arabidopsis thaliana protein match is: unknown protein (TAIR:AT4G26660.1); Has 32425 Blast hits to 20462 proteins in 1550 species: Archae - 335; Bacteria - 3392; Metazoa /.../6; Fungi - 2645; Plants - 1561; Viruses - 54; Other Eukaryotes - 7442 (source: NCBI BLink). [Source:TAIR;Acc:AT5G55520]	3.73	22.4	2.59	0.01125	0.609194	yes	UP	N	N	N	Y	Y	3.12	28.1		AT5G55520	-	CONTAINS InterPro DOMAIN/s: Kinesin-related protein (InterPro:IPR010544); BEST Arabidopsis thaliana protein match is: unknown protein (TAIR:AT4G26660.1); Has 32425 Blast hits to 20462 proteins in 1550 species: Archae - 335; Bacteria - 3392; Metazoa /.../6; Fungi - 2645; Plants - 1561; Viruses - 54; Other Eukaryotes - 7442 (source: NCBI BLink). [Source:TAIR;Acc:AT5G55520]	3.96	20.1	2.34	0.02735	0.810839	yes	UP	N	N	N	Y	Y	3.32	24.95		AT5G55520	-	CONTAINS InterPro DOMAIN/s: Kinesin-related protein (InterPro:IPR010544); BEST Arabidopsis thaliana protein match is: unknown protein (TAIR:AT4G26660.1); Has 32425 Blast hits to 20462 proteins in 1550 species: Archae - 335; Bacteria - 3392; Metazoa /.../6; Fungi - 2645; Plants - 1561; Viruses - 54; Other Eukaryotes - 7442 (source: NCBI BLink). [Source:TAIR;Acc:AT5G55520]	5.02	24	2.26	0.02585	0.823941	yes	UP	N	N	N	Y
AT5G06150	CYC1BAT	Cyclin family protein [Source:TAIR;Acc:AT5G06150]	10.1	60.6	2.58	0.0058	0.436972	yes	UP	N	N	Y	Y	Y	8.44	75.8		AT5G06150	CYC1BAT	Cyclin family protein [Source:TAIR;Acc:AT5G06150]	8.8	58.2	2.73	0.007	0.524583	yes	UP	N	N	Y	Y	Y	7.37	72.3		AT5G06150	CYC1BAT	Cyclin family protein [Source:TAIR;Acc:AT5G06150]	12.4	64.8	2.38	0.00755	0.503127	yes	UP	N	N	Y	Y
AT2G21050	LAX2	like AUXIN RESISTANT 2 [Source:TAIR;Acc:AT2G21050]	8.16	47.8	2.55	0.0119	0.628327	yes	UP	N	N	N	Y	Y	6.79	59.78		AT2G21050	LAX2	like AUXIN RESISTANT 2 [Source:TAIR;Acc:AT2G21050]	6.47	36.4	2.49	0.0306	0.816682	yes	UP	N	N	N	Y	Y	5.41	45.19		AT2G21050	LAX2	like AUXIN RESISTANT 2 [Source:TAIR;Acc:AT2G21050]	5.17	37.9	2.87	0.0136	0.664299	yes	UP	N	N	N	Y
AT2G29890	VLN1	villin-like 1 [Source:TAIR;Acc:AT2G29890]	3.79	21.2	2.49	0.0203	0.761786	yes	UP	N	N	N	Y	Y	3.16	26.6		AT2G29890	VLN1	villin-like 1 [Source:TAIR;Acc:AT2G29890]	2.93	18	2.62	0.0068	0.523319	yes	UP	N	N	Y	Y	Y	2.46	22.28		AT2G29890	VLN1	villin-like 1 [Source:TAIR;Acc:AT2G29890]	4.27	21.8	2.35	0.01535	0.698575	yes	UP	N	N	N	Y
AT5G17160	-	unknown protein; BEST Arabidopsis thaliana protein match is: unknown protein (TAIR:AT3G03130.1); Has 14330 Blast hits to 10381 proteins in 896 species: Archae - 94; Bacteria - 2881; Metazoa - 4019; Fungi - 1576; Plants - 515; Viruses - 110; Other Eu /.../es - 5135 (source: NCBI BLink). [Source:TAIR;Acc:AT5G17160]	9.31	52.3	2.49	0.0141	0.673584	yes	UP	N	N	N	Y	Y	7.77	65.52		AT5G17160	-	unknown protein; BEST Arabidopsis thaliana protein match is: unknown protein (TAIR:AT3G03130.1); Has 14330 Blast hits to 10381 proteins in 896 species: Archae - 94; Bacteria - 2881; Metazoa - 4019; Fungi - 1576; Plants - 515; Viruses - 110; Other Eu /.../es - 5135 (source: NCBI BLink). [Source:TAIR;Acc:AT5G17160]	6.26	44.7	2.83	0.0096	0.600318	yes	UP	N	N	Y	Y	Y	5.25	55.41		AT5G17160	-	unknown protein; BEST Arabidopsis thaliana protein match is: unknown protein (TAIR:AT3G03130.1); Has 14330 Blast hits to 10381 proteins in 896 species: Archae - 94; Bacteria - 2881; Metazoa - 4019; Fungi - 1576; Plants - 515; Viruses - 110; Other Eu /.../es - 5135 (source: NCBI BLink). [Source:TAIR;Acc:AT5G17160]	8.5	45.7	2.43	0.00875	0.559131	yes	UP	N	N	Y	Y
AT1G18370	HIK	ATP binding microtubule motor family protein [Source:TAIR;Acc:AT1G18370]	5.71	31.9	2.48	0.00795	0.503438	yes	UP	N	N	Y	Y	Y	4.77	39.97		AT1G18370	HIK	ATP binding microtubule motor family protein [Source:TAIR;Acc:AT1G18370]	4.68	29.1	2.64	0.016	0.751642	yes	UP	N	N	N	Y	Y	3.92	36.06		AT1G18370	HIK	ATP binding microtubule motor family protein [Source:TAIR;Acc:AT1G18370]	6.23	33.6	2.43	0.0167	0.719643	yes	UP	N	N	N	Y
AT4G33270	CDC20.1	Transducin family protein / WD-40 repeat family protein [Source:TAIR;Acc:AT4G33270]	17.8	90.7	2.35	0.01915	0.761786	yes	UP	N	N	N	Y	Y	14.83	113.29		AT4G33270	CDC20.1	Transducin family protein / WD-40 repeat family protein [Source:TAIR;Acc:AT4G33270]	14.5	92.7	2.68	0.0067	0.520698	yes	UP	N	N	Y	Y	Y	12.11	115.09		AT4G33270	CDC20.1	Transducin family protein / WD-40 repeat family protein [Source:TAIR;Acc:AT4G33270]	20.3	94.1	2.21	0.02345	0.823941	yes	UP	N	N	N	Y
AT2G36350	-	Protein kinase superfamily protein [Source:TAIR;Acc:AT2G36350]	2.39	12	2.33	0.0379	0.821595	yes	UP	N	N	N	Y	Y	1.99	15.02		AT2G36350	-	Protein kinase superfamily protein [Source:TAIR;Acc:AT2G36350]	1.66	8.18	2.3	0.02665	0.802688	yes	UP	N	N	N	Y	Y	1.39	10.15		AT2G36350	-	Protein kinase superfamily protein [Source:TAIR;Acc:AT2G36350]	1.91	11	2.53	0.02215	0.823519	yes	UP	N	N	N	Y
AT1G03780	TPX2	targeting protein for XKLP2 [Source:TAIR;Acc:AT1G03780]	6.28	31	2.31	0.0105	0.592132	yes	UP	N	N	N	Y	Y	5.24	38.85		AT1G03780	TPX2	targeting protein for XKLP2 [Source:TAIR;Acc:AT1G03780]	5.08	27.4	2.43	0.0131	0.694379	yes	UP	N	N	N	Y	Y	4.27	34.01		AT1G03780	TPX2	targeting protein for XKLP2 [Source:TAIR;Acc:AT1G03780]	5.12	29.1	2.51	0.0145	0.678084	yes	UP	N	N	N	Y
AT5G45670	-	GDSL-like Lipase/Acylhydrolase superfamily protein [Source:TAIR;Acc:AT5G45670]	21.8	106	2.28	0.02535	0.765698	yes	UP	N	N	N	Y	Y	18.2	133.35		AT5G45670	-	GDSL-like Lipase/Acylhydrolase superfamily protein [Source:TAIR;Acc:AT5G45670]	11.5	86	2.9	0.00845	0.563881	yes	UP	N	N	Y	Y	Y	9.66	106.75		AT5G45670	-	GDSL-like Lipase/Acylhydrolase superfamily protein [Source:TAIR;Acc:AT5G45670]	9.76	106	3.45	0.0014	0.170736	yes	UP	N	N	Y	Y
AT3G17680	-	Kinase interacting (KIP1-like) family protein [Source:TAIR;Acc:AT3G17680]	9.38	45.2	2.27	0.0221	0.761786	yes	UP	N	N	N	Y	Y	7.81	56.56		AT3G17680	-	Kinase interacting (KIP1-like) family protein [Source:TAIR;Acc:AT3G17680]	6.49	42.6	2.71	0.01085	0.638243	yes	UP	N	N	N	Y	Y	5.44	52.87		AT3G17680	-	Kinase interacting (KIP1-like) family protein [Source:TAIR;Acc:AT3G17680]	9.92	44.4	2.16	0.0403	0.875387	yes	UP	N	N	N	Y
AT1G75240	AtHB33	homeobox protein 33 [Source:TAIR;Acc:AT1G75240]	13.3	63.3	2.25	0.01725	0.742217	yes	UP	N	N	N	Y	Y	11.12	79.3		AT1G75240	AtHB33	homeobox protein 33 [Source:TAIR;Acc:AT1G75240]	14.9	63.2	2.09	0.0184	0.787545	yes	UP	N	N	N	Y	Y	12.45	78.58		AT1G75240	AtHB33	homeobox protein 33 [Source:TAIR;Acc:AT1G75240]	12.3	74.2	2.6	0.0052	0.40597	yes	UP	N	N	Y	Y
AT2G35120	-	Single hybrid motif superfamily protein [Source:TAIR;Acc:AT2G35120]	20.3	94.5	2.22	0.0299	0.775709	yes	UP	N	N	N	Y	Y	16.9	118.22		AT2G35120	-	Single hybrid motif superfamily protein [Source:TAIR;Acc:AT2G35120]	11.6	73.6	2.67	0.02025	0.791229	yes	UP	N	N	N	Y	Y	9.66	91.37		AT2G35120	-	Single hybrid motif superfamily protein [Source:TAIR;Acc:AT2G35120]	13.3	95.6	2.84	0.01905	0.769381	yes	UP	N	N	N	Y
AT2G25060	ENODL14	early nodulin-like protein 14 [Source:TAIR;Acc:AT2G25060]	44.3	205	2.21	0.015	0.687296	yes	UP	N	N	N	Y	Y	36.88	256.67		AT2G25060	ENODL14	early nodulin-like protein 14 [Source:TAIR;Acc:AT2G25060]	28.8	203	2.82	0.00925	0.590156	yes	UP	N	N	Y	Y	Y	24.07	252.09		AT2G25060	ENODL14	early nodulin-like protein 14 [Source:TAIR;Acc:AT2G25060]	37.9	200	2.4	0.0085	0.546902	yes	UP	N	N	Y	Y
AT5G61480	PXY	Leucine-rich repeat protein kinase family protein [Source:TAIR;Acc:AT5G61480]	9.38	43.4	2.21	0.0282	0.765698	yes	UP	N	N	N	Y	Y	7.8	54.45		AT5G61480	PXY	Leucine-rich repeat protein kinase family protein [Source:TAIR;Acc:AT5G61480]	6.96	25.9	1.9	0.03355	0.823916	yes	UP	N	N	N	Y	Y	5.82	32.21		AT5G61480	PXY	Leucine-rich repeat protein kinase family protein [Source:TAIR;Acc:AT5G61480]	9.23	37.7	2.03	0.02485	0.823941	yes	UP	N	N	N	Y
AT5G60930	-	P-loop containing nucleoside triphosphate hydrolases superfamily protein [Source:TAIR;Acc:AT5G60930]	4.94	22.3	2.18	0.01825	0.759527	yes	UP	N	N	N	Y	Y	4.12	27.97		AT5G60930	-	P-loop containing nucleoside triphosphate hydrolases superfamily protein [Source:TAIR;Acc:AT5G60930]	3.34	19	2.51	0.0154	0.738145	yes	UP	N	N	N	Y	Y	2.8	23.57		AT5G60930	-	P-loop containing nucleoside triphosphate hydrolases superfamily protein [Source:TAIR;Acc:AT5G60930]	4.97	21.9	2.14	0.0192	0.772097	yes	UP	N	N	N	Y
AT4G36180	-	Leucine-rich receptor-like protein kinase family protein [Source:TAIR;Acc:AT4G36180]	7.91	35.5	2.17	0.03265	0.78346	yes	UP	N	N	N	Y	Y	6.59	44.44		AT4G36180	-	Leucine-rich receptor-like protein kinase family protein [Source:TAIR;Acc:AT4G36180]	5.54	26.4	2.25	0.02355	0.798279	yes	UP	N	N	N	Y	Y	4.63	32.79		AT4G36180	-	Leucine-rich receptor-like protein kinase family protein [Source:TAIR;Acc:AT4G36180]	6.7	34.5	2.36	0.0205	0.800229	yes	UP	N	N	N	Y
AT3G22790	-	Kinase interacting (KIP1-like) family protein [Source:TAIR;Acc:AT3G22790]	3.39	15.1	2.15	0.0219	0.761786	yes	UP	N	N	N	Y	Y	2.83	18.9		AT3G22790	-	Kinase interacting (KIP1-like) family protein [Source:TAIR;Acc:AT3G22790]	2.44	11.6	2.24	0.02515	0.798279	yes	UP	N	N	N	Y	Y	2.05	14.35		AT3G22790	-	Kinase interacting (KIP1-like) family protein [Source:TAIR;Acc:AT3G22790]	3.62	14.8	2.03	0.0274	0.823941	yes	UP	N	N	N	Y
AT3G23670	PAKRP1L	phragmoplast-associated kinesin-related protein, putative [Source:TAIR;Acc:AT3G23670]	4.58	19.7	2.1	0.025	0.765698	yes	UP	N	N	N	Y	Y	3.82	24.65		AT3G23670	PAKRP1L	phragmoplast-associated kinesin-related protein, putative [Source:TAIR;Acc:AT3G23670]	3.44	16.3	2.24	0.0125	0.678341	yes	UP	N	N	N	Y	Y	2.88	20.17		AT3G23670	PAKRP1L	phragmoplast-associated kinesin-related protein, putative [Source:TAIR;Acc:AT3G23670]	5.05	19.5	1.95	0.0379	0.857183	yes	UP	N	N	N	Y
AT2G37640	ATEXPA3	Barwin-like endoglucanases superfamily protein [Source:TAIR;Acc:AT2G37640]	19.8	83.6	2.08	0.02335	0.762114	yes	UP	N	N	N	Y	Y	16.47	104.69		AT2G37640	ATEXPA3	Barwin-like endoglucanases superfamily protein [Source:TAIR;Acc:AT2G37640]	9.89	51.6	2.38	0.01435	0.728278	yes	UP	N	N	N	Y	Y	8.27	64.08		AT2G37640	ATEXPA3	Barwin-like endoglucanases superfamily protein [Source:TAIR;Acc:AT2G37640]	9.86	54.1	2.45	0.0136	0.664299	yes	UP	N	N	N	Y
AT3G23890	TOPII	topoisomerase II [Source:TAIR;Acc:AT3G23890]	9.04	38.2	2.08	0.0345	0.796291	yes	UP	N	N	N	Y	Y	7.53	47.87		AT3G23890	TOPII	topoisomerase II [Source:TAIR;Acc:AT3G23890]	7.07	31.8	2.17	0.02565	0.798279	yes	UP	N	N	N	Y	Y	5.92	39.52		AT3G23890	TOPII	topoisomerase II [Source:TAIR;Acc:AT3G23890]	8.89	38.2	2.1	0.0305	0.830802	yes	UP	N	N	N	Y
AT4G31840	ENODL15	early nodulin-like protein 15 [Source:TAIR;Acc:AT4G31840]	60.4	250	2.05	0.03915	0.827315	yes	UP	N	N	N	Y	Y	50.33	313.68		AT4G31840	ENODL15	early nodulin-like protein 15 [Source:TAIR;Acc:AT4G31840]	38.3	251	2.71	0.00615	0.494224	yes	UP	N	N	Y	Y	Y	32.05	312.1		AT4G31840	ENODL15	early nodulin-like protein 15 [Source:TAIR;Acc:AT4G31840]	53.7	245	2.19	0.03005	0.824563	yes	UP	N	N	N	Y
AT5G22740	ATCSLA02	cellulose synthase-like A02 [Source:TAIR;Acc:AT5G22740]	9.29	37.9	2.03	0.02765	0.765698	yes	UP	N	N	N	Y	Y	7.74	47.52		AT5G22740	ATCSLA02	cellulose synthase-like A02 [Source:TAIR;Acc:AT5G22740]	6.13	23.9	1.96	0.045	0.884438	yes	UP	N	N	N	Y	Y	5.14	29.68		AT5G22740	ATCSLA02	cellulose synthase-like A02 [Source:TAIR;Acc:AT5G22740]	8.27	36.3	2.14	0.03395	0.841266	yes	UP	N	N	N	Y
AT5G64310	AGP1	arabinogalactan protein 1 [Source:TAIR;Acc:AT5G64310]	62.3	255	2.03	0.0287	0.766177	yes	UP	N	N	N	Y	Y	51.85	319.73		AT5G64310	AGP1	arabinogalactan protein 1 [Source:TAIR;Acc:AT5G64310]	60	265	2.14	0.0168	0.764501	yes	UP	N	N	N	Y	Y	50.3	329.45		AT5G64310	AGP1	arabinogalactan protein 1 [Source:TAIR;Acc:AT5G64310]	57.2	242	2.08	0.02045	0.799951	yes	UP	N	N	N	Y
AT4G34160	CYCD3_1	CYCLIN D3;1 [Source:TAIR;Acc:AT4G34160]	17.3	69.3	2	0.0295	0.772637	yes	UP	N	N	N	Y	Y	14.41	86.73		AT4G34160	CYCD3_1	CYCLIN D3;1 [Source:TAIR;Acc:AT4G34160]	14.1	63.9	2.18	0.0322	0.816682	yes	UP	N	N	N	Y	Y	11.85	79.3		AT4G34160	CYCD3_1	CYCLIN D3;1 [Source:TAIR;Acc:AT4G34160]	14.7	61.9	2.08	0.0234	0.823941	yes	UP	N	N	N	Y
AT2G37630	ATPHAN	myb-like HTH transcriptional regulator family protein [Source:TAIR;Acc:AT2G37630]	16.3	63.2	1.95	0.03275	0.78346	yes	UP	N	N	N	Y	Y	13.65	79.25		AT2G37630	ATPHAN	myb-like HTH transcriptional regulator family protein [Source:TAIR;Acc:AT2G37630]	12.8	54.9	2.11	0.03345	0.823603	yes	UP	N	N	N	Y	Y	10.7	68.22		AT2G37630	ATPHAN	myb-like HTH transcriptional regulator family protein [Source:TAIR;Acc:AT2G37630]	13.6	80.2	2.56	0.0111	0.620104	yes	UP	N	N	N	Y
AT4G26760	MAP65-2	microtubule-associated protein 65-2 [Source:TAIR;Acc:AT4G26760]	8.3	32.1	1.95	0.03325	0.789263	yes	UP	N	N	N	Y	Y	6.92	40.2		AT4G26760	MAP65-2	microtubule-associated protein 65-2 [Source:TAIR;Acc:AT4G26760]	5.44	24	2.14	0.02915	0.816682	yes	UP	N	N	N	Y	Y	4.55	29.84		AT4G26760	MAP65-2	microtubule-associated protein 65-2 [Source:TAIR;Acc:AT4G26760]	5.33	30.1	2.5	0.0144	0.6768	yes	UP	N	N	N	Y
AT4G38660	-	Pathogenesis-related thaumatin superfamily protein [Source:TAIR;Acc:AT4G38660]	19.6	70.8	1.85	0.04245	0.836129	yes	UP	N	N	N	Y	Y	16.29	88.59		AT4G38660	-	Pathogenesis-related thaumatin superfamily protein [Source:TAIR;Acc:AT4G38660]	12.9	60.8	2.24	0.0212	0.791229	yes	UP	N	N	N	Y	Y	10.74	75.52		AT4G38660	-	Pathogenesis-related thaumatin superfamily protein [Source:TAIR;Acc:AT4G38660]	10.7	61.8	2.53	0.01255	0.64688	yes	UP	N	N	N	Y
AT5G07180	ERL2	ERECTA-like 2 [Source:TAIR;Acc:AT5G07180]	8.57	29.6	1.79	0.049	0.874366	yes	UP	N	N	N	Y	Y	7.13	37.01		AT5G07180	ERL2	ERECTA-like 2 [Source:TAIR;Acc:AT5G07180]	5.47	24	2.13	0.03335	0.823287	yes	UP	N	N	N	Y	Y	4.57	29.73		AT5G07180	ERL2	ERECTA-like 2 [Source:TAIR;Acc:AT5G07180]	6.75	23.8	1.82	0.0431	0.890684	yes	UP	N	N	N	Y
AT1G72930	TIR	toll/interleukin-1 receptor-like [Source:TAIR;Acc:AT1G72930]	252	61.7	-2.03	0.0407	0.830141	yes	DOWN	N	N	N	Y	Y	210.47	77.26		AT1G72930	TIR	toll/interleukin-1 receptor-like [Source:TAIR;Acc:AT1G72930]	200	43.6	-2.2	0.03135	0.816682	yes	DOWN	N	N	N	Y	Y	167.59	54.19		AT1G72930	TIR	toll/interleukin-1 receptor-like [Source:TAIR;Acc:AT1G72930]	299	49.6	-2.59	0.011	0.61822	yes	DOWN	N	N	N	Y
AT2G27150	AAO3	abscisic aldehyde oxidase 3 [Source:TAIR;Acc:AT2G27150]	15.6	3.76	-2.05	0.02855	0.765915	yes	DOWN	N	N	N	Y	Y	13	4.71		AT2G27150	AAO3	abscisic aldehyde oxidase 3 [Source:TAIR;Acc:AT2G27150]	23.5	4.09	-2.52	0.00425	0.391518	yes	DOWN	N	N	Y	Y	Y	19.61	5.08		AT2G27150	AAO3	abscisic aldehyde oxidase 3 [Source:TAIR;Acc:AT2G27150]	26.2	4.57	-2.52	0.00635	0.46466	yes	DOWN	N	N	Y	Y
AT1G63860	-	Disease resistance protein (TIR-NBS-LRR class) family [Source:TAIR;Acc:AT1G63860]	7.7	1.68	-2.19	0.04295	0.836231	yes	DOWN	N	N	N	Y	Y	6.42	2.11		AT1G63860	-	Disease resistance protein (TIR-NBS-LRR class) family [Source:TAIR;Acc:AT1G63860]	8.96	1.67	-2.42	0.0247	0.798279	yes	DOWN	N	N	N	Y	Y	7.5	2.08		AT1G63860	-	Disease resistance protein (TIR-NBS-LRR class) family [Source:TAIR;Acc:AT1G63860]	7.83	1.69	-2.21	0.0407	0.879978	yes	DOWN	N	N	N	Y
AT4G11570	-	Haloacid dehalogenase-like hydrolase (HAD) superfamily protein [Source:TAIR;Acc:AT4G11570]	70.7	14.6	-2.28	0.02135	0.761786	yes	DOWN	N	N	N	Y	Y	58.9	18.25		AT4G11570	-	Haloacid dehalogenase-like hydrolase (HAD) superfamily protein [Source:TAIR;Acc:AT4G11570]	71.2	12	-2.57	0.0131	0.694379	yes	DOWN	N	N	N	Y	Y	59.45	14.84		AT4G11570	-	Haloacid dehalogenase-like hydrolase (HAD) superfamily protein [Source:TAIR;Acc:AT4G11570]	54.5	9.08	-2.59	0.0129	0.652062	yes	DOWN	N	N	N	Y
AT4G23190	CRK11	cysteine-rich RLK (RECEPTOR-like protein kinase) 11 [Source:TAIR;Acc:AT4G23190]	12.5	2.25	-2.47	0.01985	0.761786	yes	DOWN	N	N	N	Y	Y	10.39	2.81		AT4G23190	CRK11	cysteine-rich RLK (RECEPTOR-like protein kinase) 11 [Source:TAIR;Acc:AT4G23190]	19.9	3.5	-2.51	0.024	0.798279	yes	DOWN	N	N	N	Y	Y	16.66	4.34		AT4G23190	CRK11	cysteine-rich RLK (RECEPTOR-like protein kinase) 11 [Source:TAIR;Acc:AT4G23190]	13.7	2.23	-2.62	0.01275	0.651787	yes	DOWN	N	N	N	Y
AT4G08850	-	Leucine-rich repeat receptor-like protein kinase family protein [Source:TAIR;Acc:AT4G08850]	83.2	14.1	-2.56	0.0073	0.484827	yes	DOWN	N	N	Y	Y	Y	69.31	17.67		AT4G08850	-	Leucine-rich repeat receptor-like protein kinase family protein [Source:TAIR;Acc:AT4G08850]	97.2	14.9	-2.71	0.01785	0.784319	yes	DOWN	N	N	N	Y	Y	81.44	18.44		AT4G08850	-	Leucine-rich repeat receptor-like protein kinase family protein [Source:TAIR;Acc:AT4G08850]	77.4	16.3	-2.25	0.0174	0.73454	yes	DOWN	N	N	N	Y
AT4G39640	GGT1	gamma-glutamyl transpeptidase 1 [Source:TAIR;Acc:AT4G39640]	23.1	3.9	-2.57	0.02555	0.765698	yes	DOWN	N	N	N	Y	Y	19.25	4.88		AT4G39640	GGT1	gamma-glutamyl transpeptidase 1 [Source:TAIR;Acc:AT4G39640]	24.7	5.04	-2.29	0.0369	0.8457	yes	DOWN	N	N	N	Y	Y	20.65	6.25		AT4G39640	GGT1	gamma-glutamyl transpeptidase 1 [Source:TAIR;Acc:AT4G39640]	23.1	3.13	-2.88	0.01805	0.748433	yes	DOWN	N	N	N	Y
AT4G24120	YSL1	YELLOW STRIPE like 1 [Source:TAIR;Acc:AT4G24120]	21	3.45	-2.6	0.02085	0.761786	yes	DOWN	N	N	N	Y	Y	17.45	4.32		AT4G24120	YSL1	YELLOW STRIPE like 1 [Source:TAIR;Acc:AT4G24120]	16.9	2.31	-2.87	0.04385	0.878163	yes	DOWN	N	N	N	Y	Y	14.12	2.87		AT4G24120	YSL1	YELLOW STRIPE like 1 [Source:TAIR;Acc:AT4G24120]	21.2	2.06	-3.36	0.02475	0.823941	yes	DOWN	N	N	N	Y
AT1G28600	-	GDSL-like Lipase/Acylhydrolase superfamily protein [Source:TAIR;Acc:AT1G28600]	97.1	15.1	-2.68	0.00345	0.311661	yes	DOWN	N	N	Y	Y	Y	80.78	18.96		AT1G28600	-	GDSL-like Lipase/Acylhydrolase superfamily protein [Source:TAIR;Acc:AT1G28600]	82	9.06	-3.18	0.0025	0.266737	yes	DOWN	N	N	Y	Y	Y	68.61	11.25		AT1G28600	-	GDSL-like Lipase/Acylhydrolase superfamily protein [Source:TAIR;Acc:AT1G28600]	44.2	8.84	-2.32	0.01895	0.76867	yes	DOWN	N	N	N	Y
AT5G26340	MSS1	Major facilitator superfamily protein [Source:TAIR;Acc:AT5G26340]	55.5	7.89	-2.81	0.00665	0.469568	yes	DOWN	N	N	Y	Y	Y	46.18	9.89		AT5G26340	MSS1	Major facilitator superfamily protein [Source:TAIR;Acc:AT5G26340]	60.1	5.63	-3.42	0.00685	0.523319	yes	DOWN	N	N	Y	Y	Y	50.24	6.99		AT5G26340	MSS1	Major facilitator superfamily protein [Source:TAIR;Acc:AT5G26340]	51	6.5	-2.97	0.00465	0.382222	yes	DOWN	N	N	Y	Y
AT3G10420	SPD1	P-loop containing nucleoside triphosphate hydrolases superfamily protein [Source:TAIR;Acc:AT3G10420]	50.3	6.94	-2.86	0.00305	0.282214	yes	DOWN	N	N	Y	Y	Y	41.87	8.69		AT3G10420	SPD1	P-loop containing nucleoside triphosphate hydrolases superfamily protein [Source:TAIR;Acc:AT3G10420]	51.7	7.78	-2.73	0.0086	0.567871	yes	DOWN	N	N	Y	Y	Y	43.28	9.65		AT3G10420	SPD1	P-loop containing nucleoside triphosphate hydrolases superfamily protein [Source:TAIR;Acc:AT3G10420]	41.4	4.97	-3.06	0.00275	0.261797	yes	DOWN	N	N	Y	Y
AT1G09500	-	NAD(P)-binding Rossmann-fold superfamily protein [Source:TAIR;Acc:AT1G09500]	25.9	3.51	-2.88	0.0236	0.762757	yes	DOWN	N	N	N	Y	Y	21.55	4.39		AT1G09500	-	NAD(P)-binding Rossmann-fold superfamily protein [Source:TAIR;Acc:AT1G09500]	55.3	2.72	-4.35	0.00505	0.437474	yes	DOWN	N	N	Y	Y	Y	46.23	3.37		AT1G09500	-	NAD(P)-binding Rossmann-fold superfamily protein [Source:TAIR;Acc:AT1G09500]	30	2.14	-3.81	0.0287	0.823941	yes	DOWN	N	N	N	Y
AT1G62300	WRKY6	WRKY family transcription factor [Source:TAIR;Acc:AT1G62300]	20.5	2.77	-2.89	0.00825	0.514831	yes	DOWN	N	N	Y	Y	Y	17.09	3.47		AT1G62300	WRKY6	WRKY family transcription factor [Source:TAIR;Acc:AT1G62300]	23.3	2.81	-3.05	0.0069	0.523319	yes	DOWN	N	N	Y	Y	Y	19.56	3.49		AT1G62300	WRKY6	WRKY family transcription factor [Source:TAIR;Acc:AT1G62300]	18.7	2.8	-2.74	0.01255	0.64688	yes	DOWN	N	N	N	Y
AT1G50040	-	Protein of unknown function (DUF1005) [Source:TAIR;Acc:AT1G50040]	11.5	1.47	-2.97	0.0275	0.765698	yes	DOWN	N	N	N	Y	Y	9.54	1.84		AT1G50040	-	Protein of unknown function (DUF1005) [Source:TAIR;Acc:AT1G50040]	57.4	7.51	-2.93	0.01385	0.716595	yes	DOWN	N	N	N	Y	Y	47.9	9.33		AT1G50040	-	Protein of unknown function (DUF1005) [Source:TAIR;Acc:AT1G50040]	32	5.06	-2.66	0.0201	0.791236	yes	DOWN	N	N	N	Y
AT3G62820	-	Plant invertase/pectin methylesterase inhibitor superfamily protein [Source:TAIR;Acc:AT3G62820]	45.1	5.72	-2.98	0.03035	0.775709	yes	DOWN	N	N	N	Y	Y	37.57	7.16		AT3G62820	-	Plant invertase/pectin methylesterase inhibitor superfamily protein [Source:TAIR;Acc:AT3G62820]	32.3	3.92	-3.04	0.0244	0.798279	yes	DOWN	N	N	N	Y	Y	27.01	4.87		AT3G62820	-	Plant invertase/pectin methylesterase inhibitor superfamily protein [Source:TAIR;Acc:AT3G62820]	51.4	4.19	-3.62	0.0111	0.620104	yes	DOWN	N	N	N	Y
AT1G69900	-	Actin cross-linking protein [Source:TAIR;Acc:AT1G69900]	11.5	1.41	-3.03	0.02235	0.761786	yes	DOWN	N	N	N	Y	Y	9.61	1.77		AT1G69900	-	Actin cross-linking protein [Source:TAIR;Acc:AT1G69900]	23.5	2.94	-3	0.033	0.82017	yes	DOWN	N	N	N	Y	Y	19.64	3.65		AT1G69900	-	Actin cross-linking protein [Source:TAIR;Acc:AT1G69900]	26.8	2.76	-3.28	0.0263	0.823941	yes	DOWN	N	N	N	Y
AT1G55450	-	S-adenosyl-L-methionine-dependent methyltransferases superfamily protein [Source:TAIR;Acc:AT1G55450]	49	5.68	-3.11	0.0105	0.592132	yes	DOWN	N	N	N	Y	Y	40.82	7.12		AT1G55450	-	S-adenosyl-L-methionine-dependent methyltransferases superfamily protein [Source:TAIR;Acc:AT1G55450]	73.4	12.8	-2.52	0.01235	0.677574	yes	DOWN	N	N	N	Y	Y	61.65	15.92		AT1G55450	-	S-adenosyl-L-methionine-dependent methyltransferases superfamily protein [Source:TAIR;Acc:AT1G55450]	52.1	12.2	-2.09	0.0403	0.875387	yes	DOWN	N	N	N	Y
AT4G23270	CRK19	cysteine-rich RLK (RECEPTOR-like protein kinase) 19 [Source:TAIR;Acc:AT4G23270]	36.9	4.08	-3.18	0.00895	0.536465	yes	DOWN	N	N	Y	Y	Y	30.72	5.12		AT4G23270	CRK19	cysteine-rich RLK (RECEPTOR-like protein kinase) 19 [Source:TAIR;Acc:AT4G23270]	38.8	6.8	-2.51	0.01105	0.64012	yes	DOWN	N	N	N	Y	Y	32.52	8.44		AT4G23270	CRK19	cysteine-rich RLK (RECEPTOR-like protein kinase) 19 [Source:TAIR;Acc:AT4G23270]	29.5	7.33	-2.01	0.04565	0.900405	yes	DOWN	N	N	N	Y
AT5G44130	FLA13	FASCICLIN-like arabinogalactan protein 13 precursor [Source:TAIR;Acc:AT5G44130]	141	15.6	-3.18	0.0026	0.250296	yes	DOWN	N	N	Y	Y	Y	117.63	19.53		AT5G44130	FLA13	FASCICLIN-like arabinogalactan protein 13 precursor [Source:TAIR;Acc:AT5G44130]	240	43.1	-2.47	0.0121	0.670113	yes	DOWN	N	N	N	Y	Y	200.86	53.6		AT5G44130	FLA13	FASCICLIN-like arabinogalactan protein 13 precursor [Source:TAIR;Acc:AT5G44130]	181	28.7	-2.66	0.0096	0.58538	yes	DOWN	N	N	Y	Y
AT5G54710	-	Ankyrin repeat family protein [Source:TAIR;Acc:AT5G54710]	67.2	7.42	-3.18	0.0048	0.389331	yes	DOWN	N	N	Y	Y	Y	56.01	9.3		AT5G54710	-	Ankyrin repeat family protein [Source:TAIR;Acc:AT5G54710]	66.8	15.7	-2.09	0.0356	0.843162	yes	DOWN	N	N	N	Y	Y	56.05	19.46		AT5G54710	-	Ankyrin repeat family protein [Source:TAIR;Acc:AT5G54710]	27.6	6.23	-2.15	0.03225	0.833265	yes	DOWN	N	N	N	Y
AT1G64900	CYP89A2	cytochrome P450, family 89, subfamily A, polypeptide 2 [Source:TAIR;Acc:AT1G64900]	67.2	7.31	-3.2	0.0043	0.362665	yes	DOWN	N	N	Y	Y	Y	56.02	9.16		AT1G64900	CYP89A2	cytochrome P450, family 89, subfamily A, polypeptide 2 [Source:TAIR;Acc:AT1G64900]	45.2	5.33	-3.08	0.0033	0.326285	yes	DOWN	N	N	Y	Y	Y	37.87	6.63		AT1G64900	CYP89A2	cytochrome P450, family 89, subfamily A, polypeptide 2 [Source:TAIR;Acc:AT1G64900]	28	2.52	-3.47	0.0022	0.224316	yes	DOWN	N	N	Y	Y
AT5G47560	ATTDT	tonoplast dicarboxylate transporter [Source:TAIR;Acc:AT5G47560]	82.8	8.91	-3.21	0.00165	0.177687	yes	DOWN	N	N	Y	Y	Y	68.81	11.16		AT5G47560	ATTDT	tonoplast dicarboxylate transporter [Source:TAIR;Acc:AT5G47560]	128	23.7	-2.43	0.0292	0.816682	yes	DOWN	N	N	N	Y	Y	107.19	29.47		AT5G47560	ATTDT	tonoplast dicarboxylate transporter [Source:TAIR;Acc:AT5G47560]	112	23.4	-2.26	0.021	0.808173	yes	DOWN	N	N	N	Y
AT5G19240	-	Glycoprotein membrane precursor GPI-anchored [Source:TAIR;Acc:AT5G19240]	258	25.9	-3.32	0.0025	0.243125	yes	DOWN	N	N	Y	Y	Y	215.09	32.38		AT5G19240	-	Glycoprotein membrane precursor GPI-anchored [Source:TAIR;Acc:AT5G19240]	232	26.8	-3.12	0.00465	0.416186	yes	DOWN	N	N	Y	Y	Y	195.24	33.24		AT5G19240	-	Glycoprotein membrane precursor GPI-anchored [Source:TAIR;Acc:AT5G19240]	156	23.3	-2.74	0.00645	0.466475	yes	DOWN	N	N	Y	Y
AT1G07180	ATNDI1	alternative NAD(P)H dehydrogenase 1 [Source:TAIR;Acc:AT1G07180]	60.2	5.96	-3.33	0.0015	0.165269	yes	DOWN	N	N	Y	Y	Y	50.11	7.47		AT1G07180	ATNDI1	alternative NAD(P)H dehydrogenase 1 [Source:TAIR;Acc:AT1G07180]	64.5	7.13	-3.18	0.00505	0.437474	yes	DOWN	N	N	Y	Y	Y	53.92	8.85		AT1G07180	ATNDI1	alternative NAD(P)H dehydrogenase 1 [Source:TAIR;Acc:AT1G07180]	51.4	4.85	-3.41	0.0064	0.46466	yes	DOWN	N	N	Y	Y
AT5G40780	LHT1	lysine histidine transporter 1 [Source:TAIR;Acc:AT5G40780]	45.2	4.4	-3.36	0.00935	0.551766	yes	DOWN	N	N	Y	Y	Y	37.58	5.5		AT5G40780	LHT1	lysine histidine transporter 1 [Source:TAIR;Acc:AT5G40780]	45	3.64	-3.63	0.0145	0.728278	yes	DOWN	N	N	N	Y	Y	37.62	4.52		AT5G40780	LHT1	lysine histidine transporter 1 [Source:TAIR;Acc:AT5G40780]	34.3	4.32	-2.99	0.02455	0.823941	yes	DOWN	N	N	N	Y
AT3G05730	-	Encodes a defensin-like (DEFL) family protein. [Source:TAIR;Acc:AT3G05730]	833	77.1	-3.43	0.004	0.341901	yes	DOWN	N	N	Y	Y	Y	693.44	96.47		AT3G05730	-	Encodes a defensin-like (DEFL) family protein. [Source:TAIR;Acc:AT3G05730]	1130	113	-3.33	0.00155	0.185264	yes	DOWN	N	N	Y	Y	Y	954.25	140.06		AT3G05730	-	Encodes a defensin-like (DEFL) family protein. [Source:TAIR;Acc:AT3G05730]	1250	110	-3.5	0.02	0.791236	yes	DOWN	N	N	N	Y
AT5G41750	-	Disease resistance protein (TIR-NBS-LRR class) family [Source:TAIR;Acc:AT5G41750]	8.04	0.702	-3.52	0.01575	0.704814	yes	DOWN	N	N	N	Y	Y	6.69	0.88		AT5G41750	-	Disease resistance protein (TIR-NBS-LRR class) family [Source:TAIR;Acc:AT5G41750]	8.23	0.69	-3.58	0.01435	0.728278	yes	DOWN	N	N	N	Y	Y	6.89	0.86		AT5G41750	-	Disease resistance protein (TIR-NBS-LRR class) family [Source:TAIR;Acc:AT5G41750]	2.84	0.425	-2.74	0.0346	0.842848	yes	DOWN	N	N	N	Y
AT3G01290	HIR3	SPFH/Band 7/PHB domain-containing membrane-associated protein family [Source:TAIR;Acc:AT3G01290]	167	13.6	-3.62	0.00095	0.126629	yes	DOWN	N	N	Y	Y	Y	139.56	16.98		AT3G01290	HIR3	SPFH/Band 7/PHB domain-containing membrane-associated protein family [Source:TAIR;Acc:AT3G01290]	329	47.4	-2.8	0.0104	0.631524	yes	DOWN	N	N	N	Y	Y	275.34	58.8		AT3G01290	HIR3	SPFH/Band 7/PHB domain-containing membrane-associated protein family [Source:TAIR;Acc:AT3G01290]	348	50.8	-2.78	0.01075	0.617226	yes	DOWN	N	N	N	Y
AT3G26210	CYP71B23	cytochrome P450, family 71, subfamily B, polypeptide 23 [Source:TAIR;Acc:AT3G26210]	19	1.51	-3.65	0.01285	0.65142	yes	DOWN	N	N	N	Y	Y	15.79	1.89		AT3G26210	CYP71B23	cytochrome P450, family 71, subfamily B, polypeptide 23 [Source:TAIR;Acc:AT3G26210]	17.5	1.67	-3.39	0.01805	0.787238	yes	DOWN	N	N	N	Y	Y	14.67	2.07		AT3G26210	CYP71B23	cytochrome P450, family 71, subfamily B, polypeptide 23 [Source:TAIR;Acc:AT3G26210]	25	3	-3.06	0.0364	0.842848	yes	DOWN	N	N	N	Y
AT4G16990	RLM3	disease resistance protein (TIR-NBS class), putative [Source:TAIR;Acc:AT4G16990]	75.7	5.85	-3.7	0.00085	0.119131	yes	DOWN	N	N	Y	Y	Y	63.1	7.33		AT4G16990	RLM3	disease resistance protein (TIR-NBS class), putative [Source:TAIR;Acc:AT4G16990]	84	8.29	-3.34	0.0023	0.249629	yes	DOWN	N	N	Y	Y	Y	70.45	10.29		AT4G16990	RLM3	disease resistance protein (TIR-NBS class), putative [Source:TAIR;Acc:AT4G16990]	84.3	6.66	-3.66	0.0046	0.382222	yes	DOWN	N	N	Y	Y
AT5G22300	NIT4	nitrilase 4 [Source:TAIR;Acc:AT5G22300]	26.3	1.72	-3.93	0.011	0.604506	yes	DOWN	N	N	N	Y	Y	21.89	2.15		AT5G22300	NIT4	nitrilase 4 [Source:TAIR;Acc:AT5G22300]	39.3	2.07	-4.25	0.0075	0.539571	yes	DOWN	N	N	Y	Y	Y	32.88	2.57		AT5G22300	NIT4	nitrilase 4 [Source:TAIR;Acc:AT5G22300]	24.5	2.3	-3.42	0.0162	0.709568	yes	DOWN	N	N	N	Y
AT4G38420	sks9	SKU5 similar 9 [Source:TAIR;Acc:AT4G38420]	45.5	2.88	-3.98	0.00115	0.140514	yes	DOWN	N	N	Y	Y	Y	37.9	3.6		AT4G38420	sks9	SKU5 similar 9 [Source:TAIR;Acc:AT4G38420]	52.9	4.21	-3.65	0.0029	0.294444	yes	DOWN	N	N	Y	Y	Y	44.28	5.22		AT4G38420	sks9	SKU5 similar 9 [Source:TAIR;Acc:AT4G38420]	30.6	1.41	-4.44	0.00675	0.475276	yes	DOWN	N	N	Y	Y
AT1G63750	-	Disease resistance protein (TIR-NBS-LRR class) family [Source:TAIR;Acc:AT1G63750]	7.22	0.445	-4.02	0.0054	0.425328	yes	DOWN	N	N	Y	Y	Y	6.02	0.56		AT1G63750	-	Disease resistance protein (TIR-NBS-LRR class) family [Source:TAIR;Acc:AT1G63750]	10.4	0.805	-3.7	0.03935	0.861383	yes	DOWN	N	N	N	Y	Y	8.74	1		AT1G63750	-	Disease resistance protein (TIR-NBS-LRR class) family [Source:TAIR;Acc:AT1G63750]	6.17	0.427	-3.85	0.00945	0.583866	yes	DOWN	N	N	Y	Y
AT4G34135	UGT73B2	UDP-glucosyltransferase 73B2 [Source:TAIR;Acc:AT4G34135]	18.4	1.12	-4.03	0.041	0.830141	yes	DOWN	N	N	N	Y	Y	15.32	1.41		AT4G34135	UGT73B2	UDP-glucosyltransferase 73B2 [Source:TAIR;Acc:AT4G34135]	18	1.76	-3.35	0.0188	0.787545	yes	DOWN	N	N	N	Y	Y	15.04	2.19		AT4G34135	UGT73B2	UDP-glucosyltransferase 73B2 [Source:TAIR;Acc:AT4G34135]	17.7	2.36	-2.9	0.0243	0.823941	yes	DOWN	N	N	N	Y
AT3G52400	SYP122	syntaxin of plants 122 [Source:TAIR;Acc:AT3G52400]	40.1	1.99	-4.33	0.00645	0.465695	yes	DOWN	N	N	Y	Y	Y	33.4	2.5		AT3G52400	SYP122	syntaxin of plants 122 [Source:TAIR;Acc:AT3G52400]	42.6	3.24	-3.72	0.0174	0.774998	yes	DOWN	N	N	N	Y	Y	35.67	4.03		AT3G52400	SYP122	syntaxin of plants 122 [Source:TAIR;Acc:AT3G52400]	25	2.66	-3.24	0.0248	0.823941	yes	DOWN	N	N	N	Y
AT1G65845	-	unknown protein; FUNCTIONS IN: molecular_function unknown; INVOLVED IN: biological_process unknown; LOCATED IN: endomembrane system; Has 9 Blast hits to 9 proteins in 2 species: Archae - 0; Bacteria - 0; Metazoa - 0; Fungi - 0; Plants - 9; Viruses - /.../her Eukaryotes - 0 (source: NCBI BLink). [Source:TAIR;Acc:AT1G65845]	195	8.46	-4.53	0.00565	0.436011	yes	DOWN	N	N	Y	Y	Y	162.35	10.61		AT1G65845	-	unknown protein; FUNCTIONS IN: molecular_function unknown; INVOLVED IN: biological_process unknown; LOCATED IN: endomembrane system; Has 9 Blast hits to 9 proteins in 2 species: Archae - 0; Bacteria - 0; Metazoa - 0; Fungi - 0; Plants - 9; Viruses - /.../her Eukaryotes - 0 (source: NCBI BLink). [Source:TAIR;Acc:AT1G65845]	294	17	-4.12	0.0092	0.588956	yes	DOWN	N	N	Y	Y	Y	246.75	21.07		AT1G65845	-	unknown protein; FUNCTIONS IN: molecular_function unknown; INVOLVED IN: biological_process unknown; LOCATED IN: endomembrane system; Has 9 Blast hits to 9 proteins in 2 species: Archae - 0; Bacteria - 0; Metazoa - 0; Fungi - 0; Plants - 9; Viruses - /.../her Eukaryotes - 0 (source: NCBI BLink). [Source:TAIR;Acc:AT1G65845]	278	11.2	-4.63	0.0058	0.439928	yes	DOWN	N	N	Y	Y
AT3G25760	AOC1	allene oxide cyclase 1 [Source:TAIR;Acc:AT3G25760]	187	6.64	-4.82	0.0055	0.429654	yes	DOWN	N	N	Y	Y	Y	155.76	8.31		AT3G25760	AOC1	allene oxide cyclase 1 [Source:TAIR;Acc:AT3G25760]	234	6.26	-5.22	0.00335	0.329504	yes	DOWN	N	N	Y	Y	Y	195.55	7.77		AT3G25760	AOC1	allene oxide cyclase 1 [Source:TAIR;Acc:AT3G25760]	256	9.19	-4.8	0.00045	0.110481	yes	DOWN	N	N	Y	Y
AT3G22060	CRRSP38	Receptor-like protein kinase-related family protein [Source:TAIR;Acc:AT3G22060]	171	6	-4.84	0.00015	0.0492957	yes	DOWN	Y	Y	Y	Y	Y	142.81	7.52		AT3G22060	CRRSP38	Receptor-like protein kinase-related family protein [Source:TAIR;Acc:AT3G22060]	227	9.05	-4.65	0.0003	0.0858409	yes	DOWN	N	Y	Y	Y	Y	190.35	11.23		AT3G22060	CRRSP38	Receptor-like protein kinase-related family protein [Source:TAIR;Acc:AT3G22060]	186	7.54	-4.63	0.0004	0.103661	yes	DOWN	N	N	Y	Y
AT3G48310	CYP71A22	cytochrome P450, family 71, subfamily A, polypeptide 22 [Source:TAIR;Acc:AT3G48310]	49.3	1.67	-4.88	0.00395	0.340683	yes	DOWN	N	N	Y	Y	Y	41.11	2.1		AT3G48310	CYP71A22	cytochrome P450, family 71, subfamily A, polypeptide 22 [Source:TAIR;Acc:AT3G48310]	66.3	2.73	-4.6	0.0058	0.478256	yes	DOWN	N	N	Y	Y	Y	55.48	3.4		AT3G48310	CYP71A22	cytochrome P450, family 71, subfamily A, polypeptide 22 [Source:TAIR;Acc:AT3G48310]	47.2	2.16	-4.45	0.0072	0.488527	yes	DOWN	N	N	Y	Y
AT2G37540	-	NAD(P)-binding Rossmann-fold superfamily protein [Source:TAIR;Acc:AT2G37540]	52.9	1.79	-4.89	0.04235	0.836129	yes	DOWN	N	N	N	Y	Y	44.12	2.24		AT2G37540	-	NAD(P)-binding Rossmann-fold superfamily protein [Source:TAIR;Acc:AT2G37540]	103	4.69	-4.46	0.0063	0.499897	yes	DOWN	N	N	Y	Y	Y	86.57	5.82		AT2G37540	-	NAD(P)-binding Rossmann-fold superfamily protein [Source:TAIR;Acc:AT2G37540]	61.5	2.96	-4.38	0.00465	0.382222	yes	DOWN	N	N	Y	Y
AT4G08870	-	Arginase/deacetylase superfamily protein [Source:TAIR;Acc:AT4G08870]	136	4.59	-4.89	0.0004	0.0837846	yes	DOWN	N	Y	Y	Y	Y	113.06	5.75		AT4G08870	-	Arginase/deacetylase superfamily protein [Source:TAIR;Acc:AT4G08870]	108	4.77	-4.5	0.0003	0.0858409	yes	DOWN	N	Y	Y	Y	Y	90.08	5.92		AT4G08870	-	Arginase/deacetylase superfamily protein [Source:TAIR;Acc:AT4G08870]	94.1	4.44	-4.4	0.00235	0.234485	yes	DOWN	N	N	Y	Y
AT5G20230	ATBCB	blue-copper-binding protein [Source:TAIR;Acc:AT5G20230]	182	5.23	-5.12	0.00355	0.317683	yes	DOWN	N	N	Y	Y	Y	151.59	6.54		AT5G20230	ATBCB	blue-copper-binding protein [Source:TAIR;Acc:AT5G20230]	345	19.4	-4.15	0.0013	0.164768	yes	DOWN	N	N	Y	Y	Y	288.25	24.1		AT5G20230	ATBCB	blue-copper-binding protein [Source:TAIR;Acc:AT5G20230]	318	18	-4.15	0.00045	0.110481	yes	DOWN	N	N	Y	Y
AT1G51800	-	Leucine-rich repeat protein kinase family protein [Source:TAIR;Acc:AT1G51800]	40.3	1.1	-5.19	0.00155	0.168826	yes	DOWN	N	N	Y	Y	Y	33.55	1.38		AT1G51800	-	Leucine-rich repeat protein kinase family protein [Source:TAIR;Acc:AT1G51800]	51.4	2.3	-4.48	0.00045	0.11331	yes	DOWN	N	N	Y	Y	Y	43.08	2.85		AT1G51800	-	Leucine-rich repeat protein kinase family protein [Source:TAIR;Acc:AT1G51800]	49.8	2.27	-4.46	0.00055	0.119331	yes	DOWN	N	N	Y	Y
AT2G39200	MLO12	Seven transmembrane MLO family protein [Source:TAIR;Acc:AT2G39200]	64.8	1.31	-5.63	0.0017	0.182043	yes	DOWN	N	N	Y	Y	Y	54.01	1.64		AT2G39200	MLO12	Seven transmembrane MLO family protein [Source:TAIR;Acc:AT2G39200]	82.4	3.52	-4.55	0.0003	0.0858409	yes	DOWN	N	Y	Y	Y	Y	69.06	4.37		AT2G39200	MLO12	Seven transmembrane MLO family protein [Source:TAIR;Acc:AT2G39200]	96.9	3.08	-4.98	0.0001	0.0397	yes	DOWN	Y	Y	Y	Y
AT4G23260	CRK18	cysteine-rich RLK (RECEPTOR-like protein kinase) 18 [Source:TAIR;Acc:AT4G23260]	61.3	1.07	-5.83	0.00185	0.192693	yes	DOWN	N	N	Y	Y	Y	51.04	1.35		AT4G23260	CRK18	cysteine-rich RLK (RECEPTOR-like protein kinase) 18 [Source:TAIR;Acc:AT4G23260]	90.7	2.23	-5.34	0.0027	0.280162	yes	DOWN	N	N	Y	Y	Y	75.84	2.77		AT4G23260	CRK18	cysteine-rich RLK (RECEPTOR-like protein kinase) 18 [Source:TAIR;Acc:AT4G23260]	82.2	1.63	-5.66	0.00265	0.256199	yes	DOWN	N	N	Y	Y
AT4G10120	ATSPS4F	Sucrose-phosphate synthase family protein [Source:TAIR;Acc:AT4G10120]	74.6	1.12	-6.06	0.00145	0.162579	yes	DOWN	N	N	Y	Y	Y	62.22	1.4		AT4G10120	ATSPS4F	Sucrose-phosphate synthase family protein [Source:TAIR;Acc:AT4G10120]	81.7	1.99	-5.36	0.0012	0.155219	yes	DOWN	N	N	Y	Y	Y	68.38	2.47		AT4G10120	ATSPS4F	Sucrose-phosphate synthase family protein [Source:TAIR;Acc:AT4G10120]	35.6	0.735	-5.6	0.00105	0.150918	yes	DOWN	N	N	Y	Y
AT4G12480	pEARLI 1	Bifunctional inhibitor/lipid-transfer protein/seed storage 2S albumin superfamily protein [Source:TAIR;Acc:AT4G12480]	1810	19.4	-6.54	5e-05	0.0198552	yes	DOWN	Y	Y	Y	Y	Y	1501.11	24.28		AT4G12480	pEARLI 1	Bifunctional inhibitor/lipid-transfer protein/seed storage 2S albumin superfamily protein [Source:TAIR;Acc:AT4G12480]	2170	40.4	-5.75	0.00035	0.0930951	yes	DOWN	N	Y	Y	Y	Y	1818.78	50.13		AT4G12480	pEARLI 1	Bifunctional inhibitor/lipid-transfer protein/seed storage 2S albumin superfamily protein [Source:TAIR;Acc:AT4G12480]	2190	64.7	-5.08	0.02975	0.824083	yes	DOWN	N	N	N	Y
AT2G26560	PLP2	phospholipase A 2A [Source:TAIR;Acc:AT2G26560]	124	1.21	-6.68	0.04205	0.835782	yes	DOWN	N	N	N	Y	Y	103.27	1.51		AT2G26560	PLP2	phospholipase A 2A [Source:TAIR;Acc:AT2G26560]	192	4.46	-5.42	0.00025	0.0814009	yes	DOWN	N	Y	Y	Y	Y	160.66	5.54		AT2G26560	PLP2	phospholipase A 2A [Source:TAIR;Acc:AT2G26560]	170	8.18	-4.38	0.0002	0.0678509	yes	DOWN	N	Y	Y	Y
AT5G64120	PER71	Peroxidase superfamily protein [Source:TAIR;Acc:AT5G64120]	449	2.22	-7.66	0.00145	0.162579	yes	DOWN	N	N	Y	Y	Y	373.46	2.78		AT5G64120	PER71	Peroxidase superfamily protein [Source:TAIR;Acc:AT5G64120]	544	5.59	-6.61	0.00075	0.122101	yes	DOWN	N	N	Y	Y	Y	455.87	6.95		AT5G64120	PER71	Peroxidase superfamily protein [Source:TAIR;Acc:AT5G64120]	680	9.88	-6.11	0.0001	0.0397	yes	DOWN	Y	Y	Y	Y
[truncated: 54 more columns]
