# Supplementary material for: Transcriptomics Using the Enriched Arabidopsis Shoot Apex Reveals Developmental Priming Genes Involved in Plastic Plant Growth under Salt Stress Conditions
Source: Plants (Basel). 2022 Sep 28;11(19):2546. doi: 10.3390/plants11192546 (PMC9570865; doi:10.3390/plants11192546)
Supplement: Supplementary file 1 [file plants-11-02546-s001.zip › Table S4. GO enrichment analysis of upregulated priming genes.xlsx]

## Sheet: biological process
Category	Term	Term	Count	%	PValue	Genes	List Total	Pop Hits	Pop Total	Fold Enrichment	Bonferroni	Benjamini	FDR
GOTERM_BP_DIRECT	GO:0010601	positive regulation of auxin biosynthetic process	2	2.85714	0.0215857	AT2G01940, AT4G37750	59	7	18637	90.2518	0.963737	0.656206	0.656206
GOTERM_BP_DIRECT	GO:0080028	nitrile biosynthetic process	2	2.85714	0.0215857	AT3G16410, AT3G16400	59	7	18637	90.2518	0.963737	0.656206	0.656206
GOTERM_BP_DIRECT	GO:0010588	cotyledon vascular tissue pattern formation	2	2.85714	0.0545843	AT1G31770, AT2G21050	59	18	18637	35.0979	0.999803	1	1
GOTERM_BP_DIRECT	GO:0010497	plasmodesmata-mediated intercellular transport	2	2.85714	0.0604654	AT1G62360, AT2G43800	59	20	18637	31.5881	0.999924	1	1
GOTERM_BP_DIRECT	GO:0010268	brassinosteroid homeostasis	2	2.85714	0.0807676	AT3G44970, AT1G78490	59	27	18637	23.3986	0.999997	1	1
GOTERM_BP_DIRECT	GO:0042127	regulation of cell proliferation	2	2.85714	0.0836325	AT4G34160, AT4G37750	59	28	18637	22.563	0.999998	1	1
GOTERM_BP_DIRECT	GO:0016132	brassinosteroid biosynthetic process	2	2.85714	0.0836325	AT3G44970, AT1G78490	59	28	18637	22.563	0.999998	1	1
GOTERM_BP_DIRECT	GO:0019762	glucosinolate catabolic process	2	2.85714	0.0950045	AT3G16410, AT3G16400	59	32	18637	19.7426	1	1	1
GOTERM_BP_DIRECT	GO:0044772	mitotic cell cycle phase transition	2	2.85714	0.0978258	AT4G34160, AT5G06150	59	33	18637	19.1443	1	1	1
GOTERM_BP_DIRECT	GO:0007018	microtubule-based movement	4	5.71429	0.00118966	AT5G60930, AT1G18370, AT3G23670, AT5G55520	59	67	18637	18.8586	0.165512	0.0904144	0.0904144
GOTERM_BP_DIRECT	GO:0009965	leaf morphogenesis	3	4.28571	0.0174635	AT2G01940, AT1G69780, AT2G37630	59	65	18637	14.5791	0.931293	0.656206	0.656206
GOTERM_BP_DIRECT	GO:0051301	cell division	7	10	0.00025198	AT4G33270, AT4G34160, AT5G06150, AT5G61480, AT1G03780, AT4G26760, AT4G37750	59	285	18637	7.75849	0.0375814	0.038301	0.038301
GOTERM_BP_DIRECT	GO:0007049	cell cycle	3	4.28571	0.0943731	AT4G33270, AT4G34160, AT5G06150	59	166	18637	5.7087	1	1	1
GOTERM_BP_DIRECT	GO:0007275	multicellular organism development	4	5.71429	0.0759635	AT1G26780, AT3G44970, AT1G63650, AT1G78490	59	317	18637	3.98588	0.999994	1	1

## Sheet: molecular function
Category	Term	Term	Count	%	PValue	Genes	List Total	Pop Hits	Pop Total	Fold Enrichment	Bonferroni	Benjamini	FDR
GOTERM_MF_DIRECT	GO:0010279	indole-3-acetic acid amido synthetase activity	2	2.85714	0.0183007	AT4G27260, AT2G23170	60	6	19198	106.656	0.730554	0.324837	0.320262
GOTERM_MF_DIRECT	GO:0016881	acid-amino acid ligase activity	2	2.85714	0.0597316	AT4G27260, AT2G23170	60	20	19198	31.9967	0.987385	0.530118	0.522651
GOTERM_MF_DIRECT	GO:0030234	enzyme regulator activity	2	2.85714	0.0797975	AT3G16410, AT3G16400	60	27	19198	23.7012	0.997273	0.566563	0.558583
GOTERM_MF_DIRECT	GO:1990939	ATP-dependent microtubule motor activity	4	5.71429	0.000833052	AT5G60930, AT1G18370, AT3G23670, AT5G55520	60	60	19198	21.3311	0.0574547	0.0295733	0.0291568
GOTERM_MF_DIRECT	GO:0003777	microtubule motor activity	2	2.85714	0.0994424	AT3G23670, AT5G55520	60	34	19198	18.8216	0.999411	0.641855	0.632815
GOTERM_MF_DIRECT	GO:0003779	actin binding	4	5.71429	0.00220166	AT3G17680, AT2G43800, AT5G48360, AT2G29890	60	84	19198	15.2365	0.14486	0.0521059	0.051372
GOTERM_MF_DIRECT	GO:0008017	microtubule binding	6	8.57143	0.000184394	AT5G60930, AT1G18370, AT3G23670, AT5G55520, AT1G03780, AT4G26760	60	172	19198	11.1616	0.0130078	0.0130919	0.0129076
GOTERM_MF_DIRECT	GO:0042803	protein homodimerization activity	4	5.71429	0.0305277	AT3G30530, AT1G62360, AT1G75240, AT2G37630	60	221	19198	5.79125	0.889334	0.361244	0.356156
GOTERM_MF_DIRECT	GO:0000981	RNA polymerase II transcription factor activity, sequence-specific DNA binding	4	5.71429	0.0684374	AT1G69780, AT1G49830, AT1G62360, AT1G26780	60	307	19198	4.16895	0.993483	0.539895	0.532291
GOTERM_MF_DIRECT	GO:0003700	transcription factor activity, sequence-specific DNA binding	11	15.7143	0.0273295	AT3G30530, AT2G01940, AT1G69780, AT1G62360, AT1G26780, AT2G34830, AT5G57520, AT1G63650, AT1G75240, AT2G37630, AT4G37750	60	1646	19198	2.13829	0.86018	0.361244	0.356156
GOTERM_MF_DIRECT	GO:0005515	protein binding	20	28.5714	0.0463864	AT1G62360, AT1G63650, AT3G23670, AT5G61480, AT2G36350, AT1G31770, AT2G37630, AT5G07180, AT4G22130, AT4G33270, AT2G01940, AT4G34160, AT5G06150, AT1G49830, AT5G57520, AT4G36180, AT3G63300, AT3G12145, AT1G03780, AT1G75240	60	4233	19198	1.51177	0.965688	0.47049	0.463864
