# Supplementary material for: Transcriptomics Using the Enriched Arabidopsis Shoot Apex Reveals Developmental Priming Genes Involved in Plastic Plant Growth under Salt Stress Conditions
Source: Plants (Basel). 2022 Sep 28;11(19):2546. doi: 10.3390/plants11192546 (PMC9570865; doi:10.3390/plants11192546)
Supplement: Supplementary file 1 [file plants-11-02546-s001.zip › Table S5. GO enrichment analysis of downregulated priming genes.xlsx]

## Sheet: biological process
Category	Term	Term	Count	%	PValue	Genes	List Total	Pop Hits	Pop Total	Fold Enrichment	Bonferroni	Benjamini	FDR
GOTERM_BP_DIRECT	GO:2000071	regulation of defense response by callose deposition	2	3.92157	0.0109525	AT1G51800, AT4G16990	42	5	18637	177.495	0.715059	0.312146	0.309408
GOTERM_BP_DIRECT	GO:0002239	response to oomycetes	3	5.88235	0.00126387	AT5G20230, AT3G01290, AT1G51800	42	24	18637	55.4673	0.134262	0.0491336	0.0487026
GOTERM_BP_DIRECT	GO:0009863	salicylic acid mediated signaling pathway	2	3.92157	0.0577691	AT5G13320, AT3G52400	42	27	18637	32.8695	0.998868	0.658568	0.652791
GOTERM_BP_DIRECT	GO:0071456	cellular response to hypoxia	4	7.84314	0.016211	AT5G20230, AT5G19240, AT5G13320, AT2G26560	42	243	18637	7.30433	0.844824	0.368111	0.364882
GOTERM_BP_DIRECT	GO:0006979	response to oxidative stress	4	7.84314	0.0305151	AT5G20230, AT4G23190, AT5G64120, AT4G39640	42	310	18637	5.72565	0.97078	0.49696	0.492601
GOTERM_BP_DIRECT	GO:0050832	defense response to fungus	7	13.7255	0.00129299	AT5G64120, AT3G52400, AT4G12480, AT3G05730, AT4G08870, AT4G16990, AT2G39200	42	558	18637	5.56661	0.137134	0.0491336	0.0487026
GOTERM_BP_DIRECT	GO:0006952	defense response	8	15.6863	0.000495223	AT1G63860, AT1G63750, AT5G13320, AT5G40780, AT1G72930, AT5G41750, AT4G16990, AT2G39200	42	652	18637	5.44464	0.0549047	0.0491336	0.0487026
GOTERM_BP_DIRECT	GO:0007165	signal transduction	5	9.80392	0.0193742	AT1G63860, AT1G63750, AT1G72930, AT5G41750, AT4G16990	42	470	18637	4.72062	0.892508	0.368111	0.364882
GOTERM_BP_DIRECT	GO:0042742	defense response to bacterium	4	7.84314	0.0574357	AT4G23260, AT4G23270, AT5G13320, AT4G23190	42	400	18637	4.43738	0.998821	0.658568	0.652791
GOTERM_BP_DIRECT	GO:0009737	response to abscisic acid	4	7.84314	0.0686532	AT4G23260, AT3G22060, AT5G26340, AT4G12480	42	431	18637	4.11822	0.999699	0.711497	0.705256
GOTERM_BP_DIRECT	GO:0006468	protein phosphorylation	6	11.7647	0.0504071	AT4G11570, C, AT4G23270, AT4G23190, AT4G08850, AT1G51800	42	922	18637	2.88767	0.99725	0.658568	0.652791

## Sheet: molecular function
Category	Term	Term	Count	%	PValue	Genes	List Total	Pop Hits	Pop Total	Fold Enrichment	Bonferroni	Benjamini	FDR
GOTERM_MF_DIRECT	GO:0050135	NAD(P)+ nucleosidase activity	2	3.92157	0.0685155	AT1G72930, AT4G16990	41	34	19198	27.5438	0.997919	0.851549	0.851549
GOTERM_MF_DIRECT	GO:0061809	NAD+ nucleotidase, cyclic ADP-ribose generating	2	3.92157	0.0685155	AT1G72930, AT4G16990	41	34	19198	27.5438	0.997919	0.851549	0.851549
GOTERM_MF_DIRECT	GO:0003953	NAD+ nucleosidase activity reated with disease	4	7.84314	0.00218262	AT1G63860, AT1G63750, AT5G41750, AT4G16990	41	124	19198	15.1046	0.173119	0.189888	0.189888
GOTERM_MF_DIRECT	GO:0043531	ADP binding	4	7.84314	0.00699762	AT1G63860, AT1G63750, AT5G41750, AT4G16990	41	188	19198	9.96264	0.457156	0.202931	0.202931
GOTERM_MF_DIRECT	GO:0016705	oxidoreductase activity, acting on paired donors, with incorporation or reduction of molecular oxygen	3	5.88235	0.0878363	AT3G26210, AT3G48310, AT1G64900	41	238	19198	5.90223	0.999664	0.900332	0.900332
GOTERM_MF_DIRECT	GO:0005506	iron ion binding	4	7.84314	0.0358645	AT2G27150, AT3G26210, AT3G48310, AT1G64900	41	349	19198	5.36669	0.958312	0.780053	0.780053
GOTERM_MF_DIRECT	GO:0020037	heme binding	4	7.84314	0.0490779	AT3G26210, AT3G48310, AT5G64120, AT1G64900	41	396	19198	4.72974	0.987451	0.851549	0.851549
GOTERM_MF_DIRECT	GO:0016787	hydrolase activity	7	13.7255	0.00461789	AT4G11570, AT1G63860, AT1G63750, AT5G41750, AT4G08870, AT2G26560, AT4G16990	41	761	19198	4.30711	0.331479	0.200878	0.200878
GOTERM_MF_DIRECT	GO:0016491	oxidoreductase activity	4	7.84314	0.0931378	AT4G38420, AT1G07180, AT2G27150, AT2G37540	41	519	19198	3.60882	0.999798	0.900332	0.900332
