# Supplementary material for: Transcriptomics Using the Enriched Arabidopsis Shoot Apex Reveals Developmental Priming Genes Involved in Plastic Plant Growth under Salt Stress Conditions
Source: Plants (Basel). 2022 Sep 28;11(19):2546. doi: 10.3390/plants11192546 (PMC9570865; doi:10.3390/plants11192546)
Supplement: Supplementary file 1 [file plants-11-02546-s001.zip › Table S6. List of removed 14 genes from clustering analysis.xlsx]

## Sheet: Sheet1
			Control		NaCl		Primed state
AGI number	Synonym	Functions characterized	Leaf_FPKM	SAM_FPKM	Leaf_FPKM	SAM_FPKM	in the shoot apex
AT1G65480	FT	phosphatidylethanolamine-binding protein	2.56	0	1.86	0	DOWN
AT5G13320	PBS3	Auxin-responsive GH3 family protein	3.68	0	34.87	1.43	DOWN
AT1G14760	KNATM	KNOX Arabidopsis thaliana meinox	0	12.86	0	4.53	UP
AT1G26780	MYB117	myb domain protein 117	0	4.25	0	3.61	UP
AT1G49830	bHLH	bHLH DNA-binding superfamily protein	0	5.62	0	3.37	UP
AT1G62360	STM	KNOX/ELK homeobox transcription factor	0	40.79	0	27.11	UP
AT2G16580	SAUR8	SAUR-like auxin-responsive protein family	0	2.81	0	3.29	UP
AT2G28780	-	unknown protein	0	6.27	0	2.89	UP
AT2G34830	WRKY35	WRKY DNA-binding protein 35	0	5.44	0	2.69	UP
AT3G26800	-	unknown protein	0	6.86	0	3.85	UP
AT3G30530	ATBZIP42	basic leucine-zipper 42	0	4.43	0	3.63	UP
AT4G35810	2OGD	2-oxoglutarate-dependent dioxygenase	0	22.42	0	5.41	UP
AT5G57520	ZFP2	zinc finger protein 2	0	8.19	0	8.88	UP
AT5G59330	-	nonspecific lipid-transfer protein	0	57.88	0	15.41	UP
