# Supplementary material for: Transcriptomics Using the Enriched Arabidopsis Shoot Apex Reveals Developmental Priming Genes Involved in Plastic Plant Growth under Salt Stress Conditions
Source: Plants (Basel). 2022 Sep 28;11(19):2546. doi: 10.3390/plants11192546 (PMC9570865; doi:10.3390/plants11192546)
Supplement: Supplementary file 1 [file plants-11-02546-s001.zip › Table S7. Fold change values of developmental priming genes in the shoot apex used in clustering analysis.xlsx]

## Sheet: Average fold change
			Control		NaCl
GeneAcc	GeneName	Desc	Avg. log2fc	STDEV	Avg. log2fc	STDEV	(log2fc_NaCl - log2fc_Control)
AT4G10120	ATSPS4F	Sucrose-phosphate synthase family protein [Source:TAIR;Acc:AT4G10120]	-5.67333	0.355715	-2.50333	0.330051	3.17		black color text: DEGs showing increased patterns
AT5G64120	PER71	Peroxidase superfamily protein [Source:TAIR;Acc:AT5G64120]	-6.79333	0.791096	-3.75667	0.779508	3.03667		red color text: DEGs showing decreased patterns
AT3G48310	CYP71A22	cytochrome P450, family 71, subfamily A, polypeptide 22 [Source:TAIR;Acc:AT3G48310]	-4.64333	0.218251	-2.1	0.357631	2.54333
AT3G22060	CRRSP38	Receptor-like protein kinase-related family protein [Source:TAIR;Acc:AT3G22060]	-4.70667	0.115902	-2.25667	0.467582	2.45		blue color: top 10 DEGs showing increased patterns
AT5G20230	ATBCB	blue-copper-binding protein [Source:TAIR;Acc:AT5G20230]	-4.47333	0.56003	-2.47667	0.542433	1.99667		yellow color: top 10 DEGs showing decreased patterns
AT3G16400	ATMLP-470	nitrile specifier protein 1 [Source:TAIR;Acc:AT3G16400]	2.83667	0.119304	4.76	0.786321	1.92333
AT3G16410	NSP4	nitrile specifier protein 4 [Source:TAIR;Acc:AT3G16410]	2.99	0.398873	4.73	0.410366	1.74
AT2G26560	PLP2	phospholipase A 2A [Source:TAIR;Acc:AT2G26560]	-5.49333	1.15175	-3.77333	1.40905	1.72
AT2G39200	MLO12	Seven transmembrane MLO family protein [Source:TAIR;Acc:AT2G39200]	-5.05333	0.543722	-3.34667	0.715285	1.70667
AT4G08870	-	Arginase/deacetylase superfamily protein [Source:TAIR;Acc:AT4G08870]	-4.59667	0.258908	-2.89667	1.13562	1.7
AT2G37640	ATEXPA3	Barwin-like endoglucanases superfamily protein [Source:TAIR;Acc:AT2G37640]	2.30333	0.196554	3.86667	0.393234	1.56333
AT5G45670	-	GDSL-like Lipase/Acylhydrolase superfamily protein [Source:TAIR;Acc:AT5G45670]	2.87667	0.585349	4.28333	0.155349	1.40667
AT1G70830	MLP28	MLP-like protein 28 [Source:TAIR;Acc:AT1G70830]	3	0.08544	4.24667	0.188237	1.24667
AT4G33270	CDC20.1	Transducin family protein / WD-40 repeat family protein [Source:TAIR;Acc:AT4G33270]	2.41333	0.241316	3.51333	0.599361	1.1
AT3G17680	-	Kinase interacting (KIP1-like) family protein [Source:TAIR;Acc:AT3G17680]	2.38	0.291033	3.47333	0.162583	1.09333
AT3G25760	AOC1	allene oxide cyclase 1 [Source:TAIR;Acc:AT3G25760]	-4.94667	0.236925	-3.86	0.579741	1.08667
AT4G23260	CRK18	cysteine-rich RLK (RECEPTOR-like protein kinase) 18 [Source:TAIR;Acc:AT4G23260]	-5.61	0.248797	-4.52667	0.679877	1.08333
AT4G34135	UGT73B2	UDP-glucosyltransferase 73B2 [Source:TAIR;Acc:AT4G34135]	-3.42667	0.568888	-2.35	0.260576	1.07667
AT1G03780	TPX2	targeting protein for XKLP2 [Source:TAIR;Acc:AT1G03780]	2.41667	0.100664	3.44333	0.493187	1.02667
AT4G16990	RLM3	disease resistance protein (TIR-NBS class), putative [Source:TAIR;Acc:AT4G16990]	-3.56667	0.197315	-2.58	0.783071	0.986667
AT3G23670	PAKRP1L	phragmoplast-associated kinesin-related protein, putative [Source:TAIR;Acc:AT3G23670]	2.09667	0.145029	3.05	0.266271	0.953333
AT1G75240	AtHB33	homeobox protein 33 [Source:TAIR;Acc:AT1G75240]	2.31333	0.260832	3.26	0.166433	0.946667
AT4G12480	pEARLI 1	Bifunctional inhibitor/lipid-transfer protein/seed storage 2S albumin superfamily protein [Source:TAIR;Acc:AT4G12480]	-5.79	0.730821	-4.85333	0.42336	0.936667
AT2G25060	ENODL14	early nodulin-like protein 14 [Source:TAIR;Acc:AT2G25060]	2.47667	0.312143	3.32	0.219317	0.843333
AT1G64900	CYP89A2	cytochrome P450, family 89, subfamily A, polypeptide 2 [Source:TAIR;Acc:AT1G64900]	-3.25	0.19975	-2.41	0.412189	0.84
AT5G60930	-	P-loop containing nucleoside triphosphate hydrolases superfamily protein [Source:TAIR;Acc:AT5G60930]	2.27667	0.20306	3.11	0.226053	0.833333
AT1G63750	-	Disease resistance protein (TIR-NBS-LRR class) family [Source:TAIR;Acc:AT1G63750]	-3.85667	0.160104	-3.04	0.603987	0.816667
AT5G17160	-	unknown protein; BEST Arabidopsis thaliana protein match is: unknown protein (TAIR:AT3G03130.1); Has 14330 Blast hits to 10381 proteins in 896 species: Archae - 94; Bacteria - 2881; Metazoa - 4019; Fungi - 1576; Plants - 515; Viruses - 110; Other Eu /.../es - 5135 (source: NCBI BLink). [Source:TAIR;Acc:AT5G17160]	2.58333	0.215716	3.37667	0.682373	0.793333
AT1G65845	-	unknown protein; FUNCTIONS IN: molecular_function unknown; INVOLVED IN: biological_process unknown; LOCATED IN: endomembrane system; Has 9 Blast hits to 9 proteins in 2 species: Archae - 0; Bacteria - 0; Metazoa - 0; Fungi - 0; Plants - 9; Viruses - /.../her Eukaryotes - 0 (source: NCBI BLink). [Source:TAIR;Acc:AT1G65845]	-4.42667	0.270247	-3.64	0.567891	0.786667
AT4G31840	ENODL15	early nodulin-like protein 15 [Source:TAIR;Acc:AT4G31840]	2.31667	0.347755	2.99	0.156205	0.673333
AT5G06150	CYC1BAT	Cyclin family protein [Source:TAIR;Acc:AT5G06150]	2.56333	0.175594	3.23667	0.263881	0.673333
AT1G28290	AGP31	arabinogalactan protein 31 [Source:TAIR;Acc:AT1G28290]	5.02333	0.126623	5.69333	0.300888	0.67
AT1G18370	HIK	ATP binding microtubule motor family protein [Source:TAIR;Acc:AT1G18370]	2.51667	0.109697	3.18333	0.340049	0.666667
AT1G69900	-	Actin cross-linking protein [Source:TAIR;Acc:AT1G69900]	-3.10333	0.153731	-2.44	0.657951	0.663333
AT5G55520	-	CONTAINS InterPro DOMAIN/s: Kinesin-related protein (InterPro:IPR010544); BEST Arabidopsis thaliana protein match is: unknown protein (TAIR:AT4G26660.1); Has 32425 Blast hits to 20462 proteins in 1550 species: Archae - 335; Bacteria - 3392; Metazoa /.../6; Fungi - 2645; Plants - 1561; Viruses - 54; Other Eukaryotes - 7442 (source: NCBI BLink). [Source:TAIR;Acc:AT5G55520]	2.39667	0.172143	3.05667	0.360185	0.66
AT3G23890	TOPII	topoisomerase II [Source:TAIR;Acc:AT3G23890]	2.11667	0.0472582	2.77	0.518556	0.653333
AT1G07180	ATNDI1	alternative NAD(P)H dehydrogenase 1 [Source:TAIR;Acc:AT1G07180]	-3.30667	0.116762	-2.68333	0.452364	0.623333
AT1G50040	-	Protein of unknown function (DUF1005) [Source:TAIR;Acc:AT1G50040]	-2.85333	0.168622	-2.23333	0.470567	0.62
AT4G38660	-	Pathogenesis-related thaumatin superfamily protein [Source:TAIR;Acc:AT4G38660]	2.20667	0.341223	2.78333	0.085049	0.576667
AT5G07180	ERL2	ERECTA-like 2 [Source:TAIR;Acc:AT5G07180]	1.91333	0.188237	2.48333	0.080829	0.57
AT3G62820	-	Plant invertase/pectin methylesterase inhibitor superfamily protein [Source:TAIR;Acc:AT3G62820]	-3.21333	0.353459	-2.66667	0.323161	0.546667
AT1G51800	-	Leucine-rich repeat protein kinase family protein [Source:TAIR;Acc:AT1G51800]	-4.71	0.415812	-4.17333	0.593408	0.536667
AT3G44970	-	Cytochrome P450 superfamily protein [Source:TAIR;Acc:AT3G44970]	2.7	0.06245	3.22	0.532259	0.52
AT2G43800	FH2	Actin-binding FH2 (formin homology 2) family protein [Source:TAIR;Acc:AT2G43800]	3.21	0.240208	3.69	0.238956	0.48
AT4G37750	ANT	Integrase-type DNA-binding superfamily protein [Source:TAIR;Acc:AT4G37750]	4.27	0.283549	4.74667	0.539011	0.476667
AT4G34160	CYCD3_1	CYCLIN D3;1 [Source:TAIR;Acc:AT4G34160]	2.08667	0.090185	2.55	0.323574	0.463333
AT4G24120	YSL1	YELLOW STRIPE like 1 [Source:TAIR;Acc:AT4G24120]	-2.94333	0.38527	-2.48	0.217025	0.463333
AT1G09500	-	NAD(P)-binding Rossmann-fold superfamily protein [Source:TAIR;Acc:AT1G09500]	-3.68	0.743572	-3.26	0.640234	0.42
AT1G47670	AATL1	Transmembrane amino acid transporter family protein [Source:TAIR;Acc:AT1G47670]	2.65667	0.0472582	3.07333	0.064291	0.416667
AT3G05730	-	Encodes a defensin-like (DEFL) family protein. [Source:TAIR;Acc:AT3G05730]	-3.42	0.08544	-3.01	0.77324	0.41
AT2G29890	VLN1	villin-like 1 [Source:TAIR;Acc:AT2G29890]	2.48667	0.135031	2.88667	0.142244	0.4
AT1G28600	-	GDSL-like Lipase/Acylhydrolase superfamily protein [Source:TAIR;Acc:AT1G28600]	-2.72667	0.431895	-2.33333	0.390043	0.393333
AT5G48360	FH9	Actin-binding FH2 (formin homology 2) family protein [Source:TAIR;Acc:AT5G48360]	2.93333	0.20232	3.32667	0.411866	0.393333
AT2G01940	SGR5	C2H2-like zinc finger protein [Source:TAIR;Acc:AT2G01940]	2.95333	0.258134	3.26333	0.0680686	0.31
AT2G21050	LAX2	like AUXIN RESISTANT 2 [Source:TAIR;Acc:AT2G21050]	2.63667	0.204287	2.92667	0.100664	0.29
AT4G26760	MAP65-2	microtubule-associated protein 65-2 [Source:TAIR;Acc:AT4G26760]	2.19667	0.279344	2.48	0.115326	0.283333
AT3G63300	FKD1	FORKED 1 [Source:TAIR;Acc:AT3G63300]	2.76333	0.236925	3.02333	0.172143	0.26
AT1G28710	-	Nucleotide-diphospho-sugar transferase family protein [Source:TAIR;Acc:AT1G28710]	3.98	0.150997	4.21	1.18609	0.23
AT3G26210	CYP71B23	cytochrome P450, family 71, subfamily B, polypeptide 23 [Source:TAIR;Acc:AT3G26210]	-3.36667	0.295691	-3.14	0.191572	0.226667
AT3G22790	-	Kinase interacting (KIP1-like) family protein [Source:TAIR;Acc:AT3G22790]	2.14	0.105357	2.33667	0.280416	0.196667
AT2G37630	ATPHAN	myb-like HTH transcriptional regulator family protein [Source:TAIR;Acc:AT2G37630]	2.20667	0.31628	2.37667	0.0321455	0.17
AT5G07030	-	Eukaryotic aspartyl protease family protein [Source:TAIR;Acc:AT5G07030]	3.24667	0.246644	3.40333	0.105987	0.156667
AT3G52400	SYP122	syntaxin of plants 122 [Source:TAIR;Acc:AT3G52400]	-3.76333	0.546291	-3.60667	0.215019	0.156667
AT1G31770	ABCG14	ATP-binding cassette 14 [Source:TAIR;Acc:AT1G31770]	4.08667	0.22745	4.22	0.20664	0.133333
AT3G12145	FLR1	Leucine-rich repeat (LRR) family protein [Source:TAIR;Acc:AT3G12145]	3.17333	0.310859	3.28667	1.30676	0.113333
AT5G61480	PXY	Leucine-rich repeat protein kinase family protein [Source:TAIR;Acc:AT5G61480]	2.04667	0.155671	2.15333	0.170098	0.106667
AT5G22300	NIT4	nitrilase 4 [Source:TAIR;Acc:AT5G22300]	-3.86667	0.418609	-3.77667	0.990673	0.09
AT1G63650	EGL3	basic helix-loop-helix (bHLH) DNA-binding superfamily protein [Source:TAIR;Acc:AT1G63650]	3.68	0.510686	3.72333	0.801644	0.0433333
AT2G35120	-	Single hybrid motif superfamily protein [Source:TAIR;Acc:AT2G35120]	2.57667	0.320364	2.61333	0.255016	0.0366667
AT5G22740	ATCSLA02	cellulose synthase-like A02 [Source:TAIR;Acc:AT5G22740]	2.04333	0.0907377	2.07333	0.115902	0.03
AT2G37540	-	NAD(P)-binding Rossmann-fold superfamily protein [Source:TAIR;Acc:AT2G37540]	-4.57667	0.274287	-4.55667	0.763501	0.02
AT1G78490	CYP708A3	cytochrome P450, family 708, subfamily A, polypeptide 3 [Source:TAIR;Acc:AT1G78490]	4.92	0.650461	4.93667	0.655159	0.0166667
AT1G72930	TIR	toll/interleukin-1 receptor-like [Source:TAIR;Acc:AT1G72930]	-2.27333	0.287112	-2.35	0.443058	-0.0766667
AT5G54710	-	Ankyrin repeat family protein [Source:TAIR;Acc:AT5G54710]	-2.47333	0.612726	-2.59	0.264575	-0.116667
AT4G36180	-	Leucine-rich receptor-like protein kinase family protein [Source:TAIR;Acc:AT4G36180]	2.26	0.0953939	2.13333	0.142945	-0.126667
AT5G19240	-	Glycoprotein membrane precursor GPI-anchored [Source:TAIR;Acc:AT5G19240]	-3.06	0.294618	-3.19667	0.760022	-0.136667
AT4G11570	-	Haloacid dehalogenase-like hydrolase (HAD) superfamily protein [Source:TAIR;Acc:AT4G11570]	-2.48	0.173494	-2.62	0.579396	-0.14
AT5G26340	MSS1	Major facilitator superfamily protein [Source:TAIR;Acc:AT5G26340]	-3.06667	0.31628	-3.21667	0.568008	-0.15
AT5G47560	ATTDT	tonoplast dicarboxylate transporter [Source:TAIR;Acc:AT5G47560]	-2.63333	0.50659	-2.83	0.667757	-0.196667
AT5G41750	-	Disease resistance protein (TIR-NBS-LRR class) family [Source:TAIR;Acc:AT5G41750]	-3.28	0.468615	-3.50333	0.890524	-0.223333
AT5G52860	ABCG8	ABC-2 type transporter family protein [Source:TAIR;Acc:AT5G52860]	3.15	0.497594	2.92667	0.335311	-0.223333
AT5G48480	-	Lactoylglutathione lyase / glyoxalase I family protein [Source:TAIR;Acc:AT5G48480]	2.81333	0.051316	2.56667	0.337095	-0.246667
AT1G63860	-	Disease resistance protein (TIR-NBS-LRR class) family [Source:TAIR;Acc:AT1G63860]	-2.27333	0.12741	-2.55667	0.555908	-0.283333
AT3G10420	SPD1	P-loop containing nucleoside triphosphate hydrolases superfamily protein [Source:TAIR;Acc:AT3G10420]	-2.88333	0.166233	-3.17333	0.657749	-0.29
AT4G22130	SRF8	STRUBBELIG-receptor family 8 [Source:TAIR;Acc:AT4G22130]	2.72333	0.085049	2.42	0.259422	-0.303333
AT4G08850	-	Leucine-rich repeat receptor-like protein kinase family protein [Source:TAIR;Acc:AT4G08850]	-2.50667	0.234592	-2.81333	0.326548	-0.306667
AT2G27150	AAO3	abscisic aldehyde oxidase 3 [Source:TAIR;Acc:AT2G27150]	-2.36333	0.271355	-2.68	0.353836	-0.316667
AT4G38420	sks9	SKU5 similar 9 [Source:TAIR;Acc:AT4G38420]	-4.02333	0.396779	-4.38	0.786321	-0.356667
AT2G36350	-	Protein kinase superfamily protein [Source:TAIR;Acc:AT2G36350]	2.38667	0.125033	2.01	0.052915	-0.376667
AT1G55450	-	S-adenosyl-L-methionine-dependent methyltransferases superfamily protein [Source:TAIR;Acc:AT1G55450]	-2.57333	0.512087	-3.02	0.621932	-0.4
AT4G23190	CRK11	cysteine-rich RLK (RECEPTOR-like protein kinase) 11 [Source:TAIR;Acc:AT4G23190]	-2.53333	0.0776745	-2.94667	0.690604	-0.413333
AT5G44130	FLA13	FASCICLIN-like arabinogalactan protein 13 precursor [Source:TAIR;Acc:AT5G44130]	-2.77	0.36756	-3.18667	0.795131	-0.416667
AT4G02290	AtGH9B13	glycosyl hydrolase 9B13 [Source:TAIR;Acc:AT4G02290]	3.64333	0.144684	3.22333	0.535008	-0.42
AT3G08770	LTP6	lipid transfer protein 6 [Source:TAIR;Acc:AT3G08770]	5.29	0.736546	4.82333	0.378065	-0.466667
AT1G69780	ATHB13	Homeobox-leucine zipper protein family [Source:TAIR;Acc:AT1G69780]	2.64333	0.150444	2.15	0.215174	-0.493333
AT4G23270	CRK19	cysteine-rich RLK (RECEPTOR-like protein kinase) 19 [Source:TAIR;Acc:AT4G23270]	-2.56667	0.587055	-3.07667	0.449926	-0.51
AT4G39640	GGT1	gamma-glutamyl transpeptidase 1 [Source:TAIR;Acc:AT4G39640]	-2.58	0.295127	-3.15667	0.384231	-0.576667
AT2G28790	-	Pathogenesis-related thaumatin superfamily protein [Source:TAIR;Acc:AT2G28790]	5.33	0.325115	4.61	0.27	-0.72
AT3G01290	HIR3	SPFH/Band 7/PHB domain-containing membrane-associated protein family [Source:TAIR;Acc:AT3G01290]	-3.06667	0.479305	-3.83333	0.549939	-0.766667
AT1G62300	WRKY6	WRKY family transcription factor [Source:TAIR;Acc:AT1G62300]	-2.89333	0.155027	-3.91	0.490306	-1.01667
AT1G75780	TUB1	tubulin beta-1 chain [Source:TAIR;Acc:AT1G75780]	4.61333	0.478156	3.35667	0.440038	-1.25667
AT5G40780	LHT1	lysine histidine transporter 1 [Source:TAIR;Acc:AT5G40780]	-3.32667	0.321299	-4.61667	0.407226	-1.29
AT4G27260	GH3.5	Auxin-responsive GH3 family protein [Source:TAIR;Acc:AT4G27260]	3.80667	0.21362	2.47333	0.28746	-1.33333
AT5G23940	EMB3009	HXXXD-type acyl-transferase family protein [Source:TAIR;Acc:AT5G23940]	4.89667	0.653095	3.55	0.530754	-1.34667
AT3G23430	PHO1	phosphate 1 [Source:TAIR;Acc:AT3G23430]	4.44	0.383145	2.88667	0.120139	-1.55333
AT5G64310	AGP1	arabinogalactan protein 1 [Source:TAIR;Acc:AT5G64310]	2.08333	0.0550757	-2.64	0.370405	-4.72333
AT2G23170	GH3.3	Auxin-responsive GH3 family protein [Source:TAIR;Acc:AT2G23170]	3.06	0.56107	-2.66667	0.955842	-5.72667

## Sheet: 3 sets of fold changes
			Control_Set 1	Control_Set 2	Control_Set 3	NaCl_Set 1	NaCl_Set 2	NaCl_Set 3
GeneAcc	GeneName	Desc	log2fc	log2fc	log2fc	log2fc	log2fc	log2fc
AT2G28790	-	Pathogenesis-related thaumatin superfamily protein [Source:TAIR;Acc:AT2G28790]	5	5.65	5.34	4.88	4.61	4.34
AT1G28290	AGP31	arabinogalactan protein 31 [Source:TAIR;Acc:AT1G28290]	4.91	5	5.16	5.54	6.04	5.5
AT1G75780	TUB1	tubulin beta-1 chain [Source:TAIR;Acc:AT1G75780]	4.55	5.12	4.17	3.35	3.8	2.92
AT1G78490	CYP708A3	cytochrome P450, family 708, subfamily A, polypeptide 3 [Source:TAIR;Acc:AT1G78490]	4.51	5.67	4.58	4.62	4.5	5.69
AT5G23940	EMB3009	HXXXD-type acyl-transferase family protein [Source:TAIR;Acc:AT5G23940]	4.49	5.65	4.55	4.12	3.07	3.46
AT3G08770	LTP6	lipid transfer protein 6 [Source:TAIR;Acc:AT3G08770]	4.44	5.69	5.74	5.25	4.69	4.53
AT1G28710	-	Nucleotide-diphospho-sugar transferase family protein [Source:TAIR;Acc:AT1G28710]	4.14	3.96	3.84	4.75	5.03	2.85
AT3G23430	PHO1	phosphate 1 [Source:TAIR;Acc:AT3G23430]	4	4.62	4.7	2.77	3.01	2.88
AT4G37750	ANT	Integrase-type DNA-binding superfamily protein [Source:TAIR;Acc:AT4G37750]	3.95	4.49	4.37	4.16	5.22	4.86
AT4G27260	GH3.5	Auxin-responsive GH3 family protein [Source:TAIR;Acc:AT4G27260]	3.93	3.56	3.93	2.78	2.43	2.21
AT1G31770	ABCG14	ATP-binding cassette 14 [Source:TAIR;Acc:AT1G31770]	3.9	4.34	4.02	4.44	4.19	4.03
AT4G02290	AtGH9B13	glycosyl hydrolase 9B13 [Source:TAIR;Acc:AT4G02290]	3.57	3.81	3.55	3.22	2.69	3.76
AT1G63650	EGL3	basic helix-loop-helix (bHLH) DNA-binding superfamily protein [Source:TAIR;Acc:AT1G63650]	3.24	4.24	3.56	4.35	4	2.82
AT3G16410	NSP4	nitrile specifier protein 4 [Source:TAIR;Acc:AT3G16410]	3.13	3.3	2.54	4.71	4.33	5.15
AT2G23170	GH3.3	Auxin-responsive GH3 family protein [Source:TAIR;Acc:AT2G23170]	3.1	2.48	3.6	-2.14	-3.77	-2.09
AT5G07030	-	Eukaryotic aspartyl protease family protein [Source:TAIR;Acc:AT5G07030]	3.08	3.13	3.53	3.5	3.42	3.29
AT3G12145	FLR1	Leucine-rich repeat (LRR) family protein [Source:TAIR;Acc:AT3G12145]	3.03	2.96	3.53	1.91	3.44	4.51
AT2G43800	FH2	Actin-binding FH2 (formin homology 2) family protein [Source:TAIR;Acc:AT2G43800]	3.02	3.13	3.48	3.74	3.43	3.9
AT1G70830	MLP28	MLP-like protein 28 [Source:TAIR;Acc:AT1G70830]	3.01	3.08	2.91	4.37	4.03	4.34
AT3G63300	FKD1	FORKED 1 [Source:TAIR;Acc:AT3G63300]	2.89	2.91	2.49	2.95	3.22	2.9
AT5G48480	-	Lactoylglutathione lyase / glyoxalase I family protein [Source:TAIR;Acc:AT5G48480]	2.87	2.8	2.77	2.19	2.84	2.67
AT3G16400	ATMLP-470	nitrile specifier protein 1 [Source:TAIR;Acc:AT3G16400]	2.8	2.97	2.74	4.97	3.89	5.42
AT2G01940	SGR5	C2H2-like zinc finger protein [Source:TAIR;Acc:AT2G01940]	2.78	3.25	2.83	3.24	3.34	3.21
AT3G44970	-	Cytochrome P450 superfamily protein [Source:TAIR;Acc:AT3G44970]	2.77	2.68	2.65	3.83	2.85	2.98
AT1G69780	ATHB13	Homeobox-leucine zipper protein family [Source:TAIR;Acc:AT1G69780]	2.74	2.47	2.72	2.14	2.37	1.94
AT5G52860	ABCG8	ABC-2 type transporter family protein [Source:TAIR;Acc:AT5G52860]	2.71	3.69	3.05	2.91	2.6	3.27
AT5G48360	FH9	Actin-binding FH2 (formin homology 2) family protein [Source:TAIR;Acc:AT5G48360]	2.7	3.04	3.06	3.8	3.13	3.05
AT4G22130	SRF8	STRUBBELIG-receptor family 8 [Source:TAIR;Acc:AT4G22130]	2.69	2.82	2.66	2.21	2.34	2.71
AT1G47670	AATL1	Transmembrane amino acid transporter family protein [Source:TAIR;Acc:AT1G47670]	2.62	2.71	2.64	3	3.1	3.12
AT5G55520	-	CONTAINS InterPro DOMAIN/s: Kinesin-related protein (InterPro:IPR010544); BEST Arabidopsis thaliana protein match is: unknown protein (TAIR:AT4G26660.1); Has 32425 Blast hits to 20462 proteins in 1550 species: Archae - 335; Bacteria - 3392; Metazoa /.../6; Fungi - 2645; Plants - 1561; Viruses - 54; Other Eukaryotes - 7442 (source: NCBI BLink). [Source:TAIR;Acc:AT5G55520]	2.59	2.34	2.26	2.69	3.07	3.41
AT5G06150	CYC1BAT	Cyclin family protein [Source:TAIR;Acc:AT5G06150]	2.58	2.73	2.38	3.54	3.11	3.06
AT2G21050	LAX2	like AUXIN RESISTANT 2 [Source:TAIR;Acc:AT2G21050]	2.55	2.49	2.87	3.02	2.94	2.82
AT2G29890	VLN1	villin-like 1 [Source:TAIR;Acc:AT2G29890]	2.49	2.62	2.35	3.05	2.82	2.79
AT5G17160	-	unknown protein; BEST Arabidopsis thaliana protein match is: unknown protein (TAIR:AT3G03130.1); Has 14330 Blast hits to 10381 proteins in 896 species: Archae - 94; Bacteria - 2881; Metazoa - 4019; Fungi - 1576; Plants - 515; Viruses - 110; Other Eu /.../es - 5135 (source: NCBI BLink). [Source:TAIR;Acc:AT5G17160]	2.49	2.83	2.43	4.13	2.8	3.2
AT1G18370	HIK	ATP binding microtubule motor family protein [Source:TAIR;Acc:AT1G18370]	2.48	2.64	2.43	3.52	2.84	3.19
AT4G33270	CDC20.1	Transducin family protein / WD-40 repeat family protein [Source:TAIR;Acc:AT4G33270]	2.35	2.68	2.21	4.15	3.43	2.96
AT2G36350	-	Protein kinase superfamily protein [Source:TAIR;Acc:AT2G36350]	2.33	2.3	2.53	1.95	2.05	2.03
AT1G03780	TPX2	targeting protein for XKLP2 [Source:TAIR;Acc:AT1G03780]	2.31	2.43	2.51	3.98	3.01	3.34
AT5G45670	-	GDSL-like Lipase/Acylhydrolase superfamily protein [Source:TAIR;Acc:AT5G45670]	2.28	2.9	3.45	4.33	4.41	4.11
AT3G17680	-	Kinase interacting (KIP1-like) family protein [Source:TAIR;Acc:AT3G17680]	2.27	2.71	2.16	3.33	3.65	3.44
AT1G75240	AtHB33	homeobox protein 33 [Source:TAIR;Acc:AT1G75240]	2.25	2.09	2.6	3.33	3.07	3.38
AT2G35120	-	Single hybrid motif superfamily protein [Source:TAIR;Acc:AT2G35120]	2.22	2.67	2.84	2.61	2.87	2.36
AT2G25060	ENODL14	early nodulin-like protein 14 [Source:TAIR;Acc:AT2G25060]	2.21	2.82	2.4	3.57	3.16	3.23
AT5G61480	PXY	Leucine-rich repeat protein kinase family protein [Source:TAIR;Acc:AT5G61480]	2.21	1.9	2.03	2.16	2.32	1.98
AT5G60930	-	P-loop containing nucleoside triphosphate hydrolases superfamily protein [Source:TAIR;Acc:AT5G60930]	2.18	2.51	2.14	3.05	2.92	3.36
AT4G36180	-	Leucine-rich receptor-like protein kinase family protein [Source:TAIR;Acc:AT4G36180]	2.17	2.25	2.36	2.1	2.01	2.29
AT3G22790	-	Kinase interacting (KIP1-like) family protein [Source:TAIR;Acc:AT3G22790]	2.15	2.24	2.03	2.66	2.16	2.19
AT3G23670	PAKRP1L	phragmoplast-associated kinesin-related protein, putative [Source:TAIR;Acc:AT3G23670]	2.1	2.24	1.95	3.08	2.77	3.3
AT2G37640	ATEXPA3	Barwin-like endoglucanases superfamily protein [Source:TAIR;Acc:AT2G37640]	2.08	2.38	2.45	4.31	3.73	3.56
AT3G23890	TOPII	topoisomerase II [Source:TAIR;Acc:AT3G23890]	2.08	2.17	2.1	3.32	2.29	2.7
AT4G31840	ENODL15	early nodulin-like protein 15 [Source:TAIR;Acc:AT4G31840]	2.05	2.71	2.19	3.17	2.89	2.91
AT5G22740	ATCSLA02	cellulose synthase-like A02 [Source:TAIR;Acc:AT5G22740]	2.03	1.96	2.14	1.95	2.09	2.18
AT5G64310	AGP1	arabinogalactan protein 1 [Source:TAIR;Acc:AT5G64310]	2.03	2.14	2.08	-2.78	-2.92	-2.22
AT4G34160	CYCD3_1	CYCLIN D3;1 [Source:TAIR;Acc:AT4G34160]	2	2.18	2.08	2.92	2.41	2.32
AT2G37630	ATPHAN	myb-like HTH transcriptional regulator family protein [Source:TAIR;Acc:AT2G37630]	1.95	2.11	2.56	2.39	2.4	2.34
AT4G26760	MAP65-2	microtubule-associated protein 65-2 [Source:TAIR;Acc:AT4G26760]	1.95	2.14	2.5	2.39	2.61	2.44
AT4G38660	-	Pathogenesis-related thaumatin superfamily protein [Source:TAIR;Acc:AT4G38660]	1.85	2.24	2.53	2.72	2.88	2.75
AT5G07180	ERL2	ERECTA-like 2 [Source:TAIR;Acc:AT5G07180]	1.79	2.13	1.82	2.41	2.47	2.57
AT1G72930	TIR	toll/interleukin-1 receptor-like [Source:TAIR;Acc:AT1G72930]	-2.03	-2.2	-2.59	-1.88	-2.76	-2.41
AT2G27150	AAO3	abscisic aldehyde oxidase 3 [Source:TAIR;Acc:AT2G27150]	-2.05	-2.52	-2.52	-2.3	-3	-2.74
AT1G63860	-	Disease resistance protein (TIR-NBS-LRR class) family [Source:TAIR;Acc:AT1G63860]	-2.19	-2.42	-2.21	-2.52	-3.13	-2.02
AT4G11570	-	Haloacid dehalogenase-like hydrolase (HAD) superfamily protein [Source:TAIR;Acc:AT4G11570]	-2.28	-2.57	-2.59	-2.11	-3.25	-2.5
AT4G23190	CRK11	cysteine-rich RLK (RECEPTOR-like protein kinase) 11 [Source:TAIR;Acc:AT4G23190]	-2.47	-2.51	-2.62	-2.62	-3.74	-2.48
AT4G08850	-	Leucine-rich repeat receptor-like protein kinase family protein [Source:TAIR;Acc:AT4G08850]	-2.56	-2.71	-2.25	-2.64	-3.19	-2.61
AT4G39640	GGT1	gamma-glutamyl transpeptidase 1 [Source:TAIR;Acc:AT4G39640]	-2.57	-2.29	-2.88	-2.92	-3.6	-2.95
AT4G24120	YSL1	YELLOW STRIPE like 1 [Source:TAIR;Acc:AT4G24120]	-2.6	-2.87	-3.36	-2.73	-2.34	-2.37
AT1G28600	-	GDSL-like Lipase/Acylhydrolase superfamily protein [Source:TAIR;Acc:AT1G28600]	-2.68	-3.18	-2.32	-1.94	-2.72	-2.34
AT5G26340	MSS1	Major facilitator superfamily protein [Source:TAIR;Acc:AT5G26340]	-2.81	-3.42	-2.97	-2.94	-3.87	-2.84
AT3G10420	SPD1	P-loop containing nucleoside triphosphate hydrolases superfamily protein [Source:TAIR;Acc:AT3G10420]	-2.86	-2.73	-3.06	-2.43	-3.68	-3.41
AT1G09500	-	NAD(P)-binding Rossmann-fold superfamily protein [Source:TAIR;Acc:AT1G09500]	-2.88	-4.35	-3.81	-2.61	-3.89	-3.28
AT1G62300	WRKY6	WRKY family transcription factor [Source:TAIR;Acc:AT1G62300]	-2.89	-3.05	-2.74	-3.43	-4.41	-3.89
AT1G50040	-	Protein of unknown function (DUF1005) [Source:TAIR;Acc:AT1G50040]	-2.97	-2.93	-2.66	-2.74	-2.15	-1.81
AT3G62820	-	Plant invertase/pectin methylesterase inhibitor superfamily protein [Source:TAIR;Acc:AT3G62820]	-2.98	-3.04	-3.62	-2.31	-2.75	-2.94
AT1G69900	-	Actin cross-linking protein [Source:TAIR;Acc:AT1G69900]	-3.03	-3	-3.28	-1.96	-3.19	-2.17
AT1G55450	-	S-adenosyl-L-methionine-dependent methyltransferases superfamily protein [Source:TAIR;Acc:AT1G55450]	-3.11	-2.52	-2.09	-2.88	-3.7	-2.48
AT4G23270	CRK19	cysteine-rich RLK (RECEPTOR-like protein kinase) 19 [Source:TAIR;Acc:AT4G23270]	-3.18	-2.51	-2.01	-2.67	-3.56	-3
AT5G44130	FLA13	FASCICLIN-like arabinogalactan protein 13 precursor [Source:TAIR;Acc:AT5G44130]	-3.18	-2.47	-2.66	-3.6	-3.69	-2.27
AT5G54710	-	Ankyrin repeat family protein [Source:TAIR;Acc:AT5G54710]	-3.18	-2.09	-2.15	-2.69	-2.79	-2.29
AT1G64900	CYP89A2	cytochrome P450, family 89, subfamily A, polypeptide 2 [Source:TAIR;Acc:AT1G64900]	-3.2	-3.08	-3.47	-2.11	-2.88	-2.24
AT5G47560	ATTDT	tonoplast dicarboxylate transporter [Source:TAIR;Acc:AT5G47560]	-3.21	-2.43	-2.26	-2.1	-3.41	-2.98
AT5G19240	-	Glycoprotein membrane precursor GPI-anchored [Source:TAIR;Acc:AT5G19240]	-3.32	-3.12	-2.74	-2.34	-3.79	-3.46
AT1G07180	ATNDI1	alternative NAD(P)H dehydrogenase 1 [Source:TAIR;Acc:AT1G07180]	-3.33	-3.18	-3.41	-2.32	-3.19	-2.54
AT5G40780	LHT1	lysine histidine transporter 1 [Source:TAIR;Acc:AT5G40780]	-3.36	-3.63	-2.99	-4.15	-4.8	-4.9
AT3G05730	-	Encodes a defensin-like (DEFL) family protein. [Source:TAIR;Acc:AT3G05730]	-3.43	-3.33	-3.5	-2.31	-2.88	-3.84
AT5G41750	-	Disease resistance protein (TIR-NBS-LRR class) family [Source:TAIR;Acc:AT5G41750]	-3.52	-3.58	-2.74	-3.04	-4.53	-2.94
AT3G01290	HIR3	SPFH/Band 7/PHB domain-containing membrane-associated protein family [Source:TAIR;Acc:AT3G01290]	-3.62	-2.8	-2.78	-4.19	-4.11	-3.2
AT3G26210	CYP71B23	cytochrome P450, family 71, subfamily B, polypeptide 23 [Source:TAIR;Acc:AT3G26210]	-3.65	-3.39	-3.06	-3.05	-3.36	-3.01
AT4G16990	RLM3	disease resistance protein (TIR-NBS class), putative [Source:TAIR;Acc:AT4G16990]	-3.7	-3.34	-3.66	-1.84	-3.4	-2.5
AT5G22300	NIT4	nitrilase 4 [Source:TAIR;Acc:AT5G22300]	-3.93	-4.25	-3.42	-2.66	-4.55	-4.12
AT4G38420	sks9	SKU5 similar 9 [Source:TAIR;Acc:AT4G38420]	-3.98	-3.65	-4.44	-3.72	-5.25	-4.17
AT1G63750	-	Disease resistance protein (TIR-NBS-LRR class) family [Source:TAIR;Acc:AT1G63750]	-4.02	-3.7	-3.85	-3.12	-3.6	-2.4
AT4G34135	UGT73B2	UDP-glucosyltransferase 73B2 [Source:TAIR;Acc:AT4G34135]	-4.03	-3.35	-2.9	-2.6	-2.37	-2.08
AT3G52400	SYP122	syntaxin of plants 122 [Source:TAIR;Acc:AT3G52400]	-4.33	-3.72	-3.24	-3.61	-3.82	-3.39
AT1G65845	-	unknown protein; FUNCTIONS IN: molecular_function unknown; INVOLVED IN: biological_process unknown; LOCATED IN: endomembrane system; Has 9 Blast hits to 9 proteins in 2 species: Archae - 0; Bacteria - 0; Metazoa - 0; Fungi - 0; Plants - 9; Viruses - /.../her Eukaryotes - 0 (source: NCBI BLink). [Source:TAIR;Acc:AT1G65845]	-4.53	-4.12	-4.63	-2.99	-4.04	-3.89
AT3G25760	AOC1	allene oxide cyclase 1 [Source:TAIR;Acc:AT3G25760]	-4.82	-5.22	-4.8	-4.35	-4.01	-3.22
AT3G22060	CRRSP38	Receptor-like protein kinase-related family protein [Source:TAIR;Acc:AT3G22060]	-4.84	-4.65	-4.63	-1.88	-2.78	-2.11
AT3G48310	CYP71A22	cytochrome P450, family 71, subfamily A, polypeptide 22 [Source:TAIR;Acc:AT3G48310]	-4.88	-4.6	-4.45	-1.77	-2.48	-2.05
AT2G37540	-	NAD(P)-binding Rossmann-fold superfamily protein [Source:TAIR;Acc:AT2G37540]	-4.89	-4.46	-4.38	-4.85	-5.13	-3.69
AT4G08870	-	Arginase/deacetylase superfamily protein [Source:TAIR;Acc:AT4G08870]	-4.89	-4.5	-4.4	-2.37	-4.2	-2.12
AT5G20230	ATBCB	blue-copper-binding protein [Source:TAIR;Acc:AT5G20230]	-5.12	-4.15	-4.15	-2.61	-2.94	-1.88
AT1G51800	-	Leucine-rich repeat protein kinase family protein [Source:TAIR;Acc:AT1G51800]	-5.19	-4.48	-4.46	-3.62	-4.8	-4.1
AT2G39200	MLO12	Seven transmembrane MLO family protein [Source:TAIR;Acc:AT2G39200]	-5.63	-4.55	-4.98	-2.62	-4.05	-3.37
AT4G23260	CRK18	cysteine-rich RLK (RECEPTOR-like protein kinase) 18 [Source:TAIR;Acc:AT4G23260]	-5.83	-5.34	-5.66	-3.79	-5.13	-4.66
AT4G10120	ATSPS4F	Sucrose-phosphate synthase family protein [Source:TAIR;Acc:AT4G10120]	-6.06	-5.36	-5.6	-2.17	-2.83	-2.51
AT4G12480	pEARLI 1	Bifunctional inhibitor/lipid-transfer protein/seed storage 2S albumin superfamily protein [Source:TAIR;Acc:AT4G12480]	-6.54	-5.75	-5.08	-4.95	-5.22	-4.39
AT2G26560	PLP2	phospholipase A 2A [Source:TAIR;Acc:AT2G26560]	-6.68	-5.42	-4.38	-2.99	-5.4	-2.93
AT5G64120	PER71	Peroxidase superfamily protein [Source:TAIR;Acc:AT5G64120]	-7.66	-6.61	-6.11	-3.66	-4.58	-3.03

## Sheet: raw data_3 sets of fold changes
Control_Set 1											Control_Set 2											Control_Set 3											NaCl_Set 1											NaCl_Set 2
GeneAcc	GeneName	Desc	Leaf	shoot apex	log2fc	p-value	q-value	DEG:FC=2:PV=0.05:SELECT	DEG:UP_DOWN		GeneAcc	GeneName	Desc	Leaf	shoot apex	log2fc	p-value	q-value	DEG:FC=2:PV=0.05:SELECT	DEG:UP_DOWN		GeneAcc	GeneName	Desc	Leaf	shoot apex	log2fc	p-value	q-value	DEG:FC=2:PV=0.05:SELECT	DEG:UP_DOWN		GeneAcc	GeneName	Desc	Leaf	shoot apex	log2fc	p-value	q-value	DEG:FC=2:PV=0.05:SELECT	DEG:UP_DOWN		GeneAcc	GeneName	Desc	Leaf	shoot apex	log2fc
AT2G28790	-	Pathogenesis-related thaumatin superfamily protein [Source:TAIR;Acc:AT2G28790]	8.92	285	5	0.0001	0.0366558	yes	UP		AT2G28790	-	Pathogenesis-related thaumatin superfamily protein [Source:TAIR;Acc:AT2G28790]	4.16	209	5.65	0.0019	0.217464	yes	UP		AT2G28790	-	Pathogenesis-related thaumatin superfamily protein [Source:TAIR;Acc:AT2G28790]	6.25	253	5.34	0.00275	0.261797	yes	UP		AT2G28790	-	Pathogenesis-related thaumatin superfamily protein [Source:TAIR;Acc:AT2G28790]	3.9	115	4.88	0.0047	0.379961	yes	UP		AT2G28790	-	Pathogenesis-related thaumatin superfamily protein [Source:TAIR;Acc:AT2G28790]	7.04	172	4.61
AT1G28290	AGP31	arabinogalactan protein 31 [Source:TAIR;Acc:AT1G28290]	13.8	414	4.91	0.0009	0.123417	yes	UP		AT1G28290	AGP31	arabinogalactan protein 31 [Source:TAIR;Acc:AT1G28290]	10.4	333	5	0.0013	0.164768	yes	UP		AT1G28290	AGP31	arabinogalactan protein 31 [Source:TAIR;Acc:AT1G28290]	11	394	5.16	0.0009	0.150918	yes	UP		AT1G28290	AGP31	arabinogalactan protein 31 [Source:TAIR;Acc:AT1G28290]	3.29	153	5.54	0.01195	0.55761	yes	UP		AT1G28290	AGP31	arabinogalactan protein 31 [Source:TAIR;Acc:AT1G28290]	4.52	297	6.04
AT1G75780	TUB1	tubulin beta-1 chain [Source:TAIR;Acc:AT1G75780]	3.03	70.8	4.55	0.00675	0.469568	yes	UP		AT1G75780	TUB1	tubulin beta-1 chain [Source:TAIR;Acc:AT1G75780]	1.6	55.9	5.12	0.0026	0.272783	yes	UP		AT1G75780	TUB1	tubulin beta-1 chain [Source:TAIR;Acc:AT1G75780]	3.44	62.1	4.17	0.00025	0.0832991	yes	UP		AT1G75780	TUB1	tubulin beta-1 chain [Source:TAIR;Acc:AT1G75780]	1.06	10.8	3.35	0.0194	0.662824	yes	UP		AT1G75780	TUB1	tubulin beta-1 chain [Source:TAIR;Acc:AT1G75780]	1.57	21.8	3.8
AT1G78490	CYP708A3	cytochrome P450, family 708, subfamily A, polypeptide 3 [Source:TAIR;Acc:AT1G78490]	3.74	85.4	4.51	0.0004	0.0837846	yes	UP		AT1G78490	CYP708A3	cytochrome P450, family 708, subfamily A, polypeptide 3 [Source:TAIR;Acc:AT1G78490]	1.05	53.5	5.67	0.00285	0.290931	yes	UP		AT1G78490	CYP708A3	cytochrome P450, family 708, subfamily A, polypeptide 3 [Source:TAIR;Acc:AT1G78490]	3.15	75.1	4.58	0.00035	0.0989492	yes	UP		AT1G78490	CYP708A3	cytochrome P450, family 708, subfamily A, polypeptide 3 [Source:TAIR;Acc:AT1G78490]	2.16	53	4.62	0.0058	0.411842	yes	UP		AT1G78490	CYP708A3	cytochrome P450, family 708, subfamily A, polypeptide 3 [Source:TAIR;Acc:AT1G78490]	3.63	82.4	4.5
AT5G23940	EMB3009	HXXXD-type acyl-transferase family protein [Source:TAIR;Acc:AT5G23940]	2.98	67.1	4.49	0.00025	0.0722008	yes	UP		AT5G23940	EMB3009	HXXXD-type acyl-transferase family protein [Source:TAIR;Acc:AT5G23940]	1.09	54.7	5.65	0.00235	0.253599	yes	UP		AT5G23940	EMB3009	HXXXD-type acyl-transferase family protein [Source:TAIR;Acc:AT5G23940]	2.45	57.5	4.55	0.00555	0.424416	yes	UP		AT5G23940	EMB3009	HXXXD-type acyl-transferase family protein [Source:TAIR;Acc:AT5G23940]	3.25	56.7	4.12	0.00035	0.155893	yes	UP		AT5G23940	EMB3009	HXXXD-type acyl-transferase family protein [Source:TAIR;Acc:AT5G23940]	7.38	62.2	3.07
AT3G08770	LTP6	lipid transfer protein 6 [Source:TAIR;Acc:AT3G08770]	36	782	4.44	0.00045	0.0866409	yes	UP		AT3G08770	LTP6	lipid transfer protein 6 [Source:TAIR;Acc:AT3G08770]	10.5	542	5.69	0.0006	0.119274	yes	UP		AT3G08770	LTP6	lipid transfer protein 6 [Source:TAIR;Acc:AT3G08770]	12.8	682	5.74	0.00105	0.150918	yes	UP		AT3G08770	LTP6	lipid transfer protein 6 [Source:TAIR;Acc:AT3G08770]	9.03	343	5.25	0.00095	0.187814	yes	UP		AT3G08770	LTP6	lipid transfer protein 6 [Source:TAIR;Acc:AT3G08770]	21.9	565	4.69
AT1G28710	-	Nucleotide-diphospho-sugar transferase family protein [Source:TAIR;Acc:AT1G28710]	3.1	54.8	4.14	0.02105	0.761786	yes	UP		AT1G28710	-	Nucleotide-diphospho-sugar transferase family protein [Source:TAIR;Acc:AT1G28710]	2.74	42.7	3.96	0.0064	0.5036	yes	UP		AT1G28710	-	Nucleotide-diphospho-sugar transferase family protein [Source:TAIR;Acc:AT1G28710]	3.58	51.4	3.84	0.0084	0.542338	yes	UP		AT1G28710	-	Nucleotide-diphospho-sugar transferase family protein [Source:TAIR;Acc:AT1G28710]	0.849	22.9	4.75	0.0265	0.713017	yes	UP		AT1G28710	-	Nucleotide-diphospho-sugar transferase family protein [Source:TAIR;Acc:AT1G28710]	1.08	35.4	5.03
AT3G23430	PHO1	phosphate 1 [Source:TAIR;Acc:AT3G23430]	2.89	46.2	4	0.00125	0.149851	yes	UP		AT3G23430	PHO1	phosphate 1 [Source:TAIR;Acc:AT3G23430]	1	24.7	4.62	0.00365	0.3499	yes	UP		AT3G23430	PHO1	phosphate 1 [Source:TAIR;Acc:AT3G23430]	1.08	28.1	4.7	0.0052	0.40597	yes	UP		AT3G23430	PHO1	phosphate 1 [Source:TAIR;Acc:AT3G23430]	4.64	31.5	2.77	0.0047	0.379961	yes	UP		AT3G23430	PHO1	phosphate 1 [Source:TAIR;Acc:AT3G23430]	5.03	40.7	3.01
AT4G37750	ANT	Integrase-type DNA-binding superfamily protein [Source:TAIR;Acc:AT4G37750]	3.93	60.7	3.95	0.00285	0.264994	yes	UP		AT4G37750	ANT	Integrase-type DNA-binding superfamily protein [Source:TAIR;Acc:AT4G37750]	2.33	52.3	4.49	0.0003	0.0858409	yes	UP		AT4G37750	ANT	Integrase-type DNA-binding superfamily protein [Source:TAIR;Acc:AT4G37750]	2.41	49.7	4.37	0.00035	0.0989492	yes	UP		AT4G37750	ANT	Integrase-type DNA-binding superfamily protein [Source:TAIR;Acc:AT4G37750]	1.48	26.6	4.16	0.00825	0.48995	yes	UP		AT4G37750	ANT	Integrase-type DNA-binding superfamily protein [Source:TAIR;Acc:AT4G37750]	1.42	52.9	5.22
AT4G27260	GH3.5	Auxin-responsive GH3 family protein [Source:TAIR;Acc:AT4G27260]	2.41	36.8	3.93	0.00095	0.126629	yes	UP		AT4G27260	GH3.5	Auxin-responsive GH3 family protein [Source:TAIR;Acc:AT4G27260]	2.17	25.5	3.56	0.02095	0.791229	yes	UP		AT4G27260	GH3.5	Auxin-responsive GH3 family protein [Source:TAIR;Acc:AT4G27260]	2.32	35.4	3.93	0.0005	0.113774	yes	UP		AT4G27260	GH3.5	Auxin-responsive GH3 family protein [Source:TAIR;Acc:AT4G27260]	10.2	69.9	2.78	0.0041	0.370285	yes	UP		AT4G27260	GH3.5	Auxin-responsive GH3 family protein [Source:TAIR;Acc:AT4G27260]	14.1	75.6	2.43
AT1G31770	ABCG14	ATP-binding cassette 14 [Source:TAIR;Acc:AT1G31770]	4.19	62.6	3.9	0.0009	0.123417	yes	UP		AT1G31770	ABCG14	ATP-binding cassette 14 [Source:TAIR;Acc:AT1G31770]	2.11	42.8	4.34	0.00065	0.121537	yes	UP		AT1G31770	ABCG14	ATP-binding cassette 14 [Source:TAIR;Acc:AT1G31770]	4.12	66.7	4.02	0.0005	0.113774	yes	UP		AT1G31770	ABCG14	ATP-binding cassette 14 [Source:TAIR;Acc:AT1G31770]	1.12	24.4	4.44	0.00465	0.379961	yes	UP		AT1G31770	ABCG14	ATP-binding cassette 14 [Source:TAIR;Acc:AT1G31770]	3.17	57.9	4.19
AT4G02290	AtGH9B13	glycosyl hydrolase 9B13 [Source:TAIR;Acc:AT4G02290]	2.74	32.5	3.57	0.0155	0.701771	yes	UP		AT4G02290	AtGH9B13	glycosyl hydrolase 9B13 [Source:TAIR;Acc:AT4G02290]	1.4	19.6	3.81	0.0109	0.638243	yes	UP		AT4G02290	AtGH9B13	glycosyl hydrolase 9B13 [Source:TAIR;Acc:AT4G02290]	1.99	23.3	3.55	0.01715	0.733184	yes	UP		AT4G02290	AtGH9B13	glycosyl hydrolase 9B13 [Source:TAIR;Acc:AT4G02290]	1.42	13.2	3.22	0.02015	0.669322	yes	UP		AT4G02290	AtGH9B13	glycosyl hydrolase 9B13 [Source:TAIR;Acc:AT4G02290]	2.92	18.8	2.69
AT1G63650	EGL3	basic helix-loop-helix (bHLH) DNA-binding superfamily protein [Source:TAIR;Acc:AT1G63650]	2.13	20.1	3.24	0.0083	0.514831	yes	UP		AT1G63650	EGL3	basic helix-loop-helix (bHLH) DNA-binding superfamily protein [Source:TAIR;Acc:AT1G63650]	0.801	15.2	4.24	0.00485	0.428001	yes	UP		AT1G63650	EGL3	basic helix-loop-helix (bHLH) DNA-binding superfamily protein [Source:TAIR;Acc:AT1G63650]	1.35	16	3.56	0.01325	0.660737	yes	UP		AT1G63650	EGL3	basic helix-loop-helix (bHLH) DNA-binding superfamily protein [Source:TAIR;Acc:AT1G63650]	0.706	14.4	4.35	0.0052	0.396535	yes	UP		AT1G63650	EGL3	basic helix-loop-helix (bHLH) DNA-binding superfamily protein [Source:TAIR;Acc:AT1G63650]	1.04	16.6	4
AT3G16410	NSP4	nitrile specifier protein 4 [Source:TAIR;Acc:AT3G16410]	3.41	29.8	3.13	0.0078	0.498912	yes	UP		AT3G16410	NSP4	nitrile specifier protein 4 [Source:TAIR;Acc:AT3G16410]	3.23	31.9	3.3	0.00475	0.423131	yes	UP		AT3G16410	NSP4	nitrile specifier protein 4 [Source:TAIR;Acc:AT3G16410]	6.06	35.2	2.54	0.012	0.645268	yes	UP		AT3G16410	NSP4	nitrile specifier protein 4 [Source:TAIR;Acc:AT3G16410]	2.13	55.9	4.71	0.00605	0.42195	yes	UP		AT3G16410	NSP4	nitrile specifier protein 4 [Source:TAIR;Acc:AT3G16410]	3.27	65.5	4.33
AT2G23170	GH3.3	Auxin-responsive GH3 family protein [Source:TAIR;Acc:AT2G23170]	3.43	29.3	3.1	0.00955	0.558382	yes	UP		AT2G23170	GH3.3	Auxin-responsive GH3 family protein [Source:TAIR;Acc:AT2G23170]	3.5	19.5	2.48	0.02625	0.798279	yes	UP		AT2G23170	GH3.3	Auxin-responsive GH3 family protein [Source:TAIR;Acc:AT2G23170]	5.07	61.6	3.6	0.0012	0.157682	yes	UP		AT2G23170	GH3.3	Auxin-responsive GH3 family protein [Source:TAIR;Acc:AT2G23170]	457	103	-2.14	0.03355	0.76727	yes	DOWN		AT2G23170	GH3.3	Auxin-responsive GH3 family protein [Source:TAIR;Acc:AT2G23170]	629	46.1	-3.77
AT5G07030	-	Eukaryotic aspartyl protease family protein [Source:TAIR;Acc:AT5G07030]	19.4	164	3.08	0.0114	0.6121	yes	UP		AT5G07030	-	Eukaryotic aspartyl protease family protein [Source:TAIR;Acc:AT5G07030]	11.5	100	3.13	0.0045	0.406615	yes	UP		AT5G07030	-	Eukaryotic aspartyl protease family protein [Source:TAIR;Acc:AT5G07030]	11.4	132	3.53	0.0019	0.206117	yes	UP		AT5G07030	-	Eukaryotic aspartyl protease family protein [Source:TAIR;Acc:AT5G07030]	6.69	75.6	3.5	0.0008	0.178164	yes	UP		AT5G07030	-	Eukaryotic aspartyl protease family protein [Source:TAIR;Acc:AT5G07030]	11.3	121	3.42
AT3G12145	FLR1	Leucine-rich repeat (LRR) family protein [Source:TAIR;Acc:AT3G12145]	8.03	65.4	3.03	0.01145	0.613057	yes	UP		AT3G12145	FLR1	Leucine-rich repeat (LRR) family protein [Source:TAIR;Acc:AT3G12145]	6.06	47.3	2.96	0.01005	0.616215	yes	UP		AT3G12145	FLR1	Leucine-rich repeat (LRR) family protein [Source:TAIR;Acc:AT3G12145]	9.33	108	3.53	0.00205	0.213692	yes	UP		AT3G12145	FLR1	Leucine-rich repeat (LRR) family protein [Source:TAIR;Acc:AT3G12145]	14.8	55.7	1.91	0.0452	0.825942	yes	UP		AT3G12145	FLR1	Leucine-rich repeat (LRR) family protein [Source:TAIR;Acc:AT3G12145]	9.82	106	3.44
AT2G43800	FH2	Actin-binding FH2 (formin homology 2) family protein [Source:TAIR;Acc:AT2G43800]	4.36	35.3	3.02	0.00455	0.372221	yes	UP		AT2G43800	FH2	Actin-binding FH2 (formin homology 2) family protein [Source:TAIR;Acc:AT2G43800]	2.86	25	3.13	0.00715	0.527452	yes	UP		AT2G43800	FH2	Actin-binding FH2 (formin homology 2) family protein [Source:TAIR;Acc:AT2G43800]	2.99	33.3	3.48	0.0054	0.419828	yes	UP		AT2G43800	FH2	Actin-binding FH2 (formin homology 2) family protein [Source:TAIR;Acc:AT2G43800]	1.48	19.8	3.74	0.0131	0.583486	yes	UP		AT2G43800	FH2	Actin-binding FH2 (formin homology 2) family protein [Source:TAIR;Acc:AT2G43800]	2.43	26.3	3.43
AT1G70830	MLP28	MLP-like protein 28 [Source:TAIR;Acc:AT1G70830]	20.1	162	3.01	0.0019	0.195762	yes	UP		AT1G70830	MLP28	MLP-like protein 28 [Source:TAIR;Acc:AT1G70830]	12.4	104	3.08	0.00255	0.269032	yes	UP		AT1G70830	MLP28	MLP-like protein 28 [Source:TAIR;Acc:AT1G70830]	15.7	119	2.91	0.0029	0.271915	yes	UP		AT1G70830	MLP28	MLP-like protein 28 [Source:TAIR;Acc:AT1G70830]	8.29	172	4.37	5e-05	0.0376885	yes	UP		AT1G70830	MLP28	MLP-like protein 28 [Source:TAIR;Acc:AT1G70830]	13.6	221	4.03
AT3G63300	FKD1	FORKED 1 [Source:TAIR;Acc:AT3G63300]	3.73	27.7	2.89	0.01295	0.653016	yes	UP		AT3G63300	FKD1	FORKED 1 [Source:TAIR;Acc:AT3G63300]	2.34	17.5	2.91	0.0075	0.539571	yes	UP		AT3G63300	FKD1	FORKED 1 [Source:TAIR;Acc:AT3G63300]	3.91	22	2.49	0.0263	0.823941	yes	UP		AT3G63300	FKD1	FORKED 1 [Source:TAIR;Acc:AT3G63300]	1.88	14.5	2.95	0.02935	0.738384	yes	UP		AT3G63300	FKD1	FORKED 1 [Source:TAIR;Acc:AT3G63300]	2.31	21.6	3.22
AT5G48480	-	Lactoylglutathione lyase / glyoxalase I family protein [Source:TAIR;Acc:AT5G48480]	31.3	229	2.87	0.0056	0.433909	yes	UP		AT5G48480	-	Lactoylglutathione lyase / glyoxalase I family protein [Source:TAIR;Acc:AT5G48480]	30.1	210	2.8	0.00905	0.583308	yes	UP		AT5G48480	-	Lactoylglutathione lyase / glyoxalase I family protein [Source:TAIR;Acc:AT5G48480]	37.7	258	2.77	0.00615	0.460855	yes	UP		AT5G48480	-	Lactoylglutathione lyase / glyoxalase I family protein [Source:TAIR;Acc:AT5G48480]	27.7	127	2.19	0.024	0.704742	yes	UP		AT5G48480	-	Lactoylglutathione lyase / glyoxalase I family protein [Source:TAIR;Acc:AT5G48480]	27.6	198	2.84
AT3G16400	ATMLP-470	nitrile specifier protein 1 [Source:TAIR;Acc:AT3G16400]	10.3	72.1	2.8	0.0041	0.348884	yes	UP		AT3G16400	ATMLP-470	nitrile specifier protein 1 [Source:TAIR;Acc:AT3G16400]	9.76	76.7	2.97	0.0031	0.309754	yes	UP		AT3G16400	ATMLP-470	nitrile specifier protein 1 [Source:TAIR;Acc:AT3G16400]	15.3	102	2.74	0.00595	0.447666	yes	UP		AT3G16400	ATMLP-470	nitrile specifier protein 1 [Source:TAIR;Acc:AT3G16400]	4.47	140	4.97	0.0004	0.170417	yes	UP		AT3G16400	ATMLP-470	nitrile specifier protein 1 [Source:TAIR;Acc:AT3G16400]	10.1	150	3.89
AT2G01940	SGR5	C2H2-like zinc finger protein [Source:TAIR;Acc:AT2G01940]	1.84	12.7	2.78	0.0289	0.768546	yes	UP		AT2G01940	SGR5	C2H2-like zinc finger protein [Source:TAIR;Acc:AT2G01940]	1.36	13	3.25	0.0146	0.728634	yes	UP		AT2G01940	SGR5	C2H2-like zinc finger protein [Source:TAIR;Acc:AT2G01940]	2.32	16.4	2.83	0.02775	0.823941	yes	UP		AT2G01940	SGR5	C2H2-like zinc finger protein [Source:TAIR;Acc:AT2G01940]	1.02	9.57	3.24	0.01325	0.584425	yes	UP		AT2G01940	SGR5	C2H2-like zinc finger protein [Source:TAIR;Acc:AT2G01940]	1.72	17.4	3.34
AT3G44970	-	Cytochrome P450 superfamily protein [Source:TAIR;Acc:AT3G44970]	6.91	47.3	2.77	0.0061	0.450667	yes	UP		AT3G44970	-	Cytochrome P450 superfamily protein [Source:TAIR;Acc:AT3G44970]	7.23	46.5	2.68	0.0217	0.795438	yes	UP		AT3G44970	-	Cytochrome P450 superfamily protein [Source:TAIR;Acc:AT3G44970]	4.39	27.6	2.65	0.0159	0.706376	yes	UP		AT3G44970	-	Cytochrome P450 superfamily protein [Source:TAIR;Acc:AT3G44970]	1.6	22.7	3.83	0.01205	0.559611	yes	UP		AT3G44970	-	Cytochrome P450 superfamily protein [Source:TAIR;Acc:AT3G44970]	2.66	19.2	2.85
AT1G69780	ATHB13	Homeobox-leucine zipper protein family [Source:TAIR;Acc:AT1G69780]	5.71	38.3	2.74	0.01465	0.684063	yes	UP		AT1G69780	ATHB13	Homeobox-leucine zipper protein family [Source:TAIR;Acc:AT1G69780]	6.45	35.6	2.47	0.0294	0.816682	yes	UP		AT1G69780	ATHB13	Homeobox-leucine zipper protein family [Source:TAIR;Acc:AT1G69780]	5.72	37.6	2.72	0.0159	0.706376	yes	UP		AT1G69780	ATHB13	Homeobox-leucine zipper protein family [Source:TAIR;Acc:AT1G69780]	5.3	23.4	2.14	0.0436	0.816121	yes	UP		AT1G69780	ATHB13	Homeobox-leucine zipper protein family [Source:TAIR;Acc:AT1G69780]	8.11	42	2.37
AT5G52860	ABCG8	ABC-2 type transporter family protein [Source:TAIR;Acc:AT5G52860]	3.29	21.6	2.71	0.04725	0.858563	yes	UP		AT5G52860	ABCG8	ABC-2 type transporter family protein [Source:TAIR;Acc:AT5G52860]	1.69	21.9	3.69	0.0112	0.644854	yes	UP		AT5G52860	ABCG8	ABC-2 type transporter family protein [Source:TAIR;Acc:AT5G52860]	3.2	26.6	3.05	0.0318	0.833265	yes	UP		AT5G52860	ABCG8	ABC-2 type transporter family protein [Source:TAIR;Acc:AT5G52860]	1.56	11.7	2.91	0.0301	0.74108	yes	UP		AT5G52860	ABCG8	ABC-2 type transporter family protein [Source:TAIR;Acc:AT5G52860]	2.23	13.5	2.6
AT5G48360	FH9	Actin-binding FH2 (formin homology 2) family protein [Source:TAIR;Acc:AT5G48360]	9.26	60.3	2.7	0.00845	0.516235	yes	UP		AT5G48360	FH9	Actin-binding FH2 (formin homology 2) family protein [Source:TAIR;Acc:AT5G48360]	6.72	55.4	3.04	0.0054	0.459365	yes	UP		AT5G48360	FH9	Actin-binding FH2 (formin homology 2) family protein [Source:TAIR;Acc:AT5G48360]	7.86	65.3	3.06	0.00515	0.40597	yes	UP		AT5G48360	FH9	Actin-binding FH2 (formin homology 2) family protein [Source:TAIR;Acc:AT5G48360]	2.17	30.1	3.8	0.015	0.603634	yes	UP		AT5G48360	FH9	Actin-binding FH2 (formin homology 2) family protein [Source:TAIR;Acc:AT5G48360]	4.45	39.1	3.13
AT4G22130	SRF8	STRUBBELIG-receptor family 8 [Source:TAIR;Acc:AT4G22130]	4.01	25.8	2.69	0.0084	0.514831	yes	UP		AT4G22130	SRF8	STRUBBELIG-receptor family 8 [Source:TAIR;Acc:AT4G22130]	2.81	19.8	2.82	0.0231	0.798279	yes	UP		AT4G22130	SRF8	STRUBBELIG-receptor family 8 [Source:TAIR;Acc:AT4G22130]	4.13	26.1	2.66	0.0094	0.583866	yes	UP		AT4G22130	SRF8	STRUBBELIG-receptor family 8 [Source:TAIR;Acc:AT4G22130]	5.59	25.9	2.21	0.02765	0.723819	yes	UP		AT4G22130	SRF8	STRUBBELIG-receptor family 8 [Source:TAIR;Acc:AT4G22130]	6.44	32.6	2.34
AT1G47670	AATL1	Transmembrane amino acid transporter family protein [Source:TAIR;Acc:AT1G47670]	7.84	48.3	2.62	0.00885	0.533829	yes	UP		AT1G47670	AATL1	Transmembrane amino acid transporter family protein [Source:TAIR;Acc:AT1G47670]	5.36	35.1	2.71	0.01665	0.764501	yes	UP		AT1G47670	AATL1	Transmembrane amino acid transporter family protein [Source:TAIR;Acc:AT1G47670]	7.25	45.2	2.64	0.02715	0.823941	yes	UP		AT1G47670	AATL1	Transmembrane amino acid transporter family protein [Source:TAIR;Acc:AT1G47670]	2.55	20.4	3	0.03235	0.759803	yes	UP		AT1G47670	AATL1	Transmembrane amino acid transporter family protein [Source:TAIR;Acc:AT1G47670]	3.39	29	3.1
AT5G55520	-	CONTAINS InterPro DOMAIN/s: Kinesin-related protein (InterPro:IPR010544); BEST Arabidopsis thaliana protein match is: unknown protein (TAIR:AT4G26660.1); Has 32425 Blast hits to 20462 proteins in 1550 species: Archae - 335; Bacteria - 3392; Metazoa /.../6; Fungi - 2645; Plants - 1561; Viruses - 54; Other Eukaryotes - 7442 (source: NCBI BLink). [Source:TAIR;Acc:AT5G55520]	3.73	22.4	2.59	0.01125	0.609194	yes	UP		AT5G55520	-	CONTAINS InterPro DOMAIN/s: Kinesin-related protein (InterPro:IPR010544); BEST Arabidopsis thaliana protein match is: unknown protein (TAIR:AT4G26660.1); Has 32425 Blast hits to 20462 proteins in 1550 species: Archae - 335; Bacteria - 3392; Metazoa /.../6; Fungi - 2645; Plants - 1561; Viruses - 54; Other Eukaryotes - 7442 (source: NCBI BLink). [Source:TAIR;Acc:AT5G55520]	3.96	20.1	2.34	0.02735	0.810839	yes	UP		AT5G55520	-	CONTAINS InterPro DOMAIN/s: Kinesin-related protein (InterPro:IPR010544); BEST Arabidopsis thaliana protein match is: unknown protein (TAIR:AT4G26660.1); Has 32425 Blast hits to 20462 proteins in 1550 species: Archae - 335; Bacteria - 3392; Metazoa /.../6; Fungi - 2645; Plants - 1561; Viruses - 54; Other Eukaryotes - 7442 (source: NCBI BLink). [Source:TAIR;Acc:AT5G55520]	5.02	24	2.26	0.02585	0.823941	yes	UP		AT5G55520	-	CONTAINS InterPro DOMAIN/s: Kinesin-related protein (InterPro:IPR010544); BEST Arabidopsis thaliana protein match is: unknown protein (TAIR:AT4G26660.1); Has 32425 Blast hits to 20462 proteins in 1550 species: Archae - 335; Bacteria - 3392; Metazoa /.../6; Fungi - 2645; Plants - 1561; Viruses - 54; Other Eukaryotes - 7442 (source: NCBI BLink). [Source:TAIR;Acc:AT5G55520]	0.799	5.16	2.69	0.0417	0.812323	yes	UP		AT5G55520	-	CONTAINS InterPro DOMAIN/s: Kinesin-related protein (InterPro:IPR010544); BEST Arabidopsis thaliana protein match is: unknown protein (TAIR:AT4G26660.1); Has 32425 Blast hits to 20462 proteins in 1550 species: Archae - 335; Bacteria - 3392; Metazoa /.../6; Fungi - 2645; Plants - 1561; Viruses - 54; Other Eukaryotes - 7442 (source: NCBI BLink). [Source:TAIR;Acc:AT5G55520]	0.752	6.31	3.07
AT5G06150	CYC1BAT	Cyclin family protein [Source:TAIR;Acc:AT5G06150]	10.1	60.6	2.58	0.0058	0.436972	yes	UP		AT5G06150	CYC1BAT	Cyclin family protein [Source:TAIR;Acc:AT5G06150]	8.8	58.2	2.73	0.007	0.524583	yes	UP		AT5G06150	CYC1BAT	Cyclin family protein [Source:TAIR;Acc:AT5G06150]	12.4	64.8	2.38	0.00755	0.503127	yes	UP		AT5G06150	CYC1BAT	Cyclin family protein [Source:TAIR;Acc:AT5G06150]	0.988	11.5	3.54	0.015	0.603634	yes	UP		AT5G06150	CYC1BAT	Cyclin family protein [Source:TAIR;Acc:AT5G06150]	1.58	13.7	3.11
AT2G21050	LAX2	like AUXIN RESISTANT 2 [Source:TAIR;Acc:AT2G21050]	8.16	47.8	2.55	0.0119	0.628327	yes	UP		AT2G21050	LAX2	like AUXIN RESISTANT 2 [Source:TAIR;Acc:AT2G21050]	6.47	36.4	2.49	0.0306	0.816682	yes	UP		AT2G21050	LAX2	like AUXIN RESISTANT 2 [Source:TAIR;Acc:AT2G21050]	5.17	37.9	2.87	0.0136	0.664299	yes	UP		AT2G21050	LAX2	like AUXIN RESISTANT 2 [Source:TAIR;Acc:AT2G21050]	2.8	22.8	3.02	0.0341	0.76727	yes	UP		AT2G21050	LAX2	like AUXIN RESISTANT 2 [Source:TAIR;Acc:AT2G21050]	4.05	31.2	2.94
AT2G29890	VLN1	villin-like 1 [Source:TAIR;Acc:AT2G29890]	3.79	21.2	2.49	0.0203	0.761786	yes	UP		AT2G29890	VLN1	villin-like 1 [Source:TAIR;Acc:AT2G29890]	2.93	18	2.62	0.0068	0.523319	yes	UP		AT2G29890	VLN1	villin-like 1 [Source:TAIR;Acc:AT2G29890]	4.27	21.8	2.35	0.01535	0.698575	yes	UP		AT2G29890	VLN1	villin-like 1 [Source:TAIR;Acc:AT2G29890]	0.686	5.66	3.05	0.0224	0.700597	yes	UP		AT2G29890	VLN1	villin-like 1 [Source:TAIR;Acc:AT2G29890]	0.933	6.61	2.82
AT5G17160	-	unknown protein; BEST Arabidopsis thaliana protein match is: unknown protein (TAIR:AT3G03130.1); Has 14330 Blast hits to 10381 proteins in 896 species: Archae - 94; Bacteria - 2881; Metazoa - 4019; Fungi - 1576; Plants - 515; Viruses - 110; Other Eu /.../es - 5135 (source: NCBI BLink). [Source:TAIR;Acc:AT5G17160]	9.31	52.3	2.49	0.0141	0.673584	yes	UP		AT5G17160	-	unknown protein; BEST Arabidopsis thaliana protein match is: unknown protein (TAIR:AT3G03130.1); Has 14330 Blast hits to 10381 proteins in 896 species: Archae - 94; Bacteria - 2881; Metazoa - 4019; Fungi - 1576; Plants - 515; Viruses - 110; Other Eu /.../es - 5135 (source: NCBI BLink). [Source:TAIR;Acc:AT5G17160]	6.26	44.7	2.83	0.0096	0.600318	yes	UP		AT5G17160	-	unknown protein; BEST Arabidopsis thaliana protein match is: unknown protein (TAIR:AT3G03130.1); Has 14330 Blast hits to 10381 proteins in 896 species: Archae - 94; Bacteria - 2881; Metazoa - 4019; Fungi - 1576; Plants - 515; Viruses - 110; Other Eu /.../es - 5135 (source: NCBI BLink). [Source:TAIR;Acc:AT5G17160]	8.5	45.7	2.43	0.00875	0.559131	yes	UP		AT5G17160	-	unknown protein; BEST Arabidopsis thaliana protein match is: unknown protein (TAIR:AT3G03130.1); Has 14330 Blast hits to 10381 proteins in 896 species: Archae - 94; Bacteria - 2881; Metazoa - 4019; Fungi - 1576; Plants - 515; Viruses - 110; Other Eu /.../es - 5135 (source: NCBI BLink). [Source:TAIR;Acc:AT5G17160]	0.857	15	4.13	0.0063	0.4302	yes	UP		AT5G17160	-	unknown protein; BEST Arabidopsis thaliana protein match is: unknown protein (TAIR:AT3G03130.1); Has 14330 Blast hits to 10381 proteins in 896 species: Archae - 94; Bacteria - 2881; Metazoa - 4019; Fungi - 1576; Plants - 515; Viruses - 110; Other Eu /.../es - 5135 (source: NCBI BLink). [Source:TAIR;Acc:AT5G17160]	2.45	17.1	2.8
AT1G18370	HIK	ATP binding microtubule motor family protein [Source:TAIR;Acc:AT1G18370]	5.71	31.9	2.48	0.00795	0.503438	yes	UP		AT1G18370	HIK	ATP binding microtubule motor family protein [Source:TAIR;Acc:AT1G18370]	4.68	29.1	2.64	0.016	0.751642	yes	UP		AT1G18370	HIK	ATP binding microtubule motor family protein [Source:TAIR;Acc:AT1G18370]	6.23	33.6	2.43	0.0167	0.719643	yes	UP		AT1G18370	HIK	ATP binding microtubule motor family protein [Source:TAIR;Acc:AT1G18370]	0.653	7.51	3.52	0.01345	0.587067	yes	UP		AT1G18370	HIK	ATP binding microtubule motor family protein [Source:TAIR;Acc:AT1G18370]	0.979	7	2.84
AT4G33270	CDC20.1	Transducin family protein / WD-40 repeat family protein [Source:TAIR;Acc:AT4G33270]	17.8	90.7	2.35	0.01915	0.761786	yes	UP		AT4G33270	CDC20.1	Transducin family protein / WD-40 repeat family protein [Source:TAIR;Acc:AT4G33270]	14.5	92.7	2.68	0.0067	0.520698	yes	UP		AT4G33270	CDC20.1	Transducin family protein / WD-40 repeat family protein [Source:TAIR;Acc:AT4G33270]	20.3	94.1	2.21	0.02345	0.823941	yes	UP		AT4G33270	CDC20.1	Transducin family protein / WD-40 repeat family protein [Source:TAIR;Acc:AT4G33270]	0.913	16.2	4.15	0.0066	0.436982	yes	UP		AT4G33270	CDC20.1	Transducin family protein / WD-40 repeat family protein [Source:TAIR;Acc:AT4G33270]	1.94	20.8	3.43
AT2G36350	-	Protein kinase superfamily protein [Source:TAIR;Acc:AT2G36350]	2.39	12	2.33	0.0379	0.821595	yes	UP		AT2G36350	-	Protein kinase superfamily protein [Source:TAIR;Acc:AT2G36350]	1.66	8.18	2.3	0.02665	0.802688	yes	UP		AT2G36350	-	Protein kinase superfamily protein [Source:TAIR;Acc:AT2G36350]	1.91	11	2.53	0.02215	0.823519	yes	UP		AT2G36350	-	Protein kinase superfamily protein [Source:TAIR;Acc:AT2G36350]	4.13	16	1.95	0.0376	0.784128	yes	UP		AT2G36350	-	Protein kinase superfamily protein [Source:TAIR;Acc:AT2G36350]	5.16	21.4	2.05
AT1G03780	TPX2	targeting protein for XKLP2 [Source:TAIR;Acc:AT1G03780]	6.28	31	2.31	0.0105	0.592132	yes	UP		AT1G03780	TPX2	targeting protein for XKLP2 [Source:TAIR;Acc:AT1G03780]	5.08	27.4	2.43	0.0131	0.694379	yes	UP		AT1G03780	TPX2	targeting protein for XKLP2 [Source:TAIR;Acc:AT1G03780]	5.12	29.1	2.51	0.0145	0.678084	yes	UP		AT1G03780	TPX2	targeting protein for XKLP2 [Source:TAIR;Acc:AT1G03780]	0.456	7.21	3.98	0.03305	0.763814	yes	UP		AT1G03780	TPX2	targeting protein for XKLP2 [Source:TAIR;Acc:AT1G03780]	1.06	8.52	3.01
AT5G45670	-	GDSL-like Lipase/Acylhydrolase superfamily protein [Source:TAIR;Acc:AT5G45670]	21.8	106	2.28	0.02535	0.765698	yes	UP		AT5G45670	-	GDSL-like Lipase/Acylhydrolase superfamily protein [Source:TAIR;Acc:AT5G45670]	11.5	86	2.9	0.00845	0.563881	yes	UP		AT5G45670	-	GDSL-like Lipase/Acylhydrolase superfamily protein [Source:TAIR;Acc:AT5G45670]	9.76	106	3.45	0.0014	0.170736	yes	UP		AT5G45670	-	GDSL-like Lipase/Acylhydrolase superfamily protein [Source:TAIR;Acc:AT5G45670]	1.4	28.1	4.33	0.00585	0.413893	yes	UP		AT5G45670	-	GDSL-like Lipase/Acylhydrolase superfamily protein [Source:TAIR;Acc:AT5G45670]	2.39	50.7	4.41
AT3G17680	-	Kinase interacting (KIP1-like) family protein [Source:TAIR;Acc:AT3G17680]	9.38	45.2	2.27	0.0221	0.761786	yes	UP		AT3G17680	-	Kinase interacting (KIP1-like) family protein [Source:TAIR;Acc:AT3G17680]	6.49	42.6	2.71	0.01085	0.638243	yes	UP		AT3G17680	-	Kinase interacting (KIP1-like) family protein [Source:TAIR;Acc:AT3G17680]	9.92	44.4	2.16	0.0403	0.875387	yes	UP		AT3G17680	-	Kinase interacting (KIP1-like) family protein [Source:TAIR;Acc:AT3G17680]	1.77	17.8	3.33	0.0155	0.611458	yes	UP		AT3G17680	-	Kinase interacting (KIP1-like) family protein [Source:TAIR;Acc:AT3G17680]	1.88	23.5	3.65
AT1G75240	AtHB33	homeobox protein 33 [Source:TAIR;Acc:AT1G75240]	13.3	63.3	2.25	0.01725	0.742217	yes	UP		AT1G75240	AtHB33	homeobox protein 33 [Source:TAIR;Acc:AT1G75240]	14.9	63.2	2.09	0.0184	0.787545	yes	UP		AT1G75240	AtHB33	homeobox protein 33 [Source:TAIR;Acc:AT1G75240]	12.3	74.2	2.6	0.0052	0.40597	yes	UP		AT1G75240	AtHB33	homeobox protein 33 [Source:TAIR;Acc:AT1G75240]	3.9	39.3	3.33	0.0029	0.30556	yes	UP		AT1G75240	AtHB33	homeobox protein 33 [Source:TAIR;Acc:AT1G75240]	10	84.2	3.07
AT2G35120	-	Single hybrid motif superfamily protein [Source:TAIR;Acc:AT2G35120]	20.3	94.5	2.22	0.0299	0.775709	yes	UP		AT2G35120	-	Single hybrid motif superfamily protein [Source:TAIR;Acc:AT2G35120]	11.6	73.6	2.67	0.02025	0.791229	yes	UP		AT2G35120	-	Single hybrid motif superfamily protein [Source:TAIR;Acc:AT2G35120]	13.3	95.6	2.84	0.01905	0.769381	yes	UP		AT2G35120	-	Single hybrid motif superfamily protein [Source:TAIR;Acc:AT2G35120]	11	67	2.61	0.019	0.655567	yes	UP		AT2G35120	-	Single hybrid motif superfamily protein [Source:TAIR;Acc:AT2G35120]	14.5	106	2.87
AT2G25060	ENODL14	early nodulin-like protein 14 [Source:TAIR;Acc:AT2G25060]	44.3	205	2.21	0.015	0.687296	yes	UP		AT2G25060	ENODL14	early nodulin-like protein 14 [Source:TAIR;Acc:AT2G25060]	28.8	203	2.82	0.00925	0.590156	yes	UP		AT2G25060	ENODL14	early nodulin-like protein 14 [Source:TAIR;Acc:AT2G25060]	37.9	200	2.4	0.0085	0.546902	yes	UP		AT2G25060	ENODL14	early nodulin-like protein 14 [Source:TAIR;Acc:AT2G25060]	3.13	37.1	3.57	0.01435	0.592881	yes	UP		AT2G25060	ENODL14	early nodulin-like protein 14 [Source:TAIR;Acc:AT2G25060]	6.99	62.3	3.16
AT5G61480	PXY	Leucine-rich repeat protein kinase family protein [Source:TAIR;Acc:AT5G61480]	9.38	43.4	2.21	0.0282	0.765698	yes	UP		AT5G61480	PXY	Leucine-rich repeat protein kinase family protein [Source:TAIR;Acc:AT5G61480]	6.96	25.9	1.9	0.03355	0.823916	yes	UP		AT5G61480	PXY	Leucine-rich repeat protein kinase family protein [Source:TAIR;Acc:AT5G61480]	9.23	37.7	2.03	0.02485	0.823941	yes	UP		AT5G61480	PXY	Leucine-rich repeat protein kinase family protein [Source:TAIR;Acc:AT5G61480]	4.17	18.7	2.16	0.0203	0.672026	yes	UP		AT5G61480	PXY	Leucine-rich repeat protein kinase family protein [Source:TAIR;Acc:AT5G61480]	5.13	25.6	2.32
AT5G60930	-	P-loop containing nucleoside triphosphate hydrolases superfamily protein [Source:TAIR;Acc:AT5G60930]	4.94	22.3	2.18	0.01825	0.759527	yes	UP		AT5G60930	-	P-loop containing nucleoside triphosphate hydrolases superfamily protein [Source:TAIR;Acc:AT5G60930]	3.34	19	2.51	0.0154	0.738145	yes	UP		AT5G60930	-	P-loop containing nucleoside triphosphate hydrolases superfamily protein [Source:TAIR;Acc:AT5G60930]	4.97	21.9	2.14	0.0192	0.772097	yes	UP		AT5G60930	-	P-loop containing nucleoside triphosphate hydrolases superfamily protein [Source:TAIR;Acc:AT5G60930]	0.669	5.54	3.05	0.02915	0.73524	yes	UP		AT5G60930	-	P-loop containing nucleoside triphosphate hydrolases superfamily protein [Source:TAIR;Acc:AT5G60930]	0.778	5.91	2.92
AT4G36180	-	Leucine-rich receptor-like protein kinase family protein [Source:TAIR;Acc:AT4G36180]	7.91	35.5	2.17	0.03265	0.78346	yes	UP		AT4G36180	-	Leucine-rich receptor-like protein kinase family protein [Source:TAIR;Acc:AT4G36180]	5.54	26.4	2.25	0.02355	0.798279	yes	UP		AT4G36180	-	Leucine-rich receptor-like protein kinase family protein [Source:TAIR;Acc:AT4G36180]	6.7	34.5	2.36	0.0205	0.800229	yes	UP		AT4G36180	-	Leucine-rich receptor-like protein kinase family protein [Source:TAIR;Acc:AT4G36180]	6.12	26.2	2.1	0.01605	0.614351	yes	UP		AT4G36180	-	Leucine-rich receptor-like protein kinase family protein [Source:TAIR;Acc:AT4G36180]	7.24	29.2	2.01
AT3G22790	-	Kinase interacting (KIP1-like) family protein [Source:TAIR;Acc:AT3G22790]	3.39	15.1	2.15	0.0219	0.761786	yes	UP		AT3G22790	-	Kinase interacting (KIP1-like) family protein [Source:TAIR;Acc:AT3G22790]	2.44	11.6	2.24	0.02515	0.798279	yes	UP		AT3G22790	-	Kinase interacting (KIP1-like) family protein [Source:TAIR;Acc:AT3G22790]	3.62	14.8	2.03	0.0274	0.823941	yes	UP		AT3G22790	-	Kinase interacting (KIP1-like) family protein [Source:TAIR;Acc:AT3G22790]	1.94	12.3	2.66	0.0059	0.415929	yes	UP		AT3G22790	-	Kinase interacting (KIP1-like) family protein [Source:TAIR;Acc:AT3G22790]	3.06	13.6	2.16
AT3G23670	PAKRP1L	phragmoplast-associated kinesin-related protein, putative [Source:TAIR;Acc:AT3G23670]	4.58	19.7	2.1	0.025	0.765698	yes	UP		AT3G23670	PAKRP1L	phragmoplast-associated kinesin-related protein, putative [Source:TAIR;Acc:AT3G23670]	3.44	16.3	2.24	0.0125	0.678341	yes	UP		AT3G23670	PAKRP1L	phragmoplast-associated kinesin-related protein, putative [Source:TAIR;Acc:AT3G23670]	5.05	19.5	1.95	0.0379	0.857183	yes	UP		AT3G23670	PAKRP1L	phragmoplast-associated kinesin-related protein, putative [Source:TAIR;Acc:AT3G23670]	0.552	4.66	3.08	0.0248	0.704742	yes	UP		AT3G23670	PAKRP1L	phragmoplast-associated kinesin-related protein, putative [Source:TAIR;Acc:AT3G23670]	0.696	4.74	2.77
AT2G37640	ATEXPA3	Barwin-like endoglucanases superfamily protein [Source:TAIR;Acc:AT2G37640]	19.8	83.6	2.08	0.02335	0.762114	yes	UP		AT2G37640	ATEXPA3	Barwin-like endoglucanases superfamily protein [Source:TAIR;Acc:AT2G37640]	9.89	51.6	2.38	0.01435	0.728278	yes	UP		AT2G37640	ATEXPA3	Barwin-like endoglucanases superfamily protein [Source:TAIR;Acc:AT2G37640]	9.86	54.1	2.45	0.0136	0.664299	yes	UP		AT2G37640	ATEXPA3	Barwin-like endoglucanases superfamily protein [Source:TAIR;Acc:AT2G37640]	2.4	47.6	4.31	0.0065	0.433289	yes	UP		AT2G37640	ATEXPA3	Barwin-like endoglucanases superfamily protein [Source:TAIR;Acc:AT2G37640]	5.62	74.7	3.73
AT3G23890	TOPII	topoisomerase II [Source:TAIR;Acc:AT3G23890]	9.04	38.2	2.08	0.0345	0.796291	yes	UP		AT3G23890	TOPII	topoisomerase II [Source:TAIR;Acc:AT3G23890]	7.07	31.8	2.17	0.02565	0.798279	yes	UP		AT3G23890	TOPII	topoisomerase II [Source:TAIR;Acc:AT3G23890]	8.89	38.2	2.1	0.0305	0.830802	yes	UP		AT3G23890	TOPII	topoisomerase II [Source:TAIR;Acc:AT3G23890]	0.932	9.29	3.32	0.00315	0.319864	yes	UP		AT3G23890	TOPII	topoisomerase II [Source:TAIR;Acc:AT3G23890]	2.07	10.1	2.29
AT4G31840	ENODL15	early nodulin-like protein 15 [Source:TAIR;Acc:AT4G31840]	60.4	250	2.05	0.03915	0.827315	yes	UP		AT4G31840	ENODL15	early nodulin-like protein 15 [Source:TAIR;Acc:AT4G31840]	38.3	251	2.71	0.00615	0.494224	yes	UP		AT4G31840	ENODL15	early nodulin-like protein 15 [Source:TAIR;Acc:AT4G31840]	53.7	245	2.19	0.03005	0.824563	yes	UP		AT4G31840	ENODL15	early nodulin-like protein 15 [Source:TAIR;Acc:AT4G31840]	4.16	37.4	3.17	0.0235	0.704742	yes	UP		AT4G31840	ENODL15	early nodulin-like protein 15 [Source:TAIR;Acc:AT4G31840]	7.94	58.8	2.89
AT5G22740	ATCSLA02	cellulose synthase-like A02 [Source:TAIR;Acc:AT5G22740]	9.29	37.9	2.03	0.02765	0.765698	yes	UP		AT5G22740	ATCSLA02	cellulose synthase-like A02 [Source:TAIR;Acc:AT5G22740]	6.13	23.9	1.96	0.045	0.884438	yes	UP		AT5G22740	ATCSLA02	cellulose synthase-like A02 [Source:TAIR;Acc:AT5G22740]	8.27	36.3	2.14	0.03395	0.841266	yes	UP		AT5G22740	ATCSLA02	cellulose synthase-like A02 [Source:TAIR;Acc:AT5G22740]	13.4	51.7	1.95	0.0395	0.796421	yes	UP		AT5G22740	ATCSLA02	cellulose synthase-like A02 [Source:TAIR;Acc:AT5G22740]	14.1	59.8	2.09
AT5G64310	AGP1	arabinogalactan protein 1 [Source:TAIR;Acc:AT5G64310]	62.3	255	2.03	0.0287	0.766177	yes	UP		AT5G64310	AGP1	arabinogalactan protein 1 [Source:TAIR;Acc:AT5G64310]	60	265	2.14	0.0168	0.764501	yes	UP		AT5G64310	AGP1	arabinogalactan protein 1 [Source:TAIR;Acc:AT5G64310]	57.2	242	2.08	0.02045	0.799951	yes	UP		AT5G64310	AGP1	arabinogalactan protein 1 [Source:TAIR;Acc:AT5G64310]	1670	244	-2.78	0.01165	0.552825	yes	DOWN		AT5G64310	AGP1	arabinogalactan protein 1 [Source:TAIR;Acc:AT5G64310]	1470	194	-2.92
AT4G34160	CYCD3_1	CYCLIN D3;1 [Source:TAIR;Acc:AT4G34160]	17.3	69.3	2	0.0295	0.772637	yes	UP		AT4G34160	CYCD3_1	CYCLIN D3;1 [Source:TAIR;Acc:AT4G34160]	14.1	63.9	2.18	0.0322	0.816682	yes	UP		AT4G34160	CYCD3_1	CYCLIN D3;1 [Source:TAIR;Acc:AT4G34160]	14.7	61.9	2.08	0.0234	0.823941	yes	UP		AT4G34160	CYCD3_1	CYCLIN D3;1 [Source:TAIR;Acc:AT4G34160]	7.31	55.2	2.92	0.01415	0.591283	yes	UP		AT4G34160	CYCD3_1	CYCLIN D3;1 [Source:TAIR;Acc:AT4G34160]	10.7	57	2.41
AT2G37630	ATPHAN	myb-like HTH transcriptional regulator family protein [Source:TAIR;Acc:AT2G37630]	16.3	63.2	1.95	0.03275	0.78346	yes	UP		AT2G37630	ATPHAN	myb-like HTH transcriptional regulator family protein [Source:TAIR;Acc:AT2G37630]	12.8	54.9	2.11	0.03345	0.823603	yes	UP		AT2G37630	ATPHAN	myb-like HTH transcriptional regulator family protein [Source:TAIR;Acc:AT2G37630]	13.6	80.2	2.56	0.0111	0.620104	yes	UP		AT2G37630	ATPHAN	myb-like HTH transcriptional regulator family protein [Source:TAIR;Acc:AT2G37630]	6.83	35.8	2.39	0.01375	0.587516	yes	UP		AT2G37630	ATPHAN	myb-like HTH transcriptional regulator family protein [Source:TAIR;Acc:AT2G37630]	8.09	42.9	2.4
AT4G26760	MAP65-2	microtubule-associated protein 65-2 [Source:TAIR;Acc:AT4G26760]	8.3	32.1	1.95	0.03325	0.789263	yes	UP		AT4G26760	MAP65-2	microtubule-associated protein 65-2 [Source:TAIR;Acc:AT4G26760]	5.44	24	2.14	0.02915	0.816682	yes	UP		AT4G26760	MAP65-2	microtubule-associated protein 65-2 [Source:TAIR;Acc:AT4G26760]	5.33	30.1	2.5	0.0144	0.6768	yes	UP		AT4G26760	MAP65-2	microtubule-associated protein 65-2 [Source:TAIR;Acc:AT4G26760]	3.83	20	2.39	0.0304	0.744089	yes	UP		AT4G26760	MAP65-2	microtubule-associated protein 65-2 [Source:TAIR;Acc:AT4G26760]	3.76	23	2.61
AT4G38660	-	Pathogenesis-related thaumatin superfamily protein [Source:TAIR;Acc:AT4G38660]	19.6	70.8	1.85	0.04245	0.836129	yes	UP		AT4G38660	-	Pathogenesis-related thaumatin superfamily protein [Source:TAIR;Acc:AT4G38660]	12.9	60.8	2.24	0.0212	0.791229	yes	UP		AT4G38660	-	Pathogenesis-related thaumatin superfamily protein [Source:TAIR;Acc:AT4G38660]	10.7	61.8	2.53	0.01255	0.64688	yes	UP		AT4G38660	-	Pathogenesis-related thaumatin superfamily protein [Source:TAIR;Acc:AT4G38660]	3.07	20.2	2.72	0.0435	0.816121	yes	UP		AT4G38660	-	Pathogenesis-related thaumatin superfamily protein [Source:TAIR;Acc:AT4G38660]	3.97	29.2	2.88
AT5G07180	ERL2	ERECTA-like 2 [Source:TAIR;Acc:AT5G07180]	8.57	29.6	1.79	0.049	0.874366	yes	UP		AT5G07180	ERL2	ERECTA-like 2 [Source:TAIR;Acc:AT5G07180]	5.47	24	2.13	0.03335	0.823287	yes	UP		AT5G07180	ERL2	ERECTA-like 2 [Source:TAIR;Acc:AT5G07180]	6.75	23.8	1.82	0.0431	0.890684	yes	UP		AT5G07180	ERL2	ERECTA-like 2 [Source:TAIR;Acc:AT5G07180]	6.33	33.6	2.41	0.0115	0.550747	yes	UP		AT5G07180	ERL2	ERECTA-like 2 [Source:TAIR;Acc:AT5G07180]	6.96	38.6	2.47
AT1G72930	TIR	toll/interleukin-1 receptor-like [Source:TAIR;Acc:AT1G72930]	252	61.7	-2.03	0.0407	0.830141	yes	DOWN		AT1G72930	TIR	toll/interleukin-1 receptor-like [Source:TAIR;Acc:AT1G72930]	200	43.6	-2.2	0.03135	0.816682	yes	DOWN		AT1G72930	TIR	toll/interleukin-1 receptor-like [Source:TAIR;Acc:AT1G72930]	299	49.6	-2.59	0.011	0.61822	yes	DOWN		AT1G72930	TIR	toll/interleukin-1 receptor-like [Source:TAIR;Acc:AT1G72930]	122	33.2	-1.88	0.03025	0.742907	yes	DOWN		AT1G72930	TIR	toll/interleukin-1 receptor-like [Source:TAIR;Acc:AT1G72930]	188	27.8	-2.76
AT2G27150	AAO3	abscisic aldehyde oxidase 3 [Source:TAIR;Acc:AT2G27150]	15.6	3.76	-2.05	0.02855	0.765915	yes	DOWN		AT2G27150	AAO3	abscisic aldehyde oxidase 3 [Source:TAIR;Acc:AT2G27150]	23.5	4.09	-2.52	0.00425	0.391518	yes	DOWN		AT2G27150	AAO3	abscisic aldehyde oxidase 3 [Source:TAIR;Acc:AT2G27150]	26.2	4.57	-2.52	0.00635	0.46466	yes	DOWN		AT2G27150	AAO3	abscisic aldehyde oxidase 3 [Source:TAIR;Acc:AT2G27150]	82.3	16.7	-2.3	0.01585	0.614351	yes	DOWN		AT2G27150	AAO3	abscisic aldehyde oxidase 3 [Source:TAIR;Acc:AT2G27150]	100	12.5	-3
AT1G63860	-	Disease resistance protein (TIR-NBS-LRR class) family [Source:TAIR;Acc:AT1G63860]	7.7	1.68	-2.19	0.04295	0.836231	yes	DOWN		AT1G63860	-	Disease resistance protein (TIR-NBS-LRR class) family [Source:TAIR;Acc:AT1G63860]	8.96	1.67	-2.42	0.0247	0.798279	yes	DOWN		AT1G63860	-	Disease resistance protein (TIR-NBS-LRR class) family [Source:TAIR;Acc:AT1G63860]	7.83	1.69	-2.21	0.0407	0.879978	yes	DOWN		AT1G63860	-	Disease resistance protein (TIR-NBS-LRR class) family [Source:TAIR;Acc:AT1G63860]	27	4.73	-2.52	0.013	0.580351	yes	DOWN		AT1G63860	-	Disease resistance protein (TIR-NBS-LRR class) family [Source:TAIR;Acc:AT1G63860]	24.2	2.77	-3.13
AT4G11570	-	Haloacid dehalogenase-like hydrolase (HAD) superfamily protein [Source:TAIR;Acc:AT4G11570]	70.7	14.6	-2.28	0.02135	0.761786	yes	DOWN		AT4G11570	-	Haloacid dehalogenase-like hydrolase (HAD) superfamily protein [Source:TAIR;Acc:AT4G11570]	71.2	12	-2.57	0.0131	0.694379	yes	DOWN		AT4G11570	-	Haloacid dehalogenase-like hydrolase (HAD) superfamily protein [Source:TAIR;Acc:AT4G11570]	54.5	9.08	-2.59	0.0129	0.652062	yes	DOWN		AT4G11570	-	Haloacid dehalogenase-like hydrolase (HAD) superfamily protein [Source:TAIR;Acc:AT4G11570]	229	53	-2.11	0.01985	0.666667	yes	DOWN		AT4G11570	-	Haloacid dehalogenase-like hydrolase (HAD) superfamily protein [Source:TAIR;Acc:AT4G11570]	219	23	-3.25
AT4G23190	CRK11	cysteine-rich RLK (RECEPTOR-like protein kinase) 11 [Source:TAIR;Acc:AT4G23190]	12.5	2.25	-2.47	0.01985	0.761786	yes	DOWN		AT4G23190	CRK11	cysteine-rich RLK (RECEPTOR-like protein kinase) 11 [Source:TAIR;Acc:AT4G23190]	19.9	3.5	-2.51	0.024	0.798279	yes	DOWN		AT4G23190	CRK11	cysteine-rich RLK (RECEPTOR-like protein kinase) 11 [Source:TAIR;Acc:AT4G23190]	13.7	2.23	-2.62	0.01275	0.651787	yes	DOWN		AT4G23190	CRK11	cysteine-rich RLK (RECEPTOR-like protein kinase) 11 [Source:TAIR;Acc:AT4G23190]	80.1	13.1	-2.62	0.0054	0.401538	yes	DOWN		AT4G23190	CRK11	cysteine-rich RLK (RECEPTOR-like protein kinase) 11 [Source:TAIR;Acc:AT4G23190]	81.4	6.08	-3.74
AT4G08850	-	Leucine-rich repeat receptor-like protein kinase family protein [Source:TAIR;Acc:AT4G08850]	83.2	14.1	-2.56	0.0073	0.484827	yes	DOWN		AT4G08850	-	Leucine-rich repeat receptor-like protein kinase family protein [Source:TAIR;Acc:AT4G08850]	97.2	14.9	-2.71	0.01785	0.784319	yes	DOWN		AT4G08850	-	Leucine-rich repeat receptor-like protein kinase family protein [Source:TAIR;Acc:AT4G08850]	77.4	16.3	-2.25	0.0174	0.73454	yes	DOWN		AT4G08850	-	Leucine-rich repeat receptor-like protein kinase family protein [Source:TAIR;Acc:AT4G08850]	286	45.9	-2.64	0.0109	0.540549	yes	DOWN		AT4G08850	-	Leucine-rich repeat receptor-like protein kinase family protein [Source:TAIR;Acc:AT4G08850]	244	26.7	-3.19
AT4G39640	GGT1	gamma-glutamyl transpeptidase 1 [Source:TAIR;Acc:AT4G39640]	23.1	3.9	-2.57	0.02555	0.765698	yes	DOWN		AT4G39640	GGT1	gamma-glutamyl transpeptidase 1 [Source:TAIR;Acc:AT4G39640]	24.7	5.04	-2.29	0.0369	0.8457	yes	DOWN		AT4G39640	GGT1	gamma-glutamyl transpeptidase 1 [Source:TAIR;Acc:AT4G39640]	23.1	3.13	-2.88	0.01805	0.748433	yes	DOWN		AT4G39640	GGT1	gamma-glutamyl transpeptidase 1 [Source:TAIR;Acc:AT4G39640]	76.1	10	-2.92	0.00225	0.26092	yes	DOWN		AT4G39640	GGT1	gamma-glutamyl transpeptidase 1 [Source:TAIR;Acc:AT4G39640]	72.2	5.96	-3.6
AT4G24120	YSL1	YELLOW STRIPE like 1 [Source:TAIR;Acc:AT4G24120]	21	3.45	-2.6	0.02085	0.761786	yes	DOWN		AT4G24120	YSL1	YELLOW STRIPE like 1 [Source:TAIR;Acc:AT4G24120]	16.9	2.31	-2.87	0.04385	0.878163	yes	DOWN		AT4G24120	YSL1	YELLOW STRIPE like 1 [Source:TAIR;Acc:AT4G24120]	21.2	2.06	-3.36	0.02475	0.823941	yes	DOWN		AT4G24120	YSL1	YELLOW STRIPE like 1 [Source:TAIR;Acc:AT4G24120]	34.1	5.16	-2.73	0.00475	0.379961	yes	DOWN		AT4G24120	YSL1	YELLOW STRIPE like 1 [Source:TAIR;Acc:AT4G24120]	31	6.12	-2.34
AT1G28600	-	GDSL-like Lipase/Acylhydrolase superfamily protein [Source:TAIR;Acc:AT1G28600]	97.1	15.1	-2.68	0.00345	0.311661	yes	DOWN		AT1G28600	-	GDSL-like Lipase/Acylhydrolase superfamily protein [Source:TAIR;Acc:AT1G28600]	82	9.06	-3.18	0.0025	0.266737	yes	DOWN		AT1G28600	-	GDSL-like Lipase/Acylhydrolase superfamily protein [Source:TAIR;Acc:AT1G28600]	44.2	8.84	-2.32	0.01895	0.76867	yes	DOWN		AT1G28600	-	GDSL-like Lipase/Acylhydrolase superfamily protein [Source:TAIR;Acc:AT1G28600]	338	87.8	-1.94	0.0423	0.812323	yes	DOWN		AT1G28600	-	GDSL-like Lipase/Acylhydrolase superfamily protein [Source:TAIR;Acc:AT1G28600]	257	38.9	-2.72
AT5G26340	MSS1	Major facilitator superfamily protein [Source:TAIR;Acc:AT5G26340]	55.5	7.89	-2.81	0.00665	0.469568	yes	DOWN		AT5G26340	MSS1	Major facilitator superfamily protein [Source:TAIR;Acc:AT5G26340]	60.1	5.63	-3.42	0.00685	0.523319	yes	DOWN		AT5G26340	MSS1	Major facilitator superfamily protein [Source:TAIR;Acc:AT5G26340]	51	6.5	-2.97	0.00465	0.382222	yes	DOWN		AT5G26340	MSS1	Major facilitator superfamily protein [Source:TAIR;Acc:AT5G26340]	554	72.1	-2.94	0.0049	0.384121	yes	DOWN		AT5G26340	MSS1	Major facilitator superfamily protein [Source:TAIR;Acc:AT5G26340]	620	42.5	-3.87
AT3G10420	SPD1	P-loop containing nucleoside triphosphate hydrolases superfamily protein [Source:TAIR;Acc:AT3G10420]	50.3	6.94	-2.86	0.00305	0.282214	yes	DOWN		AT3G10420	SPD1	P-loop containing nucleoside triphosphate hydrolases superfamily protein [Source:TAIR;Acc:AT3G10420]	51.7	7.78	-2.73	0.0086	0.567871	yes	DOWN		AT3G10420	SPD1	P-loop containing nucleoside triphosphate hydrolases superfamily protein [Source:TAIR;Acc:AT3G10420]	41.4	4.97	-3.06	0.00275	0.261797	yes	DOWN		AT3G10420	SPD1	P-loop containing nucleoside triphosphate hydrolases superfamily protein [Source:TAIR;Acc:AT3G10420]	110	20.3	-2.43	0.00545	0.401538	yes	DOWN		AT3G10420	SPD1	P-loop containing nucleoside triphosphate hydrolases superfamily protein [Source:TAIR;Acc:AT3G10420]	116	9.06	-3.68
AT1G09500	-	NAD(P)-binding Rossmann-fold superfamily protein [Source:TAIR;Acc:AT1G09500]	25.9	3.51	-2.88	0.0236	0.762757	yes	DOWN		AT1G09500	-	NAD(P)-binding Rossmann-fold superfamily protein [Source:TAIR;Acc:AT1G09500]	55.3	2.72	-4.35	0.00505	0.437474	yes	DOWN		AT1G09500	-	NAD(P)-binding Rossmann-fold superfamily protein [Source:TAIR;Acc:AT1G09500]	30	2.14	-3.81	0.0287	0.823941	yes	DOWN		AT1G09500	-	NAD(P)-binding Rossmann-fold superfamily protein [Source:TAIR;Acc:AT1G09500]	324	53	-2.61	0.01435	0.592881	yes	DOWN		AT1G09500	-	NAD(P)-binding Rossmann-fold superfamily protein [Source:TAIR;Acc:AT1G09500]	424	28.5	-3.89
AT1G62300	WRKY6	WRKY family transcription factor [Source:TAIR;Acc:AT1G62300]	20.5	2.77	-2.89	0.00825	0.514831	yes	DOWN		AT1G62300	WRKY6	WRKY family transcription factor [Source:TAIR;Acc:AT1G62300]	23.3	2.81	-3.05	0.0069	0.523319	yes	DOWN		AT1G62300	WRKY6	WRKY family transcription factor [Source:TAIR;Acc:AT1G62300]	18.7	2.8	-2.74	0.01255	0.64688	yes	DOWN		AT1G62300	WRKY6	WRKY family transcription factor [Source:TAIR;Acc:AT1G62300]	215	19.9	-3.43	0.00085	0.185092	yes	DOWN		AT1G62300	WRKY6	WRKY family transcription factor [Source:TAIR;Acc:AT1G62300]	195	9.2	-4.41
AT1G50040	-	Protein of unknown function (DUF1005) [Source:TAIR;Acc:AT1G50040]	11.5	1.47	-2.97	0.0275	0.765698	yes	DOWN		AT1G50040	-	Protein of unknown function (DUF1005) [Source:TAIR;Acc:AT1G50040]	57.4	7.51	-2.93	0.01385	0.716595	yes	DOWN		AT1G50040	-	Protein of unknown function (DUF1005) [Source:TAIR;Acc:AT1G50040]	32	5.06	-2.66	0.0201	0.791236	yes	DOWN		AT1G50040	-	Protein of unknown function (DUF1005) [Source:TAIR;Acc:AT1G50040]	37.6	5.64	-2.74	0.014	0.590047	yes	DOWN		AT1G50040	-	Protein of unknown function (DUF1005) [Source:TAIR;Acc:AT1G50040]	63.6	14.4	-2.15
AT3G62820	-	Plant invertase/pectin methylesterase inhibitor superfamily protein [Source:TAIR;Acc:AT3G62820]	45.1	5.72	-2.98	0.03035	0.775709	yes	DOWN		AT3G62820	-	Plant invertase/pectin methylesterase inhibitor superfamily protein [Source:TAIR;Acc:AT3G62820]	32.3	3.92	-3.04	0.0244	0.798279	yes	DOWN		AT3G62820	-	Plant invertase/pectin methylesterase inhibitor superfamily protein [Source:TAIR;Acc:AT3G62820]	51.4	4.19	-3.62	0.0111	0.620104	yes	DOWN		AT3G62820	-	Plant invertase/pectin methylesterase inhibitor superfamily protein [Source:TAIR;Acc:AT3G62820]	133	26.7	-2.31	0.01675	0.621717	yes	DOWN		AT3G62820	-	Plant invertase/pectin methylesterase inhibitor superfamily protein [Source:TAIR;Acc:AT3G62820]	76	11.3	-2.75
AT1G69900	-	Actin cross-linking protein [Source:TAIR;Acc:AT1G69900]	11.5	1.41	-3.03	0.02235	0.761786	yes	DOWN		AT1G69900	-	Actin cross-linking protein [Source:TAIR;Acc:AT1G69900]	23.5	2.94	-3	0.033	0.82017	yes	DOWN		AT1G69900	-	Actin cross-linking protein [Source:TAIR;Acc:AT1G69900]	26.8	2.76	-3.28	0.0263	0.823941	yes	DOWN		AT1G69900	-	Actin cross-linking protein [Source:TAIR;Acc:AT1G69900]	70.6	18.2	-1.96	0.04095	0.807382	yes	DOWN		AT1G69900	-	Actin cross-linking protein [Source:TAIR;Acc:AT1G69900]	64.7	7.08	-3.19
AT1G55450	-	S-adenosyl-L-methionine-dependent methyltransferases superfamily protein [Source:TAIR;Acc:AT1G55450]	49	5.68	-3.11	0.0105	0.592132	yes	DOWN		AT1G55450	-	S-adenosyl-L-methionine-dependent methyltransferases superfamily protein [Source:TAIR;Acc:AT1G55450]	73.4	12.8	-2.52	0.01235	0.677574	yes	DOWN		AT1G55450	-	S-adenosyl-L-methionine-dependent methyltransferases superfamily protein [Source:TAIR;Acc:AT1G55450]	52.1	12.2	-2.09	0.0403	0.875387	yes	DOWN		AT1G55450	-	S-adenosyl-L-methionine-dependent methyltransferases superfamily protein [Source:TAIR;Acc:AT1G55450]	95.1	13	-2.88	0.00435	0.376555	yes	DOWN		AT1G55450	-	S-adenosyl-L-methionine-dependent methyltransferases superfamily protein [Source:TAIR;Acc:AT1G55450]	92.2	7.09	-3.7
AT4G23270	CRK19	cysteine-rich RLK (RECEPTOR-like protein kinase) 19 [Source:TAIR;Acc:AT4G23270]	36.9	4.08	-3.18	0.00895	0.536465	yes	DOWN		AT4G23270	CRK19	cysteine-rich RLK (RECEPTOR-like protein kinase) 19 [Source:TAIR;Acc:AT4G23270]	38.8	6.8	-2.51	0.01105	0.64012	yes	DOWN		AT4G23270	CRK19	cysteine-rich RLK (RECEPTOR-like protein kinase) 19 [Source:TAIR;Acc:AT4G23270]	29.5	7.33	-2.01	0.04565	0.900405	yes	DOWN		AT4G23270	CRK19	cysteine-rich RLK (RECEPTOR-like protein kinase) 19 [Source:TAIR;Acc:AT4G23270]	43.4	6.82	-2.67	0.00725	0.453947	yes	DOWN		AT4G23270	CRK19	cysteine-rich RLK (RECEPTOR-like protein kinase) 19 [Source:TAIR;Acc:AT4G23270]	39.9	3.38	-3.56
AT5G44130	FLA13	FASCICLIN-like arabinogalactan protein 13 precursor [Source:TAIR;Acc:AT5G44130]	141	15.6	-3.18	0.0026	0.250296	yes	DOWN		AT5G44130	FLA13	FASCICLIN-like arabinogalactan protein 13 precursor [Source:TAIR;Acc:AT5G44130]	240	43.1	-2.47	0.0121	0.670113	yes	DOWN		AT5G44130	FLA13	FASCICLIN-like arabinogalactan protein 13 precursor [Source:TAIR;Acc:AT5G44130]	181	28.7	-2.66	0.0096	0.58538	yes	DOWN		AT5G44130	FLA13	FASCICLIN-like arabinogalactan protein 13 precursor [Source:TAIR;Acc:AT5G44130]	282	23.2	-3.6	0.00115	0.187814	yes	DOWN		AT5G44130	FLA13	FASCICLIN-like arabinogalactan protein 13 precursor [Source:TAIR;Acc:AT5G44130]	305	23.7	-3.69
AT5G54710	-	Ankyrin repeat family protein [Source:TAIR;Acc:AT5G54710]	67.2	7.42	-3.18	0.0048	0.389331	yes	DOWN		AT5G54710	-	Ankyrin repeat family protein [Source:TAIR;Acc:AT5G54710]	66.8	15.7	-2.09	0.0356	0.843162	yes	DOWN		AT5G54710	-	Ankyrin repeat family protein [Source:TAIR;Acc:AT5G54710]	27.6	6.23	-2.15	0.03225	0.833265	yes	DOWN		AT5G54710	-	Ankyrin repeat family protein [Source:TAIR;Acc:AT5G54710]	27.2	4.22	-2.69	0.0159	0.614351	yes	DOWN		AT5G54710	-	Ankyrin repeat family protein [Source:TAIR;Acc:AT5G54710]	24.3	3.5	-2.79
AT1G64900	CYP89A2	cytochrome P450, family 89, subfamily A, polypeptide 2 [Source:TAIR;Acc:AT1G64900]	67.2	7.31	-3.2	0.0043	0.362665	yes	DOWN		AT1G64900	CYP89A2	cytochrome P450, family 89, subfamily A, polypeptide 2 [Source:TAIR;Acc:AT1G64900]	45.2	5.33	-3.08	0.0033	0.326285	yes	DOWN		AT1G64900	CYP89A2	cytochrome P450, family 89, subfamily A, polypeptide 2 [Source:TAIR;Acc:AT1G64900]	28	2.52	-3.47	0.0022	0.224316	yes	DOWN		AT1G64900	CYP89A2	cytochrome P450, family 89, subfamily A, polypeptide 2 [Source:TAIR;Acc:AT1G64900]	319	73.8	-2.11	0.0474	0.836888	yes	DOWN		AT1G64900	CYP89A2	cytochrome P450, family 89, subfamily A, polypeptide 2 [Source:TAIR;Acc:AT1G64900]	213	28.9	-2.88
AT5G47560	ATTDT	tonoplast dicarboxylate transporter [Source:TAIR;Acc:AT5G47560]	82.8	8.91	-3.21	0.00165	0.177687	yes	DOWN		AT5G47560	ATTDT	tonoplast dicarboxylate transporter [Source:TAIR;Acc:AT5G47560]	128	23.7	-2.43	0.0292	0.816682	yes	DOWN		AT5G47560	ATTDT	tonoplast dicarboxylate transporter [Source:TAIR;Acc:AT5G47560]	112	23.4	-2.26	0.021	0.808173	yes	DOWN		AT5G47560	ATTDT	tonoplast dicarboxylate transporter [Source:TAIR;Acc:AT5G47560]	172	40.2	-2.1	0.0224	0.700597	yes	DOWN		AT5G47560	ATTDT	tonoplast dicarboxylate transporter [Source:TAIR;Acc:AT5G47560]	189	17.8	-3.41
AT5G19240	-	Glycoprotein membrane precursor GPI-anchored [Source:TAIR;Acc:AT5G19240]	258	25.9	-3.32	0.0025	0.243125	yes	DOWN		AT5G19240	-	Glycoprotein membrane precursor GPI-anchored [Source:TAIR;Acc:AT5G19240]	232	26.8	-3.12	0.00465	0.416186	yes	DOWN		AT5G19240	-	Glycoprotein membrane precursor GPI-anchored [Source:TAIR;Acc:AT5G19240]	156	23.3	-2.74	0.00645	0.466475	yes	DOWN		AT5G19240	-	Glycoprotein membrane precursor GPI-anchored [Source:TAIR;Acc:AT5G19240]	128	25.2	-2.34	0.0174	0.633839	yes	DOWN		AT5G19240	-	Glycoprotein membrane precursor GPI-anchored [Source:TAIR;Acc:AT5G19240]	156	11.3	-3.79
AT1G07180	ATNDI1	alternative NAD(P)H dehydrogenase 1 [Source:TAIR;Acc:AT1G07180]	60.2	5.96	-3.33	0.0015	0.165269	yes	DOWN		AT1G07180	ATNDI1	alternative NAD(P)H dehydrogenase 1 [Source:TAIR;Acc:AT1G07180]	64.5	7.13	-3.18	0.00505	0.437474	yes	DOWN		AT1G07180	ATNDI1	alternative NAD(P)H dehydrogenase 1 [Source:TAIR;Acc:AT1G07180]	51.4	4.85	-3.41	0.0064	0.46466	yes	DOWN		AT1G07180	ATNDI1	alternative NAD(P)H dehydrogenase 1 [Source:TAIR;Acc:AT1G07180]	111	22.2	-2.32	0.01355	0.587506	yes	DOWN		AT1G07180	ATNDI1	alternative NAD(P)H dehydrogenase 1 [Source:TAIR;Acc:AT1G07180]	86.1	9.41	-3.19
AT5G40780	LHT1	lysine histidine transporter 1 [Source:TAIR;Acc:AT5G40780]	45.2	4.4	-3.36	0.00935	0.551766	yes	DOWN		AT5G40780	LHT1	lysine histidine transporter 1 [Source:TAIR;Acc:AT5G40780]	45	3.64	-3.63	0.0145	0.728278	yes	DOWN		AT5G40780	LHT1	lysine histidine transporter 1 [Source:TAIR;Acc:AT5G40780]	34.3	4.32	-2.99	0.02455	0.823941	yes	DOWN		AT5G40780	LHT1	lysine histidine transporter 1 [Source:TAIR;Acc:AT5G40780]	158	8.85	-4.15	0.00075	0.172924	yes	DOWN		AT5G40780	LHT1	lysine histidine transporter 1 [Source:TAIR;Acc:AT5G40780]	153	5.51	-4.8
AT3G05730	-	Encodes a defensin-like (DEFL) family protein. [Source:TAIR;Acc:AT3G05730]	833	77.1	-3.43	0.004	0.341901	yes	DOWN		AT3G05730	-	Encodes a defensin-like (DEFL) family protein. [Source:TAIR;Acc:AT3G05730]	1130	113	-3.33	0.00155	0.185264	yes	DOWN		AT3G05730	-	Encodes a defensin-like (DEFL) family protein. [Source:TAIR;Acc:AT3G05730]	1250	110	-3.5	0.02	0.791236	yes	DOWN		AT3G05730	-	Encodes a defensin-like (DEFL) family protein. [Source:TAIR;Acc:AT3G05730]	189	38	-2.31	0.01855	0.647465	yes	DOWN		AT3G05730	-	Encodes a defensin-like (DEFL) family protein. [Source:TAIR;Acc:AT3G05730]	330	44.9	-2.88
AT5G41750	-	Disease resistance protein (TIR-NBS-LRR class) family [Source:TAIR;Acc:AT5G41750]	8.04	0.702	-3.52	0.01575	0.704814	yes	DOWN		AT5G41750	-	Disease resistance protein (TIR-NBS-LRR class) family [Source:TAIR;Acc:AT5G41750]	8.23	0.69	-3.58	0.01435	0.728278	yes	DOWN		AT5G41750	-	Disease resistance protein (TIR-NBS-LRR class) family [Source:TAIR;Acc:AT5G41750]	2.84	0.425	-2.74	0.0346	0.842848	yes	DOWN		AT5G41750	-	Disease resistance protein (TIR-NBS-LRR class) family [Source:TAIR;Acc:AT5G41750]	43.9	5.33	-3.04	0.002	0.246516	yes	DOWN		AT5G41750	-	Disease resistance protein (TIR-NBS-LRR class) family [Source:TAIR;Acc:AT5G41750]	45.1	1.95	-4.53
AT3G01290	HIR3	SPFH/Band 7/PHB domain-containing membrane-associated protein family [Source:TAIR;Acc:AT3G01290]	167	13.6	-3.62	0.00095	0.126629	yes	DOWN		AT3G01290	HIR3	SPFH/Band 7/PHB domain-containing membrane-associated protein family [Source:TAIR;Acc:AT3G01290]	329	47.4	-2.8	0.0104	0.631524	yes	DOWN		AT3G01290	HIR3	SPFH/Band 7/PHB domain-containing membrane-associated protein family [Source:TAIR;Acc:AT3G01290]	348	50.8	-2.78	0.01075	0.617226	yes	DOWN		AT3G01290	HIR3	SPFH/Band 7/PHB domain-containing membrane-associated protein family [Source:TAIR;Acc:AT3G01290]	366	20.1	-4.19	5e-05	0.0376885	yes	DOWN		AT3G01290	HIR3	SPFH/Band 7/PHB domain-containing membrane-associated protein family [Source:TAIR;Acc:AT3G01290]	311	18	-4.11
AT3G26210	CYP71B23	cytochrome P450, family 71, subfamily B, polypeptide 23 [Source:TAIR;Acc:AT3G26210]	19	1.51	-3.65	0.01285	0.65142	yes	DOWN		AT3G26210	CYP71B23	cytochrome P450, family 71, subfamily B, polypeptide 23 [Source:TAIR;Acc:AT3G26210]	17.5	1.67	-3.39	0.01805	0.787238	yes	DOWN		AT3G26210	CYP71B23	cytochrome P450, family 71, subfamily B, polypeptide 23 [Source:TAIR;Acc:AT3G26210]	25	3	-3.06	0.0364	0.842848	yes	DOWN		AT3G26210	CYP71B23	cytochrome P450, family 71, subfamily B, polypeptide 23 [Source:TAIR;Acc:AT3G26210]	27.3	3.3	-3.05	0.03755	0.784128	yes	DOWN		AT3G26210	CYP71B23	cytochrome P450, family 71, subfamily B, polypeptide 23 [Source:TAIR;Acc:AT3G26210]	32.1	3.12	-3.36
AT4G16990	RLM3	disease resistance protein (TIR-NBS class), putative [Source:TAIR;Acc:AT4G16990]	75.7	5.85	-3.7	0.00085	0.119131	yes	DOWN		AT4G16990	RLM3	disease resistance protein (TIR-NBS class), putative [Source:TAIR;Acc:AT4G16990]	84	8.29	-3.34	0.0023	0.249629	yes	DOWN		AT4G16990	RLM3	disease resistance protein (TIR-NBS class), putative [Source:TAIR;Acc:AT4G16990]	84.3	6.66	-3.66	0.0046	0.382222	yes	DOWN		AT4G16990	RLM3	disease resistance protein (TIR-NBS class), putative [Source:TAIR;Acc:AT4G16990]	25.9	7.25	-1.84	0.04015	0.799837	yes	DOWN		AT4G16990	RLM3	disease resistance protein (TIR-NBS class), putative [Source:TAIR;Acc:AT4G16990]	24.5	2.31	-3.4
AT5G22300	NIT4	nitrilase 4 [Source:TAIR;Acc:AT5G22300]	26.3	1.72	-3.93	0.011	0.604506	yes	DOWN		AT5G22300	NIT4	nitrilase 4 [Source:TAIR;Acc:AT5G22300]	39.3	2.07	-4.25	0.0075	0.539571	yes	DOWN		AT5G22300	NIT4	nitrilase 4 [Source:TAIR;Acc:AT5G22300]	24.5	2.3	-3.42	0.0162	0.709568	yes	DOWN		AT5G22300	NIT4	nitrilase 4 [Source:TAIR;Acc:AT5G22300]	56.2	8.89	-2.66	0.0068	0.442746	yes	DOWN		AT5G22300	NIT4	nitrilase 4 [Source:TAIR;Acc:AT5G22300]	42.4	1.81	-4.55
AT4G38420	sks9	SKU5 similar 9 [Source:TAIR;Acc:AT4G38420]	45.5	2.88	-3.98	0.00115	0.140514	yes	DOWN		AT4G38420	sks9	SKU5 similar 9 [Source:TAIR;Acc:AT4G38420]	52.9	4.21	-3.65	0.0029	0.294444	yes	DOWN		AT4G38420	sks9	SKU5 similar 9 [Source:TAIR;Acc:AT4G38420]	30.6	1.41	-4.44	0.00675	0.475276	yes	DOWN		AT4G38420	sks9	SKU5 similar 9 [Source:TAIR;Acc:AT4G38420]	75.9	5.75	-3.72	0.001	0.187814	yes	DOWN		AT4G38420	sks9	SKU5 similar 9 [Source:TAIR;Acc:AT4G38420]	50	1.31	-5.25
AT1G63750	-	Disease resistance protein (TIR-NBS-LRR class) family [Source:TAIR;Acc:AT1G63750]	7.22	0.445	-4.02	0.0054	0.425328	yes	DOWN		AT1G63750	-	Disease resistance protein (TIR-NBS-LRR class) family [Source:TAIR;Acc:AT1G63750]	10.4	0.805	-3.7	0.03935	0.861383	yes	DOWN		AT1G63750	-	Disease resistance protein (TIR-NBS-LRR class) family [Source:TAIR;Acc:AT1G63750]	6.17	0.427	-3.85	0.00945	0.583866	yes	DOWN		AT1G63750	-	Disease resistance protein (TIR-NBS-LRR class) family [Source:TAIR;Acc:AT1G63750]	35.6	4.1	-3.12	0.0021	0.25095	yes	DOWN		AT1G63750	-	Disease resistance protein (TIR-NBS-LRR class) family [Source:TAIR;Acc:AT1G63750]	30.9	2.55	-3.6
AT4G34135	UGT73B2	UDP-glucosyltransferase 73B2 [Source:TAIR;Acc:AT4G34135]	18.4	1.12	-4.03	0.041	0.830141	yes	DOWN		AT4G34135	UGT73B2	UDP-glucosyltransferase 73B2 [Source:TAIR;Acc:AT4G34135]	18	1.76	-3.35	0.0188	0.787545	yes	DOWN		AT4G34135	UGT73B2	UDP-glucosyltransferase 73B2 [Source:TAIR;Acc:AT4G34135]	17.7	2.36	-2.9	0.0243	0.823941	yes	DOWN		AT4G34135	UGT73B2	UDP-glucosyltransferase 73B2 [Source:TAIR;Acc:AT4G34135]	134	22.1	-2.6	0.00845	0.495818	yes	DOWN		AT4G34135	UGT73B2	UDP-glucosyltransferase 73B2 [Source:TAIR;Acc:AT4G34135]	69.9	13.5	-2.37
AT3G52400	SYP122	syntaxin of plants 122 [Source:TAIR;Acc:AT3G52400]	40.1	1.99	-4.33	0.00645	0.465695	yes	DOWN		AT3G52400	SYP122	syntaxin of plants 122 [Source:TAIR;Acc:AT3G52400]	42.6	3.24	-3.72	0.0174	0.774998	yes	DOWN		AT3G52400	SYP122	syntaxin of plants 122 [Source:TAIR;Acc:AT3G52400]	25	2.66	-3.24	0.0248	0.823941	yes	DOWN		AT3G52400	SYP122	syntaxin of plants 122 [Source:TAIR;Acc:AT3G52400]	67.8	5.57	-3.61	0.00285	0.303556	yes	DOWN		AT3G52400	SYP122	syntaxin of plants 122 [Source:TAIR;Acc:AT3G52400]	63.9	4.52	-3.82
AT1G65845	-	unknown protein; FUNCTIONS IN: molecular_function unknown; INVOLVED IN: biological_process unknown; LOCATED IN: endomembrane system; Has 9 Blast hits to 9 proteins in 2 species: Archae - 0; Bacteria - 0; Metazoa - 0; Fungi - 0; Plants - 9; Viruses - /.../her Eukaryotes - 0 (source: NCBI BLink). [Source:TAIR;Acc:AT1G65845]	195	8.46	-4.53	0.00565	0.436011	yes	DOWN		AT1G65845	-	unknown protein; FUNCTIONS IN: molecular_function unknown; INVOLVED IN: biological_process unknown; LOCATED IN: endomembrane system; Has 9 Blast hits to 9 proteins in 2 species: Archae - 0; Bacteria - 0; Metazoa - 0; Fungi - 0; Plants - 9; Viruses - /.../her Eukaryotes - 0 (source: NCBI BLink). [Source:TAIR;Acc:AT1G65845]	294	17	-4.12	0.0092	0.588956	yes	DOWN		AT1G65845	-	unknown protein; FUNCTIONS IN: molecular_function unknown; INVOLVED IN: biological_process unknown; LOCATED IN: endomembrane system; Has 9 Blast hits to 9 proteins in 2 species: Archae - 0; Bacteria - 0; Metazoa - 0; Fungi - 0; Plants - 9; Viruses - /.../her Eukaryotes - 0 (source: NCBI BLink). [Source:TAIR;Acc:AT1G65845]	278	11.2	-4.63	0.0058	0.439928	yes	DOWN		AT1G65845	-	unknown protein; FUNCTIONS IN: molecular_function unknown; INVOLVED IN: biological_process unknown; LOCATED IN: endomembrane system; Has 9 Blast hits to 9 proteins in 2 species: Archae - 0; Bacteria - 0; Metazoa - 0; Fungi - 0; Plants - 9; Viruses - /.../her Eukaryotes - 0 (source: NCBI BLink). [Source:TAIR;Acc:AT1G65845]	246	30.9	-2.99	0.00975	0.524946	yes	DOWN		AT1G65845	-	unknown protein; FUNCTIONS IN: molecular_function unknown; INVOLVED IN: biological_process unknown; LOCATED IN: endomembrane system; Has 9 Blast hits to 9 proteins in 2 species: Archae - 0; Bacteria - 0; Metazoa - 0; Fungi - 0; Plants - 9; Viruses - /.../her Eukaryotes - 0 (source: NCBI BLink). [Source:TAIR;Acc:AT1G65845]	216	13.1	-4.04
AT3G25760	AOC1	allene oxide cyclase 1 [Source:TAIR;Acc:AT3G25760]	187	6.64	-4.82	0.0055	0.429654	yes	DOWN		AT3G25760	AOC1	allene oxide cyclase 1 [Source:TAIR;Acc:AT3G25760]	234	6.26	-5.22	0.00335	0.329504	yes	DOWN		AT3G25760	AOC1	allene oxide cyclase 1 [Source:TAIR;Acc:AT3G25760]	256	9.19	-4.8	0.00045	0.110481	yes	DOWN		AT3G25760	AOC1	allene oxide cyclase 1 [Source:TAIR;Acc:AT3G25760]	123	6.05	-4.35	0.0073	0.455622	yes	DOWN		AT3G25760	AOC1	allene oxide cyclase 1 [Source:TAIR;Acc:AT3G25760]	102	6.3	-4.01
AT3G22060	CRRSP38	Receptor-like protein kinase-related family protein [Source:TAIR;Acc:AT3G22060]	171	6	-4.84	0.00015	0.0492957	yes	DOWN		AT3G22060	CRRSP38	Receptor-like protein kinase-related family protein [Source:TAIR;Acc:AT3G22060]	227	9.05	-4.65	0.0003	0.0858409	yes	DOWN		AT3G22060	CRRSP38	Receptor-like protein kinase-related family protein [Source:TAIR;Acc:AT3G22060]	186	7.54	-4.63	0.0004	0.103661	yes	DOWN		AT3G22060	CRRSP38	Receptor-like protein kinase-related family protein [Source:TAIR;Acc:AT3G22060]	197	53.8	-1.88	0.03015	0.74138	yes	DOWN		AT3G22060	CRRSP38	Receptor-like protein kinase-related family protein [Source:TAIR;Acc:AT3G22060]	230	33.5	-2.78
AT3G48310	CYP71A22	cytochrome P450, family 71, subfamily A, polypeptide 22 [Source:TAIR;Acc:AT3G48310]	49.3	1.67	-4.88	0.00395	0.340683	yes	DOWN		AT3G48310	CYP71A22	cytochrome P450, family 71, subfamily A, polypeptide 22 [Source:TAIR;Acc:AT3G48310]	66.3	2.73	-4.6	0.0058	0.478256	yes	DOWN		AT3G48310	CYP71A22	cytochrome P450, family 71, subfamily A, polypeptide 22 [Source:TAIR;Acc:AT3G48310]	47.2	2.16	-4.45	0.0072	0.488527	yes	DOWN		AT3G48310	CYP71A22	cytochrome P450, family 71, subfamily A, polypeptide 22 [Source:TAIR;Acc:AT3G48310]	53.8	15.8	-1.77	0.04185	0.812323	yes	DOWN		AT3G48310	CYP71A22	cytochrome P450, family 71, subfamily A, polypeptide 22 [Source:TAIR;Acc:AT3G48310]	61.5	11	-2.48
AT2G37540	-	NAD(P)-binding Rossmann-fold superfamily protein [Source:TAIR;Acc:AT2G37540]	52.9	1.79	-4.89	0.04235	0.836129	yes	DOWN		AT2G37540	-	NAD(P)-binding Rossmann-fold superfamily protein [Source:TAIR;Acc:AT2G37540]	103	4.69	-4.46	0.0063	0.499897	yes	DOWN		AT2G37540	-	NAD(P)-binding Rossmann-fold superfamily protein [Source:TAIR;Acc:AT2G37540]	61.5	2.96	-4.38	0.00465	0.382222	yes	DOWN		AT2G37540	-	NAD(P)-binding Rossmann-fold superfamily protein [Source:TAIR;Acc:AT2G37540]	391	13.5	-4.85	5e-05	0.0376885	yes	DOWN		AT2G37540	-	NAD(P)-binding Rossmann-fold superfamily protein [Source:TAIR;Acc:AT2G37540]	320	9.17	-5.13
AT4G08870	-	Arginase/deacetylase superfamily protein [Source:TAIR;Acc:AT4G08870]	136	4.59	-4.89	0.0004	0.0837846	yes	DOWN		AT4G08870	-	Arginase/deacetylase superfamily protein [Source:TAIR;Acc:AT4G08870]	108	4.77	-4.5	0.0003	0.0858409	yes	DOWN		AT4G08870	-	Arginase/deacetylase superfamily protein [Source:TAIR;Acc:AT4G08870]	94.1	4.44	-4.4	0.00235	0.234485	yes	DOWN		AT4G08870	-	Arginase/deacetylase superfamily protein [Source:TAIR;Acc:AT4G08870]	330	63.9	-2.37	0.0115	0.550747	yes	DOWN		AT4G08870	-	Arginase/deacetylase superfamily protein [Source:TAIR;Acc:AT4G08870]	317	17.3	-4.2
AT5G20230	ATBCB	blue-copper-binding protein [Source:TAIR;Acc:AT5G20230]	182	5.23	-5.12	0.00355	0.317683	yes	DOWN		AT5G20230	ATBCB	blue-copper-binding protein [Source:TAIR;Acc:AT5G20230]	345	19.4	-4.15	0.0013	0.164768	yes	DOWN		AT5G20230	ATBCB	blue-copper-binding protein [Source:TAIR;Acc:AT5G20230]	318	18	-4.15	0.00045	0.110481	yes	DOWN		AT5G20230	ATBCB	blue-copper-binding protein [Source:TAIR;Acc:AT5G20230]	513	84.2	-2.61	0.00655	0.435142	yes	DOWN		AT5G20230	ATBCB	blue-copper-binding protein [Source:TAIR;Acc:AT5G20230]	559	72.7	-2.94
AT1G51800	-	Leucine-rich repeat protein kinase family protein [Source:TAIR;Acc:AT1G51800]	40.3	1.1	-5.19	0.00155	0.168826	yes	DOWN		AT1G51800	-	Leucine-rich repeat protein kinase family protein [Source:TAIR;Acc:AT1G51800]	51.4	2.3	-4.48	0.00045	0.11331	yes	DOWN		AT1G51800	-	Leucine-rich repeat protein kinase family protein [Source:TAIR;Acc:AT1G51800]	49.8	2.27	-4.46	0.00055	0.119331	yes	DOWN		AT1G51800	-	Leucine-rich repeat protein kinase family protein [Source:TAIR;Acc:AT1G51800]	73.1	5.96	-3.62	0.0011	0.187814	yes	DOWN		AT1G51800	-	Leucine-rich repeat protein kinase family protein [Source:TAIR;Acc:AT1G51800]	74.8	2.69	-4.8
AT2G39200	MLO12	Seven transmembrane MLO family protein [Source:TAIR;Acc:AT2G39200]	64.8	1.31	-5.63	0.0017	0.182043	yes	DOWN		AT2G39200	MLO12	Seven transmembrane MLO family protein [Source:TAIR;Acc:AT2G39200]	82.4	3.52	-4.55	0.0003	0.0858409	yes	DOWN		AT2G39200	MLO12	Seven transmembrane MLO family protein [Source:TAIR;Acc:AT2G39200]	96.9	3.08	-4.98	0.0001	0.0397	yes	DOWN		AT2G39200	MLO12	Seven transmembrane MLO family protein [Source:TAIR;Acc:AT2G39200]	130	21.1	-2.62	0.00545	0.401538	yes	DOWN		AT2G39200	MLO12	Seven transmembrane MLO family protein [Source:TAIR;Acc:AT2G39200]	141	8.54	-4.05
AT4G23260	CRK18	cysteine-rich RLK (RECEPTOR-like protein kinase) 18 [Source:TAIR;Acc:AT4G23260]	61.3	1.07	-5.83	0.00185	0.192693	yes	DOWN		AT4G23260	CRK18	cysteine-rich RLK (RECEPTOR-like protein kinase) 18 [Source:TAIR;Acc:AT4G23260]	90.7	2.23	-5.34	0.0027	0.280162	yes	DOWN		AT4G23260	CRK18	cysteine-rich RLK (RECEPTOR-like protein kinase) 18 [Source:TAIR;Acc:AT4G23260]	82.2	1.63	-5.66	0.00265	0.256199	yes	DOWN		AT4G23260	CRK18	cysteine-rich RLK (RECEPTOR-like protein kinase) 18 [Source:TAIR;Acc:AT4G23260]	39.9	2.88	-3.79	0.00175	0.225635	yes	DOWN		AT4G23260	CRK18	cysteine-rich RLK (RECEPTOR-like protein kinase) 18 [Source:TAIR;Acc:AT4G23260]	37.3	1.07	-5.13
AT4G10120	ATSPS4F	Sucrose-phosphate synthase family protein [Source:TAIR;Acc:AT4G10120]	74.6	1.12	-6.06	0.00145	0.162579	yes	DOWN		AT4G10120	ATSPS4F	Sucrose-phosphate synthase family protein [Source:TAIR;Acc:AT4G10120]	81.7	1.99	-5.36	0.0012	0.155219	yes	DOWN		AT4G10120	ATSPS4F	Sucrose-phosphate synthase family protein [Source:TAIR;Acc:AT4G10120]	35.6	0.735	-5.6	0.00105	0.150918	yes	DOWN		AT4G10120	ATSPS4F	Sucrose-phosphate synthase family protein [Source:TAIR;Acc:AT4G10120]	19.9	4.41	-2.17	0.02225	0.699929	yes	DOWN		AT4G10120	ATSPS4F	Sucrose-phosphate synthase family protein [Source:TAIR;Acc:AT4G10120]	18.2	2.57	-2.83
AT4G12480	pEARLI 1	Bifunctional inhibitor/lipid-transfer protein/seed storage 2S albumin superfamily protein [Source:TAIR;Acc:AT4G12480]	1810	19.4	-6.54	5e-05	0.0198552	yes	DOWN		AT4G12480	pEARLI 1	Bifunctional inhibitor/lipid-transfer protein/seed storage 2S albumin superfamily protein [Source:TAIR;Acc:AT4G12480]	2170	40.4	-5.75	0.00035	0.0930951	yes	DOWN		AT4G12480	pEARLI 1	Bifunctional inhibitor/lipid-transfer protein/seed storage 2S albumin superfamily protein [Source:TAIR;Acc:AT4G12480]	2190	64.7	-5.08	0.02975	0.824083	yes	DOWN		AT4G12480	pEARLI 1	Bifunctional inhibitor/lipid-transfer protein/seed storage 2S albumin superfamily protein [Source:TAIR;Acc:AT4G12480]	2800	90.3	-4.95	0.0016	0.216254	yes	DOWN		AT4G12480	pEARLI 1	Bifunctional inhibitor/lipid-transfer protein/seed storage 2S albumin superfamily protein [Source:TAIR;Acc:AT4G12480]	2510	67.5	-5.22
AT2G26560	PLP2	phospholipase A 2A [Source:TAIR;Acc:AT2G26560]	124	1.21	-6.68	0.04205	0.835782	yes	DOWN		AT2G26560	PLP2	phospholipase A 2A [Source:TAIR;Acc:AT2G26560]	192	4.46	-5.42	0.00025	0.0814009	yes	DOWN		AT2G26560	PLP2	phospholipase A 2A [Source:TAIR;Acc:AT2G26560]	170	8.18	-4.38	0.0002	0.0678509	yes	DOWN		AT2G26560	PLP2	phospholipase A 2A [Source:TAIR;Acc:AT2G26560]	194	24.4	-2.99	0.0037	0.34695	yes	DOWN		AT2G26560	PLP2	phospholipase A 2A [Source:TAIR;Acc:AT2G26560]	169	4	-5.4
AT5G64120	PER71	Peroxidase superfamily protein [Source:TAIR;Acc:AT5G64120]	449	2.22	-7.66	0.00145	0.162579	yes	DOWN		AT5G64120	PER71	Peroxidase superfamily protein [Source:TAIR;Acc:AT5G64120]	544	5.59	-6.61	0.00075	0.122101	yes	DOWN		AT5G64120	PER71	Peroxidase superfamily protein [Source:TAIR;Acc:AT5G64120]	680	9.88	-6.11	0.0001	0.0397	yes	DOWN		AT5G64120	PER71	Peroxidase superfamily protein [Source:TAIR;Acc:AT5G64120]	690	54.7	-3.66	0.0016	0.216254	yes	DOWN		AT5G64120	PER71	Peroxidase superfamily protein [Source:TAIR;Acc:AT5G64120]	673	28.1	-4.58
[truncated: 14 more columns]
