# Supplementary material for: Transcriptomics Using the Enriched Arabidopsis Shoot Apex Reveals Developmental Priming Genes Involved in Plastic Plant Growth under Salt Stress Conditions
Source: Plants (Basel). 2022 Sep 28;11(19):2546. doi: 10.3390/plants11192546 (PMC9570865; doi:10.3390/plants11192546)
Supplement: Supplementary file 1 [file plants-11-02546-s001.zip › Table S8. Salt-inducible DEGs in the shoot apex.xlsx]

## Sheet: Control vs NaCl of shoot apex
Contro vs NaCl of shoot apex_Set 1																		Contro vs NaCl of shoot apex_Set 2																		Contro vs NaCl of shoot apex_Set 3
GeneAcc	GeneName	Desc	Value_1	Value_2	log2fc	p-value	q-value	DEG:FC=2:PV=0.05:SELECT	DEG:UP_DOWN	DEG:QV<=0.05	DEG:QV<=0.10	DEG:PV<=0.01	DEG:PV<=0.05	DEG:FC2>=0	EXP:set1_Ler_MS_SAM:FPKM	EXP:set1_Ler_Nacl_SAM:FPKM		GeneAcc	GeneName	Desc	Value_1	Value_2	log2fc	p-value	q-value	DEG:FC=2:PV=0.05:SELECT	DEG:UP_DOWN	DEG:QV<=0.05	DEG:QV<=0.10	DEG:PV<=0.01	DEG:PV<=0.05	DEG:FC2>=0	EXP:set2_Ler_MS_SAM:FPKM	EXP:set2_Ler_Nacl_SAM:FPKM		GeneAcc	GeneName	Desc	Value_1	Value_2	log2fc	p-value	q-value	DEG:FC=2:PV=0.05:SELECT	DEG:UP_DOWN	DEG:QV<=0.05	DEG:QV<=0.10	DEG:PV<=0.01	DEG:PV<=0.05
AT1G01470	LEA14	Late embryogenesis abundant protein [Source:TAIR;Acc:AT1G01470]	33.7	417	3.63	0.0007	0.0929753	yes	UP	N	Y	Y	Y	Y	33.81	415.93		AT1G01470	LEA14	Late embryogenesis abundant protein [Source:TAIR;Acc:AT1G01470]	26.3	561	4.42	5e-05	0.0160808	yes	UP	Y	Y	Y	Y	Y	25.41	581.47		AT1G01470	LEA14	Late embryogenesis abundant protein [Source:TAIR;Acc:AT1G01470]	24.1	422	4.13	0.0001	0.019698	yes	UP	Y	Y	Y	Y
AT1G01720	ATAF1	NAC (No Apical Meristem) domain transcriptional regulator superfamily protein [Source:TAIR;Acc:AT1G01720]	19.3	118	2.61	0.0061	0.309663	yes	UP	N	N	Y	Y	Y	19.37	117.47		AT1G01720	ATAF1	NAC (No Apical Meristem) domain transcriptional regulator superfamily protein [Source:TAIR;Acc:AT1G01720]	15.1	73.6	2.29	0.00405	0.280559	yes	UP	N	N	Y	Y	Y	14.56	76.21		AT1G01720	ATAF1	NAC (No Apical Meristem) domain transcriptional regulator superfamily protein [Source:TAIR;Acc:AT1G01720]	15.8	104	2.72	0.0092	0.378309	yes	UP	N	N	Y	Y
AT1G02205	CER1	Fatty acid hydroxylase superfamily [Source:TAIR;Acc:AT1G02205]	17.8	112	2.65	0.0029	0.193254	yes	UP	N	N	Y	Y	Y	17.89	111.61		AT1G02205	CER1	Fatty acid hydroxylase superfamily [Source:TAIR;Acc:AT1G02205]	19.1	71.8	1.91	0.0155	0.505242	yes	UP	N	N	N	Y	Y	18.5	74.38		AT1G02205	CER1	Fatty acid hydroxylase superfamily [Source:TAIR;Acc:AT1G02205]	14.9	80.5	2.43	0.0082	0.354917	yes	UP	N	N	Y	Y
AT1G04990	-	Zinc finger C-x8-C-x5-C-x3-H type family protein [Source:TAIR;Acc:AT1G04990]	15.4	63.4	2.04	0.01875	0.570801	yes	UP	N	N	N	Y	Y	15.41	63.21		AT1G04990	-	Zinc finger C-x8-C-x5-C-x3-H type family protein [Source:TAIR;Acc:AT1G04990]	17	54.7	1.68	0.03425	0.725491	yes	UP	N	N	N	Y	Y	16.48	56.7		AT1G04990	-	Zinc finger C-x8-C-x5-C-x3-H type family protein [Source:TAIR;Acc:AT1G04990]	14.5	59.5	2.04	0.0217	0.59757	yes	UP	N	N	N	Y
AT1G05562	-	Potential natural antisense gene, locus overlaps with AT1G05560 [Source:TAIR;Acc:AT1G05562]	16.9	173	3.36	0.00185	0.144077	yes	UP	N	N	Y	Y	Y	16.92	172.47		AT1G05562	-	Potential natural antisense gene, locus overlaps with AT1G05560 [Source:TAIR;Acc:AT1G05562]	16	98.5	2.62	0.0014	0.18761	yes	UP	N	N	Y	Y	Y	15.5	102.06		AT1G05562	-	Potential natural antisense gene, locus overlaps with AT1G05560 [Source:TAIR;Acc:AT1G05562]	16.2	131	3.02	0.00325	0.194235	yes	UP	N	N	Y	Y
AT1G06430	FTSH8	FTSH protease 8 [Source:TAIR;Acc:AT1G06430]	15.1	116	2.94	0.00195	0.150655	yes	UP	N	N	Y	Y	Y	15.12	115.79		AT1G06430	FTSH8	FTSH protease 8 [Source:TAIR;Acc:AT1G06430]	18.7	63.3	1.76	0.01675	0.52133	yes	UP	N	N	N	Y	Y	18.12	65.52		AT1G06430	FTSH8	FTSH protease 8 [Source:TAIR;Acc:AT1G06430]	12.9	93.7	2.86	0.0034	0.199494	yes	UP	N	N	Y	Y
AT1G08230	GAT1	Transmembrane amino acid transporter family protein [Source:TAIR;Acc:AT1G08230]	5.81	43.3	2.9	0.01445	0.507635	yes	UP	N	N	N	Y	Y	5.83	43.23		AT1G08230	GAT1	Transmembrane amino acid transporter family protein [Source:TAIR;Acc:AT1G08230]	6.52	42	2.69	0.00695	0.351768	yes	UP	N	N	Y	Y	Y	6.3	43.53		AT1G08230	GAT1	Transmembrane amino acid transporter family protein [Source:TAIR;Acc:AT1G08230]	6.52	46.1	2.82	0.014	0.483463	yes	UP	N	N	N	Y
AT1G08630	THA1	threonine aldolase 1 [Source:TAIR;Acc:AT1G08630]	2.4	26.9	3.49	0.0026	0.180714	yes	UP	N	N	Y	Y	Y	2.41	26.83		AT1G08630	THA1	threonine aldolase 1 [Source:TAIR;Acc:AT1G08630]	2.66	28	3.4	0.0027	0.244487	yes	UP	N	N	Y	Y	Y	2.57	29		AT1G08630	THA1	threonine aldolase 1 [Source:TAIR;Acc:AT1G08630]	3.13	27.7	3.15	0.01005	0.399188	yes	UP	N	N	N	Y
AT1G09500	-	NAD(P)-binding Rossmann-fold superfamily protein [Source:TAIR;Acc:AT1G09500]	4.38	58.5	3.74	0.006	0.306997	yes	UP	N	N	Y	Y	Y	4.39	58.31		AT1G09500	-	NAD(P)-binding Rossmann-fold superfamily protein [Source:TAIR;Acc:AT1G09500]	3.49	30.9	3.15	0.0068	0.351554	yes	UP	N	N	Y	Y	Y	3.37	32.01		AT1G09500	-	NAD(P)-binding Rossmann-fold superfamily protein [Source:TAIR;Acc:AT1G09500]	2.56	64.5	4.65	0.01195	0.433798	yes	UP	N	N	N	Y
AT1G13990	-	unknown protein; FUNCTIONS IN: molecular_function unknown; INVOLVED IN: biological_process unknown; LOCATED IN: chloroplast; EXPRESSED IN: 23 plant structures; EXPRESSED DURING: 13 growth stages; CONTAINS InterPro DOMAIN/s: Protein of unknown functi /.../3110 (InterPro:IPR021503); Has 25 Blast hits to 25 proteins in 8 species: Archae - 0; Bacteria - 0; Metazoa - 0; Fungi - 0; Plants - 25; Viruses…	8.5	84.1	3.31	0.0009	0.102063	yes	UP	N	N	Y	Y	Y	8.52	83.85		AT1G13990	-	unknown protein; FUNCTIONS IN: molecular_function unknown; INVOLVED IN: biological_process unknown; LOCATED IN: chloroplast; EXPRESSED IN: 23 plant structures; EXPRESSED DURING: 13 growth stages; CONTAINS InterPro DOMAIN/s: Protein of unknown functi /.../3110 (InterPro:IPR021503); Has 25 Blast hits to 25 proteins in 8 species: Archae - 0; Bacteria - 0; Metazoa - 0; Fungi - 0; Plants - 25; Viruses…	9.08	59.4	2.71	0.00295	0.253908	yes	UP	N	N	Y	Y	Y	8.78	61.53		AT1G13990	-	unknown protein; FUNCTIONS IN: molecular_function unknown; INVOLVED IN: biological_process unknown; LOCATED IN: chloroplast; EXPRESSED IN: 23 plant structures; EXPRESSED DURING: 13 growth stages; CONTAINS InterPro DOMAIN/s: Protein of unknown functi /.../3110 (InterPro:IPR021503); Has 25 Blast hits to 25 proteins in 8 species: Archae - 0; Bacteria - 0; Metazoa - 0; Fungi - 0; Plants - 25; Viruses…	12.6	83.2	2.73	0.00645	0.305923	yes	UP	N	N	Y	Y
AT1G15520	PDR12	pleiotropic drug resistance 12 [Source:TAIR;Acc:AT1G15520]	1.31	5.71	2.13	0.04925	0.857358	yes	UP	N	N	N	Y	Y	1.31	5.69		AT1G15520	PDR12	pleiotropic drug resistance 12 [Source:TAIR;Acc:AT1G15520]	0.415	3.55	3.1	0.03845	0.762559	yes	UP	N	N	N	Y	Y	0.4	3.67		AT1G15520	PDR12	pleiotropic drug resistance 12 [Source:TAIR;Acc:AT1G15520]	1.64	11.2	2.77	0.01625	0.520216	yes	UP	N	N	N	Y
AT1G17020	SRG1	senescence-related gene 1 [Source:TAIR;Acc:AT1G17020]	3.24	75.5	4.54	0.00895	0.390019	yes	UP	N	N	Y	Y	Y	3.25	75.3		AT1G17020	SRG1	senescence-related gene 1 [Source:TAIR;Acc:AT1G17020]	2.96	101	5.09	0.00075	0.129221	yes	UP	N	N	Y	Y	Y	2.86	104.71		AT1G17020	SRG1	senescence-related gene 1 [Source:TAIR;Acc:AT1G17020]	2.46	112	5.51	0.00335	0.197763	yes	UP	N	N	Y	Y
AT1G17745	PGDH	D-3-phosphoglycerate dehydrogenase [Source:TAIR;Acc:AT1G17745]	18.6	173	3.22	0.0008	0.0992964	yes	UP	N	Y	Y	Y	Y	18.62	172.17		AT1G17745	PGDH	D-3-phosphoglycerate dehydrogenase [Source:TAIR;Acc:AT1G17745]	5.11	154	4.92	5e-05	0.0160808	yes	UP	Y	Y	Y	Y	Y	4.94	159.6		AT1G17745	PGDH	D-3-phosphoglycerate dehydrogenase [Source:TAIR;Acc:AT1G17745]	7.18	163	4.51	0.0002	0.034782	yes	UP	Y	Y	Y	Y
AT1G17830	-	Protein of unknown function (DUF789) [Source:TAIR;Acc:AT1G17830]	1.7	22.6	3.73	0.01435	0.505037	yes	UP	N	N	N	Y	Y	1.71	22.56		AT1G17830	-	Protein of unknown function (DUF789) [Source:TAIR;Acc:AT1G17830]	1.48	20.4	3.78	0.0215	0.590697	yes	UP	N	N	N	Y	Y	1.44	21.14		AT1G17830	-	Protein of unknown function (DUF789) [Source:TAIR;Acc:AT1G17830]	0.911	17.7	4.28	0.00935	0.379984	yes	UP	N	N	Y	Y
AT1G18710	AtMYB47	myb domain protein 47 [Source:TAIR;Acc:AT1G18710]	1.75	14.8	3.09	0.02955	0.731844	yes	UP	N	N	N	Y	Y	1.75	14.79		AT1G18710	AtMYB47	myb domain protein 47 [Source:TAIR;Acc:AT1G18710]	0.511	10.1	4.3	0.02275	0.608886	yes	UP	N	N	N	Y	Y	0.49	10.45		AT1G18710	AtMYB47	myb domain protein 47 [Source:TAIR;Acc:AT1G18710]	1.32	11	3.07	0.028	0.673116	yes	UP	N	N	N	Y
AT1G18870	ICS2	isochorismate synthase 2 [Source:TAIR;Acc:AT1G18870]	2.01	20.5	3.35	0.02735	0.697857	yes	UP	N	N	N	Y	Y	2.01	20.45		AT1G18870	ICS2	isochorismate synthase 2 [Source:TAIR;Acc:AT1G18870]	2.4	12.5	2.38	0.0313	0.701505	yes	UP	N	N	N	Y	Y	2.32	12.98		AT1G18870	ICS2	isochorismate synthase 2 [Source:TAIR;Acc:AT1G18870]	1.11	16.7	3.91	0.0122	0.436937	yes	UP	N	N	N	Y
AT1G19180	TIFY10A	jasmonate-zim-domain protein 1 [Source:TAIR;Acc:AT1G19180]	32.9	113	1.77	0.03735	0.789849	yes	UP	N	N	N	Y	Y	33.01	112.31		AT1G19180	TIFY10A	jasmonate-zim-domain protein 1 [Source:TAIR;Acc:AT1G19180]	2.32	105	5.51	0.0007	0.123926	yes	UP	N	N	Y	Y	Y	2.24	109.17		AT1G19180	TIFY10A	jasmonate-zim-domain protein 1 [Source:TAIR;Acc:AT1G19180]	6.2	276	5.48	5e-05	0.0103785	yes	UP	Y	Y	Y	Y
AT1G19250	FMO1	flavin-dependent monooxygenase 1 [Source:TAIR;Acc:AT1G19250]	0	0.92	inf	0.00305	0.195846	yes	UP	N	N	Y	Y	Y	0	0.92		AT1G19250	FMO1	flavin-dependent monooxygenase 1 [Source:TAIR;Acc:AT1G19250]	0	0.849	inf	0.0036	0.26444	yes	UP	N	N	Y	Y	Y	0	0.88		AT1G19250	FMO1	flavin-dependent monooxygenase 1 [Source:TAIR;Acc:AT1G19250]	0	1.13	inf	0.00215	0.149294	yes	UP	N	N	Y	Y
AT1G20440	COR47	cold-regulated 47 [Source:TAIR;Acc:AT1G20440]	71	403	2.5	0.0106	0.42824	yes	UP	N	N	N	Y	Y	71.23	401.62		AT1G20440	COR47	cold-regulated 47 [Source:TAIR;Acc:AT1G20440]	113	533	2.24	0.0397	0.773048	yes	UP	N	N	N	Y	Y	109.45	551.97		AT1G20440	COR47	cold-regulated 47 [Source:TAIR;Acc:AT1G20440]	93.5	582	2.64	0.01775	0.546282	yes	UP	N	N	N	Y
AT1G20450	LTI29	Dehydrin family protein [Source:TAIR;Acc:AT1G20450]	65.1	337	2.37	0.01775	0.556071	yes	UP	N	N	N	Y	Y	65.25	336.49		AT1G20450	LTI29	Dehydrin family protein [Source:TAIR;Acc:AT1G20450]	49.6	406	3.03	0.00185	0.209997	yes	UP	N	N	Y	Y	Y	47.98	419.92		AT1G20450	LTI29	Dehydrin family protein [Source:TAIR;Acc:AT1G20450]	51.8	371	2.84	0.00285	0.181572	yes	UP	N	N	Y	Y
AT1G21910	DREB26	Integrase-type DNA-binding superfamily protein [Source:TAIR;Acc:AT1G21910]	2.33	19.8	3.09	0.0303	0.739091	yes	UP	N	N	N	Y	Y	2.33	19.73		AT1G21910	DREB26	Integrase-type DNA-binding superfamily protein [Source:TAIR;Acc:AT1G21910]	7.75	40.1	2.37	0.0148	0.499293	yes	UP	N	N	N	Y	Y	7.49	41.5		AT1G21910	DREB26	Integrase-type DNA-binding superfamily protein [Source:TAIR;Acc:AT1G21910]	7.11	98.8	3.8	0.0021	0.14795	yes	UP	N	N	Y	Y
AT1G22710	SUC2	sucrose-proton symporter 2 [Source:TAIR;Acc:AT1G22710]	25	97.9	1.97	0.02055	0.600159	yes	UP	N	N	N	Y	Y	25.04	97.66		AT1G22710	SUC2	sucrose-proton symporter 2 [Source:TAIR;Acc:AT1G22710]	39	109	1.49	0.0397	0.773048	yes	UP	N	N	N	Y	Y	37.68	113.26		AT1G22710	SUC2	sucrose-proton symporter 2 [Source:TAIR;Acc:AT1G22710]	25.2	99.5	1.98	0.03585	0.733348	yes	UP	N	N	N	Y
AT1G23800	ALDH2B7	aldehyde dehydrogenase 2B7 [Source:TAIR;Acc:AT1G23800]	24.5	88	1.84	0.02905	0.725016	yes	UP	N	N	N	Y	Y	24.57	87.71		AT1G23800	ALDH2B7	aldehyde dehydrogenase 2B7 [Source:TAIR;Acc:AT1G23800]	16.2	125	2.95	0.00085	0.139004	yes	UP	N	N	Y	Y	Y	15.68	129.31		AT1G23800	ALDH2B7	aldehyde dehydrogenase 2B7 [Source:TAIR;Acc:AT1G23800]	20.6	132	2.68	0.00585	0.291053	yes	UP	N	N	Y	Y
AT1G25530	-	Transmembrane amino acid transporter family protein [Source:TAIR;Acc:AT1G25530]	25.4	129	2.35	0.0181	0.560695	yes	UP	N	N	N	Y	Y	25.43	128.73		AT1G25530	-	Transmembrane amino acid transporter family protein [Source:TAIR;Acc:AT1G25530]	16.6	221	3.74	0.00065	0.118331	yes	UP	N	N	Y	Y	Y	16	229.06		AT1G25530	-	Transmembrane amino acid transporter family protein [Source:TAIR;Acc:AT1G25530]	18.3	160	3.13	0.00495	0.256868	yes	UP	N	N	Y	Y
AT1G26770	ATEXPA10	expansin A10 [Source:TAIR;Acc:AT1G26770]	65	620	3.25	0.00105	0.111877	yes	UP	N	N	Y	Y	Y	65.22	618.45		AT1G26770	ATEXPA10	expansin A10 [Source:TAIR;Acc:AT1G26770]	35.2	372	3.4	0.0008	0.135418	yes	UP	N	N	Y	Y	Y	34.04	385.75		AT1G26770	ATEXPA10	expansin A10 [Source:TAIR;Acc:AT1G26770]	76.7	428	2.48	0.01045	0.407529	yes	UP	N	N	N	Y
AT1G26930	-	Galactose oxidase/kelch repeat superfamily protein [Source:TAIR;Acc:AT1G26930]	5.96	23.1	1.96	0.04155	0.820795	yes	UP	N	N	N	Y	Y	5.98	23.05		AT1G26930	-	Galactose oxidase/kelch repeat superfamily protein [Source:TAIR;Acc:AT1G26930]	5.73	24	2.07	0.0181	0.541513	yes	UP	N	N	N	Y	Y	5.54	24.81		AT1G26930	-	Galactose oxidase/kelch repeat superfamily protein [Source:TAIR;Acc:AT1G26930]	4.93	27.5	2.48	0.0231	0.614218	yes	UP	N	N	N	Y
AT1G27461	-	unknown protein; Has 30201 Blast hits to 17322 proteins in 780 species: Archae - 12; Bacteria - 1396; Metazoa - 17338; Fungi - 3422; Plants - 5037; Viruses - 0; Other Eukaryotes - 2996 (source: NCBI BLink). [Source:TAIR;Acc:AT1G27461]	0	2.49	inf	0.0011	0.114363	yes	UP	N	N	Y	Y	Y	0	2.49		AT1G27461	-	unknown protein; Has 30201 Blast hits to 17322 proteins in 780 species: Archae - 12; Bacteria - 1396; Metazoa - 17338; Fungi - 3422; Plants - 5037; Viruses - 0; Other Eukaryotes - 2996 (source: NCBI BLink). [Source:TAIR;Acc:AT1G27461]	0	0.854	inf	0.0045	0.294361	yes	UP	N	N	Y	Y	Y	0	0.88		AT1G27461	-	unknown protein; Has 30201 Blast hits to 17322 proteins in 780 species: Archae - 12; Bacteria - 1396; Metazoa - 17338; Fungi - 3422; Plants - 5037; Viruses - 0; Other Eukaryotes - 2996 (source: NCBI BLink). [Source:TAIR;Acc:AT1G27461]	0	1.38	inf	0.0018	0.147112	yes	UP	N	N	Y	Y
AT1G28600	-	GDSL-like Lipase/Acylhydrolase superfamily protein [Source:TAIR;Acc:AT1G28600]	18.9	96.9	2.36	0.00625	0.311568	yes	UP	N	N	Y	Y	Y	18.96	96.61		AT1G28600	-	GDSL-like Lipase/Acylhydrolase superfamily protein [Source:TAIR;Acc:AT1G28600]	11.6	42.2	1.86	0.01635	0.516996	yes	UP	N	N	N	Y	Y	11.25	43.67		AT1G28600	-	GDSL-like Lipase/Acylhydrolase superfamily protein [Source:TAIR;Acc:AT1G28600]	10.6	63.4	2.58	0.0087	0.367494	yes	UP	N	N	Y	Y
AT1G29395	COR414-TM1	COLD REGULATED 314 INNER MEMBRANE 1 [Source:TAIR;Acc:AT1G29395]	7.19	76.6	3.41	0.004	0.225488	yes	UP	N	N	Y	Y	Y	7.21	76.41		AT1G29395	COR414-TM1	COLD REGULATED 314 INNER MEMBRANE 1 [Source:TAIR;Acc:AT1G29395]	7.19	66	3.2	0.00995	0.408522	yes	UP	N	N	Y	Y	Y	6.95	68.36		AT1G29395	COR414-TM1	COLD REGULATED 314 INNER MEMBRANE 1 [Source:TAIR;Acc:AT1G29395]	3.32	69.1	4.38	0.00735	0.331506	yes	UP	N	N	Y	Y
AT1G30190	-	unknown protein; BEST Arabidopsis thaliana protein match is: unknown protein (TAIR:AT2G34610.1); Has 56 Blast hits to 56 proteins in 13 species: Archae - 0; Bacteria - 0; Metazoa - 0; Fungi - 0; Plants - 44; Viruses - 0; Other Eukaryotes - 12 (sourc /.../I BLink). [Source:TAIR;Acc:AT1G30190]	0	3.52	inf	0.0009	0.102063	yes	UP	N	N	Y	Y	Y	0	3.51		AT1G30190	-	unknown protein; BEST Arabidopsis thaliana protein match is: unknown protein (TAIR:AT2G34610.1); Has 56 Blast hits to 56 proteins in 13 species: Archae - 0; Bacteria - 0; Metazoa - 0; Fungi - 0; Plants - 44; Viruses - 0; Other Eukaryotes - 12 (sourc /.../I BLink). [Source:TAIR;Acc:AT1G30190]	0	1.68	inf	0.00435	0.289455	yes	UP	N	N	Y	Y	Y	0	1.74		AT1G30190	-	unknown protein; BEST Arabidopsis thaliana protein match is: unknown protein (TAIR:AT2G34610.1); Has 56 Blast hits to 56 proteins in 13 species: Archae - 0; Bacteria - 0; Metazoa - 0; Fungi - 0; Plants - 44; Viruses - 0; Other Eukaryotes - 12 (sourc /.../I BLink). [Source:TAIR;Acc:AT1G30190]	0	2.2	inf	0.00195	0.147112	yes	UP	N	N	Y	Y
AT1G32870	ANAC13	NAC domain protein 13 [Source:TAIR;Acc:AT1G32870]	5.38	51.3	3.25	0.00235	0.170042	yes	UP	N	N	Y	Y	Y	5.39	51.2		AT1G32870	ANAC13	NAC domain protein 13 [Source:TAIR;Acc:AT1G32870]	3.84	29.7	2.95	0.00485	0.305332	yes	UP	N	N	Y	Y	Y	3.71	30.77		AT1G32870	ANAC13	NAC domain protein 13 [Source:TAIR;Acc:AT1G32870]	4.64	64.3	3.79	0.00055	0.0763827	yes	UP	N	Y	Y	Y
AT1G33110	-	MATE efflux family protein [Source:TAIR;Acc:AT1G33110]	16.8	137	3.03	0.0011	0.114363	yes	UP	N	N	Y	Y	Y	16.81	136.48		AT1G33110	-	MATE efflux family protein [Source:TAIR;Acc:AT1G33110]	17.7	65.6	1.89	0.01715	0.525307	yes	UP	N	N	N	Y	Y	17.09	67.97		AT1G33110	-	MATE efflux family protein [Source:TAIR;Acc:AT1G33110]	11.5	83.9	2.87	0.0028	0.178977	yes	UP	N	N	Y	Y
AT1G36370	SHM7	serine hydroxymethyltransferase 7 [Source:TAIR;Acc:AT1G36370]	16.1	132	3.03	0.0012	0.1152	yes	UP	N	N	Y	Y	Y	16.13	131.38		AT1G36370	SHM7	serine hydroxymethyltransferase 7 [Source:TAIR;Acc:AT1G36370]	14.8	63.4	2.1	0.0078	0.358961	yes	UP	N	N	Y	Y	Y	14.29	65.65		AT1G36370	SHM7	serine hydroxymethyltransferase 7 [Source:TAIR;Acc:AT1G36370]	11.6	117	3.34	0.0006	0.0821447	yes	UP	N	Y	Y	Y
AT1G44350	ILL6	IAA-leucine resistant (ILR)-like gene 6 [Source:TAIR;Acc:AT1G44350]	3.26	32.7	3.33	0.0058	0.298338	yes	UP	N	N	Y	Y	Y	3.27	32.66		AT1G44350	ILL6	IAA-leucine resistant (ILR)-like gene 6 [Source:TAIR;Acc:AT1G44350]	3.02	39.8	3.72	0.0049	0.305332	yes	UP	N	N	Y	Y	Y	2.92	41.22		AT1G44350	ILL6	IAA-leucine resistant (ILR)-like gene 6 [Source:TAIR;Acc:AT1G44350]	7.01	114	4.02	0.0005	0.0720299	yes	UP	N	Y	Y	Y
AT1G52680	-	late embryogenesis abundant protein-related / LEA protein-related [Source:TAIR;Acc:AT1G52680]	0	14.9	inf	5e-05	0.0106549	yes	UP	Y	Y	Y	Y	Y	0	14.85		AT1G52680	-	late embryogenesis abundant protein-related / LEA protein-related [Source:TAIR;Acc:AT1G52680]	0	13.6	inf	5e-05	0.0160808	yes	UP	Y	Y	Y	Y	Y	0	14.11		AT1G52680	-	late embryogenesis abundant protein-related / LEA protein-related [Source:TAIR;Acc:AT1G52680]	0	19.7	inf	5e-05	0.0103785	yes	UP	Y	Y	Y	Y
AT1G54100	ALDH7B4	aldehyde dehydrogenase 7B4 [Source:TAIR;Acc:AT1G54100]	33.1	451	3.77	0.00205	0.15651	yes	UP	N	N	Y	Y	Y	33.23	449.8		AT1G54100	ALDH7B4	aldehyde dehydrogenase 7B4 [Source:TAIR;Acc:AT1G54100]	33.7	409	3.6	0.0018	0.20553	yes	UP	N	N	Y	Y	Y	32.59	423.38		AT1G54100	ALDH7B4	aldehyde dehydrogenase 7B4 [Source:TAIR;Acc:AT1G54100]	46.9	560	3.58	0.00035	0.0549301	yes	UP	N	Y	Y	Y
AT1G54575	-	unknown protein; Has 35333 Blast hits to 34131 proteins in 2444 species: Archae - 798; Bacteria - 22429; Metazoa - 974; Fungi - 991; Plants - 531; Viruses - 0; Other Eukaryotes - 9610 (source: NCBI BLink). [Source:TAIR;Acc:AT1G54575]	4.25	119	4.8	0.0055	0.285176	yes	UP	N	N	Y	Y	Y	4.27	118.24		AT1G54575	-	unknown protein; Has 35333 Blast hits to 34131 proteins in 2444 species: Archae - 798; Bacteria - 22429; Metazoa - 974; Fungi - 991; Plants - 531; Viruses - 0; Other Eukaryotes - 9610 (source: NCBI BLink). [Source:TAIR;Acc:AT1G54575]	4.11	146	5.15	0.0061	0.333461	yes	UP	N	N	Y	Y	Y	3.97	151.48		AT1G54575	-	unknown protein; Has 35333 Blast hits to 34131 proteins in 2444 species: Archae - 798; Bacteria - 22429; Metazoa - 974; Fungi - 991; Plants - 531; Viruses - 0; Other Eukaryotes - 9610 (source: NCBI BLink). [Source:TAIR;Acc:AT1G54575]	4.92	106	4.43	0.007	0.322501	yes	UP	N	N	Y	Y
AT1G54890	-	Late embryogenesis abundant (LEA) protein-related [Source:TAIR;Acc:AT1G54890]	0	2.6	inf	0.00085	0.0992964	yes	UP	N	Y	Y	Y	Y	0	2.6		AT1G54890	-	Late embryogenesis abundant (LEA) protein-related [Source:TAIR;Acc:AT1G54890]	0	1.75	inf	0.0027	0.244487	yes	UP	N	N	Y	Y	Y	0	1.82		AT1G54890	-	Late embryogenesis abundant (LEA) protein-related [Source:TAIR;Acc:AT1G54890]	0	2.32	inf	0.00075	0.0946275	yes	UP	N	Y	Y	Y
AT1G56660	-	unknown protein; Has 665200 Blast hits to 205811 proteins in 4684 species: Archae - 3320; Bacteria - 107592; Metazoa - 249086; Fungi - 76753; Plants - 38542; Viruses - 3008; Other Eukaryotes - 186899 (source: NCBI BLink). [Source:TAIR;Acc:AT1G56660]	1.8	11.6	2.69	0.0162	0.537929	yes	UP	N	N	N	Y	Y	1.81	11.58		AT1G56660	-	unknown protein; Has 665200 Blast hits to 205811 proteins in 4684 species: Archae - 3320; Bacteria - 107592; Metazoa - 249086; Fungi - 76753; Plants - 38542; Viruses - 3008; Other Eukaryotes - 186899 (source: NCBI BLink). [Source:TAIR;Acc:AT1G56660]	1.13	10.4	3.2	0.0061	0.333461	yes	UP	N	N	Y	Y	Y	1.1	10.8		AT1G56660	-	unknown protein; Has 665200 Blast hits to 205811 proteins in 4684 species: Archae - 3320; Bacteria - 107592; Metazoa - 249086; Fungi - 76753; Plants - 38542; Viruses - 3008; Other Eukaryotes - 186899 (source: NCBI BLink). [Source:TAIR;Acc:AT1G56660]	1.05	11.5	3.45	0.0205	0.585402	yes	UP	N	N	N	Y
AT1G57590	-	Pectinacetylesterase family protein [Source:TAIR;Acc:AT1G57590]	6.36	36.4	2.52	0.0102	0.419064	yes	UP	N	N	N	Y	Y	6.38	36.31		AT1G57590	-	Pectinacetylesterase family protein [Source:TAIR;Acc:AT1G57590]	6.3	24.6	1.96	0.04075	0.784783	yes	UP	N	N	N	Y	Y	6.09	25.45		AT1G57590	-	Pectinacetylesterase family protein [Source:TAIR;Acc:AT1G57590]	1.49	25	4.07	0.01015	0.399869	yes	UP	N	N	N	Y
AT1G58270	ZW9	TRAF-like family protein [Source:TAIR;Acc:AT1G58270]	0	3.35	inf	5e-05	0.0106549	yes	UP	Y	Y	Y	Y	Y	0	3.34		AT1G58270	ZW9	TRAF-like family protein [Source:TAIR;Acc:AT1G58270]	0	1.44	inf	0.00265	0.244487	yes	UP	N	N	Y	Y	Y	0	1.49		AT1G58270	ZW9	TRAF-like family protein [Source:TAIR;Acc:AT1G58270]	0	5.84	inf	5e-05	0.0103785	yes	UP	Y	Y	Y	Y
AT1G58360	AAP1	amino acid permease 1 [Source:TAIR;Acc:AT1G58360]	20	144	2.85	0.00125	0.11767	yes	UP	N	N	Y	Y	Y	20.06	144.02		AT1G58360	AAP1	amino acid permease 1 [Source:TAIR;Acc:AT1G58360]	17.7	137	2.95	0.0013	0.179186	yes	UP	N	N	Y	Y	Y	17.16	142.44		AT1G58360	AAP1	amino acid permease 1 [Source:TAIR;Acc:AT1G58360]	14	145	3.38	0.0008	0.0989949	yes	UP	N	Y	Y	Y
AT1G60190	PUB19	ARM repeat superfamily protein [Source:TAIR;Acc:AT1G60190]	0	21.2	inf	5e-05	0.0106549	yes	UP	Y	Y	Y	Y	Y	0	21.1		AT1G60190	PUB19	ARM repeat superfamily protein [Source:TAIR;Acc:AT1G60190]	0	1.77	inf	5e-05	0.0160808	yes	UP	Y	Y	Y	Y	Y	0	1.83		AT1G60190	PUB19	ARM repeat superfamily protein [Source:TAIR;Acc:AT1G60190]	0	24	inf	5e-05	0.0103785	yes	UP	Y	Y	Y	Y
AT1G61800	GPT2	glucose-6-phosphate/phosphate translocator 2 [Source:TAIR;Acc:AT1G61800]	5.15	181	5.13	0.0003	0.0524108	yes	UP	N	Y	Y	Y	Y	5.17	180.17		AT1G61800	GPT2	glucose-6-phosphate/phosphate translocator 2 [Source:TAIR;Acc:AT1G61800]	2.06	74.5	5.17	0.0062	0.33513	yes	UP	N	N	Y	Y	Y	2	77.17		AT1G61800	GPT2	glucose-6-phosphate/phosphate translocator 2 [Source:TAIR;Acc:AT1G61800]	2.07	51.3	4.63	0.0056	0.281517	yes	UP	N	N	Y	Y
AT1G61890	-	MATE efflux family protein [Source:TAIR;Acc:AT1G61890]	8.01	71.1	3.15	0.00335	0.204287	yes	UP	N	N	Y	Y	Y	8.03	70.88		AT1G61890	-	MATE efflux family protein [Source:TAIR;Acc:AT1G61890]	5.38	53.4	3.31	0.0021	0.221441	yes	UP	N	N	Y	Y	Y	5.2	55.27		AT1G61890	-	MATE efflux family protein [Source:TAIR;Acc:AT1G61890]	6.55	152	4.53	0.00015	0.0268111	yes	UP	Y	Y	Y	Y
AT1G62180	2020-04-02	5'adenylylphosphosulfate reductase 2 [Source:TAIR;Acc:AT1G62180]	36.7	151	2.04	0.0196	0.587138	yes	UP	N	N	N	Y	Y	36.8	150.86		AT1G62180	2020-04-02	5'adenylylphosphosulfate reductase 2 [Source:TAIR;Acc:AT1G62180]	25.4	90.2	1.83	0.0147	0.498478	yes	UP	N	N	N	Y	Y	24.53	93.38		AT1G62180	2020-04-02	5'adenylylphosphosulfate reductase 2 [Source:TAIR;Acc:AT1G62180]	16.9	99.5	2.55	0.00605	0.295124	yes	UP	N	N	Y	Y
AT1G62570	FMO GS-OX4	flavin-monooxygenase glucosinolate S-oxygenase 4 [Source:TAIR;Acc:AT1G62570]	2.1	50.8	4.6	0.00905	0.392612	yes	UP	N	N	Y	Y	Y	2.11	50.67		AT1G62570	FMO GS-OX4	flavin-monooxygenase glucosinolate S-oxygenase 4 [Source:TAIR;Acc:AT1G62570]	1.54	26.3	4.09	0.0018	0.20553	yes	UP	N	N	Y	Y	Y	1.49	27.21		AT1G62570	FMO GS-OX4	flavin-monooxygenase glucosinolate S-oxygenase 4 [Source:TAIR;Acc:AT1G62570]	1.73	51.1	4.89	0.0049	0.255648	yes	UP	N	N	Y	Y
AT1G62710	BETA-VPE	beta vacuolar processing enzyme [Source:TAIR;Acc:AT1G62710]	0.917	33.3	5.18	0.00615	0.309768	yes	UP	N	N	Y	Y	Y	0.92	33.18		AT1G62710	BETA-VPE	beta vacuolar processing enzyme [Source:TAIR;Acc:AT1G62710]	1.1	37.6	5.09	0.00645	0.341939	yes	UP	N	N	Y	Y	Y	1.07	38.93		AT1G62710	BETA-VPE	beta vacuolar processing enzyme [Source:TAIR;Acc:AT1G62710]	2.08	35.2	4.08	0.01165	0.428365	yes	UP	N	N	N	Y
AT1G64370	-	unknown protein; Has 773 Blast hits to 375 proteins in 118 species: Archae - 0; Bacteria - 97; Metazoa - 421; Fungi - 108; Plants - 31; Viruses - 0; Other Eukaryotes - 116 (source: NCBI BLink). [Source:TAIR;Acc:AT1G64370]	29.3	103	1.81	0.02995	0.734248	yes	UP	N	N	N	Y	Y	29.35	102.27		AT1G64370	-	unknown protein; Has 773 Blast hits to 375 proteins in 118 species: Archae - 0; Bacteria - 97; Metazoa - 421; Fungi - 108; Plants - 31; Viruses - 0; Other Eukaryotes - 116 (source: NCBI BLink). [Source:TAIR;Acc:AT1G64370]	41.7	130	1.64	0.03835	0.762351	yes	UP	N	N	N	Y	Y	40.34	134.66		AT1G64370	-	unknown protein; Has 773 Blast hits to 375 proteins in 118 species: Archae - 0; Bacteria - 97; Metazoa - 421; Fungi - 108; Plants - 31; Viruses - 0; Other Eukaryotes - 116 (source: NCBI BLink). [Source:TAIR;Acc:AT1G64370]	14.5	85.6	2.56	0.00905	0.374895	yes	UP	N	N	Y	Y
AT1G64660	ATMGL	methionine gamma-lyase [Source:TAIR;Acc:AT1G64660]	2.55	80.3	4.97	5e-05	0.0106549	yes	UP	Y	Y	Y	Y	Y	2.56	80.03		AT1G64660	ATMGL	methionine gamma-lyase [Source:TAIR;Acc:AT1G64660]	1.62	59.4	5.19	0.00025	0.0560959	yes	UP	N	Y	Y	Y	Y	1.57	61.48		AT1G64660	ATMGL	methionine gamma-lyase [Source:TAIR;Acc:AT1G64660]	1.89	67	5.15	0.00505	0.261354	yes	UP	N	N	Y	Y
AT1G64900	CYP89A2	cytochrome P450, family 89, subfamily A, polypeptide 2 [Source:TAIR;Acc:AT1G64900]	9.14	81.4	3.16	0.00155	0.137249	yes	UP	N	N	Y	Y	Y	9.16	81.14		AT1G64900	CYP89A2	cytochrome P450, family 89, subfamily A, polypeptide 2 [Source:TAIR;Acc:AT1G64900]	6.86	31.3	2.19	0.0062	0.33513	yes	UP	N	N	Y	Y	Y	6.63	32.42		AT1G64900	CYP89A2	cytochrome P450, family 89, subfamily A, polypeptide 2 [Source:TAIR;Acc:AT1G64900]	3.03	42.9	3.83	0.0018	0.147112	yes	UP	N	N	Y	Y
AT1G66760	-	MATE efflux family protein [Source:TAIR;Acc:AT1G66760]	10.2	82.4	3.01	0.0015	0.134667	yes	UP	N	N	Y	Y	Y	10.25	82.15		AT1G66760	-	MATE efflux family protein [Source:TAIR;Acc:AT1G66760]	15	79.3	2.4	0.00175	0.204665	yes	UP	N	N	Y	Y	Y	14.52	82.07		AT1G66760	-	MATE efflux family protein [Source:TAIR;Acc:AT1G66760]	17.8	119	2.74	0.00605	0.295124	yes	UP	N	N	Y	Y
AT1G66830	-	Leucine-rich repeat protein kinase family protein [Source:TAIR;Acc:AT1G66830]	0.781	6.26	3	0.03375	0.758378	yes	UP	N	N	N	Y	Y	0.78	6.25		AT1G66830	-	Leucine-rich repeat protein kinase family protein [Source:TAIR;Acc:AT1G66830]	0.564	7.52	3.74	0.0222	0.599991	yes	UP	N	N	N	Y	Y	0.55	7.79		AT1G66830	-	Leucine-rich repeat protein kinase family protein [Source:TAIR;Acc:AT1G66830]	0.804	5.2	2.69	0.04465	0.807801	yes	UP	N	N	N	Y
AT1G67300	-	Major facilitator superfamily protein [Source:TAIR;Acc:AT1G67300]	19.6	80.9	2.05	0.01715	0.550617	yes	UP	N	N	N	Y	Y	19.64	80.63		AT1G67300	-	Major facilitator superfamily protein [Source:TAIR;Acc:AT1G67300]	15.1	78.8	2.38	0.0031	0.255401	yes	UP	N	N	Y	Y	Y	14.64	81.57		AT1G67300	-	Major facilitator superfamily protein [Source:TAIR;Acc:AT1G67300]	17.8	91.5	2.36	0.0121	0.436595	yes	UP	N	N	N	Y
AT1G68250	-	unknown protein; Has 5 Blast hits to 5 proteins in 2 species: Archae - 0; Bacteria - 0; Metazoa - 0; Fungi - 0; Plants - 5; Viruses - 0; Other Eukaryotes - 0 (source: NCBI BLink). [Source:TAIR;Acc:AT1G68250]	0	8.71	inf	5e-05	0.0106549	yes	UP	Y	Y	Y	Y	Y	0	8.68		AT1G68250	-	unknown protein; Has 5 Blast hits to 5 proteins in 2 species: Archae - 0; Bacteria - 0; Metazoa - 0; Fungi - 0; Plants - 5; Viruses - 0; Other Eukaryotes - 0 (source: NCBI BLink). [Source:TAIR;Acc:AT1G68250]	0	1.25	inf	0.0068	0.351554	yes	UP	N	N	Y	Y	Y	0	1.3		AT1G68250	-	unknown protein; Has 5 Blast hits to 5 proteins in 2 species: Archae - 0; Bacteria - 0; Metazoa - 0; Fungi - 0; Plants - 5; Viruses - 0; Other Eukaryotes - 0 (source: NCBI BLink). [Source:TAIR;Acc:AT1G68250]	0	11.7	inf	5e-05	0.0103785	yes	UP	Y	Y	Y	Y
AT1G68570	-	Major facilitator superfamily protein [Source:TAIR;Acc:AT1G68570]	23.4	172	2.88	0.0024	0.172373	yes	UP	N	N	Y	Y	Y	23.44	171.26		AT1G68570	-	Major facilitator superfamily protein [Source:TAIR;Acc:AT1G68570]	23.6	182	2.95	0.00125	0.177362	yes	UP	N	N	Y	Y	Y	22.8	188.37		AT1G68570	-	Major facilitator superfamily protein [Source:TAIR;Acc:AT1G68570]	20.5	137	2.74	0.0016	0.136665	yes	UP	N	N	Y	Y
AT1G68765	IDA	Putative membrane lipoprotein [Source:TAIR;Acc:AT1G68765]	0	4.92	inf	0.0028	0.18919	yes	UP	N	N	Y	Y	Y	0	4.91		AT1G68765	IDA	Putative membrane lipoprotein [Source:TAIR;Acc:AT1G68765]	0	2.58	inf	0.00735	0.354582	yes	UP	N	N	Y	Y	Y	0	2.67		AT1G68765	IDA	Putative membrane lipoprotein [Source:TAIR;Acc:AT1G68765]	0	3.42	inf	0.0359	0.733348	yes	UP	N	N	N	Y
AT1G69252	-	other RNA [Source:TAIR;Acc:AT1G69252]	35.8	144	2.01	0.0152	0.52355	yes	UP	N	N	N	Y	Y	35.92	143.69		AT1G69252	-	other RNA [Source:TAIR;Acc:AT1G69252]	44.6	190	2.09	0.0052	0.310664	yes	UP	N	N	Y	Y	Y	43.14	196.42		AT1G69252	-	other RNA [Source:TAIR;Acc:AT1G69252]	35.3	168	2.25	0.0085	0.361419	yes	UP	N	N	Y	Y
AT1G69410	ATELF5A-3	eukaryotic elongation factor 5A-3 [Source:TAIR;Acc:AT1G69410]	85.9	401	2.22	0.01195	0.45888	yes	UP	N	N	N	Y	Y	86.14	399.67		AT1G69410	ATELF5A-3	eukaryotic elongation factor 5A-3 [Source:TAIR;Acc:AT1G69410]	76	487	2.68	0.0012	0.172809	yes	UP	N	N	Y	Y	Y	73.46	504.28		AT1G69410	ATELF5A-3	eukaryotic elongation factor 5A-3 [Source:TAIR;Acc:AT1G69410]	71	481	2.76	0.00495	0.256868	yes	UP	N	N	Y	Y
AT1G69870	NRT1.7	nitrate transporter 1.7 [Source:TAIR;Acc:AT1G69870]	8.98	200	4.48	5e-05	0.0106549	yes	UP	Y	Y	Y	Y	Y	9.01	199.4		AT1G69870	NRT1.7	nitrate transporter 1.7 [Source:TAIR;Acc:AT1G69870]	7.02	199	4.82	5e-05	0.0160808	yes	UP	Y	Y	Y	Y	Y	6.78	205.61		AT1G69870	NRT1.7	nitrate transporter 1.7 [Source:TAIR;Acc:AT1G69870]	3.37	283	6.39	0.00015	0.0268111	yes	UP	Y	Y	Y	Y
AT1G69930	ATGSTU11	glutathione S-transferase TAU 11 [Source:TAIR;Acc:AT1G69930]	0	5.35	inf	5e-05	0.0106549	yes	UP	Y	Y	Y	Y	Y	0	5.34		AT1G69930	ATGSTU11	glutathione S-transferase TAU 11 [Source:TAIR;Acc:AT1G69930]	0	0.838	inf	0.00735	0.354582	yes	UP	N	N	Y	Y	Y	0	0.87		AT1G69930	ATGSTU11	glutathione S-transferase TAU 11 [Source:TAIR;Acc:AT1G69930]	0	8.95	inf	5e-05	0.0103785	yes	UP	Y	Y	Y	Y
AT1G70782	CPuORF28	conserved peptide upstream open reading frame 28 [Source:TAIR;Acc:AT1G70782]	109	510	2.22	0.01535	0.526696	yes	UP	N	N	N	Y	Y	109.42	508.31		AT1G70782	CPuORF28	conserved peptide upstream open reading frame 28 [Source:TAIR;Acc:AT1G70782]	98.1	449	2.19	0.0118	0.445892	yes	UP	N	N	N	Y	Y	94.8	464.72		AT1G70782	CPuORF28	conserved peptide upstream open reading frame 28 [Source:TAIR;Acc:AT1G70782]	108	587	2.44	0.01045	0.407529	yes	UP	N	N	N	Y
AT1G71000	-	Chaperone DnaJ-domain superfamily protein [Source:TAIR;Acc:AT1G71000]	0	4.58	inf	0.0018	0.144077	yes	UP	N	N	Y	Y	Y	0	4.57		AT1G71000	-	Chaperone DnaJ-domain superfamily protein [Source:TAIR;Acc:AT1G71000]	0	3.84	inf	0.0036	0.26444	yes	UP	N	N	Y	Y	Y	0	3.98		AT1G71000	-	Chaperone DnaJ-domain superfamily protein [Source:TAIR;Acc:AT1G71000]	0	5.18	inf	0.00205	0.147112	yes	UP	N	N	Y	Y
AT1G71520	ERF020	Integrase-type DNA-binding superfamily protein [Source:TAIR;Acc:AT1G71520]	0	6.23	inf	0.00115	0.114363	yes	UP	N	N	Y	Y	Y	0	6.21		AT1G71520	ERF020	Integrase-type DNA-binding superfamily protein [Source:TAIR;Acc:AT1G71520]	0	2.14	inf	0.00735	0.354582	yes	UP	N	N	Y	Y	Y	0	2.22		AT1G71520	ERF020	Integrase-type DNA-binding superfamily protein [Source:TAIR;Acc:AT1G71520]	0	3.98	inf	0.0014	0.123405	yes	UP	N	N	Y	Y
AT1G72120	-	Major facilitator superfamily protein [Source:TAIR;Acc:AT1G72120]	1.13	15.9	3.82	0.0133	0.481182	yes	UP	N	N	N	Y	Y	1.13	15.85		AT1G72120	-	Major facilitator superfamily protein [Source:TAIR;Acc:AT1G72120]	0.608	11.1	4.2	0.01515	0.502251	yes	UP	N	N	N	Y	Y	0.59	11.55		AT1G72120	-	Major facilitator superfamily protein [Source:TAIR;Acc:AT1G72120]	1.27	24.5	4.27	0.0086	0.364867	yes	UP	N	N	Y	Y
AT1G72520	LOX4	PLAT/LH2 domain-containing lipoxygenase family protein [Source:TAIR;Acc:AT1G72520]	1.99	14.3	2.85	0.01695	0.547824	yes	UP	N	N	N	Y	Y	1.99	14.31		AT1G72520	LOX4	PLAT/LH2 domain-containing lipoxygenase family protein [Source:TAIR;Acc:AT1G72520]	1.23	6.37	2.37	0.03305	0.715787	yes	UP	N	N	N	Y	Y	1.19	6.6		AT1G72520	LOX4	PLAT/LH2 domain-containing lipoxygenase family protein [Source:TAIR;Acc:AT1G72520]	1.29	24.3	4.24	0.0099	0.395672	yes	UP	N	N	Y	Y
AT1G72680	ATCAD1	cinnamyl-alcohol dehydrogenase [Source:TAIR;Acc:AT1G72680]	17.5	103	2.56	0.00625	0.311568	yes	UP	N	N	Y	Y	Y	17.52	102.68		AT1G72680	ATCAD1	cinnamyl-alcohol dehydrogenase [Source:TAIR;Acc:AT1G72680]	17.3	122	2.82	0.00045	0.0886087	yes	UP	N	Y	Y	Y	Y	16.77	126.57		AT1G72680	ATCAD1	cinnamyl-alcohol dehydrogenase [Source:TAIR;Acc:AT1G72680]	25	174	2.8	0.00365	0.207234	yes	UP	N	N	Y	Y
AT1G72790	-	hydroxyproline-rich glycoprotein family protein [Source:TAIR;Acc:AT1G72790]	6.34	26.2	2.05	0.0216	0.616888	yes	UP	N	N	N	Y	Y	6.36	26.11		AT1G72790	-	hydroxyproline-rich glycoprotein family protein [Source:TAIR;Acc:AT1G72790]	11.5	33.1	1.53	0.03745	0.755144	yes	UP	N	N	N	Y	Y	11.08	34.34		AT1G72790	-	hydroxyproline-rich glycoprotein family protein [Source:TAIR;Acc:AT1G72790]	11.5	85.1	2.89	0.0029	0.181939	yes	UP	N	N	Y	Y
AT1G73480	-	alpha/beta-Hydrolases superfamily protein [Source:TAIR;Acc:AT1G73480]	12.2	121	3.31	0.00125	0.11767	yes	UP	N	N	Y	Y	Y	12.2	120.2		AT1G73480	-	alpha/beta-Hydrolases superfamily protein [Source:TAIR;Acc:AT1G73480]	12.2	90	2.88	0.0001	0.0288015	yes	UP	Y	Y	Y	Y	Y	11.84	93.18		AT1G73480	-	alpha/beta-Hydrolases superfamily protein [Source:TAIR;Acc:AT1G73480]	10.2	178	4.12	0.00035	0.0549301	yes	UP	N	Y	Y	Y
AT1G73680	ALPHA DOX2	alpha dioxygenase [Source:TAIR;Acc:AT1G73680]	11.1	44.1	1.99	0.01545	0.527476	yes	UP	N	N	N	Y	Y	11.18	44		AT1G73680	ALPHA DOX2	alpha dioxygenase [Source:TAIR;Acc:AT1G73680]	11.4	46.1	2.01	0.01285	0.461762	yes	UP	N	N	N	Y	Y	11.05	47.75		AT1G73680	ALPHA DOX2	alpha dioxygenase [Source:TAIR;Acc:AT1G73680]	8.49	50.1	2.56	0.0047	0.249255	yes	UP	N	N	Y	Y
AT1G75280	-	NmrA-like negative transcriptional regulator family protein [Source:TAIR;Acc:AT1G75280]	83.8	339	2.02	0.0225	0.633266	yes	UP	N	N	N	Y	Y	84.04	337.92		AT1G75280	-	NmrA-like negative transcriptional regulator family protein [Source:TAIR;Acc:AT1G75280]	66.5	327	2.3	0.0078	0.358961	yes	UP	N	N	Y	Y	Y	64.29	338.41		AT1G75280	-	NmrA-like negative transcriptional regulator family protein [Source:TAIR;Acc:AT1G75280]	57.6	336	2.55	0.00795	0.350186	yes	UP	N	N	Y	Y
AT1G75370	AT1G75370/F1B16_21	Sec14p-like phosphatidylinositol transfer family protein [Source:TAIR;Acc:AT1G75370]	24.8	79.1	1.67	0.03865	0.793955	yes	UP	N	N	N	Y	Y	24.91	78.89		AT1G75370	AT1G75370/F1B16_21	Sec14p-like phosphatidylinositol transfer family protein [Source:TAIR;Acc:AT1G75370]	22.4	66.9	1.58	0.03835	0.762351	yes	UP	N	N	N	Y	Y	21.67	69.21		AT1G75370	AT1G75370/F1B16_21	Sec14p-like phosphatidylinositol transfer family protein [Source:TAIR;Acc:AT1G75370]	18.5	76.2	2.04	0.02335	0.618311	yes	UP	N	N	N	Y
AT1G76600	-	unknown protein; FUNCTIONS IN: molecular_function unknown; INVOLVED IN: N-terminal protein myristoylation; LOCATED IN: nucleolus, nucleus; EXPRESSED IN: 24 plant structures; EXPRESSED DURING: 15 growth stages; BEST Arabidopsis thaliana protein match /.../nknown protein (TAIR:AT1G21010.1); Has 220 Blast hits to 220 proteins in 14 species: Archae - 0; Bacteria - 0; Metazoa - 0; Fungi - 0; Plants - …	13.2	79.4	2.59	0.0097	0.408031	yes	UP	N	N	Y	Y	Y	13.22	79.2		AT1G76600	-	unknown protein; FUNCTIONS IN: molecular_function unknown; INVOLVED IN: N-terminal protein myristoylation; LOCATED IN: nucleolus, nucleus; EXPRESSED IN: 24 plant structures; EXPRESSED DURING: 15 growth stages; BEST Arabidopsis thaliana protein match /.../nknown protein (TAIR:AT1G21010.1); Has 220 Blast hits to 220 proteins in 14 species: Archae - 0; Bacteria - 0; Metazoa - 0; Fungi - 0; Plants - …	6.15	58.9	3.26	0.0066	0.347031	yes	UP	N	N	Y	Y	Y	5.95	61.06		AT1G76600	-	unknown protein; FUNCTIONS IN: molecular_function unknown; INVOLVED IN: N-terminal protein myristoylation; LOCATED IN: nucleolus, nucleus; EXPRESSED IN: 24 plant structures; EXPRESSED DURING: 15 growth stages; BEST Arabidopsis thaliana protein match /.../nknown protein (TAIR:AT1G21010.1); Has 220 Blast hits to 220 proteins in 14 species: Archae - 0; Bacteria - 0; Metazoa - 0; Fungi - 0; Plants - …	5.87	216	5.2	0.00365	0.207234	yes	UP	N	N	Y	Y
AT1G77120	ADH1	alcohol dehydrogenase 1 [Source:TAIR;Acc:AT1G77120]	11.5	332	4.86	0.00365	0.215795	yes	UP	N	N	Y	Y	Y	11.49	330.65		AT1G77120	ADH1	alcohol dehydrogenase 1 [Source:TAIR;Acc:AT1G77120]	20.3	476	4.55	0.0001	0.0288015	yes	UP	Y	Y	Y	Y	Y	19.64	492.31		AT1G77120	ADH1	alcohol dehydrogenase 1 [Source:TAIR;Acc:AT1G77120]	84.9	524	2.63	0.0203	0.583142	yes	UP	N	N	N	Y
AT1G77450	anac032	NAC domain containing protein 32 [Source:TAIR;Acc:AT1G77450]	5.1	97.3	4.25	0.00095	0.104673	yes	UP	N	N	Y	Y	Y	5.12	97.03		AT1G77450	anac032	NAC domain containing protein 32 [Source:TAIR;Acc:AT1G77450]	3.91	45.8	3.55	0.0036	0.26444	yes	UP	N	N	Y	Y	Y	3.78	47.45		AT1G77450	anac032	NAC domain containing protein 32 [Source:TAIR;Acc:AT1G77450]	5.3	66.4	3.65	0.00265	0.171089	yes	UP	N	N	Y	Y
AT1G77950	AGL67	AGAMOUS-like 67 [Source:TAIR;Acc:AT1G77950]	0	2.14	inf	0.002	0.153905	yes	UP	N	N	Y	Y	Y	0	2.13		AT1G77950	AGL67	AGAMOUS-like 67 [Source:TAIR;Acc:AT1G77950]	0	3.44	inf	5e-05	0.0160808	yes	UP	Y	Y	Y	Y	Y	0	3.56		AT1G77950	AGL67	AGAMOUS-like 67 [Source:TAIR;Acc:AT1G77950]	0	2.23	inf	0.00135	0.123405	yes	UP	N	N	Y	Y
AT1G78000	SULTR1_2	sulfate transporter 1;2 [Source:TAIR;Acc:AT1G78000]	0.982	63.4	6.01	0.0036	0.21349	yes	UP	N	N	Y	Y	Y	0.98	63.22		AT1G78000	SULTR1_2	sulfate transporter 1;2 [Source:TAIR;Acc:AT1G78000]	3.46	35.1	3.34	0.0014	0.18761	yes	UP	N	N	Y	Y	Y	3.35	36.34		AT1G78000	SULTR1_2	sulfate transporter 1;2 [Source:TAIR;Acc:AT1G78000]	1.43	59.5	5.38	0.00245	0.16415	yes	UP	N	N	Y	Y
AT1G78070	-	Transducin/WD40 repeat-like superfamily protein [Source:TAIR;Acc:AT1G78070]	0.984	21.4	4.44	0.00885	0.388279	yes	UP	N	N	Y	Y	Y	0.99	21.31		AT1G78070	-	Transducin/WD40 repeat-like superfamily protein [Source:TAIR;Acc:AT1G78070]	0.963	14.1	3.87	0.01925	0.561978	yes	UP	N	N	N	Y	Y	0.93	14.61		AT1G78070	-	Transducin/WD40 repeat-like superfamily protein [Source:TAIR;Acc:AT1G78070]	1.19	16.9	3.83	0.0122	0.436937	yes	UP	N	N	N	Y
AT1G79270	ECT8	evolutionarily conserved C-terminal region 8 [Source:TAIR;Acc:AT1G79270]	6.77	48.7	2.85	0.0032	0.199532	yes	UP	N	N	Y	Y	Y	6.79	48.56		AT1G79270	ECT8	evolutionarily conserved C-terminal region 8 [Source:TAIR;Acc:AT1G79270]	6.44	23.5	1.87	0.0199	0.571444	yes	UP	N	N	N	Y	Y	6.22	24.28		AT1G79270	ECT8	evolutionarily conserved C-terminal region 8 [Source:TAIR;Acc:AT1G79270]	2.59	26	3.33	0.0059	0.292035	yes	UP	N	N	Y	Y
AT1G79520	MTP9	Cation efflux family protein [Source:TAIR;Acc:AT1G79520]	7.45	55.3	2.89	0.00775	0.360403	yes	UP	N	N	Y	Y	Y	7.47	55.12		AT1G79520	MTP9	Cation efflux family protein [Source:TAIR;Acc:AT1G79520]	6.83	44.3	2.7	0.0028	0.244487	yes	UP	N	N	Y	Y	Y	6.6	45.89		AT1G79520	MTP9	Cation efflux family protein [Source:TAIR;Acc:AT1G79520]	4.92	52.5	3.42	0.00445	0.239284	yes	UP	N	N	Y	Y
AT1G80310	MOT2	sulfate transmembrane transporters [Source:TAIR;Acc:AT1G80310]	10.8	44.3	2.04	0.0256	0.677265	yes	UP	N	N	N	Y	Y	10.78	44.13		AT1G80310	MOT2	sulfate transmembrane transporters [Source:TAIR;Acc:AT1G80310]	10.8	31.9	1.56	0.0461	0.82995	yes	UP	N	N	N	Y	Y	10.46	33.04		AT1G80310	MOT2	sulfate transmembrane transporters [Source:TAIR;Acc:AT1G80310]	8.96	35	1.97	0.0366	0.74293	yes	UP	N	N	N	Y
AT2G02390	ATGSTZ1	glutathione S-transferase zeta 1 [Source:TAIR;Acc:AT2G02390]	24.7	165	2.74	0.0046	0.245064	yes	UP	N	N	Y	Y	Y	24.76	164.33		AT2G02390	ATGSTZ1	glutathione S-transferase zeta 1 [Source:TAIR;Acc:AT2G02390]	27	177	2.72	0.0033	0.260984	yes	UP	N	N	Y	Y	Y	26.07	183.8		AT2G02390	ATGSTZ1	glutathione S-transferase zeta 1 [Source:TAIR;Acc:AT2G02390]	27.5	189	2.78	0.00485	0.254414	yes	UP	N	N	Y	Y
AT2G02990	RNS1	ribonuclease 1 [Source:TAIR;Acc:AT2G02990]	0	5.92	inf	5e-05	0.0106549	yes	UP	Y	Y	Y	Y	Y	0	5.9		AT2G02990	RNS1	ribonuclease 1 [Source:TAIR;Acc:AT2G02990]	0	6.75	inf	5e-05	0.0160808	yes	UP	Y	Y	Y	Y	Y	0	6.99		AT2G02990	RNS1	ribonuclease 1 [Source:TAIR;Acc:AT2G02990]	0	13.9	inf	5e-05	0.0103785	yes	UP	Y	Y	Y	Y
AT2G03760	ST	sulphotransferase 12 [Source:TAIR;Acc:AT2G03760]	18.6	315	4.08	0.00015	0.0288	yes	UP	Y	Y	Y	Y	Y	18.62	313.83		AT2G03760	ST	sulphotransferase 12 [Source:TAIR;Acc:AT2G03760]	28.6	133	2.22	0.005	0.305332	yes	UP	N	N	Y	Y	Y	27.69	138.05		AT2G03760	ST	sulphotransferase 12 [Source:TAIR;Acc:AT2G03760]	19.1	524	4.77	5e-05	0.0103785	yes	UP	Y	Y	Y	Y
AT2G04050	DTXL1	MATE efflux family protein [Source:TAIR;Acc:AT2G04050]	3.59	160	5.48	0.0037	0.216769	yes	UP	N	N	Y	Y	Y	3.6	160.03		AT2G04050	DTXL1	MATE efflux family protein [Source:TAIR;Acc:AT2G04050]	1.72	69.4	5.33	0.00715	0.354582	yes	UP	N	N	Y	Y	Y	1.66	71.86		AT2G04050	DTXL1	MATE efflux family protein [Source:TAIR;Acc:AT2G04050]	3.66	305	6.38	0.00135	0.123405	yes	UP	N	N	Y	Y
AT2G04160	AIR3	Subtilisin-like serine endopeptidase family protein [Source:TAIR;Acc:AT2G04160]	1.34	52.5	5.29	0.0043	0.232921	yes	UP	N	N	Y	Y	Y	1.34	52.35		AT2G04160	AIR3	Subtilisin-like serine endopeptidase family protein [Source:TAIR;Acc:AT2G04160]	2.8	31	3.47	0.0013	0.179186	yes	UP	N	N	Y	Y	Y	2.71	32.09		AT2G04160	AIR3	Subtilisin-like serine endopeptidase family protein [Source:TAIR;Acc:AT2G04160]	1.12	47.1	5.4	0.00375	0.210436	yes	UP	N	N	Y	Y
AT2G04350	LACS8	AMP-dependent synthetase and ligase family protein [Source:TAIR;Acc:AT2G04350]	13.1	78.4	2.58	0.0025	0.176934	yes	UP	N	N	Y	Y	Y	13.16	78.21		AT2G04350	LACS8	AMP-dependent synthetase and ligase family protein [Source:TAIR;Acc:AT2G04350]	10.6	69.6	2.71	0.00175	0.204665	yes	UP	N	N	Y	Y	Y	10.29	72.02		AT2G04350	LACS8	AMP-dependent synthetase and ligase family protein [Source:TAIR;Acc:AT2G04350]	10.6	83.5	2.97	0.00195	0.147112	yes	UP	N	N	Y	Y
AT2G05940	-	Protein kinase superfamily protein [Source:TAIR;Acc:AT2G05940]	6.73	25.5	1.92	0.04785	0.855319	yes	UP	N	N	N	Y	Y	6.75	25.41		AT2G05940	-	Protein kinase superfamily protein [Source:TAIR;Acc:AT2G05940]	3.79	16.2	2.09	0.02675	0.655854	yes	UP	N	N	N	Y	Y	3.66	16.73		AT2G05940	-	Protein kinase superfamily protein [Source:TAIR;Acc:AT2G05940]	5.03	25.8	2.36	0.0346	0.727839	yes	UP	N	N	N	Y
AT2G15780	-	Cupredoxin superfamily protein [Source:TAIR;Acc:AT2G15780]	0	1.23	inf	0.03305	0.752879	yes	UP	N	N	N	Y	Y	0	1.23		AT2G15780	-	Cupredoxin superfamily protein [Source:TAIR;Acc:AT2G15780]	0	1.24	inf	0.0045	0.294361	yes	UP	N	N	Y	Y	Y	0	1.28		AT2G15780	-	Cupredoxin superfamily protein [Source:TAIR;Acc:AT2G15780]	0	2.81	inf	0.00075	0.0946274	yes	UP	N	Y	Y	Y
AT2G15970	COR413-PM1	cold regulated 413 plasma membrane 1 [Source:TAIR;Acc:AT2G15970]	273	961	1.82	0.03435	0.761275	yes	UP	N	N	N	Y	Y	273.7	958.56		AT2G15970	COR413-PM1	cold regulated 413 plasma membrane 1 [Source:TAIR;Acc:AT2G15970]	309	1250	2.01	0.02805	0.665617	yes	UP	N	N	N	Y	Y	298.84	1290.57		AT2G15970	COR413-PM1	cold regulated 413 plasma membrane 1 [Source:TAIR;Acc:AT2G15970]	210	1240	2.56	0.021	0.590939	yes	UP	N	N	N	Y
AT2G16630	-	Pollen Ole e 1 allergen and extensin family protein [Source:TAIR;Acc:AT2G16630]	10.3	72	2.8	0.00705	0.339121	yes	UP	N	N	Y	Y	Y	10.37	71.76		AT2G16630	-	Pollen Ole e 1 allergen and extensin family protein [Source:TAIR;Acc:AT2G16630]	11.7	47.8	2.03	0.01865	0.551132	yes	UP	N	N	N	Y	Y	11.31	49.46		AT2G16630	-	Pollen Ole e 1 allergen and extensin family protein [Source:TAIR;Acc:AT2G16630]	8.61	47.5	2.46	0.03185	0.71051	yes	UP	N	N	N	Y
AT2G16660	-	Major facilitator superfamily protein [Source:TAIR;Acc:AT2G16660]	7.55	104	3.79	0.00065	0.0893957	yes	UP	N	Y	Y	Y	Y	7.57	103.82		AT2G16660	-	Major facilitator superfamily protein [Source:TAIR;Acc:AT2G16660]	4	119	4.89	5e-05	0.0160808	yes	UP	Y	Y	Y	Y	Y	3.87	122.75		AT2G16660	-	Major facilitator superfamily protein [Source:TAIR;Acc:AT2G16660]	8.85	246	4.8	5e-05	0.0103785	yes	UP	Y	Y	Y	Y
AT2G17840	ERD7	Senescence/dehydration-associated protein-related [Source:TAIR;Acc:AT2G17840]	20.7	78.1	1.91	0.02285	0.638483	yes	UP	N	N	N	Y	Y	20.78	77.91		AT2G17840	ERD7	Senescence/dehydration-associated protein-related [Source:TAIR;Acc:AT2G17840]	17.1	87.7	2.36	0.00275	0.244487	yes	UP	N	N	Y	Y	Y	16.52	90.79		AT2G17840	ERD7	Senescence/dehydration-associated protein-related [Source:TAIR;Acc:AT2G17840]	15.4	84.4	2.46	0.00905	0.374895	yes	UP	N	N	Y	Y
AT2G18193	-	P-loop containing nucleoside triphosphate hydrolases superfamily protein [Source:TAIR;Acc:AT2G18193]	0.943	31	5.04	0.00655	0.320752	yes	UP	N	N	Y	Y	Y	0.95	30.89		AT2G18193	-	P-loop containing nucleoside triphosphate hydrolases superfamily protein [Source:TAIR;Acc:AT2G18193]	0.657	6.79	3.37	0.0291	0.672506	yes	UP	N	N	N	Y	Y	0.64	7.03		AT2G18193	-	P-loop containing nucleoside triphosphate hydrolases superfamily protein [Source:TAIR;Acc:AT2G18193]	1.27	51.2	5.33	0.00355	0.204565	yes	UP	N	N	Y	Y
AT2G21590	APL4	Glucose-1-phosphate adenylyltransferase family protein [Source:TAIR;Acc:AT2G21590]	19.6	90	2.2	0.00965	0.407697	yes	UP	N	N	Y	Y	Y	19.64	89.71		AT2G21590	APL4	Glucose-1-phosphate adenylyltransferase family protein [Source:TAIR;Acc:AT2G21590]	12.5	96.5	2.95	0.0006	0.111329	yes	UP	N	N	Y	Y	Y	12.1	99.9		AT2G21590	APL4	Glucose-1-phosphate adenylyltransferase family protein [Source:TAIR;Acc:AT2G21590]	17.4	80.2	2.2	0.0208	0.589608	yes	UP	N	N	N	Y
AT2G21820	-	unknown protein; Has 45 Blast hits to 45 proteins in 13 species: Archae - 0; Bacteria - 0; Metazoa - 0; Fungi - 0; Plants - 45; Viruses - 0; Other Eukaryotes - 0 (source: NCBI BLink). [Source:TAIR;Acc:AT2G21820]	0	14.8	inf	5e-05	0.0106549	yes	UP	Y	Y	Y	Y	Y	0	14.76		AT2G21820	-	unknown protein; Has 45 Blast hits to 45 proteins in 13 species: Archae - 0; Bacteria - 0; Metazoa - 0; Fungi - 0; Plants - 45; Viruses - 0; Other Eukaryotes - 0 (source: NCBI BLink). [Source:TAIR;Acc:AT2G21820]	0	12.5	inf	0.0002	0.0482425	yes	UP	Y	Y	Y	Y	Y	0	12.9		AT2G21820	-	unknown protein; Has 45 Blast hits to 45 proteins in 13 species: Archae - 0; Bacteria - 0; Metazoa - 0; Fungi - 0; Plants - 45; Viruses - 0; Other Eukaryotes - 0 (source: NCBI BLink). [Source:TAIR;Acc:AT2G21820]	0	10.8	inf	0.0011	0.11176	yes	UP	N	N	Y	Y
AT2G22470	AGP2	arabinogalactan protein 2 [Source:TAIR;Acc:AT2G22470]	7.87	166	4.39	0.0085	0.379797	yes	UP	N	N	Y	Y	Y	7.89	165.06		AT2G22470	AGP2	arabinogalactan protein 2 [Source:TAIR;Acc:AT2G22470]	11.3	129	3.52	0.00535	0.313796	yes	UP	N	N	Y	Y	Y	10.89	133.5		AT2G22470	AGP2	arabinogalactan protein 2 [Source:TAIR;Acc:AT2G22470]	7.81	167	4.42	0.00845	0.360086	yes	UP	N	N	Y	Y
AT2G22760	BHLH19	basic helix-loop-helix (bHLH) DNA-binding superfamily protein [Source:TAIR;Acc:AT2G22760]	0	3.86	inf	0.00105	0.111877	yes	UP	N	N	Y	Y	Y	0	3.85		AT2G22760	BHLH19	basic helix-loop-helix (bHLH) DNA-binding superfamily protein [Source:TAIR;Acc:AT2G22760]	0	1.22	inf	0.00365	0.26444	yes	UP	N	N	Y	Y	Y	0	1.26		AT2G22760	BHLH19	basic helix-loop-helix (bHLH) DNA-binding superfamily protein [Source:TAIR;Acc:AT2G22760]	0	8.23	inf	5e-05	0.0103785	yes	UP	Y	Y	Y	Y
AT2G22860	ATPSK2	phytosulfokine 2 precursor [Source:TAIR;Acc:AT2G22860]	4.79	42.5	3.15	0.0247	0.666179	yes	UP	N	N	N	Y	Y	4.8	42.38		AT2G22860	ATPSK2	phytosulfokine 2 precursor [Source:TAIR;Acc:AT2G22860]	6.11	63.8	3.38	0.03075	0.695642	yes	UP	N	N	N	Y	Y	5.91	66.12		AT2G22860	ATPSK2	phytosulfokine 2 precursor [Source:TAIR;Acc:AT2G22860]	4.13	89.4	4.44	0.0084	0.359542	yes	UP	N	N	Y	Y
AT2G23120	-	Late embryogenesis abundant protein, group 6 [Source:TAIR;Acc:AT2G23120]	64.8	464	2.84	0.00115	0.114363	yes	UP	N	N	Y	Y	Y	64.98	462.37		AT2G23120	-	Late embryogenesis abundant protein, group 6 [Source:TAIR;Acc:AT2G23120]	53.1	578	3.44	0.0001	0.0288015	yes	UP	Y	Y	Y	Y	Y	51.29	598.76		AT2G23120	-	Late embryogenesis abundant protein, group 6 [Source:TAIR;Acc:AT2G23120]	49.6	462	3.22	0.001	0.108974	yes	UP	N	N	Y	Y
AT2G24100	-	unknown protein; BEST Arabidopsis thaliana protein match is: unknown protein (TAIR:AT4G30780.1); Has 101 Blast hits to 101 proteins in 16 species: Archae - 0; Bacteria - 0; Metazoa - 0; Fungi - 0; Plants - 95; Viruses - 0; Other Eukaryotes - 6 (sour /.../BI BLink). [Source:TAIR;Acc:AT2G24100]	3.42	33.5	3.3	0.00555	0.287002	yes	UP	N	N	Y	Y	Y	3.43	33.44		AT2G24100	-	unknown protein; BEST Arabidopsis thaliana protein match is: unknown protein (TAIR:AT4G30780.1); Has 101 Blast hits to 101 proteins in 16 species: Archae - 0; Bacteria - 0; Metazoa - 0; Fungi - 0; Plants - 95; Viruses - 0; Other Eukaryotes - 6 (sour /.../BI BLink). [Source:TAIR;Acc:AT2G24100]	4.58	29.4	2.68	0.0077	0.358961	yes	UP	N	N	Y	Y	Y	4.43	30.39		AT2G24100	-	unknown protein; BEST Arabidopsis thaliana protein match is: unknown protein (TAIR:AT4G30780.1); Has 101 Blast hits to 101 proteins in 16 species: Archae - 0; Bacteria - 0; Metazoa - 0; Fungi - 0; Plants - 95; Viruses - 0; Other Eukaryotes - 6 (sour /.../BI BLink). [Source:TAIR;Acc:AT2G24100]	5.78	39.5	2.77	0.02	0.580571	yes	UP	N	N	N	Y
AT2G24180	CYP71B6	cytochrome p450 71b6 [Source:TAIR;Acc:AT2G24180]	19.4	64.6	1.74	0.0391	0.793955	yes	UP	N	N	N	Y	Y	19.43	64.38		AT2G24180	CYP71B6	cytochrome p450 71b6 [Source:TAIR;Acc:AT2G24180]	18.4	63.7	1.79	0.02025	0.574653	yes	UP	N	N	N	Y	Y	17.8	66		AT2G24180	CYP71B6	cytochrome p450 71b6 [Source:TAIR;Acc:AT2G24180]	15.6	70.6	2.18	0.01485	0.495913	yes	UP	N	N	N	Y
AT2G24540	AFR	Galactose oxidase/kelch repeat superfamily protein [Source:TAIR;Acc:AT2G24540]	2	17.3	3.11	0.0317	0.744221	yes	UP	N	N	N	Y	Y	2	17.2		AT2G24540	AFR	Galactose oxidase/kelch repeat superfamily protein [Source:TAIR;Acc:AT2G24540]	1.3	10.2	2.98	0.0471	0.836144	yes	UP	N	N	N	Y	Y	1.25	10.61		AT2G24540	AFR	Galactose oxidase/kelch repeat superfamily protein [Source:TAIR;Acc:AT2G24540]	0.946	12	3.67	0.01605	0.516382	yes	UP	N	N	N	Y
AT2G25000	WRKY60	WRKY DNA-binding protein 60 [Source:TAIR;Acc:AT2G25000]	0.975	21.3	4.45	0.01145	0.44586	yes	UP	N	N	N	Y	Y	0.98	21.27		AT2G25000	WRKY60	WRKY DNA-binding protein 60 [Source:TAIR;Acc:AT2G25000]	1.32	19.5	3.88	0.01935	0.564044	yes	UP	N	N	N	Y	Y	1.28	20.14		AT2G25000	WRKY60	WRKY DNA-binding protein 60 [Source:TAIR;Acc:AT2G25000]	2.73	23.6	3.11	0.0302	0.699857	yes	UP	N	N	N	Y
AT2G25890	-	Oleosin family protein [Source:TAIR;Acc:AT2G25890]	0	3.12	inf	0.0012	0.1152	yes	UP	N	N	Y	Y	Y	0	3.12		AT2G25890	-	Oleosin family protein [Source:TAIR;Acc:AT2G25890]	0	1.84	inf	0.00315	0.255401	yes	UP	N	N	Y	Y	Y	0	1.91		AT2G25890	-	Oleosin family protein [Source:TAIR;Acc:AT2G25890]	0	2.62	inf	0.00205	0.147112	yes	UP	N	N	Y	Y
AT2G26530	AR781	Protein of unknown function (DUF1645) [Source:TAIR;Acc:AT2G26530]	2.09	20.2	3.27	0.0244	0.660845	yes	UP	N	N	N	Y	Y	2.1	20.14		AT2G26530	AR781	Protein of unknown function (DUF1645) [Source:TAIR;Acc:AT2G26530]	1.01	16.5	4.02	0.0154	0.503684	yes	UP	N	N	N	Y	Y	0.98	17.05		AT2G26530	AR781	Protein of unknown function (DUF1645) [Source:TAIR;Acc:AT2G26530]	1.6	43.9	4.78	0.00395	0.219111	yes	UP	N	N	Y	Y
AT2G29450	ATGSTU5	glutathione S-transferase tau 5 [Source:TAIR;Acc:AT2G29450]	60.7	224	1.88	0.0264	0.690889	yes	UP	N	N	N	Y	Y	60.88	223.61		AT2G29450	ATGSTU5	glutathione S-transferase tau 5 [Source:TAIR;Acc:AT2G29450]	59.3	161	1.44	0.04795	0.841174	yes	UP	N	N	N	Y	Y	57.32	166.4		AT2G29450	ATGSTU5	glutathione S-transferase tau 5 [Source:TAIR;Acc:AT2G29450]	45.5	225	2.3	0.01505	0.498328	yes	UP	N	N	N	Y
AT2G30140	UGT87A2	UDP-Glycosyltransferase superfamily protein [Source:TAIR;Acc:AT2G30140]	3.09	72.3	4.55	0.00385	0.219586	yes	UP	N	N	Y	Y	Y	3.1	72.12		AT2G30140	UGT87A2	UDP-Glycosyltransferase superfamily protein [Source:TAIR;Acc:AT2G30140]	3.35	52.4	3.97	0.0009	0.145944	yes	UP	N	N	Y	Y	Y	3.23	54.2		AT2G30140	UGT87A2	UDP-Glycosyltransferase superfamily protein [Source:TAIR;Acc:AT2G30140]	2.49	71.9	4.85	0.0032	0.191841	yes	UP	N	N	Y	Y
AT2G30250	WRKY25	WRKY DNA-binding protein 25 [Source:TAIR;Acc:AT2G30250]	0.955	44.2	5.53	0.0064	0.316604	yes	UP	N	N	Y	Y	Y	0.96	44.09		AT2G30250	WRKY25	WRKY DNA-binding protein 25 [Source:TAIR;Acc:AT2G30250]	2.43	16.2	2.73	0.01635	0.516996	yes	UP	N	N	N	Y	Y	2.35	16.73		AT2G30250	WRKY25	WRKY DNA-binding protein 25 [Source:TAIR;Acc:AT2G30250]	2.17	69.2	4.99	0.0054	0.27432	yes	UP	N	N	Y	Y
AT2G30550	-	alpha/beta-Hydrolases superfamily protein [Source:TAIR;Acc:AT2G30550]	3.72	60.9	4.03	0.0022	0.162214	yes	UP	N	N	Y	Y	Y	3.73	60.76		AT2G30550	-	alpha/beta-Hydrolases superfamily protein [Source:TAIR;Acc:AT2G30550]	3.27	45	3.78	0.00075	0.129221	yes	UP	N	N	Y	Y	Y	3.16	46.65		AT2G30550	-	alpha/beta-Hydrolases superfamily protein [Source:TAIR;Acc:AT2G30550]	3.11	47.4	3.93	0.00635	0.303417	yes	UP	N	N	Y	Y
AT2G31420	-	Domain of unknown function (DUF313) [Source:TAIR;Acc:AT2G31420]	0	4.29	inf	0.00175	0.144077	yes	UP	N	N	Y	Y	Y	0	4.28		AT2G31420	-	Domain of unknown function (DUF313) [Source:TAIR;Acc:AT2G31420]	0	3.31	inf	0.0028	0.244487	yes	UP	N	N	Y	Y	Y	0	3.43		AT2G31420	-	Domain of unknown function (DUF313) [Source:TAIR;Acc:AT2G31420]	0	10.3	inf	5e-05	0.0103785	yes	UP	Y	Y	Y	Y
AT2G33590	-	NAD(P)-binding Rossmann-fold superfamily protein [Source:TAIR;Acc:AT2G33590]	34	262	2.94	0.00205	0.15651	yes	UP	N	N	Y	Y	Y	34.12	261.07		AT2G33590	-	NAD(P)-binding Rossmann-fold superfamily protein [Source:TAIR;Acc:AT2G33590]	30	262	3.13	0.00025	0.0560959	yes	UP	N	Y	Y	Y	Y	28.99	271.57		AT2G33590	-	NAD(P)-binding Rossmann-fold superfamily protein [Source:TAIR;Acc:AT2G33590]	32.6	275	3.08	0.0017	0.142682	yes	UP	N	N	Y	Y
AT2G34070	TBL37	TRICHOME BIREFRINGENCE-LIKE 37 [Source:TAIR;Acc:AT2G34070]	12.9	160	3.63	0.00025	0.0453084	yes	UP	Y	Y	Y	Y	Y	12.93	159.16		AT2G34070	TBL37	TRICHOME BIREFRINGENCE-LIKE 37 [Source:TAIR;Acc:AT2G34070]	16.8	102	2.61	0.0012	0.172809	yes	UP	N	N	Y	Y	Y	16.21	105.83		AT2G34070	TBL37	TRICHOME BIREFRINGENCE-LIKE 37 [Source:TAIR;Acc:AT2G34070]	20	165	3.05	0.00245	0.16415	yes	UP	N	N	Y	Y
AT2G35060	KUP11	K+ uptake permease 11 [Source:TAIR;Acc:AT2G35060]	15.6	50.5	1.7	0.04985	0.860046	yes	UP	N	N	N	Y	Y	15.61	50.39		AT2G35060	KUP11	K+ uptake permease 11 [Source:TAIR;Acc:AT2G35060]	14.8	38.6	1.39	0.0486	0.846421	yes	UP	N	N	N	Y	Y	14.27	40.01		AT2G35060	KUP11	K+ uptake permease 11 [Source:TAIR;Acc:AT2G35060]	10.6	38.6	1.86	0.03895	0.7574	yes	UP	N	N	N	Y
AT2G35300	LEA18	Late embryogenesis abundant protein, group 1 protein [Source:TAIR;Acc:AT2G35300]	0	25.3	inf	5e-05	0.0106549	yes	UP	Y	Y	Y	Y	Y	0	25.19		AT2G35300	LEA18	Late embryogenesis abundant protein, group 1 protein [Source:TAIR;Acc:AT2G35300]	0	27.9	inf	5e-05	0.0160808	yes	UP	Y	Y	Y	Y	Y	0	28.85		AT2G35300	LEA18	Late embryogenesis abundant protein, group 1 protein [Source:TAIR;Acc:AT2G35300]	0	25.5	inf	5e-05	0.0103785	yes	UP	Y	Y	Y	Y
AT2G35730	-	Heavy metal transport/detoxification superfamily protein [Source:TAIR;Acc:AT2G35730]	0	15	inf	5e-05	0.0106549	yes	UP	Y	Y	Y	Y	Y	0	14.95		AT2G35730	-	Heavy metal transport/detoxification superfamily protein [Source:TAIR;Acc:AT2G35730]	0	6.27	inf	0.0026	0.244487	yes	UP	N	N	Y	Y	Y	0	6.49		AT2G35730	-	Heavy metal transport/detoxification superfamily protein [Source:TAIR;Acc:AT2G35730]	0	9.72	inf	0.00015	0.0268111	yes	UP	Y	Y	Y	Y
AT2G35970	-	Late embryogenesis abundant (LEA) hydroxyproline-rich glycoprotein family [Source:TAIR;Acc:AT2G35970]	0	2.18	inf	0.0033	0.201873	yes	UP	N	N	Y	Y	Y	0	2.17		AT2G35970	-	Late embryogenesis abundant (LEA) hydroxyproline-rich glycoprotein family [Source:TAIR;Acc:AT2G35970]	0	1.43	inf	0.00785	0.358961	yes	UP	N	N	Y	Y	Y	0	1.48		AT2G35970	-	Late embryogenesis abundant (LEA) hydroxyproline-rich glycoprotein family [Source:TAIR;Acc:AT2G35970]	0	1.34	inf	0.03995	0.75905	yes	UP	N	N	N	Y
AT2G36800	DOGT1	don-glucosyltransferase 1 [Source:TAIR;Acc:AT2G36800]	7.78	94.7	3.61	0.0002	0.0376544	yes	UP	Y	Y	Y	Y	Y	7.8	94.46		AT2G36800	DOGT1	don-glucosyltransferase 1 [Source:TAIR;Acc:AT2G36800]	7.47	41.7	2.48	0.0063	0.335832	yes	UP	N	N	Y	Y	Y	7.22	43.15		AT2G36800	DOGT1	don-glucosyltransferase 1 [Source:TAIR;Acc:AT2G36800]	4.08	109	4.74	0.00055	0.0763827	yes	UP	N	Y	Y	Y
AT2G37240	-	Thioredoxin superfamily protein [Source:TAIR;Acc:AT2G37240]	17.1	65.4	1.94	0.0351	0.765075	yes	UP	N	N	N	Y	Y	17.14	65.26		AT2G37240	-	Thioredoxin superfamily protein [Source:TAIR;Acc:AT2G37240]	15.8	51.5	1.7	0.0299	0.684291	yes	UP	N	N	N	Y	Y	15.29	53.31		AT2G37240	-	Thioredoxin superfamily protein [Source:TAIR;Acc:AT2G37240]	10.2	42.9	2.08	0.0271	0.664725	yes	UP	N	N	N	Y
AT2G37760	AKR4C8	NAD(P)-linked oxidoreductase superfamily protein [Source:TAIR;Acc:AT2G37760]	11.1	230	4.37	0.0001	0.0206298	yes	UP	Y	Y	Y	Y	Y	11.11	229.07		AT2G37760	AKR4C8	NAD(P)-linked oxidoreductase superfamily protein [Source:TAIR;Acc:AT2G37760]	10.2	217	4.41	5e-05	0.0160808	yes	UP	Y	Y	Y	Y	Y	9.84	224.73		AT2G37760	AKR4C8	NAD(P)-linked oxidoreductase superfamily protein [Source:TAIR;Acc:AT2G37760]	12.4	258	4.38	0.0006	0.0821447	yes	UP	N	Y	Y	Y
AT2G38470	WRKY33	WRKY DNA-binding protein 33 [Source:TAIR;Acc:AT2G38470]	21.3	88.9	2.06	0.0176	0.554958	yes	UP	N	N	N	Y	Y	21.36	88.63		AT2G38470	WRKY33	WRKY DNA-binding protein 33 [Source:TAIR;Acc:AT2G38470]	6.88	67.7	3.3	0.0004	0.0804042	yes	UP	N	Y	Y	Y	Y	6.65	70.15		AT2G38470	WRKY33	WRKY DNA-binding protein 33 [Source:TAIR;Acc:AT2G38470]	15	165	3.46	0.0013	0.123405	yes	UP	N	N	Y	Y
AT2G38530	LTP2	lipid transfer protein 2 [Source:TAIR;Acc:AT2G38530]	177	2390	3.76	0.0003	0.0524108	yes	UP	N	Y	Y	Y	Y	177.04	2385.51		AT2G38530	LTP2	lipid transfer protein 2 [Source:TAIR;Acc:AT2G38530]	157	3990	4.66	0.00195	0.212594	yes	UP	N	N	Y	Y	Y	152.16	4134.33		AT2G38530	LTP2	lipid transfer protein 2 [Source:TAIR;Acc:AT2G38530]	204	2930	3.85	0.00015	0.0268111	yes	UP	Y	Y	Y	Y
AT2G38920	RF178	SPX (SYG1/Pho81/XPR1) domain-containing protein / zinc finger (C3HC4-type RING finger) protein-related [Source:TAIR;Acc:AT2G38920]	0	2.34	inf	0.0007	0.0929753	yes	UP	N	Y	Y	Y	Y	0	2.33		AT2G38920	RF178	SPX (SYG1/Pho81/XPR1) domain-containing protein / zinc finger (C3HC4-type RING finger) protein-related [Source:TAIR;Acc:AT2G38920]	0	1.02	inf	0.00265	0.244487	yes	UP	N	N	Y	Y	Y	0	1.06		AT2G38920	RF178	SPX (SYG1/Pho81/XPR1) domain-containing protein / zinc finger (C3HC4-type RING finger) protein-related [Source:TAIR;Acc:AT2G38920]	0	1.26	inf	0.0114	0.424018	yes	UP	N	N	N	Y
AT2G39050	-	hydroxyproline-rich glycoprotein family protein [Source:TAIR;Acc:AT2G39050]	9.48	75.5	2.99	0.00405	0.225683	yes	UP	N	N	Y	Y	Y	9.51	75.26		AT2G39050	-	hydroxyproline-rich glycoprotein family protein [Source:TAIR;Acc:AT2G39050]	6.37	67.8	3.41	0.0013	0.179186	yes	UP	N	N	Y	Y	Y	6.16	70.2		AT2G39050	-	hydroxyproline-rich glycoprotein family protein [Source:TAIR;Acc:AT2G39050]	4.52	79.5	4.14	0.00105	0.108974	yes	UP	N	N	Y	Y
AT2G39800	P5CS1	delta1-pyrroline-5-carboxylate synthase 1 [Source:TAIR;Acc:AT2G39800]	17	704	5.37	0.00025	0.0453084	yes	UP	Y	Y	Y	Y	Y	17.08	702.45		AT2G39800	P5CS1	delta1-pyrroline-5-carboxylate synthase 1 [Source:TAIR;Acc:AT2G39800]	11.6	414	5.16	0.0002	0.0482425	yes	UP	Y	Y	Y	Y	Y	11.23	428.32		AT2G39800	P5CS1	delta1-pyrroline-5-carboxylate synthase 1 [Source:TAIR;Acc:AT2G39800]	6.09	499	6.36	0.004	0.221249	yes	UP	N	N	Y	Y
AT2G40080	ELF4	Protein of unknown function (DUF1313) [Source:TAIR;Acc:AT2G40080]	4.48	60.5	3.76	0.017	0.548526	yes	UP	N	N	N	Y	Y	4.49	60.38		AT2G40080	ELF4	Protein of unknown function (DUF1313) [Source:TAIR;Acc:AT2G40080]	12.8	83.2	2.7	0.008	0.360692	yes	UP	N	N	Y	Y	Y	12.37	86.18		AT2G40080	ELF4	Protein of unknown function (DUF1313) [Source:TAIR;Acc:AT2G40080]	10.2	78.2	2.93	0.00755	0.337373	yes	UP	N	N	Y	Y
AT2G40170	ATEM6	Stress induced protein [Source:TAIR;Acc:AT2G40170]	0	13.4	inf	5e-05	0.0106549	yes	UP	Y	Y	Y	Y	Y	0	13.38		AT2G40170	ATEM6	Stress induced protein [Source:TAIR;Acc:AT2G40170]	0	10.3	inf	5e-05	0.0160808	yes	UP	Y	Y	Y	Y	Y	0	10.64		AT2G40170	ATEM6	Stress induced protein [Source:TAIR;Acc:AT2G40170]	0	13.1	inf	5e-05	0.0103785	yes	UP	Y	Y	Y	Y
AT2G41190	-	Transmembrane amino acid transporter family protein [Source:TAIR;Acc:AT2G41190]	3.67	37.9	3.37	0.00705	0.339121	yes	UP	N	N	Y	Y	Y	3.68	37.76		AT2G41190	-	Transmembrane amino acid transporter family protein [Source:TAIR;Acc:AT2G41190]	4.1	32.5	2.99	0.0043	0.287118	yes	UP	N	N	Y	Y	Y	3.96	33.63		AT2G41190	-	Transmembrane amino acid transporter family protein [Source:TAIR;Acc:AT2G41190]	2.77	32	3.53	0.0032	0.191841	yes	UP	N	N	Y	Y
AT2G41640	-	Glycosyltransferase family 61 protein [Source:TAIR;Acc:AT2G41640]	2.01	19	3.24	0.01945	0.587138	yes	UP	N	N	N	Y	Y	2.02	18.96		AT2G41640	-	Glycosyltransferase family 61 protein [Source:TAIR;Acc:AT2G41640]	2.68	15.2	2.5	0.0224	0.603705	yes	UP	N	N	N	Y	Y	2.59	15.77		AT2G41640	-	Glycosyltransferase family 61 protein [Source:TAIR;Acc:AT2G41640]	2.41	48.7	4.34	0.00395	0.219111	yes	UP	N	N	Y	Y
AT2G42530	COR15B	cold regulated 15b [Source:TAIR;Acc:AT2G42530]	5.5	81.6	3.89	0.0166	0.545196	yes	UP	N	N	N	Y	Y	5.52	81.35		AT2G42530	COR15B	cold regulated 15b [Source:TAIR;Acc:AT2G42530]	5.84	41.8	2.84	0.0123	0.454699	yes	UP	N	N	N	Y	Y	5.65	43.28		AT2G42530	COR15B	cold regulated 15b [Source:TAIR;Acc:AT2G42530]	4.52	80.8	4.16	0.0091	0.375356	yes	UP	N	N	Y	Y
AT2G42540	COR15A	cold-regulated 15a [Source:TAIR;Acc:AT2G42540]	13.9	1080	6.29	5e-05	0.0106549	yes	UP	Y	Y	Y	Y	Y	13.89	1079.52		AT2G42540	COR15A	cold-regulated 15a [Source:TAIR;Acc:AT2G42540]	6.48	1310	7.67	0.00035	0.0726231	yes	UP	N	Y	Y	Y	Y	6.26	1361.48		AT2G42540	COR15A	cold-regulated 15a [Source:TAIR;Acc:AT2G42540]	5.27	1390	8.04	0.00115	0.114431	yes	UP	N	N	Y	Y
AT2G42560	-	late embryogenesis abundant domain-containing protein / LEA domain-containing protein [Source:TAIR;Acc:AT2G42560]	0	9.72	inf	5e-05	0.0106549	yes	UP	Y	Y	Y	Y	Y	0	9.7		AT2G42560	-	late embryogenesis abundant domain-containing protein / LEA domain-containing protein [Source:TAIR;Acc:AT2G42560]	0	2.72	inf	5e-05	0.0160808	yes	UP	Y	Y	Y	Y	Y	0	2.82		AT2G42560	-	late embryogenesis abundant domain-containing protein / LEA domain-containing protein [Source:TAIR;Acc:AT2G42560]	0	10.1	inf	5e-05	0.0103785	yes	UP	Y	Y	Y	Y
AT2G43620	-	Chitinase family protein [Source:TAIR;Acc:AT2G43620]	20.3	131	2.69	0.0041	0.225873	yes	UP	N	N	Y	Y	Y	20.31	130.63		AT2G43620	-	Chitinase family protein [Source:TAIR;Acc:AT2G43620]	26.9	160	2.57	0.0016	0.200488	yes	UP	N	N	Y	Y	Y	26.01	165.92		AT2G43620	-	Chitinase family protein [Source:TAIR;Acc:AT2G43620]	33.5	135	2.01	0.03475	0.729146	yes	UP	N	N	N	Y
AT2G43820	GT	UDP-glucosyltransferase 74F2 [Source:TAIR;Acc:AT2G43820]	1.14	90.2	6.31	0.00515	0.268465	yes	UP	N	N	Y	Y	Y	1.14	89.98		AT2G43820	GT	UDP-glucosyltransferase 74F2 [Source:TAIR;Acc:AT2G43820]	3.91	58	3.89	0.0005	0.0955297	yes	UP	N	Y	Y	Y	Y	3.78	60.08		AT2G43820	GT	UDP-glucosyltransferase 74F2 [Source:TAIR;Acc:AT2G43820]	1.06	143	7.08	0.00305	0.184568	yes	UP	N	N	Y	Y
AT2G46270	GBF3	G-box binding factor 3 [Source:TAIR;Acc:AT2G46270]	8.11	43	2.41	0.01245	0.464289	yes	UP	N	N	N	Y	Y	8.13	42.91		AT2G46270	GBF3	G-box binding factor 3 [Source:TAIR;Acc:AT2G46270]	5.59	20.6	1.88	0.02855	0.667345	yes	UP	N	N	N	Y	Y	5.4	21.3		AT2G46270	GBF3	G-box binding factor 3 [Source:TAIR;Acc:AT2G46270]	5.74	30.1	2.39	0.03155	0.71051	yes	UP	N	N	N	Y
AT2G46680	ATHB-7	homeobox 7 [Source:TAIR;Acc:AT2G46680]	11.5	77.3	2.75	0.0043	0.232921	yes	UP	N	N	Y	Y	Y	11.5	77.09		AT2G46680	ATHB-7	homeobox 7 [Source:TAIR;Acc:AT2G46680]	6.55	48.2	2.88	0.00215	0.225481	yes	UP	N	N	Y	Y	Y	6.33	49.88		AT2G46680	ATHB-7	homeobox 7 [Source:TAIR;Acc:AT2G46680]	3.33	29	3.13	0.01495	0.496721	yes	UP	N	N	N	Y
AT2G46830	CCA1	circadian clock associated 1 [Source:TAIR;Acc:AT2G46830]	11.2	67.6	2.6	0.0023	0.168308	yes	UP	N	N	Y	Y	Y	11.21	67.46		AT2G46830	CCA1	circadian clock associated 1 [Source:TAIR;Acc:AT2G46830]	8.62	32	1.89	0.0186	0.551132	yes	UP	N	N	N	Y	Y	8.34	33.17		AT2G46830	CCA1	circadian clock associated 1 [Source:TAIR;Acc:AT2G46830]	4.09	59.4	3.86	0.0012	0.116994	yes	UP	N	N	Y	Y
AT2G47000	MDR4	ATP binding cassette subfamily B4 [Source:TAIR;Acc:AT2G47000]	1.82	76.5	5.4	0.00015	0.0288	yes	UP	Y	Y	Y	Y	Y	1.82	76.28		AT2G47000	MDR4	ATP binding cassette subfamily B4 [Source:TAIR;Acc:AT2G47000]	2.04	14	2.79	0.00195	0.212594	yes	UP	N	N	Y	Y	Y	1.97	14.54		AT2G47000	MDR4	ATP binding cassette subfamily B4 [Source:TAIR;Acc:AT2G47000]	2.16	127	5.88	5e-05	0.0103785	yes	UP	Y	Y	Y	Y
AT2G47800	ATMRP4	multidrug resistance-associated protein 4 [Source:TAIR;Acc:AT2G47800]	6.38	48.2	2.92	0.00125	0.11767	yes	UP	N	N	Y	Y	Y	6.4	48.11		AT2G47800	ATMRP4	multidrug resistance-associated protein 4 [Source:TAIR;Acc:AT2G47800]	5.37	42	2.97	0.00055	0.103042	yes	UP	N	N	Y	Y	Y	5.19	43.54		AT2G47800	ATMRP4	multidrug resistance-associated protein 4 [Source:TAIR;Acc:AT2G47800]	6.14	58.9	3.26	0.0009	0.105295	yes	UP	N	N	Y	Y
AT2G47890	-	B-box type zinc finger protein with CCT domain [Source:TAIR;Acc:AT2G47890]	7.73	49.5	2.68	0.01005	0.417322	yes	UP	N	N	N	Y	Y	7.75	49.39		AT2G47890	-	B-box type zinc finger protein with CCT domain [Source:TAIR;Acc:AT2G47890]	9.04	35.1	1.96	0.02155	0.590697	yes	UP	N	N	N	Y	Y	8.73	36.4		AT2G47890	-	B-box type zinc finger protein with CCT domain [Source:TAIR;Acc:AT2G47890]	6.58	35	2.41	0.03195	0.71051	yes	UP	N	N	N	Y
AT2G48020	-	Major facilitator superfamily protein [Source:TAIR;Acc:AT2G48020]	8.45	33.3	1.98	0.0238	0.655504	yes	UP	N	N	N	Y	Y	8.47	33.22		AT2G48020	-	Major facilitator superfamily protein [Source:TAIR;Acc:AT2G48020]	8.88	28.2	1.67	0.04375	0.813337	yes	UP	N	N	N	Y	Y	8.59	29.21		AT2G48020	-	Major facilitator superfamily protein [Source:TAIR;Acc:AT2G48020]	11.4	40.2	1.82	0.03825	0.754217	yes	UP	N	N	N	Y
AT3G01820	-	P-loop containing nucleoside triphosphate hydrolases superfamily protein [Source:TAIR;Acc:AT3G01820]	25.1	120	2.26	0.0086	0.381627	yes	UP	N	N	Y	Y	Y	25.16	119.43		AT3G01820	-	P-loop containing nucleoside triphosphate hydrolases superfamily protein [Source:TAIR;Acc:AT3G01820]	22.9	112	2.29	0.00465	0.299104	yes	UP	N	N	Y	Y	Y	22.19	116.05		AT3G01820	-	P-loop containing nucleoside triphosphate hydrolases superfamily protein [Source:TAIR;Acc:AT3G01820]	29.3	114	1.96	0.036	0.733837	yes	UP	N	N	N	Y
AT3G03341	-	unknown protein; Has 30201 Blast hits to 17322 proteins in 780 species: Archae - 12; Bacteria - 1396; Metazoa - 17338; Fungi - 3422; Plants - 5037; Viruses - 0; Other Eukaryotes - 2996 (source: NCBI BLink). [Source:TAIR;Acc:AT3G03341]	0	93.6	inf	5e-05	0.0106549	yes	UP	Y	Y	Y	Y	Y	0	93.32		AT3G03341	-	unknown protein; Has 30201 Blast hits to 17322 proteins in 780 species: Archae - 12; Bacteria - 1396; Metazoa - 17338; Fungi - 3422; Plants - 5037; Viruses - 0; Other Eukaryotes - 2996 (source: NCBI BLink). [Source:TAIR;Acc:AT3G03341]	0	86.8	inf	5e-05	0.0160808	yes	UP	Y	Y	Y	Y	Y	0	89.9		AT3G03341	-	unknown protein; Has 30201 Blast hits to 17322 proteins in 780 species: Archae - 12; Bacteria - 1396; Metazoa - 17338; Fungi - 3422; Plants - 5037; Viruses - 0; Other Eukaryotes - 2996 (source: NCBI BLink). [Source:TAIR;Acc:AT3G03341]	0	130	inf	5e-05	0.0103785	yes	UP	Y	Y	Y	Y
AT3G03620	-	MATE efflux family protein [Source:TAIR;Acc:AT3G03620]	0	4.45	inf	5e-05	0.0106549	yes	UP	Y	Y	Y	Y	Y	0	4.44		AT3G03620	-	MATE efflux family protein [Source:TAIR;Acc:AT3G03620]	0	3.81	inf	5e-05	0.0160808	yes	UP	Y	Y	Y	Y	Y	0	3.95		AT3G03620	-	MATE efflux family protein [Source:TAIR;Acc:AT3G03620]	0	3.76	inf	5e-05	0.0103785	yes	UP	Y	Y	Y	Y
AT3G03640	GLUC	beta glucosidase 25 [Source:TAIR;Acc:AT3G03640]	10.3	42.4	2.05	0.01035	0.422541	yes	UP	N	N	N	Y	Y	10.3	42.33		AT3G03640	GLUC	beta glucosidase 25 [Source:TAIR;Acc:AT3G03640]	8.64	57.1	2.73	0.0018	0.20553	yes	UP	N	N	Y	Y	Y	8.35	59.13		AT3G03640	GLUC	beta glucosidase 25 [Source:TAIR;Acc:AT3G03640]	9.97	61.7	2.63	0.00385	0.215421	yes	UP	N	N	Y	Y
AT3G05165	-	Major facilitator superfamily protein [Source:TAIR;Acc:AT3G05165]	29.2	116	1.99	0.0225	0.633266	yes	UP	N	N	N	Y	Y	29.24	115.45		AT3G05165	-	Major facilitator superfamily protein [Source:TAIR;Acc:AT3G05165]	28.9	113	1.96	0.01045	0.418369	yes	UP	N	N	N	Y	Y	27.98	116.58		AT3G05165	-	Major facilitator superfamily protein [Source:TAIR;Acc:AT3G05165]	29	145	2.32	0.00825	0.355487	yes	UP	N	N	Y	Y
AT3G05400	SUGTL5	Major facilitator superfamily protein [Source:TAIR;Acc:AT3G05400]	3.68	31.9	3.11	0.00825	0.375549	yes	UP	N	N	Y	Y	Y	3.69	31.79		AT3G05400	SUGTL5	Major facilitator superfamily protein [Source:TAIR;Acc:AT3G05400]	3.19	23.4	2.88	0.00955	0.397169	yes	UP	N	N	Y	Y	Y	3.09	24.26		AT3G05400	SUGTL5	Major facilitator superfamily protein [Source:TAIR;Acc:AT3G05400]	1.62	31.4	4.28	0.0192	0.564995	yes	UP	N	N	N	Y
AT3G05880	RCI2A	Low temperature and salt responsive protein family [Source:TAIR;Acc:AT3G05880]	88.7	624	2.81	0.0058	0.298338	yes	UP	N	N	Y	Y	Y	88.97	622.48		AT3G05880	RCI2A	Low temperature and salt responsive protein family [Source:TAIR;Acc:AT3G05880]	184	708	1.94	0.0194	0.564648	yes	UP	N	N	N	Y	Y	178.06	733.46		AT3G05880	RCI2A	Low temperature and salt responsive protein family [Source:TAIR;Acc:AT3G05880]	144	735	2.35	0.0111	0.4218	yes	UP	N	N	N	Y
AT3G09390	MT2A	metallothionein 2A [Source:TAIR;Acc:AT3G09390]	411	2230	2.44	0.0118	0.454922	yes	UP	N	N	N	Y	Y	412.54	2223.34		AT3G09390	MT2A	metallothionein 2A [Source:TAIR;Acc:AT3G09390]	600	3500	2.54	0.01385	0.482425	yes	UP	N	N	N	Y	Y	580.57	3628.91		AT3G09390	MT2A	metallothionein 2A [Source:TAIR;Acc:AT3G09390]	486	3110	2.68	0.0148	0.495913	yes	UP	N	N	N	Y
AT3G11420	-	Protein of unknown function (DUF604) [Source:TAIR;Acc:AT3G11420]	6.93	36.6	2.4	0.0083	0.375692	yes	UP	N	N	Y	Y	Y	6.95	36.51		AT3G11420	-	Protein of unknown function (DUF604) [Source:TAIR;Acc:AT3G11420]	6.19	27.1	2.13	0.01655	0.51761	yes	UP	N	N	N	Y	Y	5.99	28.1		AT3G11420	-	Protein of unknown function (DUF604) [Source:TAIR;Acc:AT3G11420]	5.88	35	2.57	0.0094	0.381213	yes	UP	N	N	Y	Y
AT3G11480	BSMT1	S-adenosyl-L-methionine-dependent methyltransferases superfamily protein [Source:TAIR;Acc:AT3G11480]	0	7.85	inf	5e-05	0.0106549	yes	UP	Y	Y	Y	Y	Y	0	7.83		AT3G11480	BSMT1	S-adenosyl-L-methionine-dependent methyltransferases superfamily protein [Source:TAIR;Acc:AT3G11480]	0	1.69	inf	0.00175	0.204665	yes	UP	N	N	Y	Y	Y	0	1.75		AT3G11480	BSMT1	S-adenosyl-L-methionine-dependent methyltransferases superfamily protein [Source:TAIR;Acc:AT3G11480]	0	8.94	inf	5e-05	0.0103785	yes	UP	Y	Y	Y	Y
AT3G12520	SULTR4_2	sulfate transporter 4;2 [Source:TAIR;Acc:AT3G12520]	10.4	46.7	2.17	0.03005	0.734842	yes	UP	N	N	N	Y	Y	10.41	46.55		AT3G12520	SULTR4_2	sulfate transporter 4;2 [Source:TAIR;Acc:AT3G12520]	7.53	44.8	2.57	0.00835	0.366204	yes	UP	N	N	Y	Y	Y	7.28	46.41		AT3G12520	SULTR4_2	sulfate transporter 4;2 [Source:TAIR;Acc:AT3G12520]	4.82	47.6	3.3	0.0146	0.495913	yes	UP	N	N	N	Y
AT3G12580	HSP70	heat shock protein 70 [Source:TAIR;Acc:AT3G12580]	3.1	54.2	4.13	0.00025	0.0453084	yes	UP	Y	Y	Y	Y	Y	3.11	54.1		AT3G12580	HSP70	heat shock protein 70 [Source:TAIR;Acc:AT3G12580]	1.43	53.9	5.24	0.0007	0.123926	yes	UP	N	N	Y	Y	Y	1.38	55.75		AT3G12580	HSP70	heat shock protein 70 [Source:TAIR;Acc:AT3G12580]	1.19	52.8	5.47	0.00345	0.201205	yes	UP	N	N	Y	Y
AT3G13080	ATMRP3	multidrug resistance-associated protein 3 [Source:TAIR;Acc:AT3G13080]	12.3	134	3.45	0.0004	0.0630634	yes	UP	N	Y	Y	Y	Y	12.28	133.65		AT3G13080	ATMRP3	multidrug resistance-associated protein 3 [Source:TAIR;Acc:AT3G13080]	12.7	74.3	2.55	0.00275	0.244487	yes	UP	N	N	Y	Y	Y	12.24	76.96		AT3G13080	ATMRP3	multidrug resistance-associated protein 3 [Source:TAIR;Acc:AT3G13080]	9.42	216	4.52	0.00025	0.0416034	yes	UP	Y	Y	Y	Y
AT3G14620	CYP72A8	cytochrome P450, family 72, subfamily A, polypeptide 8 [Source:TAIR;Acc:AT3G14620]	14.6	49.9	1.77	0.03675	0.782279	yes	UP	N	N	N	Y	Y	14.63	49.74		AT3G14620	CYP72A8	cytochrome P450, family 72, subfamily A, polypeptide 8 [Source:TAIR;Acc:AT3G14620]	13.9	50.9	1.88	0.0184	0.54794	yes	UP	N	N	N	Y	Y	13.41	52.74		AT3G14620	CYP72A8	cytochrome P450, family 72, subfamily A, polypeptide 8 [Source:TAIR;Acc:AT3G14620]	11	50.6	2.2	0.01025	0.402167	yes	UP	N	N	N	Y
AT3G14690	CYP72A15	cytochrome P450, family 72, subfamily A, polypeptide 15 [Source:TAIR;Acc:AT3G14690]	25.7	121	2.24	0.0099	0.413752	yes	UP	N	N	Y	Y	Y	25.75	120.76		AT3G14690	CYP72A15	cytochrome P450, family 72, subfamily A, polypeptide 15 [Source:TAIR;Acc:AT3G14690]	35.2	114	1.7	0.0289	0.671804	yes	UP	N	N	N	Y	Y	34.01	118.4		AT3G14690	CYP72A15	cytochrome P450, family 72, subfamily A, polypeptide 15 [Source:TAIR;Acc:AT3G14690]	24.4	124	2.35	0.0072	0.327804	yes	UP	N	N	Y	Y
AT3G17520	-	Late embryogenesis abundant protein (LEA) family protein [Source:TAIR;Acc:AT3G17520]	0	68	inf	5e-05	0.0106549	yes	UP	Y	Y	Y	Y	Y	0	67.77		AT3G17520	-	Late embryogenesis abundant protein (LEA) family protein [Source:TAIR;Acc:AT3G17520]	0	35.2	inf	5e-05	0.0160808	yes	UP	Y	Y	Y	Y	Y	0	36.42		AT3G17520	-	Late embryogenesis abundant protein (LEA) family protein [Source:TAIR;Acc:AT3G17520]	0	42.9	inf	5e-05	0.0103785	yes	UP	Y	Y	Y	Y
AT3G17860	JAZ3	jasmonate-zim-domain protein 3 [Source:TAIR;Acc:AT3G17860]	7.15	26.3	1.88	0.04885	0.857358	yes	UP	N	N	N	Y	Y	7.17	26.22		AT3G17860	JAZ3	jasmonate-zim-domain protein 3 [Source:TAIR;Acc:AT3G17860]	7.49	27.5	1.87	0.04255	0.804513	yes	UP	N	N	N	Y	Y	7.24	28.46		AT3G17860	JAZ3	jasmonate-zim-domain protein 3 [Source:TAIR;Acc:AT3G17860]	15.6	51.1	1.71	0.04905	0.834239	yes	UP	N	N	N	Y
AT3G18830	ATPLT5	polyol/monosaccharide transporter 5 [Source:TAIR;Acc:AT3G18830]	17	86.4	2.34	0.0079	0.364754	yes	UP	N	N	Y	Y	Y	17.09	86.18		AT3G18830	ATPLT5	polyol/monosaccharide transporter 5 [Source:TAIR;Acc:AT3G18830]	23.9	120	2.33	0.00655	0.346289	yes	UP	N	N	Y	Y	Y	23.06	124.44		AT3G18830	ATPLT5	polyol/monosaccharide transporter 5 [Source:TAIR;Acc:AT3G18830]	26.8	127	2.25	0.01105	0.420728	yes	UP	N	N	N	Y
AT3G19580	AZF2	zinc-finger protein 2 [Source:TAIR;Acc:AT3G19580]	3.54	23.8	2.75	0.04595	0.842618	yes	UP	N	N	N	Y	Y	3.55	23.74		AT3G19580	AZF2	zinc-finger protein 2 [Source:TAIR;Acc:AT3G19580]	0.92	12.2	3.73	0.02095	0.584208	yes	UP	N	N	N	Y	Y	0.89	12.61		AT3G19580	AZF2	zinc-finger protein 2 [Source:TAIR;Acc:AT3G19580]	1.39	33.1	4.57	0.00745	0.334453	yes	UP	N	N	Y	Y
AT3G20300	-	Protein of unknown function (DUF3537) [Source:TAIR;Acc:AT3G20300]	2.32	39.6	4.1	0.01105	0.439288	yes	UP	N	N	N	Y	Y	2.32	39.48		AT3G20300	-	Protein of unknown function (DUF3537) [Source:TAIR;Acc:AT3G20300]	3.24	24.5	2.92	0.0134	0.474458	yes	UP	N	N	N	Y	Y	3.13	25.37		AT3G20300	-	Protein of unknown function (DUF3537) [Source:TAIR;Acc:AT3G20300]	1.25	41.3	5.04	0.00465	0.248653	yes	UP	N	N	Y	Y
AT3G20660	AtOCT4	organic cation/carnitine transporter4 [Source:TAIR;Acc:AT3G20660]	1.73	12.9	2.89	0.03775	0.791403	yes	UP	N	N	N	Y	Y	1.74	12.82		AT3G20660	AtOCT4	organic cation/carnitine transporter4 [Source:TAIR;Acc:AT3G20660]	2.13	15.6	2.87	0.01475	0.498478	yes	UP	N	N	N	Y	Y	2.06	16.15		AT3G20660	AtOCT4	organic cation/carnitine transporter4 [Source:TAIR;Acc:AT3G20660]	1.95	19.7	3.34	0.0286	0.679083	yes	UP	N	N	N	Y
AT3G21670	NRT1.3	Major facilitator superfamily protein [Source:TAIR;Acc:AT3G21670]	6.65	53.9	3.02	0.00475	0.252362	yes	UP	N	N	Y	Y	Y	6.67	53.78		AT3G21670	NRT1.3	Major facilitator superfamily protein [Source:TAIR;Acc:AT3G21670]	6.4	37.9	2.57	0.0049	0.305332	yes	UP	N	N	Y	Y	Y	6.18	39.2		AT3G21670	NRT1.3	Major facilitator superfamily protein [Source:TAIR;Acc:AT3G21670]	1.63	53.4	5.03	0.0042	0.229679	yes	UP	N	N	Y	Y
AT3G22370	AOX1A	alternative oxidase 1A [Source:TAIR;Acc:AT3G22370]	10.3	195	4.24	0.00015	0.0288	yes	UP	Y	Y	Y	Y	Y	10.37	194.31		AT3G22370	AOX1A	alternative oxidase 1A [Source:TAIR;Acc:AT3G22370]	10.9	76.6	2.81	0.0015	0.198082	yes	UP	N	N	Y	Y	Y	10.54	79.31		AT3G22370	AOX1A	alternative oxidase 1A [Source:TAIR;Acc:AT3G22370]	6.01	295	5.62	0.00015	0.0268111	yes	UP	Y	Y	Y	Y
AT3G22840	ELIP1	Chlorophyll A-B binding family protein [Source:TAIR;Acc:AT3G22840]	51.1	487	3.25	0.00085	0.0992964	yes	UP	N	Y	Y	Y	Y	51.21	485.35		AT3G22840	ELIP1	Chlorophyll A-B binding family protein [Source:TAIR;Acc:AT3G22840]	35.9	329	3.2	0.00015	0.0396514	yes	UP	Y	Y	Y	Y	Y	34.71	340.76		AT3G22840	ELIP1	Chlorophyll A-B binding family protein [Source:TAIR;Acc:AT3G22840]	31.2	319	3.36	0.0009	0.105295	yes	UP	N	N	Y	Y
AT3G23220	ERF095	Integrase-type DNA-binding superfamily protein [Source:TAIR;Acc:AT3G23220]	0	5.4	inf	0.00185	0.144077	yes	UP	N	N	Y	Y	Y	0	5.38		AT3G23220	ERF095	Integrase-type DNA-binding superfamily protein [Source:TAIR;Acc:AT3G23220]	0	3.26	inf	0.00585	0.325324	yes	UP	N	N	Y	Y	Y	0	3.37		AT3G23220	ERF095	Integrase-type DNA-binding superfamily protein [Source:TAIR;Acc:AT3G23220]	0	8.52	inf	0.00135	0.123405	yes	UP	N	N	Y	Y
AT3G23920	BAM1	beta-amylase 1 [Source:TAIR;Acc:AT3G23920]	25.3	171	2.75	0.0031	0.197099	yes	UP	N	N	Y	Y	Y	25.37	170.18		AT3G23920	BAM1	beta-amylase 1 [Source:TAIR;Acc:AT3G23920]	22.4	105	2.23	0.0053	0.312765	yes	UP	N	N	Y	Y	Y	21.62	108.28		AT3G23920	BAM1	beta-amylase 1 [Source:TAIR;Acc:AT3G23920]	18	166	3.21	0.00155	0.132983	yes	UP	N	N	Y	Y
AT3G28220	-	TRAF-like family protein [Source:TAIR;Acc:AT3G28220]	10.6	66.9	2.65	0.0123	0.464289	yes	UP	N	N	N	Y	Y	10.68	66.73		AT3G28220	-	TRAF-like family protein [Source:TAIR;Acc:AT3G28220]	7.17	23.3	1.7	0.04185	0.795645	yes	UP	N	N	N	Y	Y	6.94	24.1		AT3G28220	-	TRAF-like family protein [Source:TAIR;Acc:AT3G28220]	2.59	29.1	3.49	0.0215	0.596518	yes	UP	N	N	N	Y
AT3G28600	-	P-loop containing nucleoside triphosphate hydrolases superfamily protein [Source:TAIR;Acc:AT3G28600]	0	2.98	inf	5e-05	0.0106549	yes	UP	Y	Y	Y	Y	Y	0	2.97		AT3G28600	-	P-loop containing nucleoside triphosphate hydrolases superfamily protein [Source:TAIR;Acc:AT3G28600]	0	1.23	inf	0.00175	0.204665	yes	UP	N	N	Y	Y	Y	0	1.28		AT3G28600	-	P-loop containing nucleoside triphosphate hydrolases superfamily protein [Source:TAIR;Acc:AT3G28600]	0	14.8	inf	5e-05	0.0103785	yes	UP	Y	Y	Y	Y
AT3G29575	AFP3	ABI five binding protein 3 [Source:TAIR;Acc:AT3G29575]	3.48	40.6	3.55	0.01285	0.470165	yes	UP	N	N	N	Y	Y	3.49	40.53		AT3G29575	AFP3	ABI five binding protein 3 [Source:TAIR;Acc:AT3G29575]	2.47	21	3.09	0.0057	0.325324	yes	UP	N	N	Y	Y	Y	2.39	21.77		AT3G29575	AFP3	ABI five binding protein 3 [Source:TAIR;Acc:AT3G29575]	4.12	42	3.35	0.04335	0.793202	yes	UP	N	N	N	Y
AT3G30180	CYP85A2	brassinosteroid-6-oxidase 2 [Source:TAIR;Acc:AT3G30180]	9.96	37.8	1.92	0.03515	0.765075	yes	UP	N	N	N	Y	Y	9.99	37.65		AT3G30180	CYP85A2	brassinosteroid-6-oxidase 2 [Source:TAIR;Acc:AT3G30180]	9.68	48.5	2.32	0.00535	0.313796	yes	UP	N	N	Y	Y	Y	9.36	50.2		AT3G30180	CYP85A2	brassinosteroid-6-oxidase 2 [Source:TAIR;Acc:AT3G30180]	10.2	39.5	1.95	0.04675	0.813762	yes	UP	N	N	N	Y
AT3G45140	LOX2	lipoxygenase 2 [Source:TAIR;Acc:AT3G45140]	5.71	351	5.94	5e-05	0.0106549	yes	UP	Y	Y	Y	Y	Y	5.73	350		AT3G45140	LOX2	lipoxygenase 2 [Source:TAIR;Acc:AT3G45140]	2.41	105	5.44	5e-05	0.0160808	yes	UP	Y	Y	Y	Y	Y	2.33	108.26		AT3G45140	LOX2	lipoxygenase 2 [Source:TAIR;Acc:AT3G45140]	6.03	260	5.43	0.00015	0.0268111	yes	UP	Y	Y	Y	Y
AT3G46450	-	SEC14 cytosolic factor family protein / phosphoglyceride transfer family protein [Source:TAIR;Acc:AT3G46450]	6.28	28.8	2.2	0.02465	0.665756	yes	UP	N	N	N	Y	Y	6.3	28.69		AT3G46450	-	SEC14 cytosolic factor family protein / phosphoglyceride transfer family protein [Source:TAIR;Acc:AT3G46450]	4.36	16.2	1.89	0.04025	0.777482	yes	UP	N	N	N	Y	Y	4.21	16.75		AT3G46450	-	SEC14 cytosolic factor family protein / phosphoglyceride transfer family protein [Source:TAIR;Acc:AT3G46450]	4.11	21.3	2.37	0.03265	0.712981	yes	UP	N	N	N	Y
AT3G46670	UGT76E11	UDP-glucosyl transferase 76E11 [Source:TAIR;Acc:AT3G46670]	4.34	34.4	2.99	0.007	0.338514	yes	UP	N	N	Y	Y	Y	4.36	34.3		AT3G46670	UGT76E11	UDP-glucosyl transferase 76E11 [Source:TAIR;Acc:AT3G46670]	4.61	20.5	2.15	0.02035	0.575798	yes	UP	N	N	N	Y	Y	4.46	21.23		AT3G46670	UGT76E11	UDP-glucosyl transferase 76E11 [Source:TAIR;Acc:AT3G46670]	2.9	28.1	3.28	0.02285	0.613486	yes	UP	N	N	N	Y
AT3G47960	-	Major facilitator superfamily protein [Source:TAIR;Acc:AT3G47960]	26.4	123	2.22	0.01875	0.570801	yes	UP	N	N	N	Y	Y	26.48	122.99		AT3G47960	-	Major facilitator superfamily protein [Source:TAIR;Acc:AT3G47960]	18.2	115	2.66	0.0019	0.210714	yes	UP	N	N	Y	Y	Y	17.55	118.86		AT3G47960	-	Major facilitator superfamily protein [Source:TAIR;Acc:AT3G47960]	16.4	205	3.64	0.00115	0.114431	yes	UP	N	N	Y	Y
AT3G48690	ATCXE12	alpha/beta-Hydrolases superfamily protein [Source:TAIR;Acc:AT3G48690]	49.1	194	1.98	0.02255	0.633753	yes	UP	N	N	N	Y	Y	49.28	193.12		AT3G48690	ATCXE12	alpha/beta-Hydrolases superfamily protein [Source:TAIR;Acc:AT3G48690]	50.4	156	1.63	0.03885	0.764988	yes	UP	N	N	N	Y	Y	48.77	161.47		AT3G48690	ATCXE12	alpha/beta-Hydrolases superfamily protein [Source:TAIR;Acc:AT3G48690]	34.6	147	2.09	0.02775	0.672128	yes	UP	N	N	N	Y
AT3G48740	SWEET11	Nodulin MtN3 family protein [Source:TAIR;Acc:AT3G48740]	4.44	88.9	4.32	0.00115	0.114363	yes	UP	N	N	Y	Y	Y	4.45	88.68		AT3G48740	SWEET11	Nodulin MtN3 family protein [Source:TAIR;Acc:AT3G48740]	13	71.5	2.46	0.00265	0.244487	yes	UP	N	N	Y	Y	Y	12.55	74.1		AT3G48740	SWEET11	Nodulin MtN3 family protein [Source:TAIR;Acc:AT3G48740]	3.62	71.4	4.3	0.00925	0.378309	yes	UP	N	N	Y	Y
AT3G49120	ATPERX34	peroxidase CB [Source:TAIR;Acc:AT3G49120]	40.7	237	2.54	0.0037	0.216769	yes	UP	N	N	Y	Y	Y	40.8	235.86		AT3G49120	ATPERX34	peroxidase CB [Source:TAIR;Acc:AT3G49120]	25.6	245	3.26	0.00015	0.0396514	yes	UP	Y	Y	Y	Y	Y	24.77	254.27		AT3G49120	ATPERX34	peroxidase CB [Source:TAIR;Acc:AT3G49120]	41.6	227	2.44	0.0056	0.281517	yes	UP	N	N	Y	Y
AT3G50930	BCS1	cytochrome BC1 synthesis [Source:TAIR;Acc:AT3G50930]	0.831	70.4	6.4	0.00315	0.197685	yes	UP	N	N	Y	Y	Y	0.83	70.22		AT3G50930	BCS1	cytochrome BC1 synthesis [Source:TAIR;Acc:AT3G50930]	0.531	16.6	4.97	0.00875	0.376895	yes	UP	N	N	Y	Y	Y	0.51	17.21		AT3G50930	BCS1	cytochrome BC1 synthesis [Source:TAIR;Acc:AT3G50930]	0.712	140	7.62	0.003	0.183266	yes	UP	N	N	Y	Y
AT3G50970	LTI30	dehydrin family protein [Source:TAIR;Acc:AT3G50970]	4.25	952	7.81	0.00085	0.0992964	yes	UP	N	Y	Y	Y	Y	4.26	948.82		AT3G50970	LTI30	dehydrin family protein [Source:TAIR;Acc:AT3G50970]	3.08	1410	8.84	0.0028	0.244487	yes	UP	N	N	Y	Y	Y	2.97	1456.94		AT3G50970	LTI30	dehydrin family protein [Source:TAIR;Acc:AT3G50970]	7.05	1360	7.6	5e-05	0.0103785	yes	UP	Y	Y	Y	Y
AT3G50980	XERO1	dehydrin xero 1 [Source:TAIR;Acc:AT3G50980]	0	2.75	inf	0.00185	0.144077	yes	UP	N	N	Y	Y	Y	0	2.74		AT3G50980	XERO1	dehydrin xero 1 [Source:TAIR;Acc:AT3G50980]	0	1.69	inf	0.00585	0.325324	yes	UP	N	N	Y	Y	Y	0	1.75		AT3G50980	XERO1	dehydrin xero 1 [Source:TAIR;Acc:AT3G50980]	0	3.04	inf	0.00195	0.147112	yes	UP	N	N	Y	Y
AT3G51240	F3H	flavanone 3-hydroxylase [Source:TAIR;Acc:AT3G51240]	30.6	111	1.85	0.027	0.697182	yes	UP	N	N	N	Y	Y	30.69	110.34		AT3G51240	F3H	flavanone 3-hydroxylase [Source:TAIR;Acc:AT3G51240]	21.1	92.1	2.12	0.00815	0.364052	yes	UP	N	N	Y	Y	Y	20.42	95.32		AT3G51240	F3H	flavanone 3-hydroxylase [Source:TAIR;Acc:AT3G51240]	14	59.4	2.08	0.02425	0.626669	yes	UP	N	N	N	Y
AT3G51810	ATEM1	Stress induced protein [Source:TAIR;Acc:AT3G51810]	0	35.7	inf	5e-05	0.0106549	yes	UP	Y	Y	Y	Y	Y	0	35.64		AT3G51810	ATEM1	Stress induced protein [Source:TAIR;Acc:AT3G51810]	0	8.58	inf	5e-05	0.0160808	yes	UP	Y	Y	Y	Y	Y	0	8.88		AT3G51810	ATEM1	Stress induced protein [Source:TAIR;Acc:AT3G51810]	0	42	inf	5e-05	0.0103785	yes	UP	Y	Y	Y	Y
AT3G53230	CDC48D	ATPase, AAA-type, CDC48 protein [Source:TAIR;Acc:AT3G53230]	3.07	15	2.29	0.02055	0.600159	yes	UP	N	N	N	Y	Y	3.08	14.93		AT3G53230	CDC48D	ATPase, AAA-type, CDC48 protein [Source:TAIR;Acc:AT3G53230]	2.17	12.5	2.53	0.01005	0.409145	yes	UP	N	N	N	Y	Y	2.1	12.98		AT3G53230	CDC48D	ATPase, AAA-type, CDC48 protein [Source:TAIR;Acc:AT3G53230]	3.42	14	2.03	0.02945	0.690769	yes	UP	N	N	N	Y
AT3G53980	-	Bifunctional inhibitor/lipid-transfer protein/seed storage 2S albumin superfamily protein [Source:TAIR;Acc:AT3G53980]	54.4	401	2.88	0.00095	0.104673	yes	UP	N	N	Y	Y	Y	54.54	399.41		AT3G53980	-	Bifunctional inhibitor/lipid-transfer protein/seed storage 2S albumin superfamily protein [Source:TAIR;Acc:AT3G53980]	32.4	537	4.05	5e-05	0.0160808	yes	UP	Y	Y	Y	Y	Y	31.32	556.16		AT3G53980	-	Bifunctional inhibitor/lipid-transfer protein/seed storage 2S albumin superfamily protein [Source:TAIR;Acc:AT3G53980]	26.6	432	4.02	0.0003	0.0486655	yes	UP	Y	Y	Y	Y
AT3G54140	ATPTR1	peptide transporter 1 [Source:TAIR;Acc:AT3G54140]	6.06	42	2.79	0.0076	0.355988	yes	UP	N	N	Y	Y	Y	6.08	41.86		AT3G54140	ATPTR1	peptide transporter 1 [Source:TAIR;Acc:AT3G54140]	10.5	36.5	1.79	0.02695	0.656634	yes	UP	N	N	N	Y	Y	10.18	37.79		AT3G54140	ATPTR1	peptide transporter 1 [Source:TAIR;Acc:AT3G54140]	6.38	52.4	3.04	0.00335	0.197763	yes	UP	N	N	Y	Y
AT3G55610	P5CS2	delta 1-pyrroline-5-carboxylate synthase 2 [Source:TAIR;Acc:AT3G55610]	29.9	139	2.21	0.0143	0.504192	yes	UP	N	N	N	Y	Y	30.03	138.57		AT3G55610	P5CS2	delta 1-pyrroline-5-carboxylate synthase 2 [Source:TAIR;Acc:AT3G55610]	33	116	1.81	0.01715	0.525307	yes	UP	N	N	N	Y	Y	31.92	120.03		AT3G55610	P5CS2	delta 1-pyrroline-5-carboxylate synthase 2 [Source:TAIR;Acc:AT3G55610]	35.1	126	1.85	0.0264	0.655046	yes	UP	N	N	N	Y
AT3G56200	-	Transmembrane amino acid transporter family protein [Source:TAIR;Acc:AT3G56200]	7.55	77	3.35	0.0015	0.134667	yes	UP	N	N	Y	Y	Y	7.57	76.77		AT3G56200	-	Transmembrane amino acid transporter family protein [Source:TAIR;Acc:AT3G56200]	7.63	45.2	2.57	0.0113	0.441574	yes	UP	N	N	N	Y	Y	7.38	46.83		AT3G56200	-	Transmembrane amino acid transporter family protein [Source:TAIR;Acc:AT3G56200]	7.43	104	3.81	0.0035	0.202895	yes	UP	N	N	Y	Y
AT3G59140	ATMRP14	multidrug resistance-associated protein 14 [Source:TAIR;Acc:AT3G59140]	2.41	35.8	3.9	0.00035	0.0585103	yes	UP	N	Y	Y	Y	Y	2.41	35.72		AT3G59140	ATMRP14	multidrug resistance-associated protein 14 [Source:TAIR;Acc:AT3G59140]	1.66	18.9	3.51	0.0013	0.179186	yes	UP	N	N	Y	Y	Y	1.61	19.57		AT3G59140	ATMRP14	multidrug resistance-associated protein 14 [Source:TAIR;Acc:AT3G59140]	1.53	31.3	4.36	0.00105	0.108974	yes	UP	N	N	Y	Y
AT3G60420	-	Phosphoglycerate mutase family protein [Source:TAIR;Acc:AT3G60420]	1.3	27.6	4.41	0.00875	0.386515	yes	UP	N	N	Y	Y	Y	1.3	27.55		AT3G60420	-	Phosphoglycerate mutase family protein [Source:TAIR;Acc:AT3G60420]	1.43	14.5	3.35	0.02565	0.647017	yes	UP	N	N	N	Y	Y	1.38	15		AT3G60420	-	Phosphoglycerate mutase family protein [Source:TAIR;Acc:AT3G60420]	1.45	18.6	3.69	0.012	0.433798	yes	UP	N	N	N	Y
AT3G62740	BGLU7	beta glucosidase 7 [Source:TAIR;Acc:AT3G62740]	9.46	34.1	1.85	0.0365	0.780592	yes	UP	N	N	N	Y	Y	9.49	34.05		AT3G62740	BGLU7	beta glucosidase 7 [Source:TAIR;Acc:AT3G62740]	5.16	63.8	3.63	0.00075	0.129221	yes	UP	N	N	Y	Y	Y	4.99	66.12		AT3G62740	BGLU7	beta glucosidase 7 [Source:TAIR;Acc:AT3G62740]	2.98	42.7	3.84	0.01455	0.495913	yes	UP	N	N	N	Y
AT4G03400	DFL2	Auxin-responsive GH3 family protein [Source:TAIR;Acc:AT4G03400]	32.8	222	2.76	0.0033	0.201873	yes	UP	N	N	Y	Y	Y	32.84	221.88		AT4G03400	DFL2	Auxin-responsive GH3 family protein [Source:TAIR;Acc:AT4G03400]	31.7	224	2.82	0.0042	0.282395	yes	UP	N	N	Y	Y	Y	30.64	231.72		AT4G03400	DFL2	Auxin-responsive GH3 family protein [Source:TAIR;Acc:AT4G03400]	21.9	339	3.96	0.00155	0.132983	yes	UP	N	N	Y	Y
AT4G03820	-	Protein of unknown function (DUF3537) [Source:TAIR;Acc:AT4G03820]	2.22	28.9	3.7	0.0166	0.545196	yes	UP	N	N	N	Y	Y	2.22	28.82		AT4G03820	-	Protein of unknown function (DUF3537) [Source:TAIR;Acc:AT4G03820]	2.58	22.7	3.14	0.0075	0.358961	yes	UP	N	N	Y	Y	Y	2.5	23.55		AT4G03820	-	Protein of unknown function (DUF3537) [Source:TAIR;Acc:AT4G03820]	2.39	27.1	3.5	0.0406	0.763334	yes	UP	N	N	N	Y
AT4G04020	FIB	fibrillin [Source:TAIR;Acc:AT4G04020]	16.9	148	3.12	0.00215	0.160976	yes	UP	N	N	Y	Y	Y	16.98	147.27		AT4G04020	FIB	fibrillin [Source:TAIR;Acc:AT4G04020]	19.8	123	2.64	0.0011	0.165834	yes	UP	N	N	Y	Y	Y	19.18	127.93		AT4G04020	FIB	fibrillin [Source:TAIR;Acc:AT4G04020]	16.7	145	3.12	0.0017	0.142682	yes	UP	N	N	Y	Y
AT4G04830	ATMSRB5	methionine sulfoxide reductase B5 [Source:TAIR;Acc:AT4G04830]	22.5	95.3	2.08	0.03115	0.743948	yes	UP	N	N	N	Y	Y	22.59	95.06		AT4G04830	ATMSRB5	methionine sulfoxide reductase B5 [Source:TAIR;Acc:AT4G04830]	15.7	85.5	2.44	0.00495	0.305332	yes	UP	N	N	Y	Y	Y	15.21	88.57		AT4G04830	ATMSRB5	methionine sulfoxide reductase B5 [Source:TAIR;Acc:AT4G04830]	7.34	76.1	3.37	0.0242	0.626216	yes	UP	N	N	N	Y
AT4G05020	NDB2	NAD(P)H dehydrogenase B2 [Source:TAIR;Acc:AT4G05020]	2.3	71.6	4.96	0.00015	0.0288	yes	UP	Y	Y	Y	Y	Y	2.31	71.42		AT4G05020	NDB2	NAD(P)H dehydrogenase B2 [Source:TAIR;Acc:AT4G05020]	1.74	44.8	4.69	0.0012	0.172809	yes	UP	N	N	Y	Y	Y	1.68	46.38		AT4G05020	NDB2	NAD(P)H dehydrogenase B2 [Source:TAIR;Acc:AT4G05020]	1.81	65.5	5.18	5e-05	0.0103785	yes	UP	Y	Y	Y	Y
AT4G12290	-	Copper amine oxidase family protein [Source:TAIR;Acc:AT4G12290]	6.27	36.4	2.54	0.0065	0.319919	yes	UP	N	N	Y	Y	Y	6.29	36.29		AT4G12290	-	Copper amine oxidase family protein [Source:TAIR;Acc:AT4G12290]	5.54	31.3	2.5	0.0017	0.204665	yes	UP	N	N	Y	Y	Y	5.36	32.45		AT4G12290	-	Copper amine oxidase family protein [Source:TAIR;Acc:AT4G12290]	7.47	47	2.65	0.0061	0.295124	yes	UP	N	N	Y	Y
AT4G13180	-	NAD(P)-binding Rossmann-fold superfamily protein [Source:TAIR;Acc:AT4G13180]	20.6	90.8	2.14	0.0218	0.620772	yes	UP	N	N	N	Y	Y	20.66	90.51		AT4G13180	-	NAD(P)-binding Rossmann-fold superfamily protein [Source:TAIR;Acc:AT4G13180]	17.8	60.5	1.76	0.02685	0.655854	yes	UP	N	N	N	Y	Y	17.21	62.63		AT4G13180	-	NAD(P)-binding Rossmann-fold superfamily protein [Source:TAIR;Acc:AT4G13180]	15.4	75.1	2.28	0.01905	0.563771	yes	UP	N	N	N	Y
AT4G15440	HPL1	hydroperoxide lyase 1 [Source:TAIR;Acc:AT4G15440]	1.62	11.3	2.8	0.04365	0.825011	yes	UP	N	N	N	Y	Y	1.63	11.3		AT4G15440	HPL1	hydroperoxide lyase 1 [Source:TAIR;Acc:AT4G15440]	0.579	9.39	4.02	0.02355	0.617086	yes	UP	N	N	N	Y	Y	0.56	9.73		AT4G15440	HPL1	hydroperoxide lyase 1 [Source:TAIR;Acc:AT4G15440]	0.98	19.6	4.32	0.0077	0.341703	yes	UP	N	N	Y	Y
AT4G15490	UGT84A3	UDP-Glycosyltransferase superfamily protein [Source:TAIR;Acc:AT4G15490]	1.78	59.4	5.06	0.0044	0.236357	yes	UP	N	N	Y	Y	Y	1.79	59.27		AT4G15490	UGT84A3	UDP-Glycosyltransferase superfamily protein [Source:TAIR;Acc:AT4G15490]	2.54	34.4	3.76	0.0037	0.26444	yes	UP	N	N	Y	Y	Y	2.45	35.59		AT4G15490	UGT84A3	UDP-Glycosyltransferase superfamily protein [Source:TAIR;Acc:AT4G15490]	1.75	55.1	4.98	0.0048	0.252477	yes	UP	N	N	Y	Y
AT4G15910	ATDI21	drought-induced 21 [Source:TAIR;Acc:AT4G15910]	128	627	2.29	0.01415	0.501639	yes	UP	N	N	N	Y	Y	128.28	625.64		AT4G15910	ATDI21	drought-induced 21 [Source:TAIR;Acc:AT4G15910]	129	1120	3.12	0.0012	0.172809	yes	UP	N	N	Y	Y	Y	125.04	1160.95		AT4G15910	ATDI21	drought-induced 21 [Source:TAIR;Acc:AT4G15910]	173	777	2.16	0.02365	0.622837	yes	UP	N	N	N	Y
AT4G16690	ATMES16	methyl esterase 16 [Source:TAIR;Acc:AT4G16690]	6.81	60.7	3.15	0.00835	0.375692	yes	UP	N	N	Y	Y	Y	6.83	60.49		AT4G16690	ATMES16	methyl esterase 16 [Source:TAIR;Acc:AT4G16690]	11.8	48.7	2.04	0.018	0.540196	yes	UP	N	N	N	Y	Y	11.45	50.44		AT4G16690	ATMES16	methyl esterase 16 [Source:TAIR;Acc:AT4G16690]	9.43	62.3	2.73	0.0186	0.557538	yes	UP	N	N	N	Y
AT4G16760	ACX1	acyl-CoA oxidase 1 [Source:TAIR;Acc:AT4G16760]	29.9	105	1.81	0.03525	0.765075	yes	UP	N	N	N	Y	Y	29.95	104.44		AT4G16760	ACX1	acyl-CoA oxidase 1 [Source:TAIR;Acc:AT4G16760]	29.6	99.3	1.75	0.0351	0.738631	yes	UP	N	N	N	Y	Y	28.58	102.76		AT4G16760	ACX1	acyl-CoA oxidase 1 [Source:TAIR;Acc:AT4G16760]	36	145	2	0.03955	0.75905	yes	UP	N	N	N	Y
AT4G17030	ATEXLB1	expansin-like B1 [Source:TAIR;Acc:AT4G17030]	2.24	136	5.92	0.0028	0.18919	yes	UP	N	N	Y	Y	Y	2.25	135.5		AT4G17030	ATEXLB1	expansin-like B1 [Source:TAIR;Acc:AT4G17030]	3.23	163	5.66	0.0002	0.0482425	yes	UP	Y	Y	Y	Y	Y	3.12	169.02		AT4G17030	ATEXLB1	expansin-like B1 [Source:TAIR;Acc:AT4G17030]	2.6	140	5.75	0.0026	0.168424	yes	UP	N	N	Y	Y
AT4G18010	IP5PII	myo-inositol polyphosphate 5-phosphatase 2 [Source:TAIR;Acc:AT4G18010]	12.6	49.2	1.97	0.01565	0.531497	yes	UP	N	N	N	Y	Y	12.62	49.02		AT4G18010	IP5PII	myo-inositol polyphosphate 5-phosphatase 2 [Source:TAIR;Acc:AT4G18010]	14.7	95.2	2.7	0.001	0.159479	yes	UP	N	N	Y	Y	Y	14.2	98.58		AT4G18010	IP5PII	myo-inositol polyphosphate 5-phosphatase 2 [Source:TAIR;Acc:AT4G18010]	17.5	173	3.31	0.0015	0.130432	yes	UP	N	N	Y	Y
AT4G18280	-	glycine-rich cell wall protein-related [Source:TAIR;Acc:AT4G18280]	7.83	108	3.78	0.00215	0.160976	yes	UP	N	N	Y	Y	Y	7.86	107.35		AT4G18280	-	glycine-rich cell wall protein-related [Source:TAIR;Acc:AT4G18280]	5.94	189	5	0.0007	0.123926	yes	UP	N	N	Y	Y	Y	5.74	195.95		AT4G18280	-	glycine-rich cell wall protein-related [Source:TAIR;Acc:AT4G18280]	4.87	133	4.77	0.00525	0.268822	yes	UP	N	N	Y	Y
AT4G18360	GLO5	Aldolase-type TIM barrel family protein [Source:TAIR;Acc:AT4G18360]	1.06	13.1	3.62	0.01505	0.520231	yes	UP	N	N	N	Y	Y	1.07	13.02		AT4G18360	GLO5	Aldolase-type TIM barrel family protein [Source:TAIR;Acc:AT4G18360]	1.03	17.8	4.12	0.0186	0.551132	yes	UP	N	N	N	Y	Y	0.99	18.46		AT4G18360	GLO5	Aldolase-type TIM barrel family protein [Source:TAIR;Acc:AT4G18360]	1.07	22.4	4.38	0.03775	0.74994	yes	UP	N	N	N	Y
AT4G19230	CYP707A1	cytochrome P450, family 707, subfamily A, polypeptide 1 [Source:TAIR;Acc:AT4G19230]	2.79	55.2	4.31	0.00115	0.114363	yes	UP	N	N	Y	Y	Y	2.8	55.05		AT4G19230	CYP707A1	cytochrome P450, family 707, subfamily A, polypeptide 1 [Source:TAIR;Acc:AT4G19230]	2.06	40.8	4.31	0.0018	0.20553	yes	UP	N	N	Y	Y	Y	1.99	42.31		AT4G19230	CYP707A1	cytochrome P450, family 707, subfamily A, polypeptide 1 [Source:TAIR;Acc:AT4G19230]	4.03	49.3	3.61	0.00375	0.210436	yes	UP	N	N	Y	Y
AT4G19960	KUP9	K+ uptake permease 9 [Source:TAIR;Acc:AT4G19960]	0.619	6.52	3.4	0.0183	0.563291	yes	UP	N	N	N	Y	Y	0.62	6.51		AT4G19960	KUP9	K+ uptake permease 9 [Source:TAIR;Acc:AT4G19960]	1.19	7.14	2.58	0.0213	0.590472	yes	UP	N	N	N	Y	Y	1.15	7.39		AT4G19960	KUP9	K+ uptake permease 9 [Source:TAIR;Acc:AT4G19960]	0.573	10.8	4.24	0.0091	0.375356	yes	UP	N	N	Y	Y
AT4G21020	-	Late embryogenesis abundant protein (LEA) family protein [Source:TAIR;Acc:AT4G21020]	0	2.33	inf	0.0004	0.0630634	yes	UP	N	Y	Y	Y	Y	0	2.32		AT4G21020	-	Late embryogenesis abundant protein (LEA) family protein [Source:TAIR;Acc:AT4G21020]	0	1.19	inf	0.0041	0.280559	yes	UP	N	N	Y	Y	Y	0	1.23		AT4G21020	-	Late embryogenesis abundant protein (LEA) family protein [Source:TAIR;Acc:AT4G21020]	0	2.92	inf	0.00035	0.0549301	yes	UP	N	Y	Y	Y
AT4G21570	-	Protein of unknown function (DUF300) [Source:TAIR;Acc:AT4G21570]	44.4	183	2.04	0.0164	0.540865	yes	UP	N	N	N	Y	Y	44.56	182.58		AT4G21570	-	Protein of unknown function (DUF300) [Source:TAIR;Acc:AT4G21570]	46.1	254	2.46	0.00315	0.255401	yes	UP	N	N	Y	Y	Y	44.56	263.38		AT4G21570	-	Protein of unknown function (DUF300) [Source:TAIR;Acc:AT4G21570]	58.3	247	2.08	0.01585	0.51337	yes	UP	N	N	N	Y
AT4G21580	-	oxidoreductase, zinc-binding dehydrogenase family protein [Source:TAIR;Acc:AT4G21580]	20.8	79	1.92	0.0331	0.752879	yes	UP	N	N	N	Y	Y	20.9	78.79		AT4G21580	-	oxidoreductase, zinc-binding dehydrogenase family protein [Source:TAIR;Acc:AT4G21580]	19.9	86.7	2.12	0.0096	0.397535	yes	UP	N	N	Y	Y	Y	19.28	89.78		AT4G21580	-	oxidoreductase, zinc-binding dehydrogenase family protein [Source:TAIR;Acc:AT4G21580]	23.9	92.6	1.96	0.0296	0.693445	yes	UP	N	N	N	Y
AT4G21990	2020-04-03	APS reductase 3 [Source:TAIR;Acc:AT4G21990]	60.6	335	2.47	0.01635	0.540865	yes	UP	N	N	N	Y	Y	60.76	334.07		AT4G21990	2020-04-03	APS reductase 3 [Source:TAIR;Acc:AT4G21990]	30.2	193	2.68	0.0048	0.30369	yes	UP	N	N	Y	Y	Y	29.16	200.07		AT4G21990	2020-04-03	APS reductase 3 [Source:TAIR;Acc:AT4G21990]	20.8	257	3.63	0.00185	0.147112	yes	UP	N	N	Y	Y
AT4G22240	PAP2	Plastid-lipid associated protein PAP / fibrillin family protein [Source:TAIR;Acc:AT4G22240]	104	797	2.94	0.0027	0.185668	yes	UP	N	N	Y	Y	Y	103.89	794.98		AT4G22240	PAP2	Plastid-lipid associated protein PAP / fibrillin family protein [Source:TAIR;Acc:AT4G22240]	106	645	2.6	0.0049	0.305332	yes	UP	N	N	Y	Y	Y	102.7	668.78		AT4G22240	PAP2	Plastid-lipid associated protein PAP / fibrillin family protein [Source:TAIR;Acc:AT4G22240]	108	757	2.81	0.01275	0.454107	yes	UP	N	N	N	Y
AT4G22592	CPuORF27	conserved peptide upstream open reading frame 27 [Source:TAIR;Acc:AT4G22592]	3.82	31.1	3.03	0.00925	0.398613	yes	UP	N	N	Y	Y	Y	3.83	31.01		AT4G22592	CPuORF27	conserved peptide upstream open reading frame 27 [Source:TAIR;Acc:AT4G22592]	1.66	11.4	2.78	0.01375	0.480677	yes	UP	N	N	N	Y	Y	1.6	11.81		AT4G22592	CPuORF27	conserved peptide upstream open reading frame 27 [Source:TAIR;Acc:AT4G22592]	2.09	49.9	4.58	0.00655	0.309147	yes	UP	N	N	Y	Y
AT4G23050	-	PAS domain-containing protein tyrosine kinase family protein [Source:TAIR;Acc:AT4G23050]	1.75	16	3.2	0.00835	0.375692	yes	UP	N	N	Y	Y	Y	1.75	16		AT4G23050	-	PAS domain-containing protein tyrosine kinase family protein [Source:TAIR;Acc:AT4G23050]	1.84	8.12	2.14	0.0241	0.625919	yes	UP	N	N	N	Y	Y	1.78	8.41		AT4G23050	-	PAS domain-containing protein tyrosine kinase family protein [Source:TAIR;Acc:AT4G23050]	1.87	14.7	2.97	0.0264	0.655046	yes	UP	N	N	N	Y
AT4G23600	CORI3	Tyrosine transaminase family protein [Source:TAIR;Acc:AT4G23600]	24.3	549	4.5	5e-05	0.0106549	yes	UP	Y	Y	Y	Y	Y	24.37	547.01		AT4G23600	CORI3	Tyrosine transaminase family protein [Source:TAIR;Acc:AT4G23600]	23.9	418	4.13	5e-05	0.0160808	yes	UP	Y	Y	Y	Y	Y	23.12	432.44		AT4G23600	CORI3	Tyrosine transaminase family protein [Source:TAIR;Acc:AT4G23600]	76.4	584	2.93	0.0056	0.281517	yes	UP	N	N	Y	Y
AT4G23680	-	Polyketide cyclase/dehydrase and lipid transport superfamily protein [Source:TAIR;Acc:AT4G23680]	5.83	44.8	2.94	0.00795	0.365323	yes	UP	N	N	Y	Y	Y	5.85	44.72		AT4G23680	-	Polyketide cyclase/dehydrase and lipid transport superfamily protein [Source:TAIR;Acc:AT4G23680]	5.81	36.5	2.65	0.02205	0.597611	yes	UP	N	N	N	Y	Y	5.62	37.8		AT4G23680	-	Polyketide cyclase/dehydrase and lipid transport superfamily protein [Source:TAIR;Acc:AT4G23680]	4.82	54.3	3.5	0.02155	0.596518	yes	UP	N	N	N	Y
AT4G24000	ATCSLG2	cellulose synthase like G2 [Source:TAIR;Acc:AT4G24000]	0	19.4	inf	5e-05	0.0106549	yes	UP	Y	Y	Y	Y	Y	0	19.34		AT4G24000	ATCSLG2	cellulose synthase like G2 [Source:TAIR;Acc:AT4G24000]	0	11.4	inf	5e-05	0.0160808	yes	UP	Y	Y	Y	Y	Y	0	11.79		AT4G24000	ATCSLG2	cellulose synthase like G2 [Source:TAIR;Acc:AT4G24000]	0	15.3	inf	5e-05	0.0103785	yes	UP	Y	Y	Y	Y
AT4G26080	ABI1	Protein phosphatase 2C family protein [Source:TAIR;Acc:AT4G26080]	23	145	2.66	0.00485	0.255574	yes	UP	N	N	Y	Y	Y	23.1	144.89		AT4G26080	ABI1	Protein phosphatase 2C family protein [Source:TAIR;Acc:AT4G26080]	19.7	79.1	2.01	0.01155	0.443102	yes	UP	N	N	N	Y	Y	19.02	81.96		AT4G26080	ABI1	Protein phosphatase 2C family protein [Source:TAIR;Acc:AT4G26080]	12.8	83.8	2.71	0.0049	0.255648	yes	UP	N	N	Y	Y
AT4G27410	RD26	NAC (No Apical Meristem) domain transcriptional regulator superfamily protein [Source:TAIR;Acc:AT4G27410]	9.25	92.8	3.33	0.0024	0.172373	yes	UP	N	N	Y	Y	Y	9.28	92.59		AT4G27410	RD26	NAC (No Apical Meristem) domain transcriptional regulator superfamily protein [Source:TAIR;Acc:AT4G27410]	6	45	2.91	0.00775	0.358961	yes	UP	N	N	Y	Y	Y	5.8	46.65		AT4G27410	RD26	NAC (No Apical Meristem) domain transcriptional regulator superfamily protein [Source:TAIR;Acc:AT4G27410]	1.67	112	6.07	0.0204	0.585144	yes	UP	N	N	N	Y
AT4G27670	HSP21	heat shock protein 21 [Source:TAIR;Acc:AT4G27670]	0	7.31	inf	5e-05	0.0106549	yes	UP	Y	Y	Y	Y	Y	0	7.29		AT4G27670	HSP21	heat shock protein 21 [Source:TAIR;Acc:AT4G27670]	0	7.15	inf	5e-05	0.0160808	yes	UP	Y	Y	Y	Y	Y	0	7.4		AT4G27670	HSP21	heat shock protein 21 [Source:TAIR;Acc:AT4G27670]	0	5.41	inf	5e-05	0.0103785	yes	UP	Y	Y	Y	Y
AT4G27830	BGLU10	beta glucosidase 10 [Source:TAIR;Acc:AT4G27830]	14.5	71.8	2.31	0.00625	0.311568	yes	UP	N	N	Y	Y	Y	14.56	71.57		AT4G27830	BGLU10	beta glucosidase 10 [Source:TAIR;Acc:AT4G27830]	14.7	61.9	2.08	0.0077	0.358961	yes	UP	N	N	Y	Y	Y	14.2	64.08		AT4G27830	BGLU10	beta glucosidase 10 [Source:TAIR;Acc:AT4G27830]	12.9	77	2.58	0.00685	0.317866	yes	UP	N	N	Y	Y
AT4G29780	-	unknown protein; BEST Arabidopsis thaliana protein match is: unknown protein (TAIR:AT5G12010.1); Has 945 Blast hits to 944 proteins in 87 species: Archae - 0; Bacteria - 0; Metazoa - 519; Fungi - 43; Plants - 365; Viruses - 0; Other Eukaryotes - 18 /.../e: NCBI BLink). [Source:TAIR;Acc:AT4G29780]	4.22	17.8	2.08	0.03015	0.736359	yes	UP	N	N	N	Y	Y	4.23	17.78		AT4G29780	-	unknown protein; BEST Arabidopsis thaliana protein match is: unknown protein (TAIR:AT5G12010.1); Has 945 Blast hits to 944 proteins in 87 species: Archae - 0; Bacteria - 0; Metazoa - 519; Fungi - 43; Plants - 365; Viruses - 0; Other Eukaryotes - 18 /.../e: NCBI BLink). [Source:TAIR;Acc:AT4G29780]	2.06	14.8	2.84	0.0151	0.502251	yes	UP	N	N	N	Y	Y	1.99	15.35		AT4G29780	-	unknown protein; BEST Arabidopsis thaliana protein match is: unknown protein (TAIR:AT5G12010.1); Has 945 Blast hits to 944 proteins in 87 species: Archae - 0; Bacteria - 0; Metazoa - 519; Fungi - 43; Plants - 365; Viruses - 0; Other Eukaryotes - 18 /.../e: NCBI BLink). [Source:TAIR;Acc:AT4G29780]	2.77	34.1	3.62	0.00255	0.165741	yes	UP	N	N	Y	Y
AT4G30460	-	glycine-rich protein [Source:TAIR;Acc:AT4G30460]	9.91	83.2	3.07	0.00305	0.195846	yes	UP	N	N	Y	Y	Y	9.94	83		AT4G30460	-	glycine-rich protein [Source:TAIR;Acc:AT4G30460]	3.8	95.3	4.65	0.00085	0.139004	yes	UP	N	N	Y	Y	Y	3.67	98.59		AT4G30460	-	glycine-rich protein [Source:TAIR;Acc:AT4G30460]	3.98	100	4.65	0.00605	0.295124	yes	UP	N	N	Y	Y
AT4G31290	-	ChaC-like family protein [Source:TAIR;Acc:AT4G31290]	50.5	294	2.54	0.00395	0.223972	yes	UP	N	N	Y	Y	Y	50.67	293.33		AT4G31290	-	ChaC-like family protein [Source:TAIR;Acc:AT4G31290]	55.6	289	2.38	0.0069	0.351768	yes	UP	N	N	Y	Y	Y	53.72	299.66		AT4G31290	-	ChaC-like family protein [Source:TAIR;Acc:AT4G31290]	57.9	263	2.18	0.0271	0.664725	yes	UP	N	N	N	Y
AT4G33150	LKR/SDH	lysine-ketoglutarate reductase/saccharopine dehydrogenase bifunctional enzyme [Source:TAIR;Acc:AT4G33150]	12.9	67.3	2.39	0.01015	0.418785	yes	UP	N	N	N	Y	Y	12.9	67.08		AT4G33150	LKR/SDH	lysine-ketoglutarate reductase/saccharopine dehydrogenase bifunctional enzyme [Source:TAIR;Acc:AT4G33150]	24.1	75.5	1.64	0.0419	0.795811	yes	UP	N	N	N	Y	Y	23.35	78.17		AT4G33150	LKR/SDH	lysine-ketoglutarate reductase/saccharopine dehydrogenase bifunctional enzyme [Source:TAIR;Acc:AT4G33150]	22	143	2.7	0.00565	0.283292	yes	UP	N	N	Y	Y
AT4G33540	-	metallo-beta-lactamase family protein [Source:TAIR;Acc:AT4G33540]	30.7	180	2.55	0.0073	0.346116	yes	UP	N	N	Y	Y	Y	30.76	179.1		AT4G33540	-	metallo-beta-lactamase family protein [Source:TAIR;Acc:AT4G33540]	33.2	185	2.48	0.00245	0.244487	yes	UP	N	N	Y	Y	Y	32.07	191.96		AT4G33540	-	metallo-beta-lactamase family protein [Source:TAIR;Acc:AT4G33540]	37.4	211	2.5	0.01145	0.425059	yes	UP	N	N	N	Y
AT4G33550	-	Bifunctional inhibitor/lipid-transfer protein/seed storage 2S albumin superfamily protein [Source:TAIR;Acc:AT4G33550]	47.9	440	3.2	0.0014	0.12806	yes	UP	N	N	Y	Y	Y	48.02	439.1		AT4G33550	-	Bifunctional inhibitor/lipid-transfer protein/seed storage 2S albumin superfamily protein [Source:TAIR;Acc:AT4G33550]	35.4	626	4.14	5e-05	0.0160808	yes	UP	Y	Y	Y	Y	Y	34.21	648.64		AT4G33550	-	Bifunctional inhibitor/lipid-transfer protein/seed storage 2S albumin superfamily protein [Source:TAIR;Acc:AT4G33550]	13.1	427	5.03	5e-05	0.0103785	yes	UP	Y	Y	Y	Y
AT4G34000	ABF3	abscisic acid responsive elements-binding factor 3 [Source:TAIR;Acc:AT4G34000]	14.5	71.7	2.3	0.0112	0.440548	yes	UP	N	N	N	Y	Y	14.56	71.46		AT4G34000	ABF3	abscisic acid responsive elements-binding factor 3 [Source:TAIR;Acc:AT4G34000]	12.4	50	2.01	0.0121	0.45076	yes	UP	N	N	N	Y	Y	12.04	51.78		AT4G34000	ABF3	abscisic acid responsive elements-binding factor 3 [Source:TAIR;Acc:AT4G34000]	9.32	42	2.17	0.0211	0.591168	yes	UP	N	N	N	Y
AT4G34135	UGT73B2	UDP-glucosyltransferase 73B2 [Source:TAIR;Acc:AT4G34135]	1.4	24.3	4.12	0.03555	0.76769	yes	UP	N	N	N	Y	Y	1.41	24.24		AT4G34135	UGT73B2	UDP-glucosyltransferase 73B2 [Source:TAIR;Acc:AT4G34135]	2.26	14.7	2.7	0.0333	0.717176	yes	UP	N	N	N	Y	Y	2.19	15.17		AT4G34135	UGT73B2	UDP-glucosyltransferase 73B2 [Source:TAIR;Acc:AT4G34135]	2.83	21.6	2.93	0.00995	0.396849	yes	UP	N	N	Y	Y
AT4G34230	CAD5	cinnamyl alcohol dehydrogenase 5 [Source:TAIR;Acc:AT4G34230]	14.9	129	3.12	0.00035	0.0585103	yes	UP	N	Y	Y	Y	Y	14.95	129.1		AT4G34230	CAD5	cinnamyl alcohol dehydrogenase 5 [Source:TAIR;Acc:AT4G34230]	15.3	122	2.99	0.0004	0.0804042	yes	UP	N	Y	Y	Y	Y	14.84	126.2		AT4G34230	CAD5	cinnamyl alcohol dehydrogenase 5 [Source:TAIR;Acc:AT4G34230]	15.3	117	2.93	0.0033	0.19601	yes	UP	N	N	Y	Y
AT4G34710	ADC2	arginine decarboxylase 2 [Source:TAIR;Acc:AT4G34710]	127	1220	3.26	0.0175	0.55451	yes	UP	N	N	N	Y	Y	127.69	1217.99		AT4G34710	ADC2	arginine decarboxylase 2 [Source:TAIR;Acc:AT4G34710]	112	1070	3.26	0.04265	0.804513	yes	UP	N	N	N	Y	Y	107.99	1104.49		AT4G34710	ADC2	arginine decarboxylase 2 [Source:TAIR;Acc:AT4G34710]	142	1320	3.22	0.0107	0.413933	yes	UP	N	N	N	Y
AT4G34860	-	Plant neutral invertase family protein [Source:TAIR;Acc:AT4G34860]	7.91	54.1	2.77	0.0048	0.254321	yes	UP	N	N	Y	Y	Y	7.93	53.97		AT4G34860	-	Plant neutral invertase family protein [Source:TAIR;Acc:AT4G34860]	8	47.7	2.58	0.0019	0.210714	yes	UP	N	N	Y	Y	Y	7.73	49.36		AT4G34860	-	Plant neutral invertase family protein [Source:TAIR;Acc:AT4G34860]	9.56	47.1	2.3	0.01865	0.55817	yes	UP	N	N	N	Y
AT4G34950	-	Major facilitator superfamily protein [Source:TAIR;Acc:AT4G34950]	43.3	148	1.77	0.03305	0.752879	yes	UP	N	N	N	Y	Y	43.41	147.29		AT4G34950	-	Major facilitator superfamily protein [Source:TAIR;Acc:AT4G34950]	36.6	245	2.74	0.0019	0.210714	yes	UP	N	N	Y	Y	Y	35.39	253.82		AT4G34950	-	Major facilitator superfamily protein [Source:TAIR;Acc:AT4G34950]	78.7	393	2.32	0.04125	0.767878	yes	UP	N	N	N	Y
AT4G35300	TMT2	tonoplast monosaccharide transporter2 [Source:TAIR;Acc:AT4G35300]	32.5	130	2.01	0.0322	0.750508	yes	UP	N	N	N	Y	Y	32.54	129.96		AT4G35300	TMT2	tonoplast monosaccharide transporter2 [Source:TAIR;Acc:AT4G35300]	30	122	2.02	0.01545	0.504465	yes	UP	N	N	N	Y	Y	29.02	126.25		AT4G35300	TMT2	tonoplast monosaccharide transporter2 [Source:TAIR;Acc:AT4G35300]	28.2	117	2.05	0.01745	0.544274	yes	UP	N	N	N	Y
AT4G36210	-	Protein of unknown function (DUF726) [Source:TAIR;Acc:AT4G36210]	18.9	73.3	1.96	0.0169	0.547824	yes	UP	N	N	N	Y	Y	18.96	73.1		AT4G36210	-	Protein of unknown function (DUF726) [Source:TAIR;Acc:AT4G36210]	19	68.6	1.85	0.0128	0.461685	yes	UP	N	N	N	Y	Y	18.36	71.08		AT4G36210	-	Protein of unknown function (DUF726) [Source:TAIR;Acc:AT4G36210]	19.6	74.4	1.93	0.03015	0.699857	yes	UP	N	N	N	Y
AT4G36760	ATAPP1	aminopeptidase P1 [Source:TAIR;Acc:AT4G36760]	25.9	105	2.02	0.01265	0.469042	yes	UP	N	N	N	Y	Y	25.96	104.38		AT4G36760	ATAPP1	aminopeptidase P1 [Source:TAIR;Acc:AT4G36760]	29.8	95.8	1.68	0.0362	0.746782	yes	UP	N	N	N	Y	Y	28.84	99.15		AT4G36760	ATAPP1	aminopeptidase P1 [Source:TAIR;Acc:AT4G36760]	29.6	129	2.13	0.0147	0.495913	yes	UP	N	N	N	Y
AT4G36988	CPuORF49	conserved peptide upstream open reading frame 49 [Source:TAIR;Acc:AT4G36988]	8.95	32.1	1.84	0.0376	0.791403	yes	UP	N	N	N	Y	Y	8.98	32.03		AT4G36988	CPuORF49	conserved peptide upstream open reading frame 49 [Source:TAIR;Acc:AT4G36988]	4.78	31	2.7	0.0068	0.351554	yes	UP	N	N	Y	Y	Y	4.62	32.15		AT4G36988	CPuORF49	conserved peptide upstream open reading frame 49 [Source:TAIR;Acc:AT4G36988]	7.1	34.5	2.28	0.01655	0.528068	yes	UP	N	N	N	Y
AT4G37370	CYP81D8	cytochrome P450, family 81, subfamily D, polypeptide 8 [Source:TAIR;Acc:AT4G37370]	1.13	169	7.22	0.0031	0.197099	yes	UP	N	N	Y	Y	Y	1.13	168.21		AT4G37370	CYP81D8	cytochrome P450, family 81, subfamily D, polypeptide 8 [Source:TAIR;Acc:AT4G37370]	2.72	104	5.25	0.00035	0.0726231	yes	UP	N	Y	Y	Y	Y	2.63	107.36		AT4G37370	CYP81D8	cytochrome P450, family 81, subfamily D, polypeptide 8 [Source:TAIR;Acc:AT4G37370]	2.46	361	7.2	0.0012	0.116994	yes	UP	N	N	Y	Y
AT4G37900	-	Protein of unknown function (duplicated DUF1399) [Source:TAIR;Acc:AT4G37900]	3.13	29.1	3.22	0.00915	0.395182	yes	UP	N	N	Y	Y	Y	3.14	29.01		AT4G37900	-	Protein of unknown function (duplicated DUF1399) [Source:TAIR;Acc:AT4G37900]	2.79	10	1.84	0.04785	0.840949	yes	UP	N	N	N	Y	Y	2.7	10.35		AT4G37900	-	Protein of unknown function (duplicated DUF1399) [Source:TAIR;Acc:AT4G37900]	3.57	54.3	3.93	0.0022	0.151674	yes	UP	N	N	Y	Y
AT4G39210	APL3	Glucose-1-phosphate adenylyltransferase family protein [Source:TAIR;Acc:AT4G39210]	18.2	180	3.3	0.0008	0.0992964	yes	UP	N	Y	Y	Y	Y	18.23	179.1		AT4G39210	APL3	Glucose-1-phosphate adenylyltransferase family protein [Source:TAIR;Acc:AT4G39210]	7.4	182	4.62	5e-05	0.0160808	yes	UP	Y	Y	Y	Y	Y	7.15	188.69		AT4G39210	APL3	Glucose-1-phosphate adenylyltransferase family protein [Source:TAIR;Acc:AT4G39210]	8.12	141	4.12	0.00015	0.0268111	yes	UP	Y	Y	Y	Y
AT5G01520	-	RING/U-box superfamily protein [Source:TAIR;Acc:AT5G01520]	2.67	25.5	3.26	0.02715	0.697857	yes	UP	N	N	N	Y	Y	2.68	25.45		AT5G01520	-	RING/U-box superfamily protein [Source:TAIR;Acc:AT5G01520]	2.14	11.2	2.39	0.02825	0.665617	yes	UP	N	N	N	Y	Y	2.07	11.56		AT5G01520	-	RING/U-box superfamily protein [Source:TAIR;Acc:AT5G01520]	1.68	22.8	3.77	0.014	0.483463	yes	UP	N	N	N	Y
AT5G01820	ATSR1	serine/threonine protein kinase 1 [Source:TAIR;Acc:AT5G01820]	8.7	62.5	2.84	0.0022	0.162214	yes	UP	N	N	Y	Y	Y	8.73	62.34		AT5G01820	ATSR1	serine/threonine protein kinase 1 [Source:TAIR;Acc:AT5G01820]	3.91	24.4	2.64	0.0083	0.365674	yes	UP	N	N	Y	Y	Y	3.78	25.25		AT5G01820	ATSR1	serine/threonine protein kinase 1 [Source:TAIR;Acc:AT5G01820]	2.06	35	4.09	0.01195	0.433798	yes	UP	N	N	N	Y
AT5G03190	CPUORF47	conserved peptide upstream open reading frame 47 [Source:TAIR;Acc:AT5G03190]	20.9	65.9	1.66	0.044	0.829201	yes	UP	N	N	N	Y	Y	20.95	65.76		AT5G03190	CPUORF47	conserved peptide upstream open reading frame 47 [Source:TAIR;Acc:AT5G03190]	13.9	46.4	1.73	0.0242	0.625988	yes	UP	N	N	N	Y	Y	13.49	48.06		AT5G03190	CPUORF47	conserved peptide upstream open reading frame 47 [Source:TAIR;Acc:AT5G03190]	13.1	43	1.71	0.04115	0.767497	yes	UP	N	N	N	Y
AT5G03210	-	unknown protein; FUNCTIONS IN: molecular_function unknown; INVOLVED IN: biological_process unknown; LOCATED IN: endomembrane system; EXPRESSED IN: 11 plant structures; EXPRESSED DURING: 7 growth stages; Has 6 Blast hits to 6 proteins in 2 species: A /.../- 0; Bacteria - 0; Metazoa - 0; Fungi - 0; Plants - 6; Viruses - 0; Other Eukaryotes - 0 (source: NCBI BLink). [Source:TAIR;Acc:AT5G03210]	0	41.9	inf	5e-05	0.0106549	yes	UP	Y	Y	Y	Y	Y	0	41.78		AT5G03210	-	unknown protein; FUNCTIONS IN: molecular_function unknown; INVOLVED IN: biological_process unknown; LOCATED IN: endomembrane system; EXPRESSED IN: 11 plant structures; EXPRESSED DURING: 7 growth stages; Has 6 Blast hits to 6 proteins in 2 species: A /.../- 0; Bacteria - 0; Metazoa - 0; Fungi - 0; Plants - 6; Viruses - 0; Other Eukaryotes - 0 (source: NCBI BLink). [Source:TAIR;Acc:AT5G03210]	0	15	inf	5e-05	0.0160808	yes	UP	Y	Y	Y	Y	Y	0	15.57		AT5G03210	-	unknown protein; FUNCTIONS IN: molecular_function unknown; INVOLVED IN: biological_process unknown; LOCATED IN: endomembrane system; EXPRESSED IN: 11 plant structures; EXPRESSED DURING: 7 growth stages; Has 6 Blast hits to 6 proteins in 2 species: A /.../- 0; Bacteria - 0; Metazoa - 0; Fungi - 0; Plants - 6; Viruses - 0; Other Eukaryotes - 0 (source: NCBI BLink). [Source:TAIR;Acc:AT5G03210]	0	18.5	inf	5e-05	0.0103785	yes	UP	Y	Y	Y	Y
AT5G04080	-	unknown protein; FUNCTIONS IN: molecular_function unknown; INVOLVED IN: biological_process unknown; LOCATED IN: plasma membrane; EXPRESSED IN: 16 plant structures; EXPRESSED DURING: 9 growth stages; Has 115 Blast hits to 115 proteins in 16 species: /.../ - 0; Bacteria - 0; Metazoa - 0; Fungi - 5; Plants - 110; Viruses - 0; Other Eukaryotes - 0 (source: NCBI BLink). [Source:TAIR;Acc:AT5G04080]	9.36	94.1	3.33	0.0138	0.493745	yes	UP	N	N	N	Y	Y	9.38	93.88		AT5G04080	-	unknown protein; FUNCTIONS IN: molecular_function unknown; INVOLVED IN: biological_process unknown; LOCATED IN: plasma membrane; EXPRESSED IN: 16 plant structures; EXPRESSED DURING: 9 growth stages; Has 115 Blast hits to 115 proteins in 16 species: /.../ - 0; Bacteria - 0; Metazoa - 0; Fungi - 5; Plants - 110; Viruses - 0; Other Eukaryotes - 0 (source: NCBI BLink). [Source:TAIR;Acc:AT5G04080]	12.8	113	3.15	0.00495	0.305332	yes	UP	N	N	Y	Y	Y	12.33	117.02		AT5G04080	-	unknown protein; FUNCTIONS IN: molecular_function unknown; INVOLVED IN: biological_process unknown; LOCATED IN: plasma membrane; EXPRESSED IN: 16 plant structures; EXPRESSED DURING: 9 growth stages; Has 115 Blast hits to 115 proteins in 16 species: /.../ - 0; Bacteria - 0; Metazoa - 0; Fungi - 5; Plants - 110; Viruses - 0; Other Eukaryotes - 0 (source: NCBI BLink). [Source:TAIR;Acc:AT5G04080]	6.77	63.6	3.23	0.02195	0.600174	yes	UP	N	N	N	Y
AT5G04380	-	S-adenosyl-L-methionine-dependent methyltransferases superfamily protein [Source:TAIR;Acc:AT5G04380]	0	4.47	inf	5e-05	0.0106549	yes	UP	Y	Y	Y	Y	Y	0	4.46		AT5G04380	-	S-adenosyl-L-methionine-dependent methyltransferases superfamily protein [Source:TAIR;Acc:AT5G04380]	0	1.63	inf	0.0028	0.244487	yes	UP	N	N	Y	Y	Y	0	1.68		AT5G04380	-	S-adenosyl-L-methionine-dependent methyltransferases superfamily protein [Source:TAIR;Acc:AT5G04380]	0	1.54	inf	0.0014	0.123405	yes	UP	N	N	Y	Y
AT5G05410	DREB2A	DRE-binding protein 2A [Source:TAIR;Acc:AT5G05410]	0.897	21.6	4.59	0.00895	0.390019	yes	UP	N	N	Y	Y	Y	0.9	21.55		AT5G05410	DREB2A	DRE-binding protein 2A [Source:TAIR;Acc:AT5G05410]	1.12	10.7	3.25	0.02855	0.667345	yes	UP	N	N	N	Y	Y	1.08	11.05		AT5G05410	DREB2A	DRE-binding protein 2A [Source:TAIR;Acc:AT5G05410]	0.89	35.9	5.33	0.0051	0.262534	yes	UP	N	N	Y	Y
AT5G05600	-	2-oxoglutarate (2OG) and Fe(II)-dependent oxygenase superfamily protein [Source:TAIR;Acc:AT5G05600]	12.6	139	3.46	5e-05	0.0106549	yes	UP	Y	Y	Y	Y	Y	12.68	139.04		AT5G05600	-	2-oxoglutarate (2OG) and Fe(II)-dependent oxygenase superfamily protein [Source:TAIR;Acc:AT5G05600]	3.02	167	5.79	0.0003	0.0657852	yes	UP	N	Y	Y	Y	Y	2.92	172.52		AT5G05600	-	2-oxoglutarate (2OG) and Fe(II)-dependent oxygenase superfamily protein [Source:TAIR;Acc:AT5G05600]	23.3	351	3.91	0.00055	0.0763827	yes	UP	N	Y	Y	Y
AT5G06530	-	ABC-2 type transporter family protein [Source:TAIR;Acc:AT5G06530]	5.73	40.1	2.81	0.0038	0.219586	yes	UP	N	N	Y	Y	Y	5.74	39.99		AT5G06530	-	ABC-2 type transporter family protein [Source:TAIR;Acc:AT5G06530]	4.84	20.4	2.08	0.0153	0.502971	yes	UP	N	N	N	Y	Y	4.68	21.17		AT5G06530	-	ABC-2 type transporter family protein [Source:TAIR;Acc:AT5G06530]	3.49	31	3.15	0.00435	0.23456	yes	UP	N	N	Y	Y
AT5G06860	PGIP1	polygalacturonase inhibiting protein 1 [Source:TAIR;Acc:AT5G06860]	12.8	51.7	2.01	0.0459	0.842618	yes	UP	N	N	N	Y	Y	12.88	51.59		AT5G06860	PGIP1	polygalacturonase inhibiting protein 1 [Source:TAIR;Acc:AT5G06860]	18	73.2	2.02	0.0125	0.456177	yes	UP	N	N	N	Y	Y	17.39	75.81		AT5G06860	PGIP1	polygalacturonase inhibiting protein 1 [Source:TAIR;Acc:AT5G06860]	18.2	111	2.6	0.00365	0.207234	yes	UP	N	N	Y	Y
AT5G07330	-	unknown protein; FUNCTIONS IN: molecular_function unknown; INVOLVED IN: biological_process unknown; LOCATED IN: mitochondrion; BEST Arabidopsis thaliana protein match is: unknown protein (TAIR:AT1G63060.1); Has 1807 Blast hits to 1807 proteins in 27 /.../ies: Archae - 0; Bacteria - 0; Metazoa - 736; Fungi - 347; Plants - 385; Viruses - 0; Other Eukaryotes - 339 (source: NCBI BLink). [Source:TAIR;…	0	3.95	inf	0.0009	0.102063	yes	UP	N	N	Y	Y	Y	0	3.94		AT5G07330	-	unknown protein; FUNCTIONS IN: molecular_function unknown; INVOLVED IN: biological_process unknown; LOCATED IN: mitochondrion; BEST Arabidopsis thaliana protein match is: unknown protein (TAIR:AT1G63060.1); Has 1807 Blast hits to 1807 proteins in 27 /.../ies: Archae - 0; Bacteria - 0; Metazoa - 736; Fungi - 347; Plants - 385; Viruses - 0; Other Eukaryotes - 339 (source: NCBI BLink). [Source:TAIR;…	0	2.71	inf	0.0031	0.255401	yes	UP	N	N	Y	Y	Y	0	2.81		AT5G07330	-	unknown protein; FUNCTIONS IN: molecular_function unknown; INVOLVED IN: biological_process unknown; LOCATED IN: mitochondrion; BEST Arabidopsis thaliana protein match is: unknown protein (TAIR:AT1G63060.1); Has 1807 Blast hits to 1807 proteins in 27 /.../ies: Archae - 0; Bacteria - 0; Metazoa - 736; Fungi - 347; Plants - 385; Viruses - 0; Other Eukaryotes - 339 (source: NCBI BLink). [Source:TAIR;…	0	3.22	inf	0.00105	0.108974	yes	UP	N	N	Y	Y
AT5G08380	AtAGAL1	alpha-galactosidase 1 [Source:TAIR;Acc:AT5G08380]	20.9	94.8	2.18	0.01	0.416137	yes	UP	N	N	Y	Y	Y	20.99	94.48		AT5G08380	AtAGAL1	alpha-galactosidase 1 [Source:TAIR;Acc:AT5G08380]	22.6	106	2.23	0.0041	0.280559	yes	UP	N	N	Y	Y	Y	21.85	109.65		AT5G08380	AtAGAL1	alpha-galactosidase 1 [Source:TAIR;Acc:AT5G08380]	24.2	117	2.27	0.01735	0.544274	yes	UP	N	N	N	Y
AT5G08790	ATAF2	NAC (No Apical Meristem) domain transcriptional regulator superfamily protein [Source:TAIR;Acc:AT5G08790]	43.9	199	2.18	0.0254	0.676991	yes	UP	N	N	N	Y	Y	44.04	198.3		AT5G08790	ATAF2	NAC (No Apical Meristem) domain transcriptional regulator superfamily protein [Source:TAIR;Acc:AT5G08790]	26.4	175	2.73	0.003	0.253908	yes	UP	N	N	Y	Y	Y	25.53	180.94		AT5G08790	ATAF2	NAC (No Apical Meristem) domain transcriptional regulator superfamily protein [Source:TAIR;Acc:AT5G08790]	25.3	535	4.4	0.0003	0.0486655	yes	UP	Y	Y	Y	Y
AT5G09930	ATGCN2	ABC transporter family protein [Source:TAIR;Acc:AT5G09930]	0	3.09	inf	5e-05	0.0106549	yes	UP	Y	Y	Y	Y	Y	0	3.08		AT5G09930	ATGCN2	ABC transporter family protein [Source:TAIR;Acc:AT5G09930]	0	1.11	inf	0.00165	0.202803	yes	UP	N	N	Y	Y	Y	0	1.15		AT5G09930	ATGCN2	ABC transporter family protein [Source:TAIR;Acc:AT5G09930]	0	3.58	inf	5e-05	0.0103785	yes	UP	Y	Y	Y	Y
AT5G12010	-	unknown protein; INVOLVED IN: response to salt stress; LOCATED IN: chloroplast, plasma membrane, membrane; EXPRESSED IN: 23 plant structures; EXPRESSED DURING: 13 growth stages; BEST Arabidopsis thaliana protein match is: unknown protein (TAIR:AT4G2 /.../); Has 1807 Blast hits to 1807 proteins in 277 species: Archae - 0; Bacteria - 0; Metazoa - 736; Fungi - 347; Plants - 385; Viruses - 0; Other E…	8.9	47.2	2.41	0.01025	0.419342	yes	UP	N	N	N	Y	Y	8.93	47.09		AT5G12010	-	unknown protein; INVOLVED IN: response to salt stress; LOCATED IN: chloroplast, plasma membrane, membrane; EXPRESSED IN: 23 plant structures; EXPRESSED DURING: 13 growth stages; BEST Arabidopsis thaliana protein match is: unknown protein (TAIR:AT4G2 /.../); Has 1807 Blast hits to 1807 proteins in 277 species: Archae - 0; Bacteria - 0; Metazoa - 736; Fungi - 347; Plants - 385; Viruses - 0; Other E…	7.82	34.9	2.16	0.00685	0.351554	yes	UP	N	N	Y	Y	Y	7.56	36.08		AT5G12010	-	unknown protein; INVOLVED IN: response to salt stress; LOCATED IN: chloroplast, plasma membrane, membrane; EXPRESSED IN: 23 plant structures; EXPRESSED DURING: 13 growth stages; BEST Arabidopsis thaliana protein match is: unknown protein (TAIR:AT4G2 /.../); Has 1807 Blast hits to 1807 proteins in 277 species: Archae - 0; Bacteria - 0; Metazoa - 736; Fungi - 347; Plants - 385; Viruses - 0; Other E…	9.72	44.4	2.19	0.0269	0.6615	yes	UP	N	N	N	Y
AT5G13170	SAG29	senescence-associated gene 29 [Source:TAIR;Acc:AT5G13170]	10.6	537	5.66	5e-05	0.0106549	yes	UP	Y	Y	Y	Y	Y	10.66	535.03		AT5G13170	SAG29	senescence-associated gene 29 [Source:TAIR;Acc:AT5G13170]	17.1	547	5	5e-05	0.0160808	yes	UP	Y	Y	Y	Y	Y	16.51	566.46		AT5G13170	SAG29	senescence-associated gene 29 [Source:TAIR;Acc:AT5G13170]	3.38	435	7.01	0.00135	0.123405	yes	UP	N	N	Y	Y
AT5G13200	-	GRAM domain family protein [Source:TAIR;Acc:AT5G13200]	3.2	57.2	4.16	0.01225	0.464289	yes	UP	N	N	N	Y	Y	3.21	57.08		AT5G13200	-	GRAM domain family protein [Source:TAIR;Acc:AT5G13200]	3.11	44	3.82	0.00265	0.244487	yes	UP	N	N	Y	Y	Y	3.01	45.6		AT5G13200	-	GRAM domain family protein [Source:TAIR;Acc:AT5G13200]	3.01	52.1	4.11	0.0113	0.421925	yes	UP	N	N	N	Y
AT5G13320	PBS3	Auxin-responsive GH3 family protein [Source:TAIR;Acc:AT5G13320]	0	2.21	inf	5e-05	0.0106549	yes	UP	Y	Y	Y	Y	Y	0	2.2		AT5G13320	PBS3	Auxin-responsive GH3 family protein [Source:TAIR;Acc:AT5G13320]	0	1.14	inf	0.00205	0.219771	yes	UP	N	N	Y	Y	Y	0	1.18		AT5G13320	PBS3	Auxin-responsive GH3 family protein [Source:TAIR;Acc:AT5G13320]	0	0.922	inf	0.00205	0.147112	yes	UP	N	N	Y	Y
AT5G13330	Rap2.6L	related to AP2 6l [Source:TAIR;Acc:AT5G13330]	4.73	64.1	3.76	0.0022	0.162214	yes	UP	N	N	Y	Y	Y	4.74	63.96		AT5G13330	Rap2.6L	related to AP2 6l [Source:TAIR;Acc:AT5G13330]	5.9	90.3	3.94	0.00045	0.0886087	yes	UP	N	Y	Y	Y	Y	5.71	93.55		AT5G13330	Rap2.6L	related to AP2 6l [Source:TAIR;Acc:AT5G13330]	5.13	101	4.31	0.001	0.108974	yes	UP	N	N	Y	Y
AT5G13370	-	Auxin-responsive GH3 family protein [Source:TAIR;Acc:AT5G13370]	1.42	55.2	5.28	0.0037	0.216769	yes	UP	N	N	Y	Y	Y	1.43	55.03		AT5G13370	-	Auxin-responsive GH3 family protein [Source:TAIR;Acc:AT5G13370]	2.87	44.8	3.96	0.00095	0.152768	yes	UP	N	N	Y	Y	Y	2.78	46.43		AT5G13370	-	Auxin-responsive GH3 family protein [Source:TAIR;Acc:AT5G13370]	2.21	48.1	4.44	0.0001	0.019698	yes	UP	Y	Y	Y	Y
AT5G13490	AAC2	ADP/ATP carrier 2 [Source:TAIR;Acc:AT5G13490]	36	204	2.51	0.0071	0.339121	yes	UP	N	N	Y	Y	Y	36.08	203.72		AT5G13490	AAC2	ADP/ATP carrier 2 [Source:TAIR;Acc:AT5G13490]	36.2	183	2.34	0.00685	0.351554	yes	UP	N	N	Y	Y	Y	35.02	189.6		AT5G13490	AAC2	ADP/ATP carrier 2 [Source:TAIR;Acc:AT5G13490]	30.8	267	3.12	0.0022	0.151674	yes	UP	N	N	Y	Y
AT5G13550	SULTR4_1	sulfate transporter 4.1 [Source:TAIR;Acc:AT5G13550]	19.2	96.9	2.33	0.0068	0.331321	yes	UP	N	N	Y	Y	Y	19.28	96.67		AT5G13550	SULTR4_1	sulfate transporter 4.1 [Source:TAIR;Acc:AT5G13550]	12.3	65.4	2.41	0.00235	0.239936	yes	UP	N	N	Y	Y	Y	11.88	67.77		AT5G13550	SULTR4_1	sulfate transporter 4.1 [Source:TAIR;Acc:AT5G13550]	13.1	96.6	2.88	0.00295	0.181939	yes	UP	N	N	Y	Y
AT5G13750	ZIFL1	zinc induced facilitator-like 1 [Source:TAIR;Acc:AT5G13750]	9.54	55.8	2.55	0.0077	0.358938	yes	UP	N	N	Y	Y	Y	9.57	55.69		AT5G13750	ZIFL1	zinc induced facilitator-like 1 [Source:TAIR;Acc:AT5G13750]	5.84	52.3	3.16	0.0014	0.18761	yes	UP	N	N	Y	Y	Y	5.65	54.21		AT5G13750	ZIFL1	zinc induced facilitator-like 1 [Source:TAIR;Acc:AT5G13750]	10.4	70.6	2.77	0.0041	0.224848	yes	UP	N	N	Y	Y
AT5G14570	ATNRT2.7	high affinity nitrate transporter 2.7 [Source:TAIR;Acc:AT5G14570]	7.47	34	2.18	0.0243	0.660845	yes	UP	N	N	N	Y	Y	7.49	33.86		AT5G14570	ATNRT2.7	high affinity nitrate transporter 2.7 [Source:TAIR;Acc:AT5G14570]	6.31	27.3	2.11	0.0146	0.497767	yes	UP	N	N	N	Y	Y	6.1	28.28		AT5G14570	ATNRT2.7	high affinity nitrate transporter 2.7 [Source:TAIR;Acc:AT5G14570]	5.97	32.4	2.44	0.0119	0.433798	yes	UP	N	N	N	Y
AT5G14700	-	NAD(P)-binding Rossmann-fold superfamily protein [Source:TAIR;Acc:AT5G14700]	7.89	32	2.02	0.0376	0.791403	yes	UP	N	N	N	Y	Y	7.92	31.87		AT5G14700	-	NAD(P)-binding Rossmann-fold superfamily protein [Source:TAIR;Acc:AT5G14700]	3.17	18.5	2.54	0.0233	0.615918	yes	UP	N	N	N	Y	Y	3.07	19.13		AT5G14700	-	NAD(P)-binding Rossmann-fold superfamily protein [Source:TAIR;Acc:AT5G14700]	4.97	40.4	3.02	0.01015	0.399869	yes	UP	N	N	N	Y
AT5G14780	FDH	formate dehydrogenase [Source:TAIR;Acc:AT5G14780]	56.5	428	2.92	0.0036	0.21349	yes	UP	N	N	Y	Y	Y	56.65	426.34		AT5G14780	FDH	formate dehydrogenase [Source:TAIR;Acc:AT5G14780]	81.1	523	2.69	0.0123	0.454699	yes	UP	N	N	N	Y	Y	78.46	541.28		AT5G14780	FDH	formate dehydrogenase [Source:TAIR;Acc:AT5G14780]	83.6	742	3.15	0.00425	0.231104	yes	UP	N	N	Y	Y
AT5G15250	FTSH6	FTSH protease 6 [Source:TAIR;Acc:AT5G15250]	0	3.63	inf	5e-05	0.0106549	yes	UP	Y	Y	Y	Y	Y	0	3.62		AT5G15250	FTSH6	FTSH protease 6 [Source:TAIR;Acc:AT5G15250]	0	4.14	inf	5e-05	0.0160808	yes	UP	Y	Y	Y	Y	Y	0	4.29		AT5G15250	FTSH6	FTSH protease 6 [Source:TAIR;Acc:AT5G15250]	0	5.25	inf	5e-05	0.0103785	yes	UP	Y	Y	Y	Y
AT5G15970	KIN2	stress-responsive protein (KIN2) / stress-induced protein (KIN2) / cold-responsive protein (COR6.6) / cold-regulated protein (COR6.6) [Source:TAIR;Acc:AT5G15970]	47.7	1240	4.7	5e-05	0.0106549	yes	UP	Y	Y	Y	Y	Y	47.79	1233.87		AT5G15970	KIN2	stress-responsive protein (KIN2) / stress-induced protein (KIN2) / cold-responsive protein (COR6.6) / cold-regulated protein (COR6.6) [Source:TAIR;Acc:AT5G15970]	37	1270	5.1	0.0001	0.0288015	yes	UP	Y	Y	Y	Y	Y	35.81	1315.47		AT5G15970	KIN2	stress-responsive protein (KIN2) / stress-induced protein (KIN2) / cold-responsive protein (COR6.6) / cold-regulated protein (COR6.6) [Source:TAIR;Acc:AT5G15970]	42.3	1200	4.82	5e-05	0.0103785	yes	UP	Y	Y	Y	Y
AT5G16360	-	NC domain-containing protein-related [Source:TAIR;Acc:AT5G16360]	1.71	14.9	3.12	0.0267	0.695923	yes	UP	N	N	N	Y	Y	1.71	14.88		AT5G16360	-	NC domain-containing protein-related [Source:TAIR;Acc:AT5G16360]	1.47	13.6	3.21	0.0333	0.717176	yes	UP	N	N	N	Y	Y	1.42	14.04		AT5G16360	-	NC domain-containing protein-related [Source:TAIR;Acc:AT5G16360]	1.63	14.1	3.11	0.02475	0.633653	yes	UP	N	N	N	Y
AT5G17380	HACL	Thiamine pyrophosphate dependent pyruvate decarboxylase family protein [Source:TAIR;Acc:AT5G17380]	25.6	133	2.38	0.01105	0.439288	yes	UP	N	N	N	Y	Y	25.63	132.29		AT5G17380	HACL	Thiamine pyrophosphate dependent pyruvate decarboxylase family protein [Source:TAIR;Acc:AT5G17380]	22.4	121	2.44	0.00275	0.244487	yes	UP	N	N	Y	Y	Y	21.64	125.28		AT5G17380	HACL	Thiamine pyrophosphate dependent pyruvate decarboxylase family protein [Source:TAIR;Acc:AT5G17380]	27.6	159	2.53	0.0117	0.429386	yes	UP	N	N	N	Y
AT5G17390	-	Adenine nucleotide alpha hydrolases-like superfamily protein [Source:TAIR;Acc:AT5G17390]	0	5.27	inf	5e-05	0.0106549	yes	UP	Y	Y	Y	Y	Y	0	5.26		AT5G17390	-	Adenine nucleotide alpha hydrolases-like superfamily protein [Source:TAIR;Acc:AT5G17390]	0	1.77	inf	0.0027	0.244487	yes	UP	N	N	Y	Y	Y	0	1.84		AT5G17390	-	Adenine nucleotide alpha hydrolases-like superfamily protein [Source:TAIR;Acc:AT5G17390]	0	2.71	inf	0.00065	0.0847811	yes	UP	N	Y	Y	Y
AT5G17460	-	unknown protein; FUNCTIONS IN: molecular_function unknown; INVOLVED IN: response to salt stress; LOCATED IN: mitochondrion; Has 30201 Blast hits to 17322 proteins in 780 species: Archae - 12; Bacteria - 1396; Metazoa - 17338; Fungi - 3422; Plants - /.../Viruses - 0; Other Eukaryotes - 2996 (source: NCBI BLink). [Source:TAIR;Acc:AT5G17460]	3.96	52.4	3.72	0.00265	0.183531	yes	UP	N	N	Y	Y	Y	3.97	52.21		AT5G17460	-	unknown protein; FUNCTIONS IN: molecular_function unknown; INVOLVED IN: response to salt stress; LOCATED IN: mitochondrion; Has 30201 Blast hits to 17322 proteins in 780 species: Archae - 12; Bacteria - 1396; Metazoa - 17338; Fungi - 3422; Plants - /.../Viruses - 0; Other Eukaryotes - 2996 (source: NCBI BLink). [Source:TAIR;Acc:AT5G17460]	4.35	54.8	3.65	0.00035	0.0726231	yes	UP	N	Y	Y	Y	Y	4.21	56.73		AT5G17460	-	unknown protein; FUNCTIONS IN: molecular_function unknown; INVOLVED IN: response to salt stress; LOCATED IN: mitochondrion; Has 30201 Blast hits to 17322 proteins in 780 species: Archae - 12; Bacteria - 1396; Metazoa - 17338; Fungi - 3422; Plants - /.../Viruses - 0; Other Eukaryotes - 2996 (source: NCBI BLink). [Source:TAIR;Acc:AT5G17460]	3.1	53.4	4.11	0.00025	0.0416034	yes	UP	Y	Y	Y	Y
AT5G17760	-	P-loop containing nucleoside triphosphate hydrolases superfamily protein [Source:TAIR;Acc:AT5G17760]	5.23	19.5	1.9	0.0491	0.857358	yes	UP	N	N	N	Y	Y	5.25	19.48		AT5G17760	-	P-loop containing nucleoside triphosphate hydrolases superfamily protein [Source:TAIR;Acc:AT5G17760]	2.42	15	2.63	0.0067	0.349432	yes	UP	N	N	Y	Y	Y	2.34	15.51		AT5G17760	-	P-loop containing nucleoside triphosphate hydrolases superfamily protein [Source:TAIR;Acc:AT5G17760]	2.72	16.3	2.59	0.02925	0.687749	yes	UP	N	N	N	Y
AT5G18130	-	unknown protein; BEST Arabidopsis thaliana protein match is: unknown protein (TAIR:AT3G03870.1); Has 35333 Blast hits to 34131 proteins in 2444 species: Archae - 798; Bacteria - 22429; Metazoa - 974; Fungi - 991; Plants - 531; Viruses - 0; Other Euk /.../s - 9610 (source: NCBI BLink). [Source:TAIR;Acc:AT5G18130]	5.78	33.3	2.53	0.0206	0.600715	yes	UP	N	N	N	Y	Y	5.8	33.25		AT5G18130	-	unknown protein; BEST Arabidopsis thaliana protein match is: unknown protein (TAIR:AT3G03870.1); Has 35333 Blast hits to 34131 proteins in 2444 species: Archae - 798; Bacteria - 22429; Metazoa - 974; Fungi - 991; Plants - 531; Viruses - 0; Other Euk /.../s - 9610 (source: NCBI BLink). [Source:TAIR;Acc:AT5G18130]	10.1	36	1.83	0.0316	0.705254	yes	UP	N	N	N	Y	Y	9.78	37.26		AT5G18130	-	unknown protein; BEST Arabidopsis thaliana protein match is: unknown protein (TAIR:AT3G03870.1); Has 35333 Blast hits to 34131 proteins in 2444 species: Archae - 798; Bacteria - 22429; Metazoa - 974; Fungi - 991; Plants - 531; Viruses - 0; Other Euk /.../s - 9610 (source: NCBI BLink). [Source:TAIR;Acc:AT5G18130]	4.36	29.7	2.77	0.0172	0.541646	yes	UP	N	N	N	Y
AT5G19440	-	NAD(P)-binding Rossmann-fold superfamily protein [Source:TAIR;Acc:AT5G19440]	143	555	1.95	0.04085	0.814983	yes	UP	N	N	N	Y	Y	143.83	553.27		AT5G19440	-	NAD(P)-binding Rossmann-fold superfamily protein [Source:TAIR;Acc:AT5G19440]	94.6	573	2.6	0.007	0.351768	yes	UP	N	N	Y	Y	Y	91.5	593.17		AT5G19440	-	NAD(P)-binding Rossmann-fold superfamily protein [Source:TAIR;Acc:AT5G19440]	126	672	2.41	0.03175	0.71051	yes	UP	N	N	N	Y
AT5G20230	ATBCB	blue-copper-binding protein [Source:TAIR;Acc:AT5G20230]	6.52	92.8	3.83	0.0014	0.12806	yes	UP	N	N	Y	Y	Y	6.54	92.59		AT5G20230	ATBCB	blue-copper-binding protein [Source:TAIR;Acc:AT5G20230]	24.9	78.9	1.66	0.0357	0.744906	yes	UP	N	N	N	Y	Y	24.1	81.66		AT5G20230	ATBCB	blue-copper-binding protein [Source:TAIR;Acc:AT5G20230]	21.5	229	3.42	0.0013	0.123405	yes	UP	N	N	Y	Y
AT5G20280	ATSPS1F	sucrose phosphate synthase 1F [Source:TAIR;Acc:AT5G20280]	20.4	97.4	2.26	0.0125	0.464368	yes	UP	N	N	N	Y	Y	20.41	97.16		AT5G20280	ATSPS1F	sucrose phosphate synthase 1F [Source:TAIR;Acc:AT5G20280]	20.9	67.5	1.69	0.03355	0.719349	yes	UP	N	N	N	Y	Y	20.18	69.84		AT5G20280	ATSPS1F	sucrose phosphate synthase 1F [Source:TAIR;Acc:AT5G20280]	17.4	81.7	2.23	0.02085	0.590159	yes	UP	N	N	N	Y
AT5G20380	PHT4_5	phosphate transporter 4;5 [Source:TAIR;Acc:AT5G20380]	15.8	129	3.03	0.0005	0.07575	yes	UP	N	Y	Y	Y	Y	15.87	128.98		AT5G20380	PHT4_5	phosphate transporter 4;5 [Source:TAIR;Acc:AT5G20380]	18.8	97	2.37	0.0024	0.242475	yes	UP	N	N	Y	Y	Y	18.2	100.43		AT5G20380	PHT4_5	phosphate transporter 4;5 [Source:TAIR;Acc:AT5G20380]	15.6	102	2.71	0.00465	0.248653	yes	UP	N	N	Y	Y
AT5G20830	SUS1	sucrose synthase 1 [Source:TAIR;Acc:AT5G20830]	4.86	37.1	2.93	0.0042	0.228782	yes	UP	N	N	Y	Y	Y	4.88	37.03		AT5G20830	SUS1	sucrose synthase 1 [Source:TAIR;Acc:AT5G20830]	6.86	39.1	2.51	0.0033	0.260984	yes	UP	N	N	Y	Y	Y	6.63	40.46		AT5G20830	SUS1	sucrose synthase 1 [Source:TAIR;Acc:AT5G20830]	11.7	50.5	2.11	0.0216	0.596518	yes	UP	N	N	N	Y
AT5G21020	-	unknown protein; FUNCTIONS IN: molecular_function unknown; INVOLVED IN: biological_process unknown; LOCATED IN: endomembrane system; Has 35333 Blast hits to 34131 proteins in 2444 species: Archae - 798; Bacteria - 22429; Metazoa - 974; Fungi - 991; /.../ - 531; Viruses - 0; Other Eukaryotes - 9610 (source: NCBI BLink). [Source:TAIR;Acc:AT5G21020]	86.8	425	2.29	0.00865	0.38297	yes	UP	N	N	Y	Y	Y	87.09	423.5		AT5G21020	-	unknown protein; FUNCTIONS IN: molecular_function unknown; INVOLVED IN: biological_process unknown; LOCATED IN: endomembrane system; Has 35333 Blast hits to 34131 proteins in 2444 species: Archae - 798; Bacteria - 22429; Metazoa - 974; Fungi - 991; /.../ - 531; Viruses - 0; Other Eukaryotes - 9610 (source: NCBI BLink). [Source:TAIR;Acc:AT5G21020]	105	470	2.16	0.007	0.351768	yes	UP	N	N	Y	Y	Y	101.35	486.49		AT5G21020	-	unknown protein; FUNCTIONS IN: molecular_function unknown; INVOLVED IN: biological_process unknown; LOCATED IN: endomembrane system; Has 35333 Blast hits to 34131 proteins in 2444 species: Archae - 798; Bacteria - 22429; Metazoa - 974; Fungi - 991; /.../ - 531; Viruses - 0; Other Eukaryotes - 9610 (source: NCBI BLink). [Source:TAIR;Acc:AT5G21020]	99.1	391	1.98	0.0222	0.604441	yes	UP	N	N	N	Y
AT5G22470	PARP3	NAD+ ADP-ribosyltransferases;NAD+ ADP-ribosyltransferases [Source:TAIR;Acc:AT5G22470]	0	1.91	inf	5e-05	0.0106549	yes	UP	Y	Y	Y	Y	Y	0	1.9		AT5G22470	PARP3	NAD+ ADP-ribosyltransferases;NAD+ ADP-ribosyltransferases [Source:TAIR;Acc:AT5G22470]	0	0.832	inf	0.0001	0.0288015	yes	UP	Y	Y	Y	Y	Y	0	0.86		AT5G22470	PARP3	NAD+ ADP-ribosyltransferases;NAD+ ADP-ribosyltransferases [Source:TAIR;Acc:AT5G22470]	0	1.49	inf	5e-05	0.0103785	yes	UP	Y	Y	Y	Y
AT5G22860	-	Serine carboxypeptidase S28 family protein [Source:TAIR;Acc:AT5G22860]	1.38	31.4	4.51	0.02725	0.697857	yes	UP	N	N	N	Y	Y	1.38	31.28		AT5G22860	-	Serine carboxypeptidase S28 family protein [Source:TAIR;Acc:AT5G22860]	0.807	20.9	4.7	0.01555	0.506017	yes	UP	N	N	N	Y	Y	0.78	21.66		AT5G22860	-	Serine carboxypeptidase S28 family protein [Source:TAIR;Acc:AT5G22860]	0.983	25	4.67	0.03165	0.71051	yes	UP	N	N	N	Y
AT5G24030	SLAH3	SLAC1 homologue 3 [Source:TAIR;Acc:AT5G24030]	5.33	126	4.56	5e-05	0.0106549	yes	UP	Y	Y	Y	Y	Y	5.35	125.37		AT5G24030	SLAH3	SLAC1 homologue 3 [Source:TAIR;Acc:AT5G24030]	11.1	155	3.8	0.00025	0.0560959	yes	UP	N	Y	Y	Y	Y	10.76	160.32		AT5G24030	SLAH3	SLAC1 homologue 3 [Source:TAIR;Acc:AT5G24030]	13.7	393	4.85	5e-05	0.0103785	yes	UP	Y	Y	Y	Y
AT5G24080	-	Protein kinase superfamily protein [Source:TAIR;Acc:AT5G24080]	0	9.83	inf	5e-05	0.0106549	yes	UP	Y	Y	Y	Y	Y	0	9.8		AT5G24080	-	Protein kinase superfamily protein [Source:TAIR;Acc:AT5G24080]	0	5.47	inf	5e-05	0.0160808	yes	UP	Y	Y	Y	Y	Y	0	5.66		AT5G24080	-	Protein kinase superfamily protein [Source:TAIR;Acc:AT5G24080]	0	6.53	inf	5e-05	0.0103785	yes	UP	Y	Y	Y	Y
AT5G24460	-	unknown protein; INVOLVED IN: biological_process unknown; LOCATED IN: cell wall; EXPRESSED IN: 24 plant structures; EXPRESSED DURING: 15 growth stages; Has 1807 Blast hits to 1807 proteins in 277 species: Archae - 0; Bacteria - 0; Metazoa - 736; Fun /.../47; Plants - 385; Viruses - 0; Other Eukaryotes - 339 (source: NCBI BLink). [Source:TAIR;Acc:AT5G24460]	28.1	89.5	1.67	0.0451	0.841188	yes	UP	N	N	N	Y	Y	28.14	89.23		AT5G24460	-	unknown protein; INVOLVED IN: biological_process unknown; LOCATED IN: cell wall; EXPRESSED IN: 24 plant structures; EXPRESSED DURING: 15 growth stages; Has 1807 Blast hits to 1807 proteins in 277 species: Archae - 0; Bacteria - 0; Metazoa - 736; Fun /.../47; Plants - 385; Viruses - 0; Other Eukaryotes - 339 (source: NCBI BLink). [Source:TAIR;Acc:AT5G24460]	23.9	81.4	1.77	0.029	0.671804	yes	UP	N	N	N	Y	Y	23.1	84.4		AT5G24460	-	unknown protein; INVOLVED IN: biological_process unknown; LOCATED IN: cell wall; EXPRESSED IN: 24 plant structures; EXPRESSED DURING: 15 growth stages; Has 1807 Blast hits to 1807 proteins in 277 species: Archae - 0; Bacteria - 0; Metazoa - 736; Fun /.../47; Plants - 385; Viruses - 0; Other Eukaryotes - 339 (source: NCBI BLink). [Source:TAIR;Acc:AT5G24460]	16.7	81.9	2.3	0.0212	0.592789	yes	UP	N	N	N	Y
AT5G24770	VSP2	vegetative storage protein 2 [Source:TAIR;Acc:AT5G24770]	3.6	325	6.49	0.0004	0.0630634	yes	UP	N	Y	Y	Y	Y	3.61	323.76		AT5G24770	VSP2	vegetative storage protein 2 [Source:TAIR;Acc:AT5G24770]	0.551	235	8.74	0.0117	0.445461	yes	UP	N	N	N	Y	Y	0.53	243.97		AT5G24770	VSP2	vegetative storage protein 2 [Source:TAIR;Acc:AT5G24770]	6.06	562	6.53	0.00025	0.0416034	yes	UP	Y	Y	Y	Y
AT5G24780	VSP1	vegetative storage protein 1 [Source:TAIR;Acc:AT5G24780]	9.2	36.2	1.97	0.0417	0.820795	yes	UP	N	N	N	Y	Y	9.23	36.07		AT5G24780	VSP1	vegetative storage protein 1 [Source:TAIR;Acc:AT5G24780]	3.87	26.9	2.8	0.0151	0.502251	yes	UP	N	N	N	Y	Y	3.74	27.91		AT5G24780	VSP1	vegetative storage protein 1 [Source:TAIR;Acc:AT5G24780]	7.85	63.6	3.02	0.01095	0.419402	yes	UP	N	N	N	Y
AT5G25610	RD22	BURP domain-containing protein [Source:TAIR;Acc:AT5G25610]	84.8	801	3.24	0.00615	0.309768	yes	UP	N	N	Y	Y	Y	85	799.05		AT5G25610	RD22	BURP domain-containing protein [Source:TAIR;Acc:AT5G25610]	62.2	703	3.5	0.00125	0.177362	yes	UP	N	N	Y	Y	Y	60.15	728.19		AT5G25610	RD22	BURP domain-containing protein [Source:TAIR;Acc:AT5G25610]	53.4	694	3.7	0.0008	0.0989949	yes	UP	N	Y	Y	Y
AT5G26340	MSS1	Major facilitator superfamily protein [Source:TAIR;Acc:AT5G26340]	9.86	79.6	3.01	0.00165	0.142208	yes	UP	N	N	Y	Y	Y	9.89	79.39		AT5G26340	MSS1	Major facilitator superfamily protein [Source:TAIR;Acc:AT5G26340]	7.23	46.1	2.67	0.00355	0.26444	yes	UP	N	N	Y	Y	Y	6.99	47.75		AT5G26340	MSS1	Major facilitator superfamily protein [Source:TAIR;Acc:AT5G26340]	7.79	104	3.74	0.0004	0.0608	yes	UP	N	Y	Y	Y
AT5G27350	SFP1	Major facilitator superfamily protein [Source:TAIR;Acc:AT5G27350]	26.2	115	2.13	0.0139	0.496407	yes	UP	N	N	N	Y	Y	26.24	114.34		AT5G27350	SFP1	Major facilitator superfamily protein [Source:TAIR;Acc:AT5G27350]	34.7	96.2	1.47	0.0402	0.777482	yes	UP	N	N	N	Y	Y	33.57	99.65		AT5G27350	SFP1	Major facilitator superfamily protein [Source:TAIR;Acc:AT5G27350]	17.4	161	3.21	0.00155	0.132983	yes	UP	N	N	Y	Y
AT5G36160	TAT	Tyrosine transaminase family protein [Source:TAIR;Acc:AT5G36160]	40.6	128	1.66	0.0494	0.857358	yes	UP	N	N	N	Y	Y	40.73	127.6		AT5G36160	TAT	Tyrosine transaminase family protein [Source:TAIR;Acc:AT5G36160]	34.6	103	1.57	0.0427	0.80467	yes	UP	N	N	N	Y	Y	33.43	106.44		AT5G36160	TAT	Tyrosine transaminase family protein [Source:TAIR;Acc:AT5G36160]	28.8	114	1.99	0.03505	0.730675	yes	UP	N	N	N	Y
AT5G37500	GORK	gated outwardly-rectifying K+ channel [Source:TAIR;Acc:AT5G37500]	0.494	5.78	3.55	0.0164	0.540865	yes	UP	N	N	N	Y	Y	0.49	5.76		AT5G37500	GORK	gated outwardly-rectifying K+ channel [Source:TAIR;Acc:AT5G37500]	0.472	10.3	4.45	0.01405	0.486756	yes	UP	N	N	N	Y	Y	0.46	10.65		AT5G37500	GORK	gated outwardly-rectifying K+ channel [Source:TAIR;Acc:AT5G37500]	0.439	9.73	4.47	0.0083	0.356845	yes	UP	N	N	Y	Y
AT5G37540	-	Eukaryotic aspartyl protease family protein [Source:TAIR;Acc:AT5G37540]	3.26	31.8	3.29	0.0042	0.228782	yes	UP	N	N	Y	Y	Y	3.27	31.75		AT5G37540	-	Eukaryotic aspartyl protease family protein [Source:TAIR;Acc:AT5G37540]	1.87	20.6	3.46	0.02625	0.651926	yes	UP	N	N	N	Y	Y	1.81	21.36		AT5G37540	-	Eukaryotic aspartyl protease family protein [Source:TAIR;Acc:AT5G37540]	1.13	54.4	5.59	0.0047	0.249255	yes	UP	N	N	Y	Y
AT5G38530	TSBtype2	tryptophan synthase beta type 2 [Source:TAIR;Acc:AT5G38530]	21.1	85.5	2.02	0.01825	0.562645	yes	UP	N	N	N	Y	Y	21.16	85.3		AT5G38530	TSBtype2	tryptophan synthase beta type 2 [Source:TAIR;Acc:AT5G38530]	17.7	66.2	1.91	0.01515	0.502251	yes	UP	N	N	N	Y	Y	17.08	68.54		AT5G38530	TSBtype2	tryptophan synthase beta type 2 [Source:TAIR;Acc:AT5G38530]	16	76.5	2.26	0.01605	0.516382	yes	UP	N	N	N	Y
AT5G39050	PMAT1	HXXXD-type acyl-transferase family protein [Source:TAIR;Acc:AT5G39050]	15.2	183	3.59	0.0004	0.0630634	yes	UP	N	Y	Y	Y	Y	15.24	182.84		AT5G39050	PMAT1	HXXXD-type acyl-transferase family protein [Source:TAIR;Acc:AT5G39050]	15.3	173	3.5	0.00035	0.0726231	yes	UP	N	Y	Y	Y	Y	14.83	179.23		AT5G39050	PMAT1	HXXXD-type acyl-transferase family protein [Source:TAIR;Acc:AT5G39050]	15.7	230	3.87	5e-05	0.0103785	yes	UP	Y	Y	Y	Y
AT5G39080	-	HXXXD-type acyl-transferase family protein [Source:TAIR;Acc:AT5G39080]	14.1	73	2.38	0.01125	0.440727	yes	UP	N	N	N	Y	Y	14.1	72.78		AT5G39080	-	HXXXD-type acyl-transferase family protein [Source:TAIR;Acc:AT5G39080]	13.5	69.1	2.36	0.00525	0.311721	yes	UP	N	N	Y	Y	Y	13.04	71.59		AT5G39080	-	HXXXD-type acyl-transferase family protein [Source:TAIR;Acc:AT5G39080]	8.83	84.5	3.26	0.00195	0.147112	yes	UP	N	N	Y	Y
AT5G42050	-	DCD (Development and Cell Death) domain protein [Source:TAIR;Acc:AT5G42050]	55.8	279	2.32	0.0111	0.439288	yes	UP	N	N	N	Y	Y	55.93	278.03		AT5G42050	-	DCD (Development and Cell Death) domain protein [Source:TAIR;Acc:AT5G42050]	32.4	177	2.45	0.0021	0.221441	yes	UP	N	N	Y	Y	Y	31.31	183.47		AT5G42050	-	DCD (Development and Cell Death) domain protein [Source:TAIR;Acc:AT5G42050]	27.9	262	3.23	0.001	0.108974	yes	UP	N	N	Y	Y
AT5G42380	CML39	calmodulin like 37 [Source:TAIR;Acc:AT5G42380]	0	8.51	inf	5e-05	0.0106549	yes	UP	Y	Y	Y	Y	Y	0	8.49		AT5G42380	CML39	calmodulin like 37 [Source:TAIR;Acc:AT5G42380]	0	3.61	inf	0.0001	0.0288015	yes	UP	Y	Y	Y	Y	Y	0	3.73		AT5G42380	CML39	calmodulin like 37 [Source:TAIR;Acc:AT5G42380]	0	8.39	inf	5e-05	0.0103785	yes	UP	Y	Y	Y	Y
AT5G42510	-	Disease resistance-responsive (dirigent-like protein) family protein [Source:TAIR;Acc:AT5G42510]	0	45.8	inf	5e-05	0.0106549	yes	UP	Y	Y	Y	Y	Y	0	45.67		AT5G42510	-	Disease resistance-responsive (dirigent-like protein) family protein [Source:TAIR;Acc:AT5G42510]	0	33.2	inf	5e-05	0.0160808	yes	UP	Y	Y	Y	Y	Y	0	34.39		AT5G42510	-	Disease resistance-responsive (dirigent-like protein) family protein [Source:TAIR;Acc:AT5G42510]	0	31.8	inf	5e-05	0.0103785	yes	UP	Y	Y	Y	Y
AT5G43400	-	Uncharacterised conserved protein UCP015417, vWA [Source:TAIR;Acc:AT5G43400]	1.12	11.3	3.33	0.02545	0.676991	yes	UP	N	N	N	Y	Y	1.12	11.25		AT5G43400	-	Uncharacterised conserved protein UCP015417, vWA [Source:TAIR;Acc:AT5G43400]	0.819	9.01	3.46	0.0291	0.672506	yes	UP	N	N	N	Y	Y	0.79	9.32		AT5G43400	-	Uncharacterised conserved protein UCP015417, vWA [Source:TAIR;Acc:AT5G43400]	0.578	9.65	4.06	0.01015	0.399869	yes	UP	N	N	N	Y
AT5G43450	-	2-oxoglutarate (2OG) and Fe(II)-dependent oxygenase superfamily protein [Source:TAIR;Acc:AT5G43450]	1.8	123	6.1	0.0032	0.199532	yes	UP	N	N	Y	Y	Y	1.81	122.85		AT5G43450	-	2-oxoglutarate (2OG) and Fe(II)-dependent oxygenase superfamily protein [Source:TAIR;Acc:AT5G43450]	5.78	31.3	2.44	0.0121	0.45076	yes	UP	N	N	N	Y	Y	5.58	32.47		AT5G43450	-	2-oxoglutarate (2OG) and Fe(II)-dependent oxygenase superfamily protein [Source:TAIR;Acc:AT5G43450]	2.35	182	6.27	0.002	0.147112	yes	UP	N	N	Y	Y
AT5G43650	BHLH92	basic helix-loop-helix (bHLH) DNA-binding superfamily protein [Source:TAIR;Acc:AT5G43650]	0	14.4	inf	5e-05	0.0106549	yes	UP	Y	Y	Y	Y	Y	0	14.36		AT5G43650	BHLH92	basic helix-loop-helix (bHLH) DNA-binding superfamily protein [Source:TAIR;Acc:AT5G43650]	0	4.09	inf	5e-05	0.0160808	yes	UP	Y	Y	Y	Y	Y	0	4.24		AT5G43650	BHLH92	basic helix-loop-helix (bHLH) DNA-binding superfamily protein [Source:TAIR;Acc:AT5G43650]	0	24.3	inf	5e-05	0.0103785	yes	UP	Y	Y	Y	Y
AT5G47330	-	alpha/beta-Hydrolases superfamily protein [Source:TAIR;Acc:AT5G47330]	4.47	36.5	3.03	0.04145	0.820795	yes	UP	N	N	N	Y	Y	4.49	36.41		AT5G47330	-	alpha/beta-Hydrolases superfamily protein [Source:TAIR;Acc:AT5G47330]	2.49	20	3	0.04345	0.810101	yes	UP	N	N	N	Y	Y	2.41	20.66		AT5G47330	-	alpha/beta-Hydrolases superfamily protein [Source:TAIR;Acc:AT5G47330]	2.1	13.9	2.73	0.0438	0.798566	yes	UP	N	N	N	Y
AT5G48180	NSP5	nitrile specifier protein 5 [Source:TAIR;Acc:AT5G48180]	21.7	402	4.21	0.0002	0.0376544	yes	UP	Y	Y	Y	Y	Y	21.73	400.93		AT5G48180	NSP5	nitrile specifier protein 5 [Source:TAIR;Acc:AT5G48180]	27	258	3.26	0.00065	0.118331	yes	UP	N	N	Y	Y	Y	26.09	267.01		AT5G48180	NSP5	nitrile specifier protein 5 [Source:TAIR;Acc:AT5G48180]	14.9	324	4.44	5e-05	0.0103785	yes	UP	Y	Y	Y	Y
AT5G49480	ATCP1	Ca2+-binding protein 1 [Source:TAIR;Acc:AT5G49480]	47.6	167	1.81	0.0322	0.750508	yes	UP	N	N	N	Y	Y	47.7	166.15		AT5G49480	ATCP1	Ca2+-binding protein 1 [Source:TAIR;Acc:AT5G49480]	36.9	114	1.63	0.03765	0.75824	yes	UP	N	N	N	Y	Y	35.64	118.22		AT5G49480	ATCP1	Ca2+-binding protein 1 [Source:TAIR;Acc:AT5G49480]	26.3	135	2.35	0.008	0.350186	yes	UP	N	N	Y	Y
AT5G50100	-	Putative thiol-disulphide oxidoreductase DCC [Source:TAIR;Acc:AT5G50100]	10.8	56.2	2.37	0.01665	0.545196	yes	UP	N	N	N	Y	Y	10.88	56.02		AT5G50100	-	Putative thiol-disulphide oxidoreductase DCC [Source:TAIR;Acc:AT5G50100]	10.9	35.8	1.71	0.04575	0.829862	yes	UP	N	N	N	Y	Y	10.59	37.04		AT5G50100	-	Putative thiol-disulphide oxidoreductase DCC [Source:TAIR;Acc:AT5G50100]	5.48	39.3	2.84	0.00925	0.378309	yes	UP	N	N	Y	Y
AT5G50160	ATFRO8	ferric reduction oxidase 8 [Source:TAIR;Acc:AT5G50160]	13.9	53.4	1.94	0.02285	0.638483	yes	UP	N	N	N	Y	Y	13.96	53.21		AT5G50160	ATFRO8	ferric reduction oxidase 8 [Source:TAIR;Acc:AT5G50160]	9.32	50.2	2.43	0.006	0.330806	yes	UP	N	N	Y	Y	Y	9.02	52		AT5G50160	ATFRO8	ferric reduction oxidase 8 [Source:TAIR;Acc:AT5G50160]	5.9	28.3	2.26	0.01975	0.575044	yes	UP	N	N	N	Y
AT5G51890	PER66	Peroxidase superfamily protein [Source:TAIR;Acc:AT5G51890]	20.2	143	2.82	0.00315	0.197685	yes	UP	N	N	Y	Y	Y	20.23	142.56		AT5G51890	PER66	Peroxidase superfamily protein [Source:TAIR;Acc:AT5G51890]	30.1	129	2.1	0.0085	0.371938	yes	UP	N	N	Y	Y	Y	29.12	133.82		AT5G51890	PER66	Peroxidase superfamily protein [Source:TAIR;Acc:AT5G51890]	15.8	96.7	2.61	0.0093	0.37955	yes	UP	N	N	Y	Y
AT5G51990	CBF4	C-repeat-binding factor 4 [Source:TAIR;Acc:AT5G51990]	0	6.34	inf	0.00165	0.142208	yes	UP	N	N	Y	Y	Y	0	6.33		AT5G51990	CBF4	C-repeat-binding factor 4 [Source:TAIR;Acc:AT5G51990]	0	1.97	inf	0.00585	0.325324	yes	UP	N	N	Y	Y	Y	0	2.04		AT5G51990	CBF4	C-repeat-binding factor 4 [Source:TAIR;Acc:AT5G51990]	0	11.2	inf	5e-05	0.0103785	yes	UP	Y	Y	Y	Y
AT5G52050	-	MATE efflux family protein [Source:TAIR;Acc:AT5G52050]	6.93	40.3	2.54	0.0124	0.464289	yes	UP	N	N	N	Y	Y	6.94	40.24		AT5G52050	-	MATE efflux family protein [Source:TAIR;Acc:AT5G52050]	2.48	38	3.94	0.00195	0.212594	yes	UP	N	N	Y	Y	Y	2.4	39.37		AT5G52050	-	MATE efflux family protein [Source:TAIR;Acc:AT5G52050]	2.48	92.6	5.22	0.00365	0.207234	yes	UP	N	N	Y	Y
AT5G52310	COR78	low-temperature-responsive protein 78 (LTI78) / desiccation-responsive protein 29A (RD29A) [Source:TAIR;Acc:AT5G52310]	8.54	857	6.65	0.00055	0.0784235	yes	UP	N	Y	Y	Y	Y	8.57	855.05		AT5G52310	COR78	low-temperature-responsive protein 78 (LTI78) / desiccation-responsive protein 29A (RD29A) [Source:TAIR;Acc:AT5G52310]	3.97	1030	8.02	0.00255	0.244487	yes	UP	N	N	Y	Y	Y	3.84	1065.66		AT5G52310	COR78	low-temperature-responsive protein 78 (LTI78) / desiccation-responsive protein 29A (RD29A) [Source:TAIR;Acc:AT5G52310]	2.83	1050	8.53	5e-05	0.0103785	yes	UP	Y	Y	Y	Y
AT5G52810	-	NAD(P)-binding Rossmann-fold superfamily protein [Source:TAIR;Acc:AT5G52810]	13.5	68.5	2.34	0.0164	0.540865	yes	UP	N	N	N	Y	Y	13.56	68.33		AT5G52810	-	NAD(P)-binding Rossmann-fold superfamily protein [Source:TAIR;Acc:AT5G52810]	13.8	57.8	2.06	0.0178	0.537366	yes	UP	N	N	N	Y	Y	13.38	59.9		AT5G52810	-	NAD(P)-binding Rossmann-fold superfamily protein [Source:TAIR;Acc:AT5G52810]	13.9	64.9	2.22	0.0186	0.557538	yes	UP	N	N	N	Y
AT5G53120	SPDS3	spermidine synthase 3 [Source:TAIR;Acc:AT5G53120]	30.3	119	1.98	0.04225	0.820795	yes	UP	N	N	N	Y	Y	30.43	118.98		AT5G53120	SPDS3	spermidine synthase 3 [Source:TAIR;Acc:AT5G53120]	19.9	133	2.74	0.0032	0.257293	yes	UP	N	N	Y	Y	Y	19.24	137.93		AT5G53120	SPDS3	spermidine synthase 3 [Source:TAIR;Acc:AT5G53120]	26	127	2.29	0.02155	0.596518	yes	UP	N	N	N	Y
AT5G55050	-	GDSL-like Lipase/Acylhydrolase superfamily protein [Source:TAIR;Acc:AT5G55050]	0.666	13.3	4.32	0.01215	0.463805	yes	UP	N	N	N	Y	Y	0.67	13.25		AT5G55050	-	GDSL-like Lipase/Acylhydrolase superfamily protein [Source:TAIR;Acc:AT5G55050]	1.15	11.9	3.37	0.03265	0.712488	yes	UP	N	N	N	Y	Y	1.11	12.35		AT5G55050	-	GDSL-like Lipase/Acylhydrolase superfamily protein [Source:TAIR;Acc:AT5G55050]	0.845	12.5	3.88	0.01325	0.467601	yes	UP	N	N	N	Y
AT5G57050	ABI2	Protein phosphatase 2C family protein [Source:TAIR;Acc:AT5G57050]	4.17	67.5	4.02	0.00095	0.104673	yes	UP	N	N	Y	Y	Y	4.18	67.34		AT5G57050	ABI2	Protein phosphatase 2C family protein [Source:TAIR;Acc:AT5G57050]	4.14	41.2	3.31	0.00115	0.170704	yes	UP	N	N	Y	Y	Y	4.01	42.69		AT5G57050	ABI2	Protein phosphatase 2C family protein [Source:TAIR;Acc:AT5G57050]	2.1	43.6	4.38	0.0041	0.224848	yes	UP	N	N	Y	Y
AT5G57350	HA3	H(+)-ATPase 3 [Source:TAIR;Acc:AT5G57350]	27.3	280	3.36	0.0039	0.221785	yes	UP	N	N	Y	Y	Y	27.4	279.23		AT5G57350	HA3	H(+)-ATPase 3 [Source:TAIR;Acc:AT5G57350]	23.6	282	3.58	0.0122	0.45361	yes	UP	N	N	N	Y	Y	22.81	291.65		AT5G57350	HA3	H(+)-ATPase 3 [Source:TAIR;Acc:AT5G57350]	23.4	266	3.51	0.0017	0.142682	yes	UP	N	N	Y	Y
AT5G58010	LRL3	LJRHL1-like 3 [Source:TAIR;Acc:AT5G58010]	0	0.792	inf	0.0428	0.820795	yes	UP	N	N	N	Y	Y	0	0.79		AT5G58010	LRL3	LJRHL1-like 3 [Source:TAIR;Acc:AT5G58010]	0	0.906	inf	0.00585	0.325324	yes	UP	N	N	Y	Y	Y	0	0.94		AT5G58010	LRL3	LJRHL1-like 3 [Source:TAIR;Acc:AT5G58010]	0	1.13	inf	0.0325	0.71051	yes	UP	N	N	N	Y
AT5G59320	LTP3	lipid transfer protein 3 [Source:TAIR;Acc:AT5G59320]	8.7	2460	8.14	5e-05	0.0106549	yes	UP	Y	Y	Y	Y	Y	8.73	2454.38		AT5G59320	LTP3	lipid transfer protein 3 [Source:TAIR;Acc:AT5G59320]	4.09	3090	9.56	0.0048	0.30369	yes	UP	N	N	Y	Y	Y	3.96	3195.66		AT5G59320	LTP3	lipid transfer protein 3 [Source:TAIR;Acc:AT5G59320]	4.89	2940	9.23	0.00135	0.123405	yes	UP	N	N	Y	Y
AT5G61820	-	FUNCTIONS IN: molecular_function unknown; INVOLVED IN: biological_process unknown; LOCATED IN: vacuole; EXPRESSED IN: 24 plant structures; EXPRESSED DURING: 15 growth stages; CONTAINS InterPro DOMAIN/s: Stress up-regulated Nod 19 (InterPro:IPR011692 /.../ 30201 Blast hits to 17322 proteins in 780 species: Archae - 12; Bacteria - 1396; Metazoa - 17338; Fungi - 3422; Plants - 5037; Viruses - 0; Oth…	15.2	430	4.82	5e-05	0.0106549	yes	UP	Y	Y	Y	Y	Y	15.24	428.78		AT5G61820	-	FUNCTIONS IN: molecular_function unknown; INVOLVED IN: biological_process unknown; LOCATED IN: vacuole; EXPRESSED IN: 24 plant structures; EXPRESSED DURING: 15 growth stages; CONTAINS InterPro DOMAIN/s: Stress up-regulated Nod 19 (InterPro:IPR011692 /.../ 30201 Blast hits to 17322 proteins in 780 species: Archae - 12; Bacteria - 1396; Metazoa - 17338; Fungi - 3422; Plants - 5037; Viruses - 0; Oth…	20.1	341	4.08	5e-05	0.0160808	yes	UP	Y	Y	Y	Y	Y	19.47	352.81		AT5G61820	-	FUNCTIONS IN: molecular_function unknown; INVOLVED IN: biological_process unknown; LOCATED IN: vacuole; EXPRESSED IN: 24 plant structures; EXPRESSED DURING: 15 growth stages; CONTAINS InterPro DOMAIN/s: Stress up-regulated Nod 19 (InterPro:IPR011692 /.../ 30201 Blast hits to 17322 proteins in 780 species: Archae - 12; Bacteria - 1396; Metazoa - 17338; Fungi - 3422; Plants - 5037; Viruses - 0; Oth…	13.3	492	5.21	0.0002	0.034782	yes	UP	Y	Y	Y	Y
AT5G62210	-	Embryo-specific protein 3, (ATS3) [Source:TAIR;Acc:AT5G62210]	31.6	118	1.9	0.03915	0.794139	yes	UP	N	N	N	Y	Y	31.73	117.91		AT5G62210	-	Embryo-specific protein 3, (ATS3) [Source:TAIR;Acc:AT5G62210]	20	119	2.57	0.00555	0.322585	yes	UP	N	N	Y	Y	Y	19.33	122.81		AT5G62210	-	Embryo-specific protein 3, (ATS3) [Source:TAIR;Acc:AT5G62210]	15.4	68.4	2.15	0.0218	0.598616	yes	UP	N	N	N	Y
AT5G64120	PER71	Peroxidase superfamily protein [Source:TAIR;Acc:AT5G64120]	2.77	60.3	4.45	0.0076	0.355988	yes	UP	N	N	Y	Y	Y	2.78	60.18		AT5G64120	PER71	Peroxidase superfamily protein [Source:TAIR;Acc:AT5G64120]	7.19	30.5	2.08	0.0353	0.741223	yes	UP	N	N	N	Y	Y	6.95	31.57		AT5G64120	PER71	Peroxidase superfamily protein [Source:TAIR;Acc:AT5G64120]	11.8	78.8	2.74	0.0059	0.292035	yes	UP	N	N	Y	Y
AT5G65380	-	MATE efflux family protein [Source:TAIR;Acc:AT5G65380]	22.5	145	2.69	0.00135	0.125259	yes	UP	N	N	Y	Y	Y	22.52	144.81		AT5G65380	-	MATE efflux family protein [Source:TAIR;Acc:AT5G65380]	24.6	115	2.23	0.00545	0.318693	yes	UP	N	N	Y	Y	Y	23.76	119.62		AT5G65380	-	MATE efflux family protein [Source:TAIR;Acc:AT5G65380]	18.1	197	3.45	0.00055	0.0763827	yes	UP	N	Y	Y	Y
AT5G65990	-	Transmembrane amino acid transporter family protein [Source:TAIR;Acc:AT5G65990]	25.4	111	2.13	0.0201	0.593271	yes	UP	N	N	N	Y	Y	25.43	110.48		AT5G65990	-	Transmembrane amino acid transporter family protein [Source:TAIR;Acc:AT5G65990]	24.3	90.6	1.9	0.02355	0.617086	yes	UP	N	N	N	Y	Y	23.47	93.85		AT5G65990	-	Transmembrane amino acid transporter family protein [Source:TAIR;Acc:AT5G65990]	18.7	82.4	2.14	0.026	0.651759	yes	UP	N	N	N	Y
AT5G66400	RAB18	Dehydrin family protein [Source:TAIR;Acc:AT5G66400]	1.71	1240	9.51	0.0026	0.180714	yes	UP	N	N	Y	Y	Y	1.71	1238.22		AT5G66400	RAB18	Dehydrin family protein [Source:TAIR;Acc:AT5G66400]	2.6	1640	9.3	0.0002	0.0482425	yes	UP	Y	Y	Y	Y	Y	2.52	1695.56		AT5G66400	RAB18	Dehydrin family protein [Source:TAIR;Acc:AT5G66400]	1.05	1780	10.7	0.0047	0.249255	yes	UP	N	N	Y	Y
AT5G67480	BT4	BTB and TAZ domain protein 4 [Source:TAIR;Acc:AT5G67480]	49	589	3.59	0.00025	0.0453084	yes	UP	Y	Y	Y	Y	Y	49.1	587.34		AT5G67480	BT4	BTB and TAZ domain protein 4 [Source:TAIR;Acc:AT5G67480]	92.7	753	3.02	0.005	0.305332	yes	UP	N	N	Y	Y	Y	89.61	779.6		AT5G67480	BT4	BTB and TAZ domain protein 4 [Source:TAIR;Acc:AT5G67480]	79.5	1170	3.88	0.00665	0.311582	yes	UP	N	N	Y	Y
AT1G02690	IMPA-6	importin alpha isoform 6 [Source:TAIR;Acc:AT1G02690]	44.3	10.7	-2.05	0.0111	0.439288	yes	DOWN	N	N	N	Y	Y	44.46	10.67		AT1G02690	IMPA-6	importin alpha isoform 6 [Source:TAIR;Acc:AT1G02690]	43.6	12	-1.86	0.0136	0.476296	yes	DOWN	N	N	N	Y	Y	42.12	12.41		AT1G02690	IMPA-6	importin alpha isoform 6 [Source:TAIR;Acc:AT1G02690]	46.6	9.04	-2.37	0.0089	0.371874	yes	DOWN	N	N	Y	Y
AT1G02730	ATCSLD5	cellulose synthase-like D5 [Source:TAIR;Acc:AT1G02730]	87.2	15.7	-2.47	0.00585	0.300114	yes	DOWN	N	N	Y	Y	Y	87.42	15.66		AT1G02730	ATCSLD5	cellulose synthase-like D5 [Source:TAIR;Acc:AT1G02730]	79	20.5	-1.95	0.0236	0.617086	yes	DOWN	N	N	N	Y	Y	76.43	21.19		AT1G02730	ATCSLD5	cellulose synthase-like D5 [Source:TAIR;Acc:AT1G02730]	84.6	20.6	-2.04	0.0319	0.71051	yes	DOWN	N	N	N	Y
AT1G02800	ATCEL2	cellulase 2 [Source:TAIR;Acc:AT1G02800]	31.3	5.81	-2.43	0.01515	0.522756	yes	DOWN	N	N	N	Y	Y	31.36	5.8		AT1G02800	ATCEL2	cellulase 2 [Source:TAIR;Acc:AT1G02800]	22.7	6.82	-1.74	0.04815	0.842385	yes	DOWN	N	N	N	Y	Y	21.95	7.06		AT1G02800	ATCEL2	cellulase 2 [Source:TAIR;Acc:AT1G02800]	27.6	4.87	-2.5	0.02895	0.681525	yes	DOWN	N	N	N	Y
AT1G03780	TPX2	targeting protein for XKLP2 [Source:TAIR;Acc:AT1G03780]	38.7	7.95	-2.29	0.00815	0.37187	yes	DOWN	N	N	Y	Y	Y	38.85	7.92		AT1G03780	TPX2	targeting protein for XKLP2 [Source:TAIR;Acc:AT1G03780]	35.2	9.24	-1.93	0.01325	0.470875	yes	DOWN	N	N	N	Y	Y	34.01	9.57		AT1G03780	TPX2	targeting protein for XKLP2 [Source:TAIR;Acc:AT1G03780]	34.8	9.97	-1.8	0.041	0.76618	yes	DOWN	N	N	N	Y
AT1G08560	SYP111	syntaxin of plants 111 [Source:TAIR;Acc:AT1G08560]	126	25.6	-2.3	0.00785	0.363311	yes	DOWN	N	N	Y	Y	Y	126.53	25.5		AT1G08560	SYP111	syntaxin of plants 111 [Source:TAIR;Acc:AT1G08560]	148	32.3	-2.19	0.007	0.351768	yes	DOWN	N	N	Y	Y	Y	142.77	33.44		AT1G08560	SYP111	syntaxin of plants 111 [Source:TAIR;Acc:AT1G08560]	133	32	-2.06	0.03115	0.708268	yes	DOWN	N	N	N	Y
AT1G09200	HTR2	Histone superfamily protein [Source:TAIR;Acc:AT1G09200]	609	92.5	-2.72	0.00125	0.11767	yes	DOWN	N	N	Y	Y	Y	610.57	92.21		AT1G09200	HTR2	Histone superfamily protein [Source:TAIR;Acc:AT1G09200]	553	120	-2.2	0.0063	0.335832	yes	DOWN	N	N	Y	Y	Y	534.83	124.31		AT1G09200	HTR2	Histone superfamily protein [Source:TAIR;Acc:AT1G09200]	527	92.1	-2.52	0.0084	0.359542	yes	DOWN	N	N	Y	Y
AT1G09450	-	Protein kinase superfamily protein [Source:TAIR;Acc:AT1G09450]	14.1	2.06	-2.78	0.01115	0.439473	yes	DOWN	N	N	N	Y	Y	14.17	2.06		AT1G09450	-	Protein kinase superfamily protein [Source:TAIR;Acc:AT1G09450]	12.1	3.15	-1.94	0.03815	0.761304	yes	DOWN	N	N	N	Y	Y	11.67	3.26		AT1G09450	-	Protein kinase superfamily protein [Source:TAIR;Acc:AT1G09450]	12	2.33	-2.37	0.02675	0.660335	yes	DOWN	N	N	N	Y
AT1G12080	-	Vacuolar calcium-binding protein-related [Source:TAIR;Acc:AT1G12080]	36.3	7.09	-2.36	0.0309	0.743948	yes	DOWN	N	N	N	Y	Y	36.4	7.07		AT1G12080	-	Vacuolar calcium-binding protein-related [Source:TAIR;Acc:AT1G12080]	53.1	9.19	-2.53	0.00945	0.397169	yes	DOWN	N	N	Y	Y	Y	51.3	9.51		AT1G12080	-	Vacuolar calcium-binding protein-related [Source:TAIR;Acc:AT1G12080]	63.7	7.4	-3.11	0.00675	0.314739	yes	DOWN	N	N	Y	Y
AT1G15125	-	S-adenosyl-L-methionine-dependent methyltransferases superfamily protein [Source:TAIR;Acc:AT1G15125]	52	3.65	-3.84	0.01465	0.512702	yes	DOWN	N	N	N	Y	Y	52.18	3.64		AT1G15125	-	S-adenosyl-L-methionine-dependent methyltransferases superfamily protein [Source:TAIR;Acc:AT1G15125]	72.4	9.57	-2.92	0.00605	0.332612	yes	DOWN	N	N	Y	Y	Y	70.03	9.91		AT1G15125	-	S-adenosyl-L-methionine-dependent methyltransferases superfamily protein [Source:TAIR;Acc:AT1G15125]	159	27.4	-2.54	0.0077	0.341703	yes	DOWN	N	N	Y	Y
AT1G16410	CYP79F1	cytochrome p450 79f1 [Source:TAIR;Acc:AT1G16410]	360	13.2	-4.77	5e-05	0.0106549	yes	DOWN	Y	Y	Y	Y	Y	360.61	13.12		AT1G16410	CYP79F1	cytochrome p450 79f1 [Source:TAIR;Acc:AT1G16410]	98	14.4	-2.77	0.00035	0.0726231	yes	DOWN	N	Y	Y	Y	Y	94.77	14.89		AT1G16410	CYP79F1	cytochrome p450 79f1 [Source:TAIR;Acc:AT1G16410]	181	4.44	-5.35	0.0001	0.019698	yes	DOWN	Y	Y	Y	Y
AT1G16630	-	unknown protein; LOCATED IN: chloroplast; BEST Arabidopsis thaliana protein match is: unknown protein (TAIR:AT2G16270.1); Has 10587 Blast hits to 5736 proteins in 617 species: Archae - 88; Bacteria - 963; Metazoa - 3686; Fungi - 820; Plants - 541; V /.../ - 438; Other Eukaryotes - 4051 (source: NCBI BLink). [Source:TAIR;Acc:AT1G16630]	22.1	3.3	-2.75	0.007	0.338514	yes	DOWN	N	N	Y	Y	Y	22.19	3.29		AT1G16630	-	unknown protein; LOCATED IN: chloroplast; BEST Arabidopsis thaliana protein match is: unknown protein (TAIR:AT2G16270.1); Has 10587 Blast hits to 5736 proteins in 617 species: Archae - 88; Bacteria - 963; Metazoa - 3686; Fungi - 820; Plants - 541; V /.../ - 438; Other Eukaryotes - 4051 (source: NCBI BLink). [Source:TAIR;Acc:AT1G16630]	19	4.45	-2.09	0.01815	0.542168	yes	DOWN	N	N	N	Y	Y	18.35	4.6		AT1G16630	-	unknown protein; LOCATED IN: chloroplast; BEST Arabidopsis thaliana protein match is: unknown protein (TAIR:AT2G16270.1); Has 10587 Blast hits to 5736 proteins in 617 species: Archae - 88; Bacteria - 963; Metazoa - 3686; Fungi - 820; Plants - 541; V /.../ - 438; Other Eukaryotes - 4051 (source: NCBI BLink). [Source:TAIR;Acc:AT1G16630]	21	4.36	-2.26	0.0184	0.55673	yes	DOWN	N	N	N	Y
AT1G18250	ATLP-1	Pathogenesis-related thaumatin superfamily protein [Source:TAIR;Acc:AT1G18250]	166	26.6	-2.65	0.00275	0.187775	yes	DOWN	N	N	Y	Y	Y	166.93	26.49		AT1G18250	ATLP-1	Pathogenesis-related thaumatin superfamily protein [Source:TAIR;Acc:AT1G18250]	146	37.2	-1.97	0.0161	0.515227	yes	DOWN	N	N	N	Y	Y	140.99	38.58		AT1G18250	ATLP-1	Pathogenesis-related thaumatin superfamily protein [Source:TAIR;Acc:AT1G18250]	163	24.2	-2.75	0.00235	0.160867	yes	DOWN	N	N	Y	Y
AT1G18370	HIK	ATP binding microtubule motor family protein [Source:TAIR;Acc:AT1G18370]	39.9	8.28	-2.27	0.00795	0.365323	yes	DOWN	N	N	Y	Y	Y	39.97	8.25		AT1G18370	HIK	ATP binding microtubule motor family protein [Source:TAIR;Acc:AT1G18370]	37.3	7.58	-2.3	0.0038	0.268603	yes	DOWN	N	N	Y	Y	Y	36.06	7.85		AT1G18370	HIK	ATP binding microtubule motor family protein [Source:TAIR;Acc:AT1G18370]	40.2	9.15	-2.14	0.0246	0.630649	yes	DOWN	N	N	N	Y
AT1G19050	ARR7	response regulator 7 [Source:TAIR;Acc:AT1G19050]	61.3	5.42	-3.5	0.024	0.655504	yes	DOWN	N	N	N	Y	Y	61.43	5.4		AT1G19050	ARR7	response regulator 7 [Source:TAIR;Acc:AT1G19050]	52.1	12.5	-2.05	0.0364	0.747246	yes	DOWN	N	N	N	Y	Y	50.35	12.99		AT1G19050	ARR7	response regulator 7 [Source:TAIR;Acc:AT1G19050]	45.5	6.99	-2.7	0.01515	0.499071	yes	DOWN	N	N	N	Y
AT1G20930	CDKB2_2	cyclin-dependent kinase B2;2 [Source:TAIR;Acc:AT1G20930]	52.7	10.6	-2.31	0.02395	0.655504	yes	DOWN	N	N	N	Y	Y	52.87	10.6		AT1G20930	CDKB2_2	cyclin-dependent kinase B2;2 [Source:TAIR;Acc:AT1G20930]	58.4	14.6	-2	0.01255	0.456177	yes	DOWN	N	N	N	Y	Y	56.45	15.08		AT1G20930	CDKB2_2	cyclin-dependent kinase B2;2 [Source:TAIR;Acc:AT1G20930]	54.4	14.3	-1.92	0.0483	0.826095	yes	DOWN	N	N	N	Y
AT1G27020	-	unknown protein; BEST Arabidopsis thaliana protein match is: unknown protein (TAIR:AT1G27030.1); Has 514 Blast hits to 514 proteins in 175 species: Archae - 0; Bacteria - 311; Metazoa - 0; Fungi - 0; Plants - 65; Viruses - 0; Other Eukaryotes - 138 /.../e: NCBI BLink). [Source:TAIR;Acc:AT1G27020]	30.8	2.78	-3.47	0.02185	0.621283	yes	DOWN	N	N	N	Y	Y	30.88	2.77		AT1G27020	-	unknown protein; BEST Arabidopsis thaliana protein match is: unknown protein (TAIR:AT1G27030.1); Has 514 Blast hits to 514 proteins in 175 species: Archae - 0; Bacteria - 311; Metazoa - 0; Fungi - 0; Plants - 65; Viruses - 0; Other Eukaryotes - 138 /.../e: NCBI BLink). [Source:TAIR;Acc:AT1G27020]	92.2	10.3	-3.17	0.00155	0.198082	yes	DOWN	N	N	Y	Y	Y	89.18	10.61		AT1G27020	-	unknown protein; BEST Arabidopsis thaliana protein match is: unknown protein (TAIR:AT1G27030.1); Has 514 Blast hits to 514 proteins in 175 species: Archae - 0; Bacteria - 311; Metazoa - 0; Fungi - 0; Plants - 65; Viruses - 0; Other Eukaryotes - 138 /.../e: NCBI BLink). [Source:TAIR;Acc:AT1G27020]	163	22.4	-2.86	0.0035	0.202895	yes	DOWN	N	N	Y	Y
AT1G28660	-	GDSL-like Lipase/Acylhydrolase superfamily protein [Source:TAIR;Acc:AT1G28660]	26.3	5.26	-2.32	0.0358	0.76966	yes	DOWN	N	N	N	Y	Y	26.38	5.24		AT1G28660	-	GDSL-like Lipase/Acylhydrolase superfamily protein [Source:TAIR;Acc:AT1G28660]	43.6	6.4	-2.77	0.008	0.360692	yes	DOWN	N	N	Y	Y	Y	42.2	6.63		AT1G28660	-	GDSL-like Lipase/Acylhydrolase superfamily protein [Source:TAIR;Acc:AT1G28660]	30.9	5.33	-2.53	0.02365	0.622837	yes	DOWN	N	N	N	Y
AT1G34355	ATPS1	forkhead-associated (FHA) domain-containing protein [Source:TAIR;Acc:AT1G34355]	8.56	1.8	-2.25	0.0216	0.616888	yes	DOWN	N	N	N	Y	Y	8.58	1.79		AT1G34355	ATPS1	forkhead-associated (FHA) domain-containing protein [Source:TAIR;Acc:AT1G34355]	7.83	1.85	-2.08	0.0154	0.503684	yes	DOWN	N	N	N	Y	Y	7.57	1.91		AT1G34355	ATPS1	forkhead-associated (FHA) domain-containing protein [Source:TAIR;Acc:AT1G34355]	8.84	2.23	-1.99	0.035	0.730675	yes	DOWN	N	N	N	Y
AT1G44110	CYCA1_1	Cyclin A1;1 [Source:TAIR;Acc:AT1G44110]	55.1	10.1	-2.45	0.00855	0.381153	yes	DOWN	N	N	Y	Y	Y	55.21	10.05		AT1G44110	CYCA1_1	Cyclin A1;1 [Source:TAIR;Acc:AT1G44110]	44.9	12.6	-1.84	0.0199	0.571444	yes	DOWN	N	N	N	Y	Y	43.46	13.02		AT1G44110	CYCA1_1	Cyclin A1;1 [Source:TAIR;Acc:AT1G44110]	46.7	10.2	-2.2	0.0251	0.637971	yes	DOWN	N	N	N	Y
AT1G49870	-	unknown protein; LOCATED IN: chloroplast; EXPRESSED IN: 10 plant structures; EXPRESSED DURING: F mature embryo stage, petal differentiation and expansion stage, E expanded cotyledon stage, D bilateral stage; Has 6518 Blast hits to 5022 proteins in 5 /.../cies: Archae - 49; Bacteria - 635; Metazoa - 3264; Fungi - 379; Plants - 242; Viruses - 9; Other Eukaryotes - 1940 (source: NCBI BLink). [Source…	10.6	1.65	-2.69	0.01765	0.555631	yes	DOWN	N	N	N	Y	Y	10.67	1.65		AT1G49870	-	unknown protein; LOCATED IN: chloroplast; EXPRESSED IN: 10 plant structures; EXPRESSED DURING: F mature embryo stage, petal differentiation and expansion stage, E expanded cotyledon stage, D bilateral stage; Has 6518 Blast hits to 5022 proteins in 5 /.../cies: Archae - 49; Bacteria - 635; Metazoa - 3264; Fungi - 379; Plants - 242; Viruses - 9; Other Eukaryotes - 1940 (source: NCBI BLink). [Source…	9.11	2	-2.19	0.02415	0.625988	yes	DOWN	N	N	N	Y	Y	8.81	2.07		AT1G49870	-	unknown protein; LOCATED IN: chloroplast; EXPRESSED IN: 10 plant structures; EXPRESSED DURING: F mature embryo stage, petal differentiation and expansion stage, E expanded cotyledon stage, D bilateral stage; Has 6518 Blast hits to 5022 proteins in 5 /.../cies: Archae - 49; Bacteria - 635; Metazoa - 3264; Fungi - 379; Plants - 242; Viruses - 9; Other Eukaryotes - 1940 (source: NCBI BLink). [Source…	10.2	1.57	-2.7	0.0139	0.4826	yes	DOWN	N	N	N	Y
AT1G50240	FU	Protein kinase family protein with ARM repeat domain [Source:TAIR;Acc:AT1G50240]	21.2	5.61	-1.92	0.0211	0.60618	yes	DOWN	N	N	N	Y	Y	21.3	5.59		AT1G50240	FU	Protein kinase family protein with ARM repeat domain [Source:TAIR;Acc:AT1G50240]	21.8	5.89	-1.89	0.0159	0.51052	yes	DOWN	N	N	N	Y	Y	21.07	6.1		AT1G50240	FU	Protein kinase family protein with ARM repeat domain [Source:TAIR;Acc:AT1G50240]	23.4	6.44	-1.86	0.0303	0.699972	yes	DOWN	N	N	N	Y
AT1G51060	HTA10	histone H2A 10 [Source:TAIR;Acc:AT1G51060]	436	88.6	-2.3	0.0077	0.358938	yes	DOWN	N	N	Y	Y	Y	437.69	88.38		AT1G51060	HTA10	histone H2A 10 [Source:TAIR;Acc:AT1G51060]	380	99.8	-1.93	0.0144	0.491817	yes	DOWN	N	N	N	Y	Y	367.63	103.37		AT1G51060	HTA10	histone H2A 10 [Source:TAIR;Acc:AT1G51060]	351	70.3	-2.32	0.0175	0.544274	yes	DOWN	N	N	N	Y
AT1G53140	DRP5A	Dynamin related protein 5A [Source:TAIR;Acc:AT1G53140]	19.1	3.97	-2.26	0.0219	0.621793	yes	DOWN	N	N	N	Y	Y	19.11	3.96		AT1G53140	DRP5A	Dynamin related protein 5A [Source:TAIR;Acc:AT1G53140]	20.6	4.32	-2.25	0.0108	0.424455	yes	DOWN	N	N	N	Y	Y	19.91	4.47		AT1G53140	DRP5A	Dynamin related protein 5A [Source:TAIR;Acc:AT1G53140]	20.9	5.12	-2.03	0.03605	0.734081	yes	DOWN	N	N	N	Y
AT1G56680	-	Chitinase family protein [Source:TAIR;Acc:AT1G56680]	1.22	0	#NAME?	0.039	0.793955	yes	DOWN	N	N	N	Y	Y	1.22	0		AT1G56680	-	Chitinase family protein [Source:TAIR;Acc:AT1G56680]	0.92	0	#NAME?	0.00865	0.374258	yes	DOWN	N	N	Y	Y	Y	0.89	0		AT1G56680	-	Chitinase family protein [Source:TAIR;Acc:AT1G56680]	2.79	0	#NAME?	0.00205	0.147112	yes	DOWN	N	N	Y	Y
AT1G57820	VIM1	Zinc finger (C3HC4-type RING finger) family protein [Source:TAIR;Acc:AT1G57820]	31.8	7.29	-2.12	0.0149	0.516889	yes	DOWN	N	N	N	Y	Y	31.89	7.27		AT1G57820	VIM1	Zinc finger (C3HC4-type RING finger) family protein [Source:TAIR;Acc:AT1G57820]	29	9.46	-1.61	0.0312	0.700892	yes	DOWN	N	N	N	Y	Y	28	9.79		AT1G57820	VIM1	Zinc finger (C3HC4-type RING finger) family protein [Source:TAIR;Acc:AT1G57820]	29.5	6.13	-2.27	0.02275	0.612996	yes	DOWN	N	N	N	Y
AT1G62480	-	Vacuolar calcium-binding protein-related [Source:TAIR;Acc:AT1G62480]	96.7	8.13	-3.57	0.00515	0.268465	yes	DOWN	N	N	Y	Y	Y	96.94	8.11		AT1G62480	-	Vacuolar calcium-binding protein-related [Source:TAIR;Acc:AT1G62480]	97.2	17.4	-2.48	0.0029	0.252078	yes	DOWN	N	N	Y	Y	Y	93.93	17.99		AT1G62480	-	Vacuolar calcium-binding protein-related [Source:TAIR;Acc:AT1G62480]	170	11.9	-3.84	0.0009	0.105295	yes	DOWN	N	N	Y	Y
AT1G63100	-	GRAS family transcription factor [Source:TAIR;Acc:AT1G63100]	61.1	8.15	-2.91	0.00255	0.179165	yes	DOWN	N	N	Y	Y	Y	61.28	8.12		AT1G63100	-	GRAS family transcription factor [Source:TAIR;Acc:AT1G63100]	48.3	10.2	-2.25	0.0051	0.307546	yes	DOWN	N	N	Y	Y	Y	46.74	10.53		AT1G63100	-	GRAS family transcription factor [Source:TAIR;Acc:AT1G63100]	52	8.85	-2.55	0.0048	0.252477	yes	DOWN	N	N	Y	Y
AT1G65710	-	unknown protein; INVOLVED IN: N-terminal protein myristoylation; EXPRESSED IN: cultured cell; BEST Arabidopsis thaliana protein match is: unknown protein (TAIR:AT5G37010.1); Has 2241 Blast hits to 1776 proteins in 164 species: Archae - 0; Bacteria - /.../etazoa - 1759; Fungi - 94; Plants - 93; Viruses - 17; Other Eukaryotes - 249 (source: NCBI BLink). [Source:TAIR;Acc:AT1G65710]	17.2	3.6	-2.26	0.0357	0.768362	yes	DOWN	N	N	N	Y	Y	17.24	3.59		AT1G65710	-	unknown protein; INVOLVED IN: N-terminal protein myristoylation; EXPRESSED IN: cultured cell; BEST Arabidopsis thaliana protein match is: unknown protein (TAIR:AT5G37010.1); Has 2241 Blast hits to 1776 proteins in 164 species: Archae - 0; Bacteria - /.../etazoa - 1759; Fungi - 94; Plants - 93; Viruses - 17; Other Eukaryotes - 249 (source: NCBI BLink). [Source:TAIR;Acc:AT1G65710]	18	3.75	-2.26	0.0164	0.516996	yes	DOWN	N	N	N	Y	Y	17.4	3.88		AT1G65710	-	unknown protein; INVOLVED IN: N-terminal protein myristoylation; EXPRESSED IN: cultured cell; BEST Arabidopsis thaliana protein match is: unknown protein (TAIR:AT5G37010.1); Has 2241 Blast hits to 1776 proteins in 164 species: Archae - 0; Bacteria - /.../etazoa - 1759; Fungi - 94; Plants - 93; Viruses - 17; Other Eukaryotes - 249 (source: NCBI BLink). [Source:TAIR;Acc:AT1G65710]	17	2.47	-2.78	0.0484	0.826095	yes	DOWN	N	N	N	Y
AT1G66250	-	O-Glycosyl hydrolases family 17 protein [Source:TAIR;Acc:AT1G66250]	21.7	3.89	-2.48	0.02395	0.655504	yes	DOWN	N	N	N	Y	Y	21.81	3.88		AT1G66250	-	O-Glycosyl hydrolases family 17 protein [Source:TAIR;Acc:AT1G66250]	20.6	4.12	-2.32	0.0158	0.509003	yes	DOWN	N	N	N	Y	Y	19.91	4.27		AT1G66250	-	O-Glycosyl hydrolases family 17 protein [Source:TAIR;Acc:AT1G66250]	22.3	3.97	-2.49	0.02505	0.637971	yes	DOWN	N	N	N	Y
AT1G69770	CMT3	chromomethylase 3 [Source:TAIR;Acc:AT1G69770]	37	8.2	-2.17	0.0123	0.464289	yes	DOWN	N	N	N	Y	Y	37.11	8.18		AT1G69770	CMT3	chromomethylase 3 [Source:TAIR;Acc:AT1G69770]	32.9	9.21	-1.83	0.02075	0.579469	yes	DOWN	N	N	N	Y	Y	31.78	9.53		AT1G69770	CMT3	chromomethylase 3 [Source:TAIR;Acc:AT1G69770]	32	8.75	-1.87	0.0324	0.71051	yes	DOWN	N	N	N	Y
AT1G73600	NMT3	S-adenosyl-L-methionine-dependent methyltransferases superfamily protein [Source:TAIR;Acc:AT1G73600]	229	11.7	-4.3	5e-05	0.0106549	yes	DOWN	Y	Y	Y	Y	Y	229.67	11.64		AT1G73600	NMT3	S-adenosyl-L-methionine-dependent methyltransferases superfamily protein [Source:TAIR;Acc:AT1G73600]	110	10.7	-3.36	0.00015	0.0396514	yes	DOWN	Y	Y	Y	Y	Y	106.23	11.04		AT1G73600	NMT3	S-adenosyl-L-methionine-dependent methyltransferases superfamily protein [Source:TAIR;Acc:AT1G73600]	59	5.76	-3.36	0.0055	0.278667	yes	DOWN	N	N	Y	Y
AT1G73620	-	Pathogenesis-related thaumatin superfamily protein [Source:TAIR;Acc:AT1G73620]	49.2	8.88	-2.47	0.02755	0.700196	yes	DOWN	N	N	N	Y	Y	49.38	8.85		AT1G73620	-	Pathogenesis-related thaumatin superfamily protein [Source:TAIR;Acc:AT1G73620]	42	12.4	-1.76	0.0394	0.771293	yes	DOWN	N	N	N	Y	Y	40.59	12.83		AT1G73620	-	Pathogenesis-related thaumatin superfamily protein [Source:TAIR;Acc:AT1G73620]	33	6.09	-2.44	0.0237	0.623304	yes	DOWN	N	N	N	Y
AT1G75780	TUB1	tubulin beta-1 chain [Source:TAIR;Acc:AT1G75780]	88.4	12	-2.89	0.003	0.195846	yes	DOWN	N	N	Y	Y	Y	88.66	11.93		AT1G75780	TUB1	tubulin beta-1 chain [Source:TAIR;Acc:AT1G75780]	71.8	23.6	-1.6	0.04145	0.794301	yes	DOWN	N	N	N	Y	Y	69.4	24.48		AT1G75780	TUB1	tubulin beta-1 chain [Source:TAIR;Acc:AT1G75780]	74.4	15.5	-2.27	0.0172	0.541646	yes	DOWN	N	N	N	Y
AT1G76310	CYCB2_4	CYCLIN B2;4 [Source:TAIR;Acc:AT1G76310]	33.7	6.45	-2.38	0.0153	0.52606	yes	DOWN	N	N	N	Y	Y	33.75	6.43		AT1G76310	CYCB2_4	CYCLIN B2;4 [Source:TAIR;Acc:AT1G76310]	34.2	8.02	-2.09	0.01475	0.498478	yes	DOWN	N	N	N	Y	Y	33.06	8.3		AT1G76310	CYCB2_4	CYCLIN B2;4 [Source:TAIR;Acc:AT1G76310]	35.2	7.62	-2.21	0.01835	0.55673	yes	DOWN	N	N	N	Y
AT1G76540	CDKB2_1	cyclin-dependent kinase B2;1 [Source:TAIR;Acc:AT1G76540]	80.9	20.9	-1.95	0.01485	0.516077	yes	DOWN	N	N	N	Y	Y	81.17	20.83		AT1G76540	CDKB2_1	cyclin-dependent kinase B2;1 [Source:TAIR;Acc:AT1G76540]	85.5	24.5	-1.8	0.0169	0.523466	yes	DOWN	N	N	N	Y	Y	82.65	25.4		AT1G76540	CDKB2_1	cyclin-dependent kinase B2;1 [Source:TAIR;Acc:AT1G76540]	92.9	22.8	-2.03	0.0249	0.636648	yes	DOWN	N	N	N	Y
AT1G76740	-	unknown protein; BEST Arabidopsis thaliana protein match is: unknown protein (TAIR:AT1G76840.1); Has 3683 Blast hits to 2942 proteins in 407 species: Archae - 9; Bacteria - 440; Metazoa - 1472; Fungi - 269; Plants - 192; Viruses - 8; Other Eukaryote /.../93 (source: NCBI BLink). [Source:TAIR;Acc:AT1G76740]	5.26	1.44	-1.87	0.04565	0.842618	yes	DOWN	N	N	N	Y	Y	5.27	1.44		AT1G76740	-	unknown protein; BEST Arabidopsis thaliana protein match is: unknown protein (TAIR:AT1G76840.1); Has 3683 Blast hits to 2942 proteins in 407 species: Archae - 9; Bacteria - 440; Metazoa - 1472; Fungi - 269; Plants - 192; Viruses - 8; Other Eukaryote /.../93 (source: NCBI BLink). [Source:TAIR;Acc:AT1G76740]	4.11	1.05	-1.97	0.0333	0.717176	yes	DOWN	N	N	N	Y	Y	3.98	1.09		AT1G76740	-	unknown protein; BEST Arabidopsis thaliana protein match is: unknown protein (TAIR:AT1G76840.1); Has 3683 Blast hits to 2942 proteins in 407 species: Archae - 9; Bacteria - 440; Metazoa - 1472; Fungi - 269; Plants - 192; Viruses - 8; Other Eukaryote /.../93 (source: NCBI BLink). [Source:TAIR;Acc:AT1G76740]	4.09	0.893	-2.19	0.0377	0.74994	yes	DOWN	N	N	N	Y
AT1G77760	NIA1	nitrate reductase 1 [Source:TAIR;Acc:AT1G77760]	98.6	22.5	-2.13	0.01955	0.587138	yes	DOWN	N	N	N	Y	Y	98.86	22.44		AT1G77760	NIA1	nitrate reductase 1 [Source:TAIR;Acc:AT1G77760]	108	18.2	-2.57	0.0035	0.26444	yes	DOWN	N	N	Y	Y	Y	104.28	18.86		AT1G77760	NIA1	nitrate reductase 1 [Source:TAIR;Acc:AT1G77760]	236	28.9	-3.03	0.00775	0.343133	yes	DOWN	N	N	Y	Y
AT1G78020	-	Protein of unknown function (DUF581) [Source:TAIR;Acc:AT1G78020]	98.1	18.6	-2.4	0.0101	0.418503	yes	DOWN	N	N	N	Y	Y	98.34	18.57		AT1G78020	-	Protein of unknown function (DUF581) [Source:TAIR;Acc:AT1G78020]	78.1	20.8	-1.91	0.01725	0.527533	yes	DOWN	N	N	N	Y	Y	75.54	21.52		AT1G78020	-	Protein of unknown function (DUF581) [Source:TAIR;Acc:AT1G78020]	70.3	11.6	-2.6	0.02375	0.623769	yes	DOWN	N	N	N	Y
AT1G78430	RIP2	ROP interactive partner 2 [Source:TAIR;Acc:AT1G78430]	27.7	5.21	-2.41	0.01455	0.510224	yes	DOWN	N	N	N	Y	Y	27.74	5.19		AT1G78430	RIP2	ROP interactive partner 2 [Source:TAIR;Acc:AT1G78430]	26.5	5.86	-2.18	0.01175	0.445461	yes	DOWN	N	N	N	Y	Y	25.65	6.06		AT1G78430	RIP2	ROP interactive partner 2 [Source:TAIR;Acc:AT1G78430]	27.5	5.58	-2.3	0.04185	0.7768	yes	DOWN	N	N	N	Y
AT1G78460	-	SOUL heme-binding family protein [Source:TAIR;Acc:AT1G78460]	80.5	8.17	-3.3	0.009	0.391318	yes	DOWN	N	N	Y	Y	Y	80.71	8.15		AT1G78460	-	SOUL heme-binding family protein [Source:TAIR;Acc:AT1G78460]	99.1	14.2	-2.81	0.003	0.253908	yes	DOWN	N	N	Y	Y	Y	95.75	14.67		AT1G78460	-	SOUL heme-binding family protein [Source:TAIR;Acc:AT1G78460]	94.2	14.6	-2.69	0.0073	0.330796	yes	DOWN	N	N	Y	Y
AT1G78865	-	-	10.5	1.7	-2.63	0.05	0.861101	yes	DOWN	N	N	N	Y	Y	10.57	1.7		AT1G78865	-	-	17.7	3.21	-2.46	0.02765	0.66281	yes	DOWN	N	N	N	Y	Y	17.1	3.33		AT1G78865	-	-	15.9	1.88	-3.07	0.03035	0.699972	yes	DOWN	N	N	N	Y
AT1G80280	-	alpha/beta-Hydrolases superfamily protein [Source:TAIR;Acc:AT1G80280]	32.1	7.59	-2.08	0.0245	0.662628	yes	DOWN	N	N	N	Y	Y	32.14	7.57		AT1G80280	-	alpha/beta-Hydrolases superfamily protein [Source:TAIR;Acc:AT1G80280]	32.7	8.97	-1.87	0.02405	0.625462	yes	DOWN	N	N	N	Y	Y	31.66	9.29		AT1G80280	-	alpha/beta-Hydrolases superfamily protein [Source:TAIR;Acc:AT1G80280]	34.2	6.22	-2.46	0.01305	0.463083	yes	DOWN	N	N	N	Y
AT2G07170	-	ARM repeat superfamily protein [Source:TAIR;Acc:AT2G07170]	18.9	5.17	-1.87	0.0377	0.791403	yes	DOWN	N	N	N	Y	Y	18.92	5.16		AT2G07170	-	ARM repeat superfamily protein [Source:TAIR;Acc:AT2G07170]	18.8	5.3	-1.83	0.02155	0.590697	yes	DOWN	N	N	N	Y	Y	18.21	5.49		AT2G07170	-	ARM repeat superfamily protein [Source:TAIR;Acc:AT2G07170]	19	4.94	-1.95	0.04195	0.777162	yes	DOWN	N	N	N	Y
AT2G14580	ATPRB1	basic pathogenesis-related protein 1 [Source:TAIR;Acc:AT2G14580]	165	7.03	-4.56	0.0003	0.0524108	yes	DOWN	N	Y	Y	Y	Y	165.91	7.01		AT2G14580	ATPRB1	basic pathogenesis-related protein 1 [Source:TAIR;Acc:AT2G14580]	78.6	21.8	-1.85	0.0188	0.553024	yes	DOWN	N	N	N	Y	Y	76	22.55		AT2G14580	ATPRB1	basic pathogenesis-related protein 1 [Source:TAIR;Acc:AT2G14580]	136	9.5	-3.84	0.002	0.147112	yes	DOWN	N	N	Y	Y
AT2G16270	-	unknown protein; FUNCTIONS IN: molecular_function unknown; INVOLVED IN: biological_process unknown; LOCATED IN: chloroplast; EXPRESSED IN: 16 plant structures; EXPRESSED DURING: 9 growth stages; BEST Arabidopsis thaliana protein match is: unknown pr /.../(TAIR:AT1G16630.1); Has 1844 Blast hits to 1256 proteins in 271 species: Archae - 6; Bacteria - 283; Metazoa - 434; Fungi - 153; Plants - 91; Vi…	18.4	2.29	-3.01	0.01025	0.419342	yes	DOWN	N	N	N	Y	Y	18.48	2.28		AT2G16270	-	unknown protein; FUNCTIONS IN: molecular_function unknown; INVOLVED IN: biological_process unknown; LOCATED IN: chloroplast; EXPRESSED IN: 16 plant structures; EXPRESSED DURING: 9 growth stages; BEST Arabidopsis thaliana protein match is: unknown pr /.../(TAIR:AT1G16630.1); Has 1844 Blast hits to 1256 proteins in 271 species: Archae - 6; Bacteria - 283; Metazoa - 434; Fungi - 153; Plants - 91; Vi…	17.1	3.44	-2.31	0.02	0.573462	yes	DOWN	N	N	N	Y	Y	16.56	3.57		AT2G16270	-	unknown protein; FUNCTIONS IN: molecular_function unknown; INVOLVED IN: biological_process unknown; LOCATED IN: chloroplast; EXPRESSED IN: 16 plant structures; EXPRESSED DURING: 9 growth stages; BEST Arabidopsis thaliana protein match is: unknown pr /.../(TAIR:AT1G16630.1); Has 1844 Blast hits to 1256 proteins in 271 species: Archae - 6; Bacteria - 283; Metazoa - 434; Fungi - 153; Plants - 91; Vi…	17.5	4.64	-1.92	0.0395	0.75905	yes	DOWN	N	N	N	Y
AT2G18160	ATBZIP2	basic leucine-zipper 2 [Source:TAIR;Acc:AT2G18160]	111	19.5	-2.52	0.0071	0.339121	yes	DOWN	N	N	Y	Y	Y	111.77	19.42		AT2G18160	ATBZIP2	basic leucine-zipper 2 [Source:TAIR;Acc:AT2G18160]	153	40.9	-1.9	0.01425	0.487557	yes	DOWN	N	N	N	Y	Y	147.62	42.33		AT2G18160	ATBZIP2	basic leucine-zipper 2 [Source:TAIR;Acc:AT2G18160]	165	36.3	-2.18	0.02155	0.596518	yes	DOWN	N	N	N	Y
AT2G18300	BHLH64	basic helix-loop-helix (bHLH) DNA-binding superfamily protein [Source:TAIR;Acc:AT2G18300]	73.9	9.47	-2.96	0.00835	0.375692	yes	DOWN	N	N	Y	Y	Y	74.14	9.45		AT2G18300	BHLH64	basic helix-loop-helix (bHLH) DNA-binding superfamily protein [Source:TAIR;Acc:AT2G18300]	101	19.2	-2.4	0.0042	0.282395	yes	DOWN	N	N	Y	Y	Y	97.91	19.91		AT2G18300	BHLH64	basic helix-loop-helix (bHLH) DNA-binding superfamily protein [Source:TAIR;Acc:AT2G18300]	80.2	14.9	-2.43	0.01395	0.483463	yes	DOWN	N	N	N	Y
AT2G20635	-	ATP binding;protein kinases;protein serine/threonine kinases [Source:TAIR;Acc:AT2G20635]	14.8	2.9	-2.35	0.02775	0.701601	yes	DOWN	N	N	N	Y	Y	14.8	2.89		AT2G20635	-	ATP binding;protein kinases;protein serine/threonine kinases [Source:TAIR;Acc:AT2G20635]	15	3.57	-2.07	0.0276	0.662434	yes	DOWN	N	N	N	Y	Y	14.54	3.7		AT2G20635	-	ATP binding;protein kinases;protein serine/threonine kinases [Source:TAIR;Acc:AT2G20635]	15.1	3.06	-2.3	0.03	0.698577	yes	DOWN	N	N	N	Y
AT2G22610	-	Di-glucose binding protein with Kinesin motor domain [Source:TAIR;Acc:AT2G22610]	19.6	4.76	-2.04	0.031	0.743948	yes	DOWN	N	N	N	Y	Y	19.62	4.74		AT2G22610	-	Di-glucose binding protein with Kinesin motor domain [Source:TAIR;Acc:AT2G22610]	17.3	4.93	-1.81	0.02625	0.651926	yes	DOWN	N	N	N	Y	Y	16.73	5.11		AT2G22610	-	Di-glucose binding protein with Kinesin motor domain [Source:TAIR;Acc:AT2G22610]	19.2	4.49	-2.1	0.0205	0.585402	yes	DOWN	N	N	N	Y
AT2G23600	ACL	acetone-cyanohydrin lyase [Source:TAIR;Acc:AT2G23600]	53.3	11.9	-2.16	0.02715	0.697857	yes	DOWN	N	N	N	Y	Y	53.45	11.91		AT2G23600	ACL	acetone-cyanohydrin lyase [Source:TAIR;Acc:AT2G23600]	104	28	-1.89	0.0119	0.445892	yes	DOWN	N	N	N	Y	Y	100.44	29		AT2G23600	ACL	acetone-cyanohydrin lyase [Source:TAIR;Acc:AT2G23600]	114	33.2	-1.77	0.0412	0.767688	yes	DOWN	N	N	N	Y
AT2G25060	ENODL14	early nodulin-like protein 14 [Source:TAIR;Acc:AT2G25060]	256	41	-2.64	0.0045	0.240397	yes	DOWN	N	N	Y	Y	Y	256.67	40.86		AT2G25060	ENODL14	early nodulin-like protein 14 [Source:TAIR;Acc:AT2G25060]	261	67.6	-1.95	0.0124	0.45491	yes	DOWN	N	N	N	Y	Y	252.09	69.96		AT2G25060	ENODL14	early nodulin-like protein 14 [Source:TAIR;Acc:AT2G25060]	240	55.5	-2.11	0.02765	0.670547	yes	DOWN	N	N	N	Y
AT2G25880	AtAUR2	ataurora2 [Source:TAIR;Acc:AT2G25880]	46.8	8.68	-2.43	0.01245	0.464289	yes	DOWN	N	N	N	Y	Y	46.95	8.66		AT2G25880	AtAUR2	ataurora2 [Source:TAIR;Acc:AT2G25880]	50.5	9.95	-2.34	0.0113	0.441574	yes	DOWN	N	N	N	Y	Y	48.85	10.3		AT2G25880	AtAUR2	ataurora2 [Source:TAIR;Acc:AT2G25880]	45.9	6.21	-2.89	0.0142	0.488622	yes	DOWN	N	N	N	Y
AT2G26760	CYCB1_4	Cyclin B1;4 [Source:TAIR;Acc:AT2G26760]	31	6.39	-2.28	0.0233	0.6464	yes	DOWN	N	N	N	Y	Y	31.07	6.37		AT2G26760	CYCB1_4	Cyclin B1;4 [Source:TAIR;Acc:AT2G26760]	28.9	6.82	-2.08	0.01775	0.537366	yes	DOWN	N	N	N	Y	Y	27.94	7.06		AT2G26760	CYCB1_4	Cyclin B1;4 [Source:TAIR;Acc:AT2G26760]	26.6	4.75	-2.49	0.02845	0.678377	yes	DOWN	N	N	N	Y
AT2G27970	CKS2	CDK-subunit 2 [Source:TAIR;Acc:AT2G27970]	150	27.8	-2.44	0.0156	0.530728	yes	DOWN	N	N	N	Y	Y	150.92	27.71		AT2G27970	CKS2	CDK-subunit 2 [Source:TAIR;Acc:AT2G27970]	162	45.1	-1.85	0.01915	0.559905	yes	DOWN	N	N	N	Y	Y	156.61	46.66		AT2G27970	CKS2	CDK-subunit 2 [Source:TAIR;Acc:AT2G27970]	155	32.4	-2.26	0.0184	0.55673	yes	DOWN	N	N	N	Y
AT2G28620	-	P-loop containing nucleoside triphosphate hydrolases superfamily protein [Source:TAIR;Acc:AT2G28620]	28.3	5.38	-2.39	0.01185	0.455943	yes	DOWN	N	N	N	Y	Y	28.35	5.37		AT2G28620	-	P-loop containing nucleoside triphosphate hydrolases superfamily protein [Source:TAIR;Acc:AT2G28620]	22.2	5.72	-1.96	0.0158	0.509003	yes	DOWN	N	N	N	Y	Y	21.5	5.92		AT2G28620	-	P-loop containing nucleoside triphosphate hydrolases superfamily protein [Source:TAIR;Acc:AT2G28620]	19.1	5.54	-1.79	0.0371	0.748358	yes	DOWN	N	N	N	Y
AT2G29890	VLN1	villin-like 1 [Source:TAIR;Acc:AT2G29890]	26.5	6.24	-2.09	0.01575	0.533026	yes	DOWN	N	N	N	Y	Y	26.6	6.22		AT2G29890	VLN1	villin-like 1 [Source:TAIR;Acc:AT2G29890]	23	7.16	-1.69	0.03525	0.74098	yes	DOWN	N	N	N	Y	Y	22.28	7.42		AT2G29890	VLN1	villin-like 1 [Source:TAIR;Acc:AT2G29890]	26.1	4.71	-2.47	0.01075	0.414208	yes	DOWN	N	N	N	Y
AT2G30695	-	FUNCTIONS IN: molecular_function unknown; INVOLVED IN: protein folding, protein transport; LOCATED IN: chloroplast stroma, chloroplast; EXPRESSED IN: 23 plant structures; EXPRESSED DURING: 13 growth stages; CONTAINS InterPro DOMAIN/s: Trigger factor /.../some-binding, bacterial (InterPro:IPR008881); Has 253 Blast hits to 253 proteins in 72 species: Archae - 0; Bacteria - 138; Metazoa - 0; Fungi -…	70	21.1	-1.73	0.04685	0.847496	yes	DOWN	N	N	N	Y	Y	70.24	21.04		AT2G30695	-	FUNCTIONS IN: molecular_function unknown; INVOLVED IN: protein folding, protein transport; LOCATED IN: chloroplast stroma, chloroplast; EXPRESSED IN: 23 plant structures; EXPRESSED DURING: 13 growth stages; CONTAINS InterPro DOMAIN/s: Trigger factor /.../some-binding, bacterial (InterPro:IPR008881); Has 253 Blast hits to 253 proteins in 72 species: Archae - 0; Bacteria - 138; Metazoa - 0; Fungi -…	90.8	19.9	-2.19	0.0124	0.45491	yes	DOWN	N	N	N	Y	Y	87.77	20.65		AT2G30695	-	FUNCTIONS IN: molecular_function unknown; INVOLVED IN: protein folding, protein transport; LOCATED IN: chloroplast stroma, chloroplast; EXPRESSED IN: 23 plant structures; EXPRESSED DURING: 13 growth stages; CONTAINS InterPro DOMAIN/s: Trigger factor /.../some-binding, bacterial (InterPro:IPR008881); Has 253 Blast hits to 253 proteins in 72 species: Archae - 0; Bacteria - 138; Metazoa - 0; Fungi -…	72.2	19.2	-1.91	0.04835	0.826095	yes	DOWN	N	N	N	Y
AT2G33560	BUBR1	BUB1-related (BUB1: budding uninhibited by benzymidazol 1) [Source:TAIR;Acc:AT2G33560]	25.8	3.32	-2.96	0.01345	0.4848	yes	DOWN	N	N	N	Y	Y	25.86	3.31		AT2G33560	BUBR1	BUB1-related (BUB1: budding uninhibited by benzymidazol 1) [Source:TAIR;Acc:AT2G33560]	31.1	4.81	-2.69	0.0059	0.327162	yes	DOWN	N	N	Y	Y	Y	30.04	4.98		AT2G33560	BUBR1	BUB1-related (BUB1: budding uninhibited by benzymidazol 1) [Source:TAIR;Acc:AT2G33560]	30.1	4.91	-2.61	0.03225	0.71051	yes	DOWN	N	N	N	Y
AT2G34190	NAT2	Xanthine/uracil permease family protein [Source:TAIR;Acc:AT2G34190]	34.1	6.47	-2.4	0.01695	0.547824	yes	DOWN	N	N	N	Y	Y	34.23	6.45		AT2G34190	NAT2	Xanthine/uracil permease family protein [Source:TAIR;Acc:AT2G34190]	27.8	8.48	-1.71	0.048	0.841286	yes	DOWN	N	N	N	Y	Y	26.84	8.78		AT2G34190	NAT2	Xanthine/uracil permease family protein [Source:TAIR;Acc:AT2G34190]	34.2	5.86	-2.55	0.0255	0.645153	yes	DOWN	N	N	N	Y
AT2G36200	-	P-loop containing nucleoside triphosphate hydrolases superfamily protein [Source:TAIR;Acc:AT2G36200]	31.3	8.65	-1.86	0.02305	0.642221	yes	DOWN	N	N	N	Y	Y	31.42	8.62		AT2G36200	-	P-loop containing nucleoside triphosphate hydrolases superfamily protein [Source:TAIR;Acc:AT2G36200]	27.8	7.88	-1.82	0.01945	0.565251	yes	DOWN	N	N	N	Y	Y	26.92	8.15		AT2G36200	-	P-loop containing nucleoside triphosphate hydrolases superfamily protein [Source:TAIR;Acc:AT2G36200]	30.5	7.83	-1.96	0.03395	0.721774	yes	DOWN	N	N	N	Y
AT2G38810	HTA8	histone H2A 8 [Source:TAIR;Acc:AT2G38810]	74.4	14	-2.41	0.0466	0.84376	yes	DOWN	N	N	N	Y	Y	74.59	13.97		AT2G38810	HTA8	histone H2A 8 [Source:TAIR;Acc:AT2G38810]	75.1	18.2	-2.05	0.03335	0.717453	yes	DOWN	N	N	N	Y	Y	72.66	18.81		AT2G38810	HTA8	histone H2A 8 [Source:TAIR;Acc:AT2G38810]	77.7	12.5	-2.63	0.03315	0.71719	yes	DOWN	N	N	N	Y
AT2G39310	JAL22	jacalin-related lectin 22 [Source:TAIR;Acc:AT2G39310]	56.7	12.8	-2.15	0.00645	0.318266	yes	DOWN	N	N	Y	Y	Y	56.89	12.77		AT2G39310	JAL22	jacalin-related lectin 22 [Source:TAIR;Acc:AT2G39310]	57.7	4.49	-3.68	5e-05	0.0160808	yes	DOWN	Y	Y	Y	Y	Y	55.83	4.65		AT2G39310	JAL22	jacalin-related lectin 22 [Source:TAIR;Acc:AT2G39310]	38.7	6.15	-2.65	0.01	0.398021	yes	DOWN	N	N	Y	Y
AT2G40610	ATEXPA8	expansin A8 [Source:TAIR;Acc:AT2G40610]	27.6	2.63	-3.39	0.0209	0.604202	yes	DOWN	N	N	N	Y	Y	27.66	2.63		AT2G40610	ATEXPA8	expansin A8 [Source:TAIR;Acc:AT2G40610]	34.3	5.25	-2.71	0.0217	0.591974	yes	DOWN	N	N	N	Y	Y	33.18	5.44		AT2G40610	ATEXPA8	expansin A8 [Source:TAIR;Acc:AT2G40610]	24.9	2.24	-3.47	0.0168	0.532524	yes	DOWN	N	N	N	Y
AT2G41090	CML10	Calcium-binding EF-hand family protein [Source:TAIR;Acc:AT2G41090]	70.5	18.3	-1.95	0.0326	0.752879	yes	DOWN	N	N	N	Y	Y	70.65	18.24		AT2G41090	CML10	Calcium-binding EF-hand family protein [Source:TAIR;Acc:AT2G41090]	46.4	7.56	-2.62	0.00775	0.358961	yes	DOWN	N	N	Y	Y	Y	44.91	7.83		AT2G41090	CML10	Calcium-binding EF-hand family protein [Source:TAIR;Acc:AT2G41090]	50.1	4.85	-3.37	0.02575	0.647237	yes	DOWN	N	N	N	Y
AT2G42610	LSH10	Protein of unknown function (DUF640) [Source:TAIR;Acc:AT2G42610]	79.7	8.8	-3.18	0.0049	0.256813	yes	DOWN	N	N	Y	Y	Y	79.89	8.77		AT2G42610	LSH10	Protein of unknown function (DUF640) [Source:TAIR;Acc:AT2G42610]	61.6	20.3	-1.6	0.04325	0.808085	yes	DOWN	N	N	N	Y	Y	59.52	20.98		AT2G42610	LSH10	Protein of unknown function (DUF640) [Source:TAIR;Acc:AT2G42610]	77.3	13.8	-2.48	0.013	0.462158	yes	DOWN	N	N	N	Y
AT2G43100	IPMI2	isopropylmalate isomerase 2 [Source:TAIR;Acc:AT2G43100]	1390	103	-3.75	0.0027	0.185668	yes	DOWN	N	N	Y	Y	Y	1391.29	102.93		AT2G43100	IPMI2	isopropylmalate isomerase 2 [Source:TAIR;Acc:AT2G43100]	841	169	-2.32	0.01045	0.418369	yes	DOWN	N	N	N	Y	Y	813.09	174.75		AT2G43100	IPMI2	isopropylmalate isomerase 2 [Source:TAIR;Acc:AT2G43100]	900	69.4	-3.7	0.00235	0.160867	yes	DOWN	N	N	Y	Y
AT2G43910	ATHOL1	HARMLESS TO OZONE LAYER 1 [Source:TAIR;Acc:AT2G43910]	265	83.1	-1.67	0.0316	0.743948	yes	DOWN	N	N	N	Y	Y	265.9	82.85		AT2G43910	ATHOL1	HARMLESS TO OZONE LAYER 1 [Source:TAIR;Acc:AT2G43910]	365	96.5	-1.92	0.0115	0.442063	yes	DOWN	N	N	N	Y	Y	353.06	99.93		AT2G43910	ATHOL1	HARMLESS TO OZONE LAYER 1 [Source:TAIR;Acc:AT2G43910]	286	69.9	-2.03	0.01935	0.567678	yes	DOWN	N	N	N	Y
AT3G01410	-	Polynucleotidyl transferase, ribonuclease H-like superfamily protein [Source:TAIR;Acc:AT3G01410]	29.8	5.65	-2.4	0.0237	0.653756	yes	DOWN	N	N	N	Y	Y	29.9	5.63		AT3G01410	-	Polynucleotidyl transferase, ribonuclease H-like superfamily protein [Source:TAIR;Acc:AT3G01410]	28.3	7.55	-1.91	0.03615	0.746782	yes	DOWN	N	N	N	Y	Y	27.37	7.81		AT3G01410	-	Polynucleotidyl transferase, ribonuclease H-like superfamily protein [Source:TAIR;Acc:AT3G01410]	30.4	5.74	-2.4	0.03395	0.721774	yes	DOWN	N	N	N	Y
AT3G02020	AK3	aspartate kinase 3 [Source:TAIR;Acc:AT3G02020]	194	10.9	-4.16	5e-05	0.0106549	yes	DOWN	Y	Y	Y	Y	Y	194.89	10.85		AT3G02020	AK3	aspartate kinase 3 [Source:TAIR;Acc:AT3G02020]	66.5	7.47	-3.15	0.00015	0.0396514	yes	DOWN	Y	Y	Y	Y	Y	64.33	7.74		AT3G02020	AK3	aspartate kinase 3 [Source:TAIR;Acc:AT3G02020]	92.3	2.58	-5.16	0.00025	0.0416034	yes	DOWN	Y	Y	Y	Y
AT3G02120	-	hydroxyproline-rich glycoprotein family protein [Source:TAIR;Acc:AT3G02120]	186	30.8	-2.59	0.01115	0.439473	yes	DOWN	N	N	N	Y	Y	186.84	30.76		AT3G02120	-	hydroxyproline-rich glycoprotein family protein [Source:TAIR;Acc:AT3G02120]	210	38.4	-2.45	0.0079	0.359543	yes	DOWN	N	N	Y	Y	Y	203.16	39.8		AT3G02120	-	hydroxyproline-rich glycoprotein family protein [Source:TAIR;Acc:AT3G02120]	164	33.9	-2.28	0.0181	0.55263	yes	DOWN	N	N	N	Y
AT3G02640	-	unknown protein; BEST Arabidopsis thaliana protein match is: unknown protein (TAIR:AT5G16250.1); Has 96 Blast hits to 96 proteins in 16 species: Archae - 0; Bacteria - 0; Metazoa - 0; Fungi - 0; Plants - 95; Viruses - 0; Other Eukaryotes - 1 (source /.../ BLink). [Source:TAIR;Acc:AT3G02640]	264	32.5	-3.02	0.0016	0.141033	yes	DOWN	N	N	Y	Y	Y	264.74	32.39		AT3G02640	-	unknown protein; BEST Arabidopsis thaliana protein match is: unknown protein (TAIR:AT5G16250.1); Has 96 Blast hits to 96 proteins in 16 species: Archae - 0; Bacteria - 0; Metazoa - 0; Fungi - 0; Plants - 95; Viruses - 0; Other Eukaryotes - 1 (source /.../ BLink). [Source:TAIR;Acc:AT3G02640]	297	52.4	-2.5	0.0016	0.200488	yes	DOWN	N	N	Y	Y	Y	287.11	54.27		AT3G02640	-	unknown protein; BEST Arabidopsis thaliana protein match is: unknown protein (TAIR:AT5G16250.1); Has 96 Blast hits to 96 proteins in 16 species: Archae - 0; Bacteria - 0; Metazoa - 0; Fungi - 0; Plants - 95; Viruses - 0; Other Eukaryotes - 1 (source /.../ BLink). [Source:TAIR;Acc:AT3G02640]	260	43.6	-2.58	0.0071	0.324015	yes	DOWN	N	N	Y	Y
AT3G03130	-	unknown protein; BEST Arabidopsis thaliana protein match is: unknown protein (TAIR:AT5G17160.1); Has 7130 Blast hits to 3690 proteins in 504 species: Archae - 22; Bacteria - 2666; Metazoa - 1654; Fungi - 721; Plants - 246; Viruses - 56; Other Eukary /.../ 1765 (source: NCBI BLink). [Source:TAIR;Acc:AT3G03130]	46.4	6.63	-2.81	0.00735	0.346791	yes	DOWN	N	N	Y	Y	Y	46.54	6.61		AT3G03130	-	unknown protein; BEST Arabidopsis thaliana protein match is: unknown protein (TAIR:AT5G17160.1); Has 7130 Blast hits to 3690 proteins in 504 species: Archae - 22; Bacteria - 2666; Metazoa - 1654; Fungi - 721; Plants - 246; Viruses - 56; Other Eukary /.../ 1765 (source: NCBI BLink). [Source:TAIR;Acc:AT3G03130]	36	8.91	-2.01	0.0134	0.474458	yes	DOWN	N	N	N	Y	Y	34.83	9.23		AT3G03130	-	unknown protein; BEST Arabidopsis thaliana protein match is: unknown protein (TAIR:AT5G17160.1); Has 7130 Blast hits to 3690 proteins in 504 species: Archae - 22; Bacteria - 2666; Metazoa - 1654; Fungi - 721; Plants - 246; Viruses - 56; Other Eukary /.../ 1765 (source: NCBI BLink). [Source:TAIR;Acc:AT3G03130]	35.7	6.31	-2.5	0.0105	0.408653	yes	DOWN	N	N	N	Y
AT3G03190	ATGSTF11	glutathione S-transferase F11 [Source:TAIR;Acc:AT3G03190]	141	8.22	-4.1	0.0013	0.1212	yes	DOWN	N	N	Y	Y	Y	141.57	8.2		AT3G03190	ATGSTF11	glutathione S-transferase F11 [Source:TAIR;Acc:AT3G03190]	36.5	7.17	-2.35	0.03165	0.705254	yes	DOWN	N	N	N	Y	Y	35.33	7.42		AT3G03190	ATGSTF11	glutathione S-transferase F11 [Source:TAIR;Acc:AT3G03190]	67.3	1.87	-5.17	0.0052	0.26697	yes	DOWN	N	N	Y	Y
AT3G04720	PR4	pathogenesis-related 4 [Source:TAIR;Acc:AT3G04720]	72.5	5.3	-3.77	0.00195	0.150655	yes	DOWN	N	N	Y	Y	Y	72.68	5.29		AT3G04720	PR4	pathogenesis-related 4 [Source:TAIR;Acc:AT3G04720]	56.6	10.5	-2.42	0.01635	0.516996	yes	DOWN	N	N	N	Y	Y	54.72	10.93		AT3G04720	PR4	pathogenesis-related 4 [Source:TAIR;Acc:AT3G04720]	101	18.2	-2.47	0.011	0.420483	yes	DOWN	N	N	N	Y
AT3G05330	ATN	cyclin family [Source:TAIR;Acc:AT3G05330]	24.9	6.12	-2.03	0.04225	0.820795	yes	DOWN	N	N	N	Y	Y	25.02	6.1		AT3G05330	ATN	cyclin family [Source:TAIR;Acc:AT3G05330]	24.3	6.26	-1.96	0.0286	0.667345	yes	DOWN	N	N	N	Y	Y	23.5	6.48		AT3G05330	ATN	cyclin family [Source:TAIR;Acc:AT3G05330]	22.9	5.86	-1.97	0.03675	0.744409	yes	DOWN	N	N	N	Y
AT3G11520	CYCB1_3	CYCLIN B1;3 [Source:TAIR;Acc:AT3G11520]	20.8	4.29	-2.27	0.0372	0.789259	yes	DOWN	N	N	N	Y	Y	20.82	4.28		AT3G11520	CYCB1_3	CYCLIN B1;3 [Source:TAIR;Acc:AT3G11520]	20.5	3.99	-2.36	0.0127	0.458936	yes	DOWN	N	N	N	Y	Y	19.84	4.13		AT3G11520	CYCB1_3	CYCLIN B1;3 [Source:TAIR;Acc:AT3G11520]	19.3	2.6	-2.89	0.04295	0.789626	yes	DOWN	N	N	N	Y
AT3G14190	-	unknown protein; BEST Arabidopsis thaliana protein match is: unknown protein (TAIR:AT5G12360.1); Has 18 Blast hits to 18 proteins in 5 species: Archae - 0; Bacteria - 0; Metazoa - 0; Fungi - 0; Plants - 18; Viruses - 0; Other Eukaryotes - 0 (source: /.../BLink). [Source:TAIR;Acc:AT3G14190]	63.4	8.82	-2.85	0.01325	0.480269	yes	DOWN	N	N	N	Y	Y	63.56	8.79		AT3G14190	-	unknown protein; BEST Arabidopsis thaliana protein match is: unknown protein (TAIR:AT5G12360.1); Has 18 Blast hits to 18 proteins in 5 species: Archae - 0; Bacteria - 0; Metazoa - 0; Fungi - 0; Plants - 18; Viruses - 0; Other Eukaryotes - 0 (source: /.../BLink). [Source:TAIR;Acc:AT3G14190]	68.8	10.7	-2.68	0.0076	0.358961	yes	DOWN	N	N	Y	Y	Y	66.55	11.09		AT3G14190	-	unknown protein; BEST Arabidopsis thaliana protein match is: unknown protein (TAIR:AT5G12360.1); Has 18 Blast hits to 18 proteins in 5 species: Archae - 0; Bacteria - 0; Metazoa - 0; Fungi - 0; Plants - 18; Viruses - 0; Other Eukaryotes - 0 (source: /.../BLink). [Source:TAIR;Acc:AT3G14190]	66	10.6	-2.64	0.01965	0.573863	yes	DOWN	N	N	N	Y
AT3G15356	-	Legume lectin family protein [Source:TAIR;Acc:AT3G15356]	148	27.4	-2.43	0.0109	0.436721	yes	DOWN	N	N	N	Y	Y	148.06	27.31		AT3G15356	-	Legume lectin family protein [Source:TAIR;Acc:AT3G15356]	265	26.6	-3.32	0.00055	0.103042	yes	DOWN	N	N	Y	Y	Y	256.07	27.57		AT3G15356	-	Legume lectin family protein [Source:TAIR;Acc:AT3G15356]	410	38.4	-3.42	0.0015	0.130432	yes	DOWN	N	N	Y	Y
AT3G17360	POK1	phragmoplast orienting kinesin 1 [Source:TAIR;Acc:AT3G17360]	13.3	3.77	-1.82	0.03055	0.743319	yes	DOWN	N	N	N	Y	Y	13.3	3.76		AT3G17360	POK1	phragmoplast orienting kinesin 1 [Source:TAIR;Acc:AT3G17360]	11.4	3.63	-1.65	0.036	0.746178	yes	DOWN	N	N	N	Y	Y	11.01	3.75		AT3G17360	POK1	phragmoplast orienting kinesin 1 [Source:TAIR;Acc:AT3G17360]	13.7	3.83	-1.84	0.0349	0.729913	yes	DOWN	N	N	N	Y
AT3G19050	POK2	phragmoplast orienting kinesin 2 [Source:TAIR;Acc:AT3G19050]	17.9	3.76	-2.25	0.0096	0.407697	yes	DOWN	N	N	Y	Y	Y	17.98	3.75		AT3G19050	POK2	phragmoplast orienting kinesin 2 [Source:TAIR;Acc:AT3G19050]	12.8	3.64	-1.82	0.02225	0.600501	yes	DOWN	N	N	N	Y	Y	12.42	3.77		AT3G19050	POK2	phragmoplast orienting kinesin 2 [Source:TAIR;Acc:AT3G19050]	16.4	3.72	-2.14	0.02455	0.630204	yes	DOWN	N	N	N	Y
AT3G19710	BCAT4	branched-chain aminotransferase4 [Source:TAIR;Acc:AT3G19710]	872	39	-4.48	5e-05	0.0106549	yes	DOWN	Y	Y	Y	Y	Y	874.41	38.9		AT3G19710	BCAT4	branched-chain aminotransferase4 [Source:TAIR;Acc:AT3G19710]	471	56.7	-3.06	0.00165	0.202803	yes	DOWN	N	N	Y	Y	Y	455.68	58.72		AT3G19710	BCAT4	branched-chain aminotransferase4 [Source:TAIR;Acc:AT3G19710]	562	19.8	-4.83	0.0001	0.019698	yes	DOWN	Y	Y	Y	Y
AT3G20150	-	Kinesin motor family protein [Source:TAIR;Acc:AT3G20150]	24.9	6.21	-2	0.01935	0.586305	yes	DOWN	N	N	N	Y	Y	24.98	6.19		AT3G20150	-	Kinesin motor family protein [Source:TAIR;Acc:AT3G20150]	21.2	5.93	-1.84	0.01685	0.522756	yes	DOWN	N	N	N	Y	Y	20.52	6.14		AT3G20150	-	Kinesin motor family protein [Source:TAIR;Acc:AT3G20150]	24.6	5.92	-2.05	0.01905	0.563771	yes	DOWN	N	N	N	Y
AT3G23670	PAKRP1L	phragmoplast-associated kinesin-related protein, putative [Source:TAIR;Acc:AT3G23670]	24.6	5.13	-2.26	0.0088	0.38784	yes	DOWN	N	N	Y	Y	Y	24.65	5.12		AT3G23670	PAKRP1L	phragmoplast-associated kinesin-related protein, putative [Source:TAIR;Acc:AT3G23670]	20.9	5.14	-2.02	0.0083	0.365674	yes	DOWN	N	N	Y	Y	Y	20.17	5.32		AT3G23670	PAKRP1L	phragmoplast-associated kinesin-related protein, putative [Source:TAIR;Acc:AT3G23670]	23.3	6.03	-1.95	0.02765	0.670547	yes	DOWN	N	N	N	Y
AT3G23890	TOPII	topoisomerase II [Source:TAIR;Acc:AT3G23890]	47.7	10.2	-2.22	0.0049	0.256813	yes	DOWN	N	N	Y	Y	Y	47.87	10.21		AT3G23890	TOPII	topoisomerase II [Source:TAIR;Acc:AT3G23890]	40.9	11	-1.9	0.01745	0.531963	yes	DOWN	N	N	N	Y	Y	39.52	11.35		AT3G23890	TOPII	topoisomerase II [Source:TAIR;Acc:AT3G23890]	45.7	11.7	-1.96	0.02895	0.681525	yes	DOWN	N	N	N	Y
AT3G28080	-	nodulin MtN21 /EamA-like transporter family protein [Source:TAIR;Acc:AT3G28080]	17.7	2.85	-2.64	0.04315	0.820795	yes	DOWN	N	N	N	Y	Y	17.79	2.85		AT3G28080	-	nodulin MtN21 /EamA-like transporter family protein [Source:TAIR;Acc:AT3G28080]	13.3	2.79	-2.26	0.02915	0.672856	yes	DOWN	N	N	N	Y	Y	12.91	2.89		AT3G28080	-	nodulin MtN21 /EamA-like transporter family protein [Source:TAIR;Acc:AT3G28080]	12.7	1.6	-2.99	0.02895	0.681525	yes	DOWN	N	N	N	Y
AT3G44050	-	P-loop containing nucleoside triphosphate hydrolases superfamily protein [Source:TAIR;Acc:AT3G44050]	18.9	4.3	-2.14	0.0199	0.590062	yes	DOWN	N	N	N	Y	Y	18.94	4.28		AT3G44050	-	P-loop containing nucleoside triphosphate hydrolases superfamily protein [Source:TAIR;Acc:AT3G44050]	16	4.57	-1.81	0.02705	0.65741	yes	DOWN	N	N	N	Y	Y	15.47	4.74		AT3G44050	-	P-loop containing nucleoside triphosphate hydrolases superfamily protein [Source:TAIR;Acc:AT3G44050]	17.2	4.98	-1.79	0.0385	0.756482	yes	DOWN	N	N	N	Y
AT3G45930	-	Histone superfamily protein [Source:TAIR;Acc:AT3G45930]	250	41.9	-2.58	0.0066	0.322386	yes	DOWN	N	N	Y	Y	Y	250.33	41.77		AT3G45930	-	Histone superfamily protein [Source:TAIR;Acc:AT3G45930]	234	53.2	-2.14	0.0067	0.349432	yes	DOWN	N	N	Y	Y	Y	226.35	55.09		AT3G45930	-	Histone superfamily protein [Source:TAIR;Acc:AT3G45930]	175	31	-2.5	0.0116	0.428365	yes	DOWN	N	N	N	Y
AT3G46320	-	Histone superfamily protein [Source:TAIR;Acc:AT3G46320]	252	49	-2.36	0.01065	0.428475	yes	DOWN	N	N	N	Y	Y	252.23	48.83		AT3G46320	-	Histone superfamily protein [Source:TAIR;Acc:AT3G46320]	235	60.3	-1.96	0.01185	0.445892	yes	DOWN	N	N	N	Y	Y	227.15	62.39		AT3G46320	-	Histone superfamily protein [Source:TAIR;Acc:AT3G46320]	180	35.3	-2.35	0.01465	0.495913	yes	DOWN	N	N	N	Y
AT3G46490	-	2-oxoglutarate (2OG) and Fe(II)-dependent oxygenase superfamily protein [Source:TAIR;Acc:AT3G46490]	31.2	2.59	-3.59	0.01685	0.547824	yes	DOWN	N	N	N	Y	Y	31.33	2.58		AT3G46490	-	2-oxoglutarate (2OG) and Fe(II)-dependent oxygenase superfamily protein [Source:TAIR;Acc:AT3G46490]	30.4	3.04	-3.32	0.0047	0.301315	yes	DOWN	N	N	Y	Y	Y	29.43	3.15		AT3G46490	-	2-oxoglutarate (2OG) and Fe(II)-dependent oxygenase superfamily protein [Source:TAIR;Acc:AT3G46490]	39.6	6.46	-2.61	0.02015	0.581428	yes	DOWN	N	N	N	Y
AT3G49680	ATBCAT-3	branched-chain aminotransferase 3 [Source:TAIR;Acc:AT3G49680]	351	76.4	-2.2	0.021	0.604202	yes	DOWN	N	N	N	Y	Y	352.31	76.23		AT3G49680	ATBCAT-3	branched-chain aminotransferase 3 [Source:TAIR;Acc:AT3G49680]	261	81	-1.69	0.0448	0.821909	yes	DOWN	N	N	N	Y	Y	252.25	83.88		AT3G49680	ATBCAT-3	branched-chain aminotransferase 3 [Source:TAIR;Acc:AT3G49680]	261	70.9	-1.88	0.0474	0.820636	yes	DOWN	N	N	N	Y
AT3G51280	-	Tetratricopeptide repeat (TPR)-like superfamily protein [Source:TAIR;Acc:AT3G51280]	53.7	9.39	-2.52	0.0064	0.316604	yes	DOWN	N	N	Y	Y	Y	53.83	9.36		AT3G51280	-	Tetratricopeptide repeat (TPR)-like superfamily protein [Source:TAIR;Acc:AT3G51280]	49	12.3	-1.99	0.01145	0.442063	yes	DOWN	N	N	N	Y	Y	47.4	12.75		AT3G51280	-	Tetratricopeptide repeat (TPR)-like superfamily protein [Source:TAIR;Acc:AT3G51280]	53.4	10.5	-2.35	0.021	0.590939	yes	DOWN	N	N	N	Y
AT3G51720	-	Plant protein of unknown function (DUF827) [Source:TAIR;Acc:AT3G51720]	62.2	11.1	-2.49	0.00755	0.355363	yes	DOWN	N	N	Y	Y	Y	62.41	11.06		AT3G51720	-	Plant protein of unknown function (DUF827) [Source:TAIR;Acc:AT3G51720]	56.9	11.7	-2.28	0.00855	0.372436	yes	DOWN	N	N	Y	Y	Y	55.07	12.13		AT3G51720	-	Plant protein of unknown function (DUF827) [Source:TAIR;Acc:AT3G51720]	64.3	10.2	-2.65	0.01015	0.399869	yes	DOWN	N	N	N	Y
AT3G51740	IMK2	inflorescence meristem receptor-like kinase 2 [Source:TAIR;Acc:AT3G51740]	68.2	13.8	-2.31	0.00815	0.37187	yes	DOWN	N	N	Y	Y	Y	68.42	13.71		AT3G51740	IMK2	inflorescence meristem receptor-like kinase 2 [Source:TAIR;Acc:AT3G51740]	61.8	14.9	-2.06	0.01175	0.445461	yes	DOWN	N	N	N	Y	Y	59.78	15.39		AT3G51740	IMK2	inflorescence meristem receptor-like kinase 2 [Source:TAIR;Acc:AT3G51740]	59.8	11.4	-2.39	0.012	0.433798	yes	DOWN	N	N	N	Y
AT3G52110	-	unknown protein; Has 191 Blast hits to 174 proteins in 54 species: Archae - 0; Bacteria - 7; Metazoa - 45; Fungi - 7; Plants - 40; Viruses - 0; Other Eukaryotes - 92 (source: NCBI BLink). [Source:TAIR;Acc:AT3G52110]	43.6	8.04	-2.44	0.02295	0.640355	yes	DOWN	N	N	N	Y	Y	43.74	8.02		AT3G52110	-	unknown protein; Has 191 Blast hits to 174 proteins in 54 species: Archae - 0; Bacteria - 7; Metazoa - 45; Fungi - 7; Plants - 40; Viruses - 0; Other Eukaryotes - 92 (source: NCBI BLink). [Source:TAIR;Acc:AT3G52110]	47.6	8.82	-2.43	0.0077	0.358961	yes	DOWN	N	N	Y	Y	Y	45.99	9.13		AT3G52110	-	unknown protein; Has 191 Blast hits to 174 proteins in 54 species: Archae - 0; Bacteria - 7; Metazoa - 45; Fungi - 7; Plants - 40; Viruses - 0; Other Eukaryotes - 92 (source: NCBI BLink). [Source:TAIR;Acc:AT3G52110]	43.7	7.38	-2.56	0.0191	0.563771	yes	DOWN	N	N	N	Y
AT3G52720	CAH1	alpha carbonic anhydrase 1 [Source:TAIR;Acc:AT3G52720]	64	4.73	-3.76	0.0007	0.0929753	yes	DOWN	N	Y	Y	Y	Y	64.18	4.71		AT3G52720	CAH1	alpha carbonic anhydrase 1 [Source:TAIR;Acc:AT3G52720]	59.2	3.07	-4.27	0.0008	0.135418	yes	DOWN	N	N	Y	Y	Y	57.24	3.18		AT3G52720	CAH1	alpha carbonic anhydrase 1 [Source:TAIR;Acc:AT3G52720]	31.7	2.68	-3.56	0.019	0.563771	yes	DOWN	N	N	N	Y
AT3G53190	-	Pectin lyase-like superfamily protein [Source:TAIR;Acc:AT3G53190]	74.2	12.1	-2.62	0.0029	0.193254	yes	DOWN	N	N	Y	Y	Y	74.4	12.04		AT3G53190	-	Pectin lyase-like superfamily protein [Source:TAIR;Acc:AT3G53190]	59.5	14.1	-2.08	0.00855	0.372436	yes	DOWN	N	N	Y	Y	Y	57.55	14.63		AT3G53190	-	Pectin lyase-like superfamily protein [Source:TAIR;Acc:AT3G53190]	60.1	8.65	-2.8	0.008	0.350186	yes	DOWN	N	N	Y	Y
AT3G54560	HTA11	histone H2A 11 [Source:TAIR;Acc:AT3G54560]	172	21.7	-2.98	0.00155	0.137249	yes	DOWN	N	N	Y	Y	Y	172.52	21.68		AT3G54560	HTA11	histone H2A 11 [Source:TAIR;Acc:AT3G54560]	181	32.4	-2.48	0.0055	0.320645	yes	DOWN	N	N	Y	Y	Y	174.73	33.56		AT3G54560	HTA11	histone H2A 11 [Source:TAIR;Acc:AT3G54560]	175	21.4	-3.04	0.00255	0.165741	yes	DOWN	N	N	Y	Y
AT3G54600	-	Class I glutamine amidotransferase-like superfamily protein [Source:TAIR;Acc:AT3G54600]	305	19	-4	5e-05	0.0106549	yes	DOWN	Y	Y	Y	Y	Y	305.72	18.96		AT3G54600	-	Class I glutamine amidotransferase-like superfamily protein [Source:TAIR;Acc:AT3G54600]	139	32.9	-2.08	0.01035	0.416092	yes	DOWN	N	N	N	Y	Y	134.11	34.08		AT3G54600	-	Class I glutamine amidotransferase-like superfamily protein [Source:TAIR;Acc:AT3G54600]	154	11.1	-3.79	0.00075	0.0946274	yes	DOWN	N	Y	Y	Y
AT3G54750	-	unknown protein; Has 145 Blast hits to 145 proteins in 60 species: Archae - 0; Bacteria - 0; Metazoa - 99; Fungi - 0; Plants - 40; Viruses - 0; Other Eukaryotes - 6 (source: NCBI BLink). [Source:TAIR;Acc:AT3G54750]	60.1	13	-2.21	0.01595	0.537188	yes	DOWN	N	N	N	Y	Y	60.3	12.93		AT3G54750	-	unknown protein; Has 145 Blast hits to 145 proteins in 60 species: Archae - 0; Bacteria - 0; Metazoa - 99; Fungi - 0; Plants - 40; Viruses - 0; Other Eukaryotes - 6 (source: NCBI BLink). [Source:TAIR;Acc:AT3G54750]	55	13.6	-2.01	0.0119	0.445892	yes	DOWN	N	N	N	Y	Y	53.23	14.11		AT3G54750	-	unknown protein; Has 145 Blast hits to 145 proteins in 60 species: Archae - 0; Bacteria - 0; Metazoa - 99; Fungi - 0; Plants - 40; Viruses - 0; Other Eukaryotes - 6 (source: NCBI BLink). [Source:TAIR;Acc:AT3G54750]	56.8	11.4	-2.32	0.0202	0.582001	yes	DOWN	N	N	N	Y
AT3G55660	ATROPGEF6	ROP (rho of plants) guanine nucleotide exchange factor 6 [Source:TAIR;Acc:AT3G55660]	29.4	7.66	-1.94	0.0327	0.752879	yes	DOWN	N	N	N	Y	Y	29.52	7.64		AT3G55660	ATROPGEF6	ROP (rho of plants) guanine nucleotide exchange factor 6 [Source:TAIR;Acc:AT3G55660]	31.9	6.86	-2.22	0.00525	0.311721	yes	DOWN	N	N	Y	Y	Y	30.85	7.11		AT3G55660	ATROPGEF6	ROP (rho of plants) guanine nucleotide exchange factor 6 [Source:TAIR;Acc:AT3G55660]	31.3	6.76	-2.21	0.02275	0.612996	yes	DOWN	N	N	N	Y
AT3G57060	-	binding [Source:TAIR;Acc:AT3G57060]	18.7	4.01	-2.22	0.0111	0.439288	yes	DOWN	N	N	N	Y	Y	18.7	4		AT3G57060	-	binding [Source:TAIR;Acc:AT3G57060]	14.4	4.62	-1.64	0.02995	0.684291	yes	DOWN	N	N	N	Y	Y	13.92	4.78		AT3G57060	-	binding [Source:TAIR;Acc:AT3G57060]	16.7	3.57	-2.23	0.0195	0.571211	yes	DOWN	N	N	N	Y
AT3G58990	IPMI1	isopropylmalate isomerase 1 [Source:TAIR;Acc:AT3G58990]	338	21	-4.01	0.0001	0.0206298	yes	DOWN	Y	Y	Y	Y	Y	338.66	20.94		AT3G58990	IPMI1	isopropylmalate isomerase 1 [Source:TAIR;Acc:AT3G58990]	112	28.8	-1.96	0.01285	0.461762	yes	DOWN	N	N	N	Y	Y	108.23	29.82		AT3G58990	IPMI1	isopropylmalate isomerase 1 [Source:TAIR;Acc:AT3G58990]	182	4.85	-5.23	5e-05	0.0103785	yes	DOWN	Y	Y	Y	Y
AT3G60840	MAP65-4	microtubule-associated protein 65-4 [Source:TAIR;Acc:AT3G60840]	21	4.41	-2.25	0.02205	0.624224	yes	DOWN	N	N	N	Y	Y	21.03	4.4		AT3G60840	MAP65-4	microtubule-associated protein 65-4 [Source:TAIR;Acc:AT3G60840]	19.5	4.98	-1.97	0.024	0.625004	yes	DOWN	N	N	N	Y	Y	18.82	5.15		AT3G60840	MAP65-4	microtubule-associated protein 65-4 [Source:TAIR;Acc:AT3G60840]	19.6	4.69	-2.07	0.0261	0.651759	yes	DOWN	N	N	N	Y
AT3G60900	FLA10	FASCICLIN-like arabinogalactan-protein 10 [Source:TAIR;Acc:AT3G60900]	17.4	3.71	-2.23	0.0353	0.765075	yes	DOWN	N	N	N	Y	Y	17.49	3.7		AT3G60900	FLA10	FASCICLIN-like arabinogalactan-protein 10 [Source:TAIR;Acc:AT3G60900]	13.2	2.42	-2.45	0.02685	0.655854	yes	DOWN	N	N	N	Y	Y	12.8	2.51		AT3G60900	FLA10	FASCICLIN-like arabinogalactan-protein 10 [Source:TAIR;Acc:AT3G60900]	14.1	1.82	-2.95	0.0357	0.733348	yes	DOWN	N	N	N	Y
AT4G00780	-	TRAF-like family protein [Source:TAIR;Acc:AT4G00780]	63	13	-2.28	0.0118	0.454922	yes	DOWN	N	N	N	Y	Y	63.16	12.94		AT4G00780	-	TRAF-like family protein [Source:TAIR;Acc:AT4G00780]	79.5	17.3	-2.2	0.0126	0.456177	yes	DOWN	N	N	N	Y	Y	76.89	17.94		AT4G00780	-	TRAF-like family protein [Source:TAIR;Acc:AT4G00780]	58.1	12.5	-2.21	0.02145	0.596518	yes	DOWN	N	N	N	Y
AT4G01730	-	DHHC-type zinc finger family protein [Source:TAIR;Acc:AT4G01730]	33.5	7.26	-2.21	0.0258	0.681626	yes	DOWN	N	N	N	Y	Y	33.58	7.24		AT4G01730	-	DHHC-type zinc finger family protein [Source:TAIR;Acc:AT4G01730]	35.6	8.08	-2.14	0.0159	0.51052	yes	DOWN	N	N	N	Y	Y	34.47	8.37		AT4G01730	-	DHHC-type zinc finger family protein [Source:TAIR;Acc:AT4G01730]	33.3	7.68	-2.12	0.0262	0.651759	yes	DOWN	N	N	N	Y
AT4G02800	-	unknown protein; FUNCTIONS IN: molecular_function unknown; INVOLVED IN: biological_process unknown; LOCATED IN: chloroplast; EXPRESSED IN: 16 plant structures; EXPRESSED DURING: 9 growth stages; BEST Arabidopsis thaliana protein match is: unknown pr /.../(TAIR:AT5G01970.1); Has 3209 Blast hits to 2720 proteins in 308 species: Archae - 13; Bacteria - 213; Metazoa - 1207; Fungi - 247; Plants - 183;…	49.5	6.15	-3.01	0.01325	0.480269	yes	DOWN	N	N	N	Y	Y	49.62	6.14		AT4G02800	-	unknown protein; FUNCTIONS IN: molecular_function unknown; INVOLVED IN: biological_process unknown; LOCATED IN: chloroplast; EXPRESSED IN: 16 plant structures; EXPRESSED DURING: 9 growth stages; BEST Arabidopsis thaliana protein match is: unknown pr /.../(TAIR:AT5G01970.1); Has 3209 Blast hits to 2720 proteins in 308 species: Archae - 13; Bacteria - 213; Metazoa - 1207; Fungi - 247; Plants - 183;…	55	12.3	-2.16	0.00755	0.358961	yes	DOWN	N	N	Y	Y	Y	53.18	12.72		AT4G02800	-	unknown protein; FUNCTIONS IN: molecular_function unknown; INVOLVED IN: biological_process unknown; LOCATED IN: chloroplast; EXPRESSED IN: 16 plant structures; EXPRESSED DURING: 9 growth stages; BEST Arabidopsis thaliana protein match is: unknown pr /.../(TAIR:AT5G01970.1); Has 3209 Blast hits to 2720 proteins in 308 species: Archae - 13; Bacteria - 213; Metazoa - 1207; Fungi - 247; Plants - 183;…	47.8	8.52	-2.49	0.01085	0.416398	yes	DOWN	N	N	N	Y
AT4G03050	AOP3	2-oxoglutarate (2OG) and Fe(II)-dependent oxygenase superfamily protein [Source:TAIR;Acc:AT4G03050]	375	28.9	-3.7	0.0001	0.0206298	yes	DOWN	Y	Y	Y	Y	Y	376.16	28.78		AT4G03050	AOP3	2-oxoglutarate (2OG) and Fe(II)-dependent oxygenase superfamily protein [Source:TAIR;Acc:AT4G03050]	187	39.7	-2.24	0.0052	0.310664	yes	DOWN	N	N	Y	Y	Y	180.59	41.07		AT4G03050	AOP3	2-oxoglutarate (2OG) and Fe(II)-dependent oxygenase superfamily protein [Source:TAIR;Acc:AT4G03050]	191	18.8	-3.34	0.00115	0.114431	yes	DOWN	N	N	Y	Y
AT4G03100	F4C21.2	Rho GTPase activating protein with PAK-box/P21-Rho-binding domain [Source:TAIR;Acc:AT4G03100]	40.4	10	-2.01	0.0269	0.696819	yes	DOWN	N	N	N	Y	Y	40.55	9.99		AT4G03100	F4C21.2	Rho GTPase activating protein with PAK-box/P21-Rho-binding domain [Source:TAIR;Acc:AT4G03100]	39.8	10.7	-1.9	0.0198	0.571122	yes	DOWN	N	N	N	Y	Y	38.51	11.06		AT4G03100	F4C21.2	Rho GTPase activating protein with PAK-box/P21-Rho-binding domain [Source:TAIR;Acc:AT4G03100]	36.2	9.71	-1.9	0.04585	0.809779	yes	DOWN	N	N	N	Y
AT4G05190	ATK5	kinesin 5 [Source:TAIR;Acc:AT4G05190]	27.7	4.95	-2.48	0.00435	0.234973	yes	DOWN	N	N	Y	Y	Y	27.74	4.93		AT4G05190	ATK5	kinesin 5 [Source:TAIR;Acc:AT4G05190]	27	6.36	-2.09	0.0096	0.397535	yes	DOWN	N	N	Y	Y	Y	26.14	6.58		AT4G05190	ATK5	kinesin 5 [Source:TAIR;Acc:AT4G05190]	28.7	6.54	-2.13	0.01635	0.52255	yes	DOWN	N	N	N	Y
AT4G05520	ATEHD2	EPS15 homology domain 2 [Source:TAIR;Acc:AT4G05520]	29.7	5.46	-2.44	0.01125	0.440727	yes	DOWN	N	N	N	Y	Y	29.77	5.45		AT4G05520	ATEHD2	EPS15 homology domain 2 [Source:TAIR;Acc:AT4G05520]	28.3	5.26	-2.43	0.0082	0.364598	yes	DOWN	N	N	Y	Y	Y	27.41	5.45		AT4G05520	ATEHD2	EPS15 homology domain 2 [Source:TAIR;Acc:AT4G05520]	36.4	5.54	-2.71	0.0089	0.371874	yes	DOWN	N	N	Y	Y
AT4G12030	BAT5	bile acid transporter 5 [Source:TAIR;Acc:AT4G12030]	152	6.22	-4.61	0.00305	0.195846	yes	DOWN	N	N	Y	Y	Y	152.56	6.21		AT4G12030	BAT5	bile acid transporter 5 [Source:TAIR;Acc:AT4G12030]	44.5	8.68	-2.36	0.0135	0.475382	yes	DOWN	N	N	N	Y	Y	43.07	8.99		AT4G12030	BAT5	bile acid transporter 5 [Source:TAIR;Acc:AT4G12030]	82.3	2.41	-5.09	0.0187	0.5588	yes	DOWN	N	N	N	Y
AT4G14310	-	Transducin/WD40 repeat-like superfamily protein [Source:TAIR;Acc:AT4G14310]	24.8	7.13	-1.8	0.02745	0.69857	yes	DOWN	N	N	N	Y	Y	24.87	7.11		AT4G14310	-	Transducin/WD40 repeat-like superfamily protein [Source:TAIR;Acc:AT4G14310]	22.5	7.79	-1.53	0.04385	0.814411	yes	DOWN	N	N	N	Y	Y	21.73	8.06		AT4G14310	-	Transducin/WD40 repeat-like superfamily protein [Source:TAIR;Acc:AT4G14310]	25.7	6.49	-1.99	0.0238	0.624233	yes	DOWN	N	N	N	Y
AT4G14330	-	P-loop containing nucleoside triphosphate hydrolases superfamily protein [Source:TAIR;Acc:AT4G14330]	26.4	5.46	-2.27	0.014	0.498143	yes	DOWN	N	N	N	Y	Y	26.49	5.45		AT4G14330	-	P-loop containing nucleoside triphosphate hydrolases superfamily protein [Source:TAIR;Acc:AT4G14330]	24.8	6.49	-1.94	0.0136	0.476296	yes	DOWN	N	N	N	Y	Y	24.01	6.72		AT4G14330	-	P-loop containing nucleoside triphosphate hydrolases superfamily protein [Source:TAIR;Acc:AT4G14330]	28.3	5.97	-2.25	0.0097	0.390916	yes	DOWN	N	N	Y	Y
AT4G15830	-	ARM repeat superfamily protein [Source:TAIR;Acc:AT4G15830]	60.8	8.91	-2.77	0.0268	0.696656	yes	DOWN	N	N	N	Y	Y	61	8.89		AT4G15830	-	ARM repeat superfamily protein [Source:TAIR;Acc:AT4G15830]	61.5	10.8	-2.5	0.01625	0.516996	yes	DOWN	N	N	N	Y	Y	59.48	11.23		AT4G15830	-	ARM repeat superfamily protein [Source:TAIR;Acc:AT4G15830]	60.5	9.33	-2.7	0.0329	0.715205	yes	DOWN	N	N	N	Y
AT4G17000	-	unknown protein; Has 2862 Blast hits to 2331 proteins in 349 species: Archae - 6; Bacteria - 408; Metazoa - 833; Fungi - 223; Plants - 134; Viruses - 7; Other Eukaryotes - 1251 (source: NCBI BLink). [Source:TAIR;Acc:AT4G17000]	18.8	2.62	-2.84	0.01345	0.4848	yes	DOWN	N	N	N	Y	Y	18.87	2.61		AT4G17000	-	unknown protein; Has 2862 Blast hits to 2331 proteins in 349 species: Archae - 6; Bacteria - 408; Metazoa - 833; Fungi - 223; Plants - 134; Viruses - 7; Other Eukaryotes - 1251 (source: NCBI BLink). [Source:TAIR;Acc:AT4G17000]	17.4	2.86	-2.61	0.00835	0.366204	yes	DOWN	N	N	Y	Y	Y	16.81	2.96		AT4G17000	-	unknown protein; Has 2862 Blast hits to 2331 proteins in 349 species: Archae - 6; Bacteria - 408; Metazoa - 833; Fungi - 223; Plants - 134; Viruses - 7; Other Eukaryotes - 1251 (source: NCBI BLink). [Source:TAIR;Acc:AT4G17000]	18.3	3.17	-2.53	0.02165	0.597045	yes	DOWN	N	N	N	Y
AT4G21270	ATK1	kinesin 1 [Source:TAIR;Acc:AT4G21270]	21.6	3.79	-2.51	0.0141	0.500782	yes	DOWN	N	N	N	Y	Y	21.66	3.78		AT4G21270	ATK1	kinesin 1 [Source:TAIR;Acc:AT4G21270]	19.1	4.69	-2.03	0.01065	0.421133	yes	DOWN	N	N	N	Y	Y	18.48	4.85		AT4G21270	ATK1	kinesin 1 [Source:TAIR;Acc:AT4G21270]	20	4.28	-2.22	0.0231	0.614218	yes	DOWN	N	N	N	Y
AT4G21820	-	binding;calmodulin binding [Source:TAIR;Acc:AT4G21820]	9.02	2.16	-2.06	0.0319	0.747107	yes	DOWN	N	N	N	Y	Y	9.04	2.15		AT4G21820	-	binding;calmodulin binding [Source:TAIR;Acc:AT4G21820]	7.72	1.91	-2.02	0.03605	0.746413	yes	DOWN	N	N	N	Y	Y	7.46	1.98		AT4G21820	-	binding;calmodulin binding [Source:TAIR;Acc:AT4G21820]	8.67	1.63	-2.41	0.03115	0.708268	yes	DOWN	N	N	N	Y
AT4G23800	-	HMG (high mobility group) box protein [Source:TAIR;Acc:AT4G23800]	167	34.7	-2.26	0.00935	0.402029	yes	DOWN	N	N	Y	Y	Y	167.08	34.62		AT4G23800	-	HMG (high mobility group) box protein [Source:TAIR;Acc:AT4G23800]	170	39	-2.13	0.01165	0.445168	yes	DOWN	N	N	N	Y	Y	164.71	40.37		AT4G23800	-	HMG (high mobility group) box protein [Source:TAIR;Acc:AT4G23800]	181	45.2	-2	0.0381	0.752027	yes	DOWN	N	N	N	Y
AT4G24350	-	Phosphorylase superfamily protein [Source:TAIR;Acc:AT4G24350]	57.9	7.53	-2.94	0.01355	0.487498	yes	DOWN	N	N	N	Y	Y	58.07	7.51		AT4G24350	-	Phosphorylase superfamily protein [Source:TAIR;Acc:AT4G24350]	47.9	6.44	-2.9	0.0154	0.503684	yes	DOWN	N	N	N	Y	Y	46.37	6.67		AT4G24350	-	Phosphorylase superfamily protein [Source:TAIR;Acc:AT4G24350]	142	12.3	-3.52	0.00115	0.114431	yes	DOWN	N	N	Y	Y
AT4G25010	SWEET14	Nodulin MtN3 family protein [Source:TAIR;Acc:AT4G25010]	1.48	0	#NAME?	0.00235	0.170042	yes	DOWN	N	N	Y	Y	Y	1.49	0		AT4G25010	SWEET14	Nodulin MtN3 family protein [Source:TAIR;Acc:AT4G25010]	0.876	0	#NAME?	0.00815	0.364052	yes	DOWN	N	N	Y	Y	Y	0.85	0		AT4G25010	SWEET14	Nodulin MtN3 family protein [Source:TAIR;Acc:AT4G25010]	1.03	0	#NAME?	0.03185	0.71051	yes	DOWN	N	N	N	Y
AT4G25240	SKS1	SKU5 similar 1 [Source:TAIR;Acc:AT4G25240]	21.4	3.05	-2.81	0.01815	0.561347	yes	DOWN	N	N	N	Y	Y	21.42	3.05		AT4G25240	SKS1	SKU5 similar 1 [Source:TAIR;Acc:AT4G25240]	19.8	5.09	-1.96	0.0227	0.608886	yes	DOWN	N	N	N	Y	Y	19.12	5.27		AT4G25240	SKS1	SKU5 similar 1 [Source:TAIR;Acc:AT4G25240]	20.1	3.83	-2.39	0.0336	0.719085	yes	DOWN	N	N	N	Y
AT4G26660	-	INVOLVED IN: biological_process unknown; LOCATED IN: chloroplast; EXPRESSED IN: 13 plant structures; EXPRESSED DURING: 7 growth stages; CONTAINS InterPro DOMAIN/s: Kinesin-related protein (InterPro:IPR010544); BEST Arabidopsis thaliana protein match /.../nknown protein (TAIR:AT5G55520.2); Has 1807 Blast hits to 1807 proteins in 277 species: Archae - 0; Bacteria - 0; Metazoa - 736; Fungi - 347; Pl…	26.7	6.28	-2.09	0.02475	0.6666	yes	DOWN	N	N	N	Y	Y	26.78	6.27		AT4G26660	-	INVOLVED IN: biological_process unknown; LOCATED IN: chloroplast; EXPRESSED IN: 13 plant structures; EXPRESSED DURING: 7 growth stages; CONTAINS InterPro DOMAIN/s: Kinesin-related protein (InterPro:IPR010544); BEST Arabidopsis thaliana protein match /.../nknown protein (TAIR:AT5G55520.2); Has 1807 Blast hits to 1807 proteins in 277 species: Archae - 0; Bacteria - 0; Metazoa - 736; Fungi - 347; Pl…	24.7	6.9	-1.84	0.01765	0.536365	yes	DOWN	N	N	N	Y	Y	23.89	7.14		AT4G26660	-	INVOLVED IN: biological_process unknown; LOCATED IN: chloroplast; EXPRESSED IN: 13 plant structures; EXPRESSED DURING: 7 growth stages; CONTAINS InterPro DOMAIN/s: Kinesin-related protein (InterPro:IPR010544); BEST Arabidopsis thaliana protein match /.../nknown protein (TAIR:AT5G55520.2); Has 1807 Blast hits to 1807 proteins in 277 species: Archae - 0; Bacteria - 0; Metazoa - 736; Fungi - 347; Pl…	25	7.09	-1.82	0.03575	0.733348	yes	DOWN	N	N	N	Y
AT4G27230	HTA2	histone H2A 2 [Source:TAIR;Acc:AT4G27230]	113	30.5	-1.89	0.0315	0.743948	yes	DOWN	N	N	N	Y	Y	113.58	30.38		AT4G27230	HTA2	histone H2A 2 [Source:TAIR;Acc:AT4G27230]	102	28	-1.86	0.02315	0.613634	yes	DOWN	N	N	N	Y	Y	98.6	29.03		AT4G27230	HTA2	histone H2A 2 [Source:TAIR;Acc:AT4G27230]	101	26.9	-1.91	0.0479	0.82437	yes	DOWN	N	N	N	Y
AT4G28250	ATEXPB3	expansin B3 [Source:TAIR;Acc:AT4G28250]	115	19.2	-2.59	0.00275	0.187775	yes	DOWN	N	N	Y	Y	Y	115.49	19.12		AT4G28250	ATEXPB3	expansin B3 [Source:TAIR;Acc:AT4G28250]	47.2	15	-1.66	0.0368	0.749082	yes	DOWN	N	N	N	Y	Y	45.61	15.5		AT4G28250	ATEXPB3	expansin B3 [Source:TAIR;Acc:AT4G28250]	30.6	5.07	-2.59	0.01995	0.579992	yes	DOWN	N	N	N	Y
AT4G29030	-	Putative membrane lipoprotein [Source:TAIR;Acc:AT4G29030]	395	45.1	-3.13	0.0004	0.0630634	yes	DOWN	N	Y	Y	Y	Y	396.47	45		AT4G29030	-	Putative membrane lipoprotein [Source:TAIR;Acc:AT4G29030]	311	111	-1.49	0.04065	0.783639	yes	DOWN	N	N	N	Y	Y	300.3	114.55		AT4G29030	-	Putative membrane lipoprotein [Source:TAIR;Acc:AT4G29030]	314	67.2	-2.22	0.01815	0.55263	yes	DOWN	N	N	N	Y
AT4G29360	-	O-Glycosyl hydrolases family 17 protein [Source:TAIR;Acc:AT4G29360]	34.6	8.24	-2.07	0.0167	0.545196	yes	DOWN	N	N	N	Y	Y	34.71	8.22		AT4G29360	-	O-Glycosyl hydrolases family 17 protein [Source:TAIR;Acc:AT4G29360]	30.2	8.89	-1.77	0.02185	0.593023	yes	DOWN	N	N	N	Y	Y	29.23	9.2		AT4G29360	-	O-Glycosyl hydrolases family 17 protein [Source:TAIR;Acc:AT4G29360]	35.8	7.5	-2.25	0.01755	0.544274	yes	DOWN	N	N	N	Y
AT4G31840	ENODL15	early nodulin-like protein 15 [Source:TAIR;Acc:AT4G31840]	313	41.3	-2.92	0.00055	0.0784235	yes	DOWN	N	Y	Y	Y	Y	313.68	41.22		AT4G31840	ENODL15	early nodulin-like protein 15 [Source:TAIR;Acc:AT4G31840]	323	63.8	-2.34	0.0063	0.335832	yes	DOWN	N	N	Y	Y	Y	312.1	66.08		AT4G31840	ENODL15	early nodulin-like protein 15 [Source:TAIR;Acc:AT4G31840]	293	58.6	-2.32	0.0149	0.495913	yes	DOWN	N	N	N	Y
AT4G32830	AtAUR1	ataurora1 [Source:TAIR;Acc:AT4G32830]	68.9	11.5	-2.58	0.0111	0.439288	yes	DOWN	N	N	N	Y	Y	69.09	11.48		AT4G32830	AtAUR1	ataurora1 [Source:TAIR;Acc:AT4G32830]	75.4	14.3	-2.4	0.00255	0.244487	yes	DOWN	N	N	Y	Y	Y	72.92	14.84		AT4G32830	AtAUR1	ataurora1 [Source:TAIR;Acc:AT4G32830]	74.7	14	-2.42	0.01445	0.495458	yes	DOWN	N	N	N	Y
AT4G33260	CDC20.2	Transducin family protein / WD-40 repeat family protein [Source:TAIR;Acc:AT4G33260]	80.7	13.1	-2.62	0.00485	0.255574	yes	DOWN	N	N	Y	Y	Y	80.88	13.09		AT4G33260	CDC20.2	Transducin family protein / WD-40 repeat family protein [Source:TAIR;Acc:AT4G33260]	83.1	15.7	-2.4	0.00495	0.305332	yes	DOWN	N	N	Y	Y	Y	80.32	16.25		AT4G33260	CDC20.2	Transducin family protein / WD-40 repeat family protein [Source:TAIR;Acc:AT4G33260]	82.7	10.7	-2.95	0.00375	0.210436	yes	DOWN	N	N	Y	Y
AT4G33270	CDC20.1	Transducin family protein / WD-40 repeat family protein [Source:TAIR;Acc:AT4G33270]	113	17.9	-2.66	0.0022	0.162214	yes	DOWN	N	N	Y	Y	Y	113.29	17.85		AT4G33270	CDC20.1	Transducin family protein / WD-40 repeat family protein [Source:TAIR;Acc:AT4G33270]	119	22.6	-2.4	0.0037	0.26444	yes	DOWN	N	N	Y	Y	Y	115.09	23.39		AT4G33270	CDC20.1	Transducin family protein / WD-40 repeat family protein [Source:TAIR;Acc:AT4G33270]	112	14.6	-2.94	0.0021	0.14795	yes	DOWN	N	N	Y	Y
AT5G01910	-	unknown protein; Has 66 Blast hits to 66 proteins in 27 species: Archae - 0; Bacteria - 2; Metazoa - 18; Fungi - 7; Plants - 29; Viruses - 0; Other Eukaryotes - 10 (source: NCBI BLink). [Source:TAIR;Acc:AT5G01910]	35.9	5.5	-2.71	0.0385	0.793955	yes	DOWN	N	N	N	Y	Y	36.01	5.48		AT5G01910	-	unknown protein; Has 66 Blast hits to 66 proteins in 27 species: Archae - 0; Bacteria - 2; Metazoa - 18; Fungi - 7; Plants - 29; Viruses - 0; Other Eukaryotes - 10 (source: NCBI BLink). [Source:TAIR;Acc:AT5G01910]	33.3	4.72	-2.82	0.0398	0.774214	yes	DOWN	N	N	N	Y	Y	32.22	4.89		AT5G01910	-	unknown protein; Has 66 Blast hits to 66 proteins in 27 species: Archae - 0; Bacteria - 2; Metazoa - 18; Fungi - 7; Plants - 29; Viruses - 0; Other Eukaryotes - 10 (source: NCBI BLink). [Source:TAIR;Acc:AT5G01910]	32.3	4.75	-2.76	0.03795	0.750601	yes	DOWN	N	N	N	Y
AT5G03350	-	Legume lectin family protein [Source:TAIR;Acc:AT5G03350]	38.1	2.57	-3.89	0.01245	0.464289	yes	DOWN	N	N	N	Y	Y	38.25	2.56		AT5G03350	-	Legume lectin family protein [Source:TAIR;Acc:AT5G03350]	14.8	2.1	-2.82	0.04635	0.82995	yes	DOWN	N	N	N	Y	Y	14.3	2.18		AT5G03350	-	Legume lectin family protein [Source:TAIR;Acc:AT5G03350]	35.2	3.08	-3.51	0.01765	0.544274	yes	DOWN	N	N	N	Y
AT5G05510	-	Mad3/BUB1 homology region 1 [Source:TAIR;Acc:AT5G05510]	12.1	1.36	-3.16	0.02775	0.701601	yes	DOWN	N	N	N	Y	Y	12.13	1.35		AT5G05510	-	Mad3/BUB1 homology region 1 [Source:TAIR;Acc:AT5G05510]	12.6	1.77	-2.83	0.0123	0.454699	yes	DOWN	N	N	N	Y	Y	12.14	1.83		AT5G05510	-	Mad3/BUB1 homology region 1 [Source:TAIR;Acc:AT5G05510]	12.2	1.72	-2.82	0.0409	0.765052	yes	DOWN	N	N	N	Y
AT5G06150	CYC1BAT	Cyclin family protein [Source:TAIR;Acc:AT5G06150]	75.6	12.7	-2.58	0.0061	0.309663	yes	DOWN	N	N	Y	Y	Y	75.8	12.64		AT5G06150	CYC1BAT	Cyclin family protein [Source:TAIR;Acc:AT5G06150]	74.8	14.8	-2.34	0.00295	0.253908	yes	DOWN	N	N	Y	Y	Y	72.3	15.33		AT5G06150	CYC1BAT	Cyclin family protein [Source:TAIR;Acc:AT5G06150]	77.7	18.7	-2.05	0.03045	0.700604	yes	DOWN	N	N	N	Y
AT5G07460	PMSR2	peptidemethionine sulfoxide reductase 2 [Source:TAIR;Acc:AT5G07460]	166	12.7	-3.71	0.00155	0.137249	yes	DOWN	N	N	Y	Y	Y	166.84	12.66		AT5G07460	PMSR2	peptidemethionine sulfoxide reductase 2 [Source:TAIR;Acc:AT5G07460]	92	18.3	-2.33	0.00475	0.303512	yes	DOWN	N	N	Y	Y	Y	88.98	18.98		AT5G07460	PMSR2	peptidemethionine sulfoxide reductase 2 [Source:TAIR;Acc:AT5G07460]	119	12.1	-3.3	0.0021	0.14795	yes	DOWN	N	N	Y	Y
AT5G10390	HTR2	Histone superfamily protein [Source:TAIR;Acc:AT5G10390]	134	25.4	-2.4	0.0191	0.580544	yes	DOWN	N	N	N	Y	Y	134.05	25.33		AT5G10390	HTR2	Histone superfamily protein [Source:TAIR;Acc:AT5G10390]	109	36.6	-1.58	0.04415	0.816839	yes	DOWN	N	N	N	Y	Y	105.78	37.89		AT5G10390	HTR2	Histone superfamily protein [Source:TAIR;Acc:AT5G10390]	113	21.3	-2.41	0.01185	0.433798	yes	DOWN	N	N	N	Y
AT5G10400	HTR2	Histone superfamily protein [Source:TAIR;Acc:AT5G10400]	330	80.3	-2.04	0.01725	0.551091	yes	DOWN	N	N	N	Y	Y	331.3	80.09		AT5G10400	HTR2	Histone superfamily protein [Source:TAIR;Acc:AT5G10400]	312	101	-1.63	0.02445	0.629139	yes	DOWN	N	N	N	Y	Y	301.31	104.11		AT5G10400	HTR2	Histone superfamily protein [Source:TAIR;Acc:AT5G10400]	286	72.1	-1.99	0.03745	0.74994	yes	DOWN	N	N	N	Y
AT5G11510	MYB3R-4	myb domain protein 3r-4 [Source:TAIR;Acc:AT5G11510]	18.4	4.77	-1.95	0.02765	0.701601	yes	DOWN	N	N	N	Y	Y	18.42	4.75		AT5G11510	MYB3R-4	myb domain protein 3r-4 [Source:TAIR;Acc:AT5G11510]	17.5	4.93	-1.83	0.0255	0.644919	yes	DOWN	N	N	N	Y	Y	16.89	5.1		AT5G11510	MYB3R-4	myb domain protein 3r-4 [Source:TAIR;Acc:AT5G11510]	18.8	4.91	-1.93	0.02655	0.656237	yes	DOWN	N	N	N	Y
AT5G14200	ATIMD1	isopropylmalate dehydrogenase 1 [Source:TAIR;Acc:AT5G14200]	673	30	-4.49	0.00095	0.104673	yes	DOWN	N	N	Y	Y	Y	675.11	29.94		AT5G14200	ATIMD1	isopropylmalate dehydrogenase 1 [Source:TAIR;Acc:AT5G14200]	381	51.4	-2.89	0.0048	0.30369	yes	DOWN	N	N	Y	Y	Y	368.88	53.23		AT5G14200	ATIMD1	isopropylmalate dehydrogenase 1 [Source:TAIR;Acc:AT5G14200]	505	17.6	-4.85	0.00215	0.149294	yes	DOWN	N	N	Y	Y
AT5G15510	-	TPX2 (targeting protein for Xklp2) protein family [Source:TAIR;Acc:AT5G15510]	10.9	1.75	-2.65	0.0116	0.450796	yes	DOWN	N	N	N	Y	Y	10.98	1.74		AT5G15510	-	TPX2 (targeting protein for Xklp2) protein family [Source:TAIR;Acc:AT5G15510]	12.2	1.94	-2.65	0.0157	0.508327	yes	DOWN	N	N	N	Y	Y	11.77	2.01		AT5G15510	-	TPX2 (targeting protein for Xklp2) protein family [Source:TAIR;Acc:AT5G15510]	12.2	2.24	-2.44	0.0261	0.651759	yes	DOWN	N	N	N	Y
AT5G16250	-	unknown protein; BEST Arabidopsis thaliana protein match is: unknown protein (TAIR:AT3G02640.1); Has 1807 Blast hits to 1807 proteins in 277 species: Archae - 0; Bacteria - 0; Metazoa - 736; Fungi - 347; Plants - 385; Viruses - 0; Other Eukaryotes - /.../source: NCBI BLink). [Source:TAIR;Acc:AT5G16250]	149	17.6	-3.08	0.00295	0.195846	yes	DOWN	N	N	Y	Y	Y	149.06	17.59		AT5G16250	-	unknown protein; BEST Arabidopsis thaliana protein match is: unknown protein (TAIR:AT3G02640.1); Has 1807 Blast hits to 1807 proteins in 277 species: Archae - 0; Bacteria - 0; Metazoa - 736; Fungi - 347; Plants - 385; Viruses - 0; Other Eukaryotes - /.../source: NCBI BLink). [Source:TAIR;Acc:AT5G16250]	157	25.7	-2.61	0.00505	0.306446	yes	DOWN	N	N	Y	Y	Y	151.41	26.65		AT5G16250	-	unknown protein; BEST Arabidopsis thaliana protein match is: unknown protein (TAIR:AT3G02640.1); Has 1807 Blast hits to 1807 proteins in 277 species: Archae - 0; Bacteria - 0; Metazoa - 736; Fungi - 347; Plants - 385; Viruses - 0; Other Eukaryotes - /.../source: NCBI BLink). [Source:TAIR;Acc:AT5G16250]	129	27.6	-2.22	0.02395	0.624771	yes	DOWN	N	N	N	Y
AT5G19530	ACL5	S-adenosyl-L-methionine-dependent methyltransferases superfamily protein [Source:TAIR;Acc:AT5G19530]	54.6	4.78	-3.52	0.0044	0.236357	yes	DOWN	N	N	Y	Y	Y	54.77	4.76		AT5G19530	ACL5	S-adenosyl-L-methionine-dependent methyltransferases superfamily protein [Source:TAIR;Acc:AT5G19530]	60.9	5.87	-3.37	0.0021	0.221441	yes	DOWN	N	N	Y	Y	Y	58.89	6.08		AT5G19530	ACL5	S-adenosyl-L-methionine-dependent methyltransferases superfamily protein [Source:TAIR;Acc:AT5G19530]	58	5.02	-3.53	0.00475	0.251216	yes	DOWN	N	N	Y	Y
AT5G22580	-	Stress responsive A/B Barrel Domain [Source:TAIR;Acc:AT5G22580]	296	33.6	-3.14	0.0008	0.0992964	yes	DOWN	N	Y	Y	Y	Y	296.5	33.53		AT5G22580	-	Stress responsive A/B Barrel Domain [Source:TAIR;Acc:AT5G22580]	277	68	-2.03	0.01055	0.418896	yes	DOWN	N	N	N	Y	Y	268.08	70.44		AT5G22580	-	Stress responsive A/B Barrel Domain [Source:TAIR;Acc:AT5G22580]	272	32	-3.09	0.00345	0.201205	yes	DOWN	N	N	Y	Y
AT5G22880	H2B	histone B2 [Source:TAIR;Acc:AT5G22880]	147	32.2	-2.19	0.0179	0.556277	yes	DOWN	N	N	N	Y	Y	147.34	32.07		AT5G22880	H2B	histone B2 [Source:TAIR;Acc:AT5G22880]	135	29.8	-2.18	0.008	0.360692	yes	DOWN	N	N	Y	Y	Y	130.96	30.86		AT5G22880	H2B	histone B2 [Source:TAIR;Acc:AT5G22880]	106	21	-2.34	0.0142	0.488622	yes	DOWN	N	N	N	Y
AT5G22920	-	CHY-type/CTCHY-type/RING-type Zinc finger protein [Source:TAIR;Acc:AT5G22920]	140	9.46	-3.88	0.00065	0.0893957	yes	DOWN	N	Y	Y	Y	Y	140.08	9.44		AT5G22920	-	CHY-type/CTCHY-type/RING-type Zinc finger protein [Source:TAIR;Acc:AT5G22920]	263	49.7	-2.4	0.0058	0.325324	yes	DOWN	N	N	Y	Y	Y	254.22	51.5		AT5G22920	-	CHY-type/CTCHY-type/RING-type Zinc finger protein [Source:TAIR;Acc:AT5G22920]	144	36	-2	0.0219	0.600174	yes	DOWN	N	N	N	Y
AT5G23010	MAM1	methylthioalkylmalate synthase 1 [Source:TAIR;Acc:AT5G23010]	192	12.3	-3.96	0.00015	0.0288	yes	DOWN	Y	Y	Y	Y	Y	192.45	12.26		AT5G23010	MAM1	methylthioalkylmalate synthase 1 [Source:TAIR;Acc:AT5G23010]	134	23.2	-2.53	0.00155	0.198082	yes	DOWN	N	N	Y	Y	Y	129.8	23.99		AT5G23010	MAM1	methylthioalkylmalate synthase 1 [Source:TAIR;Acc:AT5G23010]	164	9.19	-4.16	0.0002	0.034782	yes	DOWN	Y	Y	Y	Y
AT5G23420	HMGB6	high-mobility group box 6 [Source:TAIR;Acc:AT5G23420]	79.6	14	-2.51	0.00535	0.278143	yes	DOWN	N	N	Y	Y	Y	79.87	13.96		AT5G23420	HMGB6	high-mobility group box 6 [Source:TAIR;Acc:AT5G23420]	66.3	17.1	-1.95	0.009	0.384232	yes	DOWN	N	N	Y	Y	Y	64.1	17.72		AT5G23420	HMGB6	high-mobility group box 6 [Source:TAIR;Acc:AT5G23420]	56.3	9.74	-2.53	0.00875	0.368799	yes	DOWN	N	N	Y	Y
AT5G23910	-	ATP binding microtubule motor family protein [Source:TAIR;Acc:AT5G23910]	32.2	5.91	-2.45	0.00915	0.395182	yes	DOWN	N	N	Y	Y	Y	32.29	5.9		AT5G23910	-	ATP binding microtubule motor family protein [Source:TAIR;Acc:AT5G23910]	35.6	6.37	-2.48	0.0039	0.274665	yes	DOWN	N	N	Y	Y	Y	34.41	6.6		AT5G23910	-	ATP binding microtubule motor family protein [Source:TAIR;Acc:AT5G23910]	35.5	5.98	-2.57	0.0112	0.421925	yes	DOWN	N	N	N	Y
AT5G40610	DHAPRD	NAD-dependent glycerol-3-phosphate dehydrogenase family protein [Source:TAIR;Acc:AT5G40610]	31.6	9.18	-1.79	0.04325	0.820795	yes	DOWN	N	N	N	Y	Y	31.72	9.15		AT5G40610	DHAPRD	NAD-dependent glycerol-3-phosphate dehydrogenase family protein [Source:TAIR;Acc:AT5G40610]	28.6	9.86	-1.54	0.0459	0.82995	yes	DOWN	N	N	N	Y	Y	27.66	10.21		AT5G40610	DHAPRD	NAD-dependent glycerol-3-phosphate dehydrogenase family protein [Source:TAIR;Acc:AT5G40610]	31	7.57	-2.03	0.0304	0.700288	yes	DOWN	N	N	N	Y
AT5G42530	-	unknown protein; FUNCTIONS IN: molecular_function unknown; INVOLVED IN: biological_process unknown; LOCATED IN: endomembrane system; BEST Arabidopsis thaliana protein match is: unknown protein (TAIR:AT2G25510.2); Has 30201 Blast hits to 17322 protei /.../780 species: Archae - 12; Bacteria - 1396; Metazoa - 17338; Fungi - 3422; Plants - 5037; Viruses - 0; Other Eukaryotes - 2996 (source: NCBI BLin…	263	13.8	-4.25	0.01065	0.428475	yes	DOWN	N	N	N	Y	Y	263.7	13.75		AT5G42530	-	unknown protein; FUNCTIONS IN: molecular_function unknown; INVOLVED IN: biological_process unknown; LOCATED IN: endomembrane system; BEST Arabidopsis thaliana protein match is: unknown protein (TAIR:AT2G25510.2); Has 30201 Blast hits to 17322 protei /.../780 species: Archae - 12; Bacteria - 1396; Metazoa - 17338; Fungi - 3422; Plants - 5037; Viruses - 0; Other Eukaryotes - 2996 (source: NCBI BLin…	272	34.7	-2.97	0.00505	0.306446	yes	DOWN	N	N	Y	Y	Y	262.99	35.95		AT5G42530	-	unknown protein; FUNCTIONS IN: molecular_function unknown; INVOLVED IN: biological_process unknown; LOCATED IN: endomembrane system; BEST Arabidopsis thaliana protein match is: unknown protein (TAIR:AT2G25510.2); Has 30201 Blast hits to 17322 protei /.../780 species: Archae - 12; Bacteria - 1396; Metazoa - 17338; Fungi - 3422; Plants - 5037; Viruses - 0; Other Eukaryotes - 2996 (source: NCBI BLin…	318	22	-3.86	0.00255	0.165741	yes	DOWN	N	N	Y	Y
AT5G45700	-	Haloacid dehalogenase-like hydrolase (HAD) superfamily protein [Source:TAIR;Acc:AT5G45700]	61.5	6.97	-3.14	0.00605	0.308741	yes	DOWN	N	N	Y	Y	Y	61.67	6.95		AT5G45700	-	Haloacid dehalogenase-like hydrolase (HAD) superfamily protein [Source:TAIR;Acc:AT5G45700]	47.7	10.2	-2.23	0.0196	0.568754	yes	DOWN	N	N	N	Y	Y	46.16	10.53		AT5G45700	-	Haloacid dehalogenase-like hydrolase (HAD) superfamily protein [Source:TAIR;Acc:AT5G45700]	51	10.6	-2.26	0.0435	0.795193	yes	DOWN	N	N	N	Y
AT5G47500	PME68	Pectin lyase-like superfamily protein [Source:TAIR;Acc:AT5G47500]	171	22.1	-2.95	0.00115	0.114363	yes	DOWN	N	N	Y	Y	Y	171.03	22.02		AT5G47500	PME68	Pectin lyase-like superfamily protein [Source:TAIR;Acc:AT5G47500]	209	24.8	-3.08	0.0005	0.0955297	yes	DOWN	N	Y	Y	Y	Y	202.39	25.67		AT5G47500	PME68	Pectin lyase-like superfamily protein [Source:TAIR;Acc:AT5G47500]	154	20.2	-2.93	0.003	0.183266	yes	DOWN	N	N	Y	Y
AT5G48310	-	unknown protein; BEST Arabidopsis thaliana protein match is: unknown protein (TAIR:AT4G24610.1); Has 1807 Blast hits to 1807 proteins in 277 species: Archae - 0; Bacteria - 0; Metazoa - 736; Fungi - 347; Plants - 385; Viruses - 0; Other Eukaryotes - /.../source: NCBI BLink). [Source:TAIR;Acc:AT5G48310]	11.8	1.99	-2.57	0.0083	0.375692	yes	DOWN	N	N	Y	Y	Y	11.83	1.98		AT5G48310	-	unknown protein; BEST Arabidopsis thaliana protein match is: unknown protein (TAIR:AT4G24610.1); Has 1807 Blast hits to 1807 proteins in 277 species: Archae - 0; Bacteria - 0; Metazoa - 736; Fungi - 347; Plants - 385; Viruses - 0; Other Eukaryotes - /.../source: NCBI BLink). [Source:TAIR;Acc:AT5G48310]	11.5	2.25	-2.36	0.00915	0.388915	yes	DOWN	N	N	Y	Y	Y	11.13	2.33		AT5G48310	-	unknown protein; BEST Arabidopsis thaliana protein match is: unknown protein (TAIR:AT4G24610.1); Has 1807 Blast hits to 1807 proteins in 277 species: Archae - 0; Bacteria - 0; Metazoa - 736; Fungi - 347; Plants - 385; Viruses - 0; Other Eukaryotes - /.../source: NCBI BLink). [Source:TAIR;Acc:AT5G48310]	13.4	2.54	-2.4	0.01215	0.436937	yes	DOWN	N	N	N	Y
AT5G48460	-	Actin binding Calponin homology (CH) domain-containing protein [Source:TAIR;Acc:AT5G48460]	27.5	5.75	-2.26	0.02735	0.697857	yes	DOWN	N	N	N	Y	Y	27.57	5.74		AT5G48460	-	Actin binding Calponin homology (CH) domain-containing protein [Source:TAIR;Acc:AT5G48460]	25.2	6.8	-1.89	0.0171	0.525307	yes	DOWN	N	N	N	Y	Y	24.37	7.05		AT5G48460	-	Actin binding Calponin homology (CH) domain-containing protein [Source:TAIR;Acc:AT5G48460]	29.4	7.04	-2.06	0.0339	0.721774	yes	DOWN	N	N	N	Y
AT5G48600	SMC3	structural maintenance of chromosome 3 [Source:TAIR;Acc:AT5G48600]	23.3	4.62	-2.34	0.00385	0.219586	yes	DOWN	N	N	Y	Y	Y	23.4	4.6		AT5G48600	SMC3	structural maintenance of chromosome 3 [Source:TAIR;Acc:AT5G48600]	19.9	5.52	-1.85	0.01295	0.463629	yes	DOWN	N	N	N	Y	Y	19.29	5.71		AT5G48600	SMC3	structural maintenance of chromosome 3 [Source:TAIR;Acc:AT5G48600]	22.3	4.36	-2.35	0.0081	0.352168	yes	DOWN	N	N	Y	Y
AT5G51600	PLE	Microtubule associated protein (MAP65/ASE1) family protein [Source:TAIR;Acc:AT5G51600]	38.5	7.11	-2.44	0.0096	0.407697	yes	DOWN	N	N	Y	Y	Y	38.64	7.09		AT5G51600	PLE	Microtubule associated protein (MAP65/ASE1) family protein [Source:TAIR;Acc:AT5G51600]	40.1	8.28	-2.27	0.00325	0.259154	yes	DOWN	N	N	Y	Y	Y	38.75	8.57		AT5G51600	PLE	Microtubule associated protein (MAP65/ASE1) family protein [Source:TAIR;Acc:AT5G51600]	35.5	9.39	-1.92	0.02735	0.667464	yes	DOWN	N	N	N	Y
AT5G55520	-	CONTAINS InterPro DOMAIN/s: Kinesin-related protein (InterPro:IPR010544); BEST Arabidopsis thaliana protein match is: unknown protein (TAIR:AT4G26660.1); Has 32425 Blast hits to 20462 proteins in 1550 species: Archae - 335; Bacteria - 3392; Metazoa /.../6; Fungi - 2645; Plants - 1561; Viruses - 54; Other Eukaryotes - 7442 (source: NCBI BLink). [Source:TAIR;Acc:AT5G55520]	28	5.69	-2.3	0.01225	0.464289	yes	DOWN	N	N	N	Y	Y	28.1	5.67		AT5G55520	-	CONTAINS InterPro DOMAIN/s: Kinesin-related protein (InterPro:IPR010544); BEST Arabidopsis thaliana protein match is: unknown protein (TAIR:AT4G26660.1); Has 32425 Blast hits to 20462 proteins in 1550 species: Archae - 335; Bacteria - 3392; Metazoa /.../6; Fungi - 2645; Plants - 1561; Viruses - 54; Other Eukaryotes - 7442 (source: NCBI BLink). [Source:TAIR;Acc:AT5G55520]	25.8	6.84	-1.92	0.01165	0.445168	yes	DOWN	N	N	N	Y	Y	24.95	7.08		AT5G55520	-	CONTAINS InterPro DOMAIN/s: Kinesin-related protein (InterPro:IPR010544); BEST Arabidopsis thaliana protein match is: unknown protein (TAIR:AT4G26660.1); Has 32425 Blast hits to 20462 proteins in 1550 species: Archae - 335; Bacteria - 3392; Metazoa /.../6; Fungi - 2645; Plants - 1561; Viruses - 54; Other Eukaryotes - 7442 (source: NCBI BLink). [Source:TAIR;Acc:AT5G55520]	28.8	8.24	-1.8	0.0493	0.835546	yes	DOWN	N	N	N	Y
AT5G56120	-	unknown protein; BEST Arabidopsis thaliana protein match is: unknown protein (TAIR:AT3G12870.1); Has 77 Blast hits to 75 proteins in 12 species: Archae - 0; Bacteria - 0; Metazoa - 0; Fungi - 0; Plants - 77; Viruses - 0; Other Eukaryotes - 0 (source /.../ BLink). [Source:TAIR;Acc:AT5G56120]	96.7	14.7	-2.72	0.04395	0.829065	yes	DOWN	N	N	N	Y	Y	96.92	14.61		AT5G56120	-	unknown protein; BEST Arabidopsis thaliana protein match is: unknown protein (TAIR:AT3G12870.1); Has 77 Blast hits to 75 proteins in 12 species: Archae - 0; Bacteria - 0; Metazoa - 0; Fungi - 0; Plants - 77; Viruses - 0; Other Eukaryotes - 0 (source /.../ BLink). [Source:TAIR;Acc:AT5G56120]	104	19.9	-2.38	0.0135	0.475382	yes	DOWN	N	N	N	Y	Y	100.25	20.59		AT5G56120	-	unknown protein; BEST Arabidopsis thaliana protein match is: unknown protein (TAIR:AT3G12870.1); Has 77 Blast hits to 75 proteins in 12 species: Archae - 0; Bacteria - 0; Metazoa - 0; Fungi - 0; Plants - 77; Viruses - 0; Other Eukaryotes - 0 (source /.../ BLink). [Source:TAIR;Acc:AT5G56120]	92.3	17.2	-2.43	0.0281	0.673841	yes	DOWN	N	N	N	Y
AT5G56580	ATMKK6	MAP kinase kinase 6 [Source:TAIR;Acc:AT5G56580]	16	2.1	-2.93	0.0349	0.765075	yes	DOWN	N	N	N	Y	Y	16.07	2.09		AT5G56580	ATMKK6	MAP kinase kinase 6 [Source:TAIR;Acc:AT5G56580]	17.8	3.33	-2.41	0.0258	0.648259	yes	DOWN	N	N	N	Y	Y	17.17	3.45		AT5G56580	ATMKK6	MAP kinase kinase 6 [Source:TAIR;Acc:AT5G56580]	21.1	4.58	-2.2	0.0377	0.74994	yes	DOWN	N	N	N	Y
AT5G59690	-	Histone superfamily protein [Source:TAIR;Acc:AT5G59690]	145	23.3	-2.64	0.01015	0.418785	yes	DOWN	N	N	N	Y	Y	145.57	23.25		AT5G59690	-	Histone superfamily protein [Source:TAIR;Acc:AT5G59690]	122	32.1	-1.93	0.01415	0.487557	yes	DOWN	N	N	N	Y	Y	118.22	33.28		AT5G59690	-	Histone superfamily protein [Source:TAIR;Acc:AT5G59690]	116	30.9	-1.9	0.04535	0.809779	yes	DOWN	N	N	N	Y
AT5G59870	HTA6	histone H2A 6 [Source:TAIR;Acc:AT5G59870]	503	95.1	-2.4	0.00985	0.412551	yes	DOWN	N	N	Y	Y	Y	504.8	94.87		AT5G59870	HTA6	histone H2A 6 [Source:TAIR;Acc:AT5G59870]	424	94.1	-2.17	0.0069	0.351768	yes	DOWN	N	N	Y	Y	Y	410.1	97.43		AT5G59870	HTA6	histone H2A 6 [Source:TAIR;Acc:AT5G59870]	419	70.4	-2.57	0.0071	0.324015	yes	DOWN	N	N	Y	Y
AT5G59970	-	Histone superfamily protein [Source:TAIR;Acc:AT5G59970]	322	61.1	-2.4	0.00405	0.225683	yes	DOWN	N	N	Y	Y	Y	323.09	60.91		AT5G59970	-	Histone superfamily protein [Source:TAIR;Acc:AT5G59970]	282	80.5	-1.81	0.0218	0.592499	yes	DOWN	N	N	N	Y	Y	272.71	83.39		AT5G59970	-	Histone superfamily protein [Source:TAIR;Acc:AT5G59970]	271	62.3	-2.12	0.0149	0.495913	yes	DOWN	N	N	N	Y
AT5G60150	-	unknown protein; Has 1807 Blast hits to 1807 proteins in 277 species: Archae - 0; Bacteria - 0; Metazoa - 736; Fungi - 347; Plants - 385; Viruses - 0; Other Eukaryotes - 339 (source: NCBI BLink). [Source:TAIR;Acc:AT5G60150]	7.77	1.42	-2.46	0.02515	0.671775	yes	DOWN	N	N	N	Y	Y	7.79	1.41		AT5G60150	-	unknown protein; Has 1807 Blast hits to 1807 proteins in 277 species: Archae - 0; Bacteria - 0; Metazoa - 736; Fungi - 347; Plants - 385; Viruses - 0; Other Eukaryotes - 339 (source: NCBI BLink). [Source:TAIR;Acc:AT5G60150]	7.78	1.53	-2.35	0.01295	0.463629	yes	DOWN	N	N	N	Y	Y	7.52	1.58		AT5G60150	-	unknown protein; Has 1807 Blast hits to 1807 proteins in 277 species: Archae - 0; Bacteria - 0; Metazoa - 736; Fungi - 347; Plants - 385; Viruses - 0; Other Eukaryotes - 339 (source: NCBI BLink). [Source:TAIR;Acc:AT5G60150]	8.44	1.82	-2.22	0.048	0.82437	yes	DOWN	N	N	N	Y
AT5G60930	-	P-loop containing nucleoside triphosphate hydrolases superfamily protein [Source:TAIR;Acc:AT5G60930]	27.9	6.11	-2.19	0.0098	0.411345	yes	DOWN	N	N	Y	Y	Y	27.97	6.09		AT5G60930	-	P-loop containing nucleoside triphosphate hydrolases superfamily protein [Source:TAIR;Acc:AT5G60930]	24.4	6.4	-1.93	0.01425	0.487557	yes	DOWN	N	N	N	Y	Y	23.57	6.63		AT5G60930	-	P-loop containing nucleoside triphosphate hydrolases superfamily protein [Source:TAIR;Acc:AT5G60930]	26.2	6.77	-1.95	0.03895	0.7574	yes	DOWN	N	N	N	Y
AT5G61440	ACHT5	atypical CYS HIS rich thioredoxin 5 [Source:TAIR;Acc:AT5G61440]	52.9	4.34	-3.61	0.021	0.604202	yes	DOWN	N	N	N	Y	Y	53.09	4.32		AT5G61440	ACHT5	atypical CYS HIS rich thioredoxin 5 [Source:TAIR;Acc:AT5G61440]	70.7	11.8	-2.58	0.00515	0.309594	yes	DOWN	N	N	Y	Y	Y	68.35	12.27		AT5G61440	ACHT5	atypical CYS HIS rich thioredoxin 5 [Source:TAIR;Acc:AT5G61440]	58.9	15.8	-1.9	0.0475	0.821631	yes	DOWN	N	N	N	Y
AT5G63180	-	Pectin lyase-like superfamily protein [Source:TAIR;Acc:AT5G63180]	61.1	6.06	-3.34	0.00165	0.142208	yes	DOWN	N	N	Y	Y	Y	61.3	6.04		AT5G63180	-	Pectin lyase-like superfamily protein [Source:TAIR;Acc:AT5G63180]	39.3	11.8	-1.73	0.02775	0.663483	yes	DOWN	N	N	N	Y	Y	38.04	12.26		AT5G63180	-	Pectin lyase-like superfamily protein [Source:TAIR;Acc:AT5G63180]	38.6	8.8	-2.13	0.0262	0.651759	yes	DOWN	N	N	N	Y
AT5G63850	AAP4	amino acid permease 4 [Source:TAIR;Acc:AT5G63850]	32.3	3.96	-3.03	0.0097	0.408031	yes	DOWN	N	N	Y	Y	Y	32.4	3.95		AT5G63850	AAP4	amino acid permease 4 [Source:TAIR;Acc:AT5G63850]	29.5	4.39	-2.75	0.00725	0.354582	yes	DOWN	N	N	Y	Y	Y	28.51	4.55		AT5G63850	AAP4	amino acid permease 4 [Source:TAIR;Acc:AT5G63850]	23.4	6	-1.96	0.04625	0.810453	yes	DOWN	N	N	N	Y
AT5G63920	TOP3A	topoisomerase 3alpha [Source:TAIR;Acc:AT5G63920]	13	3.27	-2	0.0449	0.839634	yes	DOWN	N	N	N	Y	Y	13.07	3.26		AT5G63920	TOP3A	topoisomerase 3alpha [Source:TAIR;Acc:AT5G63920]	13.6	3.59	-1.92	0.029	0.671804	yes	DOWN	N	N	N	Y	Y	13.17	3.71		AT5G63920	TOP3A	topoisomerase 3alpha [Source:TAIR;Acc:AT5G63920]	13.9	2.2	-2.66	0.0207	0.588502	yes	DOWN	N	N	N	Y
AT5G65360	HTR2	Histone superfamily protein [Source:TAIR;Acc:AT5G65360]	412	70.5	-2.55	0.00405	0.225683	yes	DOWN	N	N	Y	Y	Y	413.1	70.3		AT5G65360	HTR2	Histone superfamily protein [Source:TAIR;Acc:AT5G65360]	386	88	-2.13	0.009	0.384232	yes	DOWN	N	N	Y	Y	Y	373.44	91.09		AT5G65360	HTR2	Histone superfamily protein [Source:TAIR;Acc:AT5G65360]	336	63.4	-2.4	0.01105	0.420728	yes	DOWN	N	N	N	Y
AT5G66230	-	Chalcone-flavanone isomerase family protein [Source:TAIR;Acc:AT5G66230]	74.7	10.4	-2.84	0.0025	0.176934	yes	DOWN	N	N	Y	Y	Y	74.96	10.39		AT5G66230	-	Chalcone-flavanone isomerase family protein [Source:TAIR;Acc:AT5G66230]	71	13.1	-2.44	0.00145	0.19297	yes	DOWN	N	N	Y	Y	Y	68.64	13.58		AT5G66230	-	Chalcone-flavanone isomerase family protein [Source:TAIR;Acc:AT5G66230]	71.6	10.9	-2.71	0.0029	0.181939	yes	DOWN	N	N	Y	Y
AT5G67270	ATEB1C	end binding protein 1C [Source:TAIR;Acc:AT5G67270]	45.9	13	-1.82	0.0455	0.842618	yes	DOWN	N	N	N	Y	Y	46.03	12.95		AT5G67270	ATEB1C	end binding protein 1C [Source:TAIR;Acc:AT5G67270]	56	16.4	-1.77	0.02815	0.665617	yes	DOWN	N	N	N	Y	Y	54.12	17.02		AT5G67270	ATEB1C	end binding protein 1C [Source:TAIR;Acc:AT5G67270]	57.9	12.3	-2.23	0.02215	0.603932	yes	DOWN	N	N	N	Y
[truncated: 3 more columns]
