# Supplementary material for: Transcriptomics Using the Enriched Arabidopsis Shoot Apex Reveals Developmental Priming Genes Involved in Plastic Plant Growth under Salt Stress Conditions
Source: Plants (Basel). 2022 Sep 28;11(19):2546. doi: 10.3390/plants11192546 (PMC9570865; doi:10.3390/plants11192546)
Supplement: Supplementary file 1 [file plants-11-02546-s001.zip › Table S9. Salt-inducible DEGs in the leaf.xlsx]

## Sheet: Control vs NaCl of leaf
Control vs NaCl of leaf_Set 1																		Control vs NaCl of leaf_Set 2																		Control vs NaCl of leaf_Set 3
GeneAcc	GeneName	Desc	Value_1	Value_2	log2fc	p-value	q-value	DEG:FC=2:PV=0.05:SELECT	DEG:UP_DOWN	DEG:QV<=0.05	DEG:QV<=0.10	DEG:PV<=0.01	DEG:PV<=0.05	DEG:FC2>=0	EXP:set1_Ler_MS_Leaf:FPKM	EXP:set1_Ler_Nacl_Leaf:FPKM		GeneAcc	GeneName	Desc	Value_1	Value_2	log2fc	p-value	q-value	DEG:FC=2:PV=0.05:SELECT	DEG:UP_DOWN	DEG:QV<=0.05	DEG:QV<=0.10	DEG:PV<=0.01	DEG:PV<=0.05	DEG:FC2>=0	EXP:set2_Ler_MS_Leaf:FPKM	EXP:set2_Ler_Nacl_Leaf:FPKM		GeneAcc	GeneName	Desc	Value_1	Value_2	log2fc	p-value	q-value	DEG:FC=2:PV=0.05:SELECT	DEG:UP_DOWN	DEG:QV<=0.05	DEG:QV<=0.10	DEG:PV<=0.01	DEG:PV<=0.05
AT1G01060	LHY	Homeodomain-like superfamily protein [Source:TAIR;Acc:AT1G01060]	6.36	56.6	3.16	0.01935	0.732145	yes	UP	N	N	N	Y	Y	5.83	62.37		AT1G01060	LHY	Homeodomain-like superfamily protein [Source:TAIR;Acc:AT1G01060]	5.73	32.7	2.51	0.02245	0.602706	yes	UP	N	N	N	Y	Y	5.04	37.92		AT1G01060	LHY	Homeodomain-like superfamily protein [Source:TAIR;Acc:AT1G01060]	3.61	36	3.32	0.0123	0.477885	yes	UP	N	N	N	Y
AT1G01470	LEA14	Late embryogenesis abundant protein [Source:TAIR;Acc:AT1G01470]	58.4	484	3.05	0.0224	0.73738	yes	UP	N	N	N	Y	Y	53.43	533.06		AT1G01470	LEA14	Late embryogenesis abundant protein [Source:TAIR;Acc:AT1G01470]	54.4	439	3.01	0.0261	0.650778	yes	UP	N	N	N	Y	Y	47.84	509.14		AT1G01470	LEA14	Late embryogenesis abundant protein [Source:TAIR;Acc:AT1G01470]	52.1	549	3.4	0.0122	0.476925	yes	UP	N	N	N	Y
AT1G01720	ATAF1	NAC (No Apical Meristem) domain transcriptional regulator superfamily protein [Source:TAIR;Acc:AT1G01720]	18.6	181	3.28	0.0225	0.73738	yes	UP	N	N	N	Y	Y	17.05	199.01		AT1G01720	ATAF1	NAC (No Apical Meristem) domain transcriptional regulator superfamily protein [Source:TAIR;Acc:AT1G01720]	19.4	149	2.94	0.0194	0.571121	yes	UP	N	N	N	Y	Y	17.04	172.82		AT1G01720	ATAF1	NAC (No Apical Meristem) domain transcriptional regulator superfamily protein [Source:TAIR;Acc:AT1G01720]	13.2	175	3.73	0.0143	0.520613	yes	UP	N	N	N	Y
AT1G02205	CER1	Fatty acid hydroxylase superfamily [Source:TAIR;Acc:AT1G02205]	6.69	63.8	3.25	0.0097	0.535279	yes	UP	N	N	Y	Y	Y	6.13	70.23		AT1G02205	CER1	Fatty acid hydroxylase superfamily [Source:TAIR;Acc:AT1G02205]	4.16	61.9	3.89	0.00485	0.265696	yes	UP	N	N	Y	Y	Y	3.66	71.76		AT1G02205	CER1	Fatty acid hydroxylase superfamily [Source:TAIR;Acc:AT1G02205]	2.03	61.4	4.91	0.01505	0.540695	yes	UP	N	N	N	Y
AT1G02220	ANAC003	NAC domain containing protein 3 [Source:TAIR;Acc:AT1G02220]	3.22	31.6	3.29	0.025	0.741036	yes	UP	N	N	N	Y	Y	2.95	34.75		AT1G02220	ANAC003	NAC domain containing protein 3 [Source:TAIR;Acc:AT1G02220]	3.57	28.3	2.99	0.03965	0.722114	yes	UP	N	N	N	Y	Y	3.14	32.81		AT1G02220	ANAC003	NAC domain containing protein 3 [Source:TAIR;Acc:AT1G02220]	2.81	36.2	3.69	0.01305	0.49298	yes	UP	N	N	N	Y
AT1G02850	BGLU11	beta glucosidase 11 [Source:TAIR;Acc:AT1G02850]	12.7	245	4.26	0.0341	0.755921	yes	UP	N	N	N	Y	Y	11.68	269.62		AT1G02850	BGLU11	beta glucosidase 11 [Source:TAIR;Acc:AT1G02850]	18.4	227	3.62	0.00475	0.264044	yes	UP	N	N	Y	Y	Y	16.17	262.89		AT1G02850	BGLU11	beta glucosidase 11 [Source:TAIR;Acc:AT1G02850]	13	225	4.11	0.04045	0.75211	yes	UP	N	N	N	Y
AT1G04560	-	AWPM-19-like family protein [Source:TAIR;Acc:AT1G04560]	0	4.1	inf	0.0003	0.0614649	yes	UP	N	Y	Y	Y	Y	0	4.51		AT1G04560	-	AWPM-19-like family protein [Source:TAIR;Acc:AT1G04560]	0	6.79	inf	0.0003	0.0590625	yes	UP	N	Y	Y	Y	Y	0	7.88		AT1G04560	-	AWPM-19-like family protein [Source:TAIR;Acc:AT1G04560]	0	6.86	inf	5e-05	0.0113554	yes	UP	Y	Y	Y	Y
AT1G05510	-	Protein of unknown function (DUF1264) [Source:TAIR;Acc:AT1G05510]	0	8.21	inf	5e-05	0.0171955	yes	UP	Y	Y	Y	Y	Y	0	9.05		AT1G05510	-	Protein of unknown function (DUF1264) [Source:TAIR;Acc:AT1G05510]	0	1.68	inf	0.0018	0.164929	yes	UP	N	N	Y	Y	Y	0	1.95		AT1G05510	-	Protein of unknown function (DUF1264) [Source:TAIR;Acc:AT1G05510]	0	1.77	inf	0.00095	0.0867136	yes	UP	N	Y	Y	Y
AT1G05680	UGT74E2	Uridine diphosphate glycosyltransferase 74E2 [Source:TAIR;Acc:AT1G05680]	13.4	370	4.79	0.02985	0.750319	yes	UP	N	N	N	Y	Y	12.27	407.54		AT1G05680	UGT74E2	Uridine diphosphate glycosyltransferase 74E2 [Source:TAIR;Acc:AT1G05680]	24.8	261	3.4	0.0104	0.41556	yes	UP	N	N	N	Y	Y	21.78	303.13		AT1G05680	UGT74E2	Uridine diphosphate glycosyltransferase 74E2 [Source:TAIR;Acc:AT1G05680]	9.3	296	4.99	0.001	0.0883194	yes	UP	N	Y	Y	Y
AT1G06135	-	unknown protein; FUNCTIONS IN: molecular_function unknown; INVOLVED IN: biological_process unknown; LOCATED IN: endomembrane system; BEST Arabidopsis thaliana protein match is: unknown protein (TAIR:AT2G31345.1); Has 35333 Blast hits to 34131 protei /.../2444 species: Archae - 798; Bacteria - 22429; Metazoa - 974; Fungi - 991; Plants - 531; Viruses - 0; Other Eukaryotes - 9610 (source: NCBI BLink…	0	4.68	inf	0.01795	0.705644	yes	UP	N	N	N	Y	Y	0	5.15		AT1G06135	-	unknown protein; FUNCTIONS IN: molecular_function unknown; INVOLVED IN: biological_process unknown; LOCATED IN: endomembrane system; BEST Arabidopsis thaliana protein match is: unknown protein (TAIR:AT2G31345.1); Has 35333 Blast hits to 34131 protei /.../2444 species: Archae - 798; Bacteria - 22429; Metazoa - 974; Fungi - 991; Plants - 531; Viruses - 0; Other Eukaryotes - 9610 (source: NCBI BLink…	0	6.83	inf	0.0015	0.162581	yes	UP	N	N	Y	Y	Y	0	7.92		AT1G06135	-	unknown protein; FUNCTIONS IN: molecular_function unknown; INVOLVED IN: biological_process unknown; LOCATED IN: endomembrane system; BEST Arabidopsis thaliana protein match is: unknown protein (TAIR:AT2G31345.1); Has 35333 Blast hits to 34131 protei /.../2444 species: Archae - 798; Bacteria - 22429; Metazoa - 974; Fungi - 991; Plants - 531; Viruses - 0; Other Eukaryotes - 9610 (source: NCBI BLink…	0	2.66	inf	0.0281	0.674393	yes	UP	N	N	N	Y
AT1G07540	TRFL2	TRF-like 2 [Source:TAIR;Acc:AT1G07540]	0	1.01	inf	0.00085	0.112124	yes	UP	N	N	Y	Y	Y	0	1.12		AT1G07540	TRFL2	TRF-like 2 [Source:TAIR;Acc:AT1G07540]	0	1.33	inf	0.0016	0.162581	yes	UP	N	N	Y	Y	Y	0	1.54		AT1G07540	TRFL2	TRF-like 2 [Source:TAIR;Acc:AT1G07540]	0	1.08	inf	0.0012	0.0978308	yes	UP	N	Y	Y	Y
AT1G07870	-	Protein kinase superfamily protein [Source:TAIR;Acc:AT1G07870]	3.68	25.8	2.81	0.04605	0.798269	yes	UP	N	N	N	Y	Y	3.37	28.46		AT1G07870	-	Protein kinase superfamily protein [Source:TAIR;Acc:AT1G07870]	3.28	24.4	2.9	0.0111	0.427271	yes	UP	N	N	N	Y	Y	2.88	28.3		AT1G07870	-	Protein kinase superfamily protein [Source:TAIR;Acc:AT1G07870]	2.34	27.7	3.57	0.01495	0.538115	yes	UP	N	N	N	Y
AT1G08290	WIP3	WIP domain protein 3 [Source:TAIR;Acc:AT1G08290]	0	0.936	inf	0.01795	0.705644	yes	UP	N	N	N	Y	Y	0	1.03		AT1G08290	WIP3	WIP domain protein 3 [Source:TAIR;Acc:AT1G08290]	0	0.778	inf	0.00185	0.164929	yes	UP	N	N	Y	Y	Y	0	0.9		AT1G08290	WIP3	WIP domain protein 3 [Source:TAIR;Acc:AT1G08290]	0	1.11	inf	0.00135	0.106421	yes	UP	N	N	Y	Y
AT1G08440	ALMT2	Aluminium activated malate transporter family protein [Source:TAIR;Acc:AT1G08440]	0	5.03	inf	5e-05	0.0171955	yes	UP	Y	Y	Y	Y	Y	0	5.54		AT1G08440	ALMT2	Aluminium activated malate transporter family protein [Source:TAIR;Acc:AT1G08440]	0	4.98	inf	5e-05	0.0135	yes	UP	Y	Y	Y	Y	Y	0	5.78		AT1G08440	ALMT2	Aluminium activated malate transporter family protein [Source:TAIR;Acc:AT1G08440]	0	9.25	inf	5e-05	0.0113554	yes	UP	Y	Y	Y	Y
AT1G08650	PPCK1	phosphoenolpyruvate carboxylase kinase 1 [Source:TAIR;Acc:AT1G08650]	9.01	69.6	2.95	0.0143	0.654166	yes	UP	N	N	N	Y	Y	8.25	76.66		AT1G08650	PPCK1	phosphoenolpyruvate carboxylase kinase 1 [Source:TAIR;Acc:AT1G08650]	2.57	75.3	4.87	0.0049	0.266888	yes	UP	N	N	Y	Y	Y	2.26	87.34		AT1G08650	PPCK1	phosphoenolpyruvate carboxylase kinase 1 [Source:TAIR;Acc:AT1G08650]	4.08	68.7	4.07	0.0118	0.469042	yes	UP	N	N	N	Y
AT1G09510	-	NAD(P)-binding Rossmann-fold superfamily protein [Source:TAIR;Acc:AT1G09510]	0	3.9	inf	0.00045	0.0753613	yes	UP	N	Y	Y	Y	Y	0	4.29		AT1G09510	-	NAD(P)-binding Rossmann-fold superfamily protein [Source:TAIR;Acc:AT1G09510]	0	3.9	inf	0.00025	0.0525	yes	UP	N	Y	Y	Y	Y	0	4.52		AT1G09510	-	NAD(P)-binding Rossmann-fold superfamily protein [Source:TAIR;Acc:AT1G09510]	0	5.3	inf	0.0002	0.0346855	yes	UP	Y	Y	Y	Y
AT1G09935	-	Phosphoglycerate mutase family protein [Source:TAIR;Acc:AT1G09935]	0	1.28	inf	0.03525	0.755921	yes	UP	N	N	N	Y	Y	0	1.41		AT1G09935	-	Phosphoglycerate mutase family protein [Source:TAIR;Acc:AT1G09935]	0	1.76	inf	0.03405	0.705695	yes	UP	N	N	N	Y	Y	0	2.04		AT1G09935	-	Phosphoglycerate mutase family protein [Source:TAIR;Acc:AT1G09935]	0	1.41	inf	0.0341	0.711222	yes	UP	N	N	N	Y
AT1G10400	UGT90A2	UDP-Glycosyltransferase superfamily protein [Source:TAIR;Acc:AT1G10400]	0	2.42	inf	0.0003	0.0614649	yes	UP	N	Y	Y	Y	Y	0	2.67		AT1G10400	UGT90A2	UDP-Glycosyltransferase superfamily protein [Source:TAIR;Acc:AT1G10400]	0	1	inf	0.00215	0.176674	yes	UP	N	N	Y	Y	Y	0	1.16		AT1G10400	UGT90A2	UDP-Glycosyltransferase superfamily protein [Source:TAIR;Acc:AT1G10400]	0	2.8	inf	0.0001	0.0219276	yes	UP	Y	Y	Y	Y
AT1G12672	-	unknown protein; LOCATED IN: endomembrane system; BEST Arabidopsis thaliana protein match is: unknown protein (TAIR:AT1G12663.1); Has 4 Blast hits to 4 proteins in 1 species: Archae - 0; Bacteria - 0; Metazoa - 0; Fungi - 0; Plants - 4; Viruses - 0; /.../ Eukaryotes - 0 (source: NCBI BLink). [Source:TAIR;Acc:AT1G12672]	0	1.49	inf	0.03815	0.767554	yes	UP	N	N	N	Y	Y	0	1.65		AT1G12672	-	unknown protein; LOCATED IN: endomembrane system; BEST Arabidopsis thaliana protein match is: unknown protein (TAIR:AT1G12663.1); Has 4 Blast hits to 4 proteins in 1 species: Archae - 0; Bacteria - 0; Metazoa - 0; Fungi - 0; Plants - 4; Viruses - 0; /.../ Eukaryotes - 0 (source: NCBI BLink). [Source:TAIR;Acc:AT1G12672]	0	4.74	inf	0.018	0.557781	yes	UP	N	N	N	Y	Y	0	5.5		AT1G12672	-	unknown protein; LOCATED IN: endomembrane system; BEST Arabidopsis thaliana protein match is: unknown protein (TAIR:AT1G12663.1); Has 4 Blast hits to 4 proteins in 1 species: Archae - 0; Bacteria - 0; Metazoa - 0; Fungi - 0; Plants - 4; Viruses - 0; /.../ Eukaryotes - 0 (source: NCBI BLink). [Source:TAIR;Acc:AT1G12672]	0	1.83	inf	0.028	0.674393	yes	UP	N	N	N	Y
AT1G12950	RSH2	root hair specific 2 [Source:TAIR;Acc:AT1G12950]	0	2.74	inf	5e-05	0.0171955	yes	UP	Y	Y	Y	Y	Y	0	3.02		AT1G12950	RSH2	root hair specific 2 [Source:TAIR;Acc:AT1G12950]	0	3.49	inf	5e-05	0.0135	yes	UP	Y	Y	Y	Y	Y	0	4.05		AT1G12950	RSH2	root hair specific 2 [Source:TAIR;Acc:AT1G12950]	0	5.46	inf	5e-05	0.0113554	yes	UP	Y	Y	Y	Y
AT1G14520	MIOX1	myo-inositol oxygenase 1 [Source:TAIR;Acc:AT1G14520]	6.24	211	5.08	0.01705	0.701257	yes	UP	N	N	N	Y	Y	5.72	232.62		AT1G14520	MIOX1	myo-inositol oxygenase 1 [Source:TAIR;Acc:AT1G14520]	7.86	160	4.35	0.003	0.204693	yes	UP	N	N	Y	Y	Y	6.91	185.29		AT1G14520	MIOX1	myo-inositol oxygenase 1 [Source:TAIR;Acc:AT1G14520]	4.07	165	5.34	0.0061	0.311149	yes	UP	N	N	Y	Y
AT1G15110	-	phosphatidyl serine synthase family protein [Source:TAIR;Acc:AT1G15110]	4.42	31.7	2.84	0.0195	0.734932	yes	UP	N	N	N	Y	Y	4.04	34.86		AT1G15110	-	phosphatidyl serine synthase family protein [Source:TAIR;Acc:AT1G15110]	4.59	25.5	2.48	0.02905	0.682892	yes	UP	N	N	N	Y	Y	4.04	29.59		AT1G15110	-	phosphatidyl serine synthase family protein [Source:TAIR;Acc:AT1G15110]	3.79	33	3.13	0.01115	0.460408	yes	UP	N	N	N	Y
AT1G15430	-	Protein of unknown function (DUF1644) [Source:TAIR;Acc:AT1G15430]	7	67.4	3.27	0.0183	0.710564	yes	UP	N	N	N	Y	Y	6.42	74.18		AT1G15430	-	Protein of unknown function (DUF1644) [Source:TAIR;Acc:AT1G15430]	10.5	55	2.39	0.0345	0.705695	yes	UP	N	N	N	Y	Y	9.22	63.72		AT1G15430	-	Protein of unknown function (DUF1644) [Source:TAIR;Acc:AT1G15430]	9.25	73.8	3	0.0124	0.477885	yes	UP	N	N	N	Y
AT1G17380	JAZ5	jasmonate-zim-domain protein 5 [Source:TAIR;Acc:AT1G17380]	2.56	65.4	4.68	0.00355	0.310908	yes	UP	N	N	Y	Y	Y	2.34	72.02		AT1G17380	JAZ5	jasmonate-zim-domain protein 5 [Source:TAIR;Acc:AT1G17380]	1.59	45.2	4.83	0.005	0.268466	yes	UP	N	N	Y	Y	Y	1.4	52.43		AT1G17380	JAZ5	jasmonate-zim-domain protein 5 [Source:TAIR;Acc:AT1G17380]	1.91	44.4	4.54	0.00405	0.232018	yes	UP	N	N	Y	Y
AT1G17420	LOX3	lipoxygenase 3 [Source:TAIR;Acc:AT1G17420]	6.89	41	2.57	0.02895	0.745385	yes	UP	N	N	N	Y	Y	6.31	45.14		AT1G17420	LOX3	lipoxygenase 3 [Source:TAIR;Acc:AT1G17420]	3.75	38.8	3.37	0.00885	0.375876	yes	UP	N	N	Y	Y	Y	3.3	45.04		AT1G17420	LOX3	lipoxygenase 3 [Source:TAIR;Acc:AT1G17420]	6.66	44.1	2.73	0.02295	0.640366	yes	UP	N	N	N	Y
AT1G17745	PGDH	D-3-phosphoglycerate dehydrogenase [Source:TAIR;Acc:AT1G17745]	17.3	189	3.44	0.0078	0.483013	yes	UP	N	N	Y	Y	Y	15.88	207.89		AT1G17745	PGDH	D-3-phosphoglycerate dehydrogenase [Source:TAIR;Acc:AT1G17745]	4.25	157	5.21	0.00135	0.154636	yes	UP	N	N	Y	Y	Y	3.74	182.68		AT1G17745	PGDH	D-3-phosphoglycerate dehydrogenase [Source:TAIR;Acc:AT1G17745]	3.91	173	5.46	0.0007	0.0737785	yes	UP	N	Y	Y	Y
AT1G18870	ICS2	isochorismate synthase 2 [Source:TAIR;Acc:AT1G18870]	2.92	41.7	3.84	0.01325	0.628526	yes	UP	N	N	N	Y	Y	2.67	45.92		AT1G18870	ICS2	isochorismate synthase 2 [Source:TAIR;Acc:AT1G18870]	0.865	34.1	5.3	0.00445	0.257727	yes	UP	N	N	Y	Y	Y	0.76	39.57		AT1G18870	ICS2	isochorismate synthase 2 [Source:TAIR;Acc:AT1G18870]	1.48	49.3	5.06	0.0035	0.214693	yes	UP	N	N	Y	Y
AT1G19180	TIFY10A	jasmonate-zim-domain protein 1 [Source:TAIR;Acc:AT1G19180]	39.1	377	3.27	0.01065	0.558044	yes	UP	N	N	N	Y	Y	35.82	414.95		AT1G19180	TIFY10A	jasmonate-zim-domain protein 1 [Source:TAIR;Acc:AT1G19180]	25.8	322	3.64	0.00705	0.327293	yes	UP	N	N	Y	Y	Y	22.68	373.68		AT1G19180	TIFY10A	jasmonate-zim-domain protein 1 [Source:TAIR;Acc:AT1G19180]	28.4	381	3.74	0.00395	0.22904	yes	UP	N	N	Y	Y
AT1G19440	KCS4	3-ketoacyl-CoA synthase 4 [Source:TAIR;Acc:AT1G19440]	12.6	74.2	2.56	0.03	0.750319	yes	UP	N	N	N	Y	Y	11.54	81.76		AT1G19440	KCS4	3-ketoacyl-CoA synthase 4 [Source:TAIR;Acc:AT1G19440]	12	63.7	2.41	0.03005	0.693768	yes	UP	N	N	N	Y	Y	10.57	73.94		AT1G19440	KCS4	3-ketoacyl-CoA synthase 4 [Source:TAIR;Acc:AT1G19440]	9.49	83.1	3.13	0.00995	0.425826	yes	UP	N	N	Y	Y
AT1G21410	SKP2A	F-box/RNI-like superfamily protein [Source:TAIR;Acc:AT1G21410]	9	48.4	2.43	0.04285	0.784091	yes	UP	N	N	N	Y	Y	8.25	53.26		AT1G21410	SKP2A	F-box/RNI-like superfamily protein [Source:TAIR;Acc:AT1G21410]	9.52	55.9	2.55	0.0436	0.73678	yes	UP	N	N	N	Y	Y	8.37	64.75		AT1G21410	SKP2A	F-box/RNI-like superfamily protein [Source:TAIR;Acc:AT1G21410]	5.66	66.7	3.56	0.0042	0.237755	yes	UP	N	N	Y	Y
AT1G23070	-	Protein of unknown function (DUF300) [Source:TAIR;Acc:AT1G23070]	0	1.06	inf	0.0235	0.73738	yes	UP	N	N	N	Y	Y	0	1.16		AT1G23070	-	Protein of unknown function (DUF300) [Source:TAIR;Acc:AT1G23070]	0	1.5	inf	0.0018	0.164929	yes	UP	N	N	Y	Y	Y	0	1.74		AT1G23070	-	Protein of unknown function (DUF300) [Source:TAIR;Acc:AT1G23070]	0	2.12	inf	0.00085	0.0827319	yes	UP	N	Y	Y	Y
AT1G23710	-	Protein of unknown function (DUF1645) [Source:TAIR;Acc:AT1G23710]	13.2	169	3.68	0.0132	0.628526	yes	UP	N	N	N	Y	Y	12.1	185.81		AT1G23710	-	Protein of unknown function (DUF1645) [Source:TAIR;Acc:AT1G23710]	8.63	149	4.11	0.002	0.171041	yes	UP	N	N	Y	Y	Y	7.59	172.65		AT1G23710	-	Protein of unknown function (DUF1645) [Source:TAIR;Acc:AT1G23710]	5	146	4.87	0.0065	0.323761	yes	UP	N	N	Y	Y
AT1G23800	ALDH2B7	aldehyde dehydrogenase 2B7 [Source:TAIR;Acc:AT1G23800]	5.8	152	4.71	0.00155	0.17058	yes	UP	N	N	Y	Y	Y	5.31	167.24		AT1G23800	ALDH2B7	aldehyde dehydrogenase 2B7 [Source:TAIR;Acc:AT1G23800]	3.54	149	5.39	0.00185	0.164929	yes	UP	N	N	Y	Y	Y	3.11	172.39		AT1G23800	ALDH2B7	aldehyde dehydrogenase 2B7 [Source:TAIR;Acc:AT1G23800]	2.24	223	6.63	0.0003	0.0457848	yes	UP	Y	Y	Y	Y
AT1G26420	-	FAD-binding Berberine family protein [Source:TAIR;Acc:AT1G26420]	2.22	20.2	3.19	0.0261	0.741036	yes	UP	N	N	N	Y	Y	2.04	22.3		AT1G26420	-	FAD-binding Berberine family protein [Source:TAIR;Acc:AT1G26420]	2.14	18.9	3.14	0.0343	0.705695	yes	UP	N	N	N	Y	Y	1.89	21.87		AT1G26420	-	FAD-binding Berberine family protein [Source:TAIR;Acc:AT1G26420]	1.5	19.3	3.69	0.0156	0.550095	yes	UP	N	N	N	Y
AT1G26770	ATEXPA10	expansin A10 [Source:TAIR;Acc:AT1G26770]	19.3	257	3.73	0.005	0.383645	yes	UP	N	N	Y	Y	Y	17.69	283.19		AT1G26770	ATEXPA10	expansin A10 [Source:TAIR;Acc:AT1G26770]	15.2	192	3.66	0.00955	0.395822	yes	UP	N	N	Y	Y	Y	13.36	222.78		AT1G26770	ATEXPA10	expansin A10 [Source:TAIR;Acc:AT1G26770]	13.9	197	3.83	0.01285	0.488326	yes	UP	N	N	N	Y
AT1G26970	-	Protein kinase superfamily protein [Source:TAIR;Acc:AT1G26970]	0	6.38	inf	5e-05	0.0171955	yes	UP	Y	Y	Y	Y	Y	0	7.03		AT1G26970	-	Protein kinase superfamily protein [Source:TAIR;Acc:AT1G26970]	0	2.79	inf	0.00025	0.0525	yes	UP	N	Y	Y	Y	Y	0	3.24		AT1G26970	-	Protein kinase superfamily protein [Source:TAIR;Acc:AT1G26970]	0	2.96	inf	5e-05	0.0113554	yes	UP	Y	Y	Y	Y
AT1G27461	-	unknown protein; Has 30201 Blast hits to 17322 proteins in 780 species: Archae - 12; Bacteria - 1396; Metazoa - 17338; Fungi - 3422; Plants - 5037; Viruses - 0; Other Eukaryotes - 2996 (source: NCBI BLink). [Source:TAIR;Acc:AT1G27461]	0	2.08	inf	0.0006	0.0909874	yes	UP	N	Y	Y	Y	Y	0	2.3		AT1G27461	-	unknown protein; Has 30201 Blast hits to 17322 proteins in 780 species: Archae - 12; Bacteria - 1396; Metazoa - 17338; Fungi - 3422; Plants - 5037; Viruses - 0; Other Eukaryotes - 2996 (source: NCBI BLink). [Source:TAIR;Acc:AT1G27461]	0	1.65	inf	0.00155	0.162581	yes	UP	N	N	Y	Y	Y	0	1.91		AT1G27461	-	unknown protein; Has 30201 Blast hits to 17322 proteins in 780 species: Archae - 12; Bacteria - 1396; Metazoa - 17338; Fungi - 3422; Plants - 5037; Viruses - 0; Other Eukaryotes - 2996 (source: NCBI BLink). [Source:TAIR;Acc:AT1G27461]	0	1.07	inf	0.02375	0.640366	yes	UP	N	N	N	Y
AT1G29395	COR414-TM1	COLD REGULATED 314 INNER MEMBRANE 1 [Source:TAIR;Acc:AT1G29395]	11.5	96.1	3.07	0.00995	0.540651	yes	UP	N	N	Y	Y	Y	10.51	105.91		AT1G29395	COR414-TM1	COLD REGULATED 314 INNER MEMBRANE 1 [Source:TAIR;Acc:AT1G29395]	8.39	78.5	3.23	0.005	0.268466	yes	UP	N	N	Y	Y	Y	7.38	91.08		AT1G29395	COR414-TM1	COLD REGULATED 314 INNER MEMBRANE 1 [Source:TAIR;Acc:AT1G29395]	7.95	99.7	3.65	0.0177	0.595109	yes	UP	N	N	N	Y
AT1G30700	-	FAD-binding Berberine family protein [Source:TAIR;Acc:AT1G30700]	5.16	43.3	3.07	0.01075	0.558044	yes	UP	N	N	N	Y	Y	4.72	47.67		AT1G30700	-	FAD-binding Berberine family protein [Source:TAIR;Acc:AT1G30700]	5.23	39.7	2.92	0.022	0.600129	yes	UP	N	N	N	Y	Y	4.6	46.09		AT1G30700	-	FAD-binding Berberine family protein [Source:TAIR;Acc:AT1G30700]	3.14	57.6	4.2	0.00995	0.425826	yes	UP	N	N	Y	Y
AT1G30755	-	Protein of unknown function (DUF668) [Source:TAIR;Acc:AT1G30755]	5.15	39.5	2.94	0.0162	0.696419	yes	UP	N	N	N	Y	Y	4.72	43.46		AT1G30755	-	Protein of unknown function (DUF668) [Source:TAIR;Acc:AT1G30755]	6.11	34.8	2.51	0.0466	0.756644	yes	UP	N	N	N	Y	Y	5.38	40.3		AT1G30755	-	Protein of unknown function (DUF668) [Source:TAIR;Acc:AT1G30755]	5.06	34.2	2.76	0.0217	0.640366	yes	UP	N	N	N	Y
AT1G32870	ANAC13	NAC domain protein 13 [Source:TAIR;Acc:AT1G32870]	4.91	138	4.81	0.00025	0.0559855	yes	UP	N	Y	Y	Y	Y	4.5	151.42		AT1G32870	ANAC13	NAC domain protein 13 [Source:TAIR;Acc:AT1G32870]	3.49	117	5.07	0.00085	0.116413	yes	UP	N	N	Y	Y	Y	3.07	135.77		AT1G32870	ANAC13	NAC domain protein 13 [Source:TAIR;Acc:AT1G32870]	3.67	121	5.04	0.0006	0.066163	yes	UP	N	Y	Y	Y
AT1G32890	-	transposable element gene [Source:TAIR;Acc:AT1G32890]	0	2.58	inf	5e-05	0.0171955	yes	UP	Y	Y	Y	Y	Y	0	2.84		AT1G32890	-	transposable element gene [Source:TAIR;Acc:AT1G32890]	0	1.42	inf	5e-05	0.0135	yes	UP	Y	Y	Y	Y	Y	0	1.65		AT1G32890	-	transposable element gene [Source:TAIR;Acc:AT1G32890]	0	1.18	inf	0.00025	0.0414717	yes	UP	Y	Y	Y	Y
AT1G32940	ATSBT3.5	Subtilase family protein [Source:TAIR;Acc:AT1G32940]	8.79	126	3.84	0.00855	0.503561	yes	UP	N	N	Y	Y	Y	8.05	138.57		AT1G32940	ATSBT3.5	Subtilase family protein [Source:TAIR;Acc:AT1G32940]	6.46	69.3	3.42	0.00185	0.164929	yes	UP	N	N	Y	Y	Y	5.68	80.35		AT1G32940	ATSBT3.5	Subtilase family protein [Source:TAIR;Acc:AT1G32940]	5.43	73.6	3.76	0.0143	0.520613	yes	UP	N	N	N	Y
AT1G42980	FH12	Actin-binding FH2 (formin homology 2) family protein [Source:TAIR;Acc:AT1G42980]	0	1.37	inf	0.02055	0.736665	yes	UP	N	N	N	Y	Y	0	1.51		AT1G42980	FH12	Actin-binding FH2 (formin homology 2) family protein [Source:TAIR;Acc:AT1G42980]	0	1.16	inf	0.03315	0.705695	yes	UP	N	N	N	Y	Y	0	1.34		AT1G42980	FH12	Actin-binding FH2 (formin homology 2) family protein [Source:TAIR;Acc:AT1G42980]	0	1.35	inf	0.022	0.640366	yes	UP	N	N	N	Y
AT1G44350	ILL6	IAA-leucine resistant (ILR)-like gene 6 [Source:TAIR;Acc:AT1G44350]	10.5	126	3.59	0.01475	0.662868	yes	UP	N	N	N	Y	Y	9.59	138.83		AT1G44350	ILL6	IAA-leucine resistant (ILR)-like gene 6 [Source:TAIR;Acc:AT1G44350]	13.2	107	3.01	0.0359	0.707029	yes	UP	N	N	N	Y	Y	11.64	123.57		AT1G44350	ILL6	IAA-leucine resistant (ILR)-like gene 6 [Source:TAIR;Acc:AT1G44350]	12.9	107	3.05	0.03585	0.729894	yes	UP	N	N	N	Y
AT1G49450	-	Transducin/WD40 repeat-like superfamily protein [Source:TAIR;Acc:AT1G49450]	0.616	56.8	6.53	0.04565	0.795216	yes	UP	N	N	N	Y	Y	0.56	62.63		AT1G49450	-	Transducin/WD40 repeat-like superfamily protein [Source:TAIR;Acc:AT1G49450]	0.77	93.8	6.93	0.00395	0.241602	yes	UP	N	N	Y	Y	Y	0.68	108.84		AT1G49450	-	Transducin/WD40 repeat-like superfamily protein [Source:TAIR;Acc:AT1G49450]	0.622	106	7.42	0.0492	0.804964	yes	UP	N	N	N	Y
AT1G50260	NTMC2T5.1	N-terminal-transmembrane-C2 domain type 5.1 [Source:TAIR;Acc:AT1G50260]	7.42	51.8	2.8	0.0321	0.753765	yes	UP	N	N	N	Y	Y	6.79	57.08		AT1G50260	NTMC2T5.1	N-terminal-transmembrane-C2 domain type 5.1 [Source:TAIR;Acc:AT1G50260]	7.9	53.9	2.77	0.04425	0.739529	yes	UP	N	N	N	Y	Y	6.95	62.55		AT1G50260	NTMC2T5.1	N-terminal-transmembrane-C2 domain type 5.1 [Source:TAIR;Acc:AT1G50260]	10.6	72.7	2.78	0.03455	0.716424	yes	UP	N	N	N	Y
AT1G50630	-	Protein of unknown function (DUF3537) [Source:TAIR;Acc:AT1G50630]	3.06	76.4	4.64	0.0035	0.310908	yes	UP	N	N	Y	Y	Y	2.81	84.04		AT1G50630	-	Protein of unknown function (DUF3537) [Source:TAIR;Acc:AT1G50630]	4.3	49.1	3.51	0.00285	0.200769	yes	UP	N	N	Y	Y	Y	3.78	56.93		AT1G50630	-	Protein of unknown function (DUF3537) [Source:TAIR;Acc:AT1G50630]	3.67	40.4	3.46	0.02525	0.658952	yes	UP	N	N	N	Y
AT1G51140	BHLH122	basic helix-loop-helix (bHLH) DNA-binding superfamily protein [Source:TAIR;Acc:AT1G51140]	5.86	40.8	2.8	0.01995	0.736665	yes	UP	N	N	N	Y	Y	5.37	44.9		AT1G51140	BHLH122	basic helix-loop-helix (bHLH) DNA-binding superfamily protein [Source:TAIR;Acc:AT1G51140]	2.29	43.2	4.24	0.0097	0.398543	yes	UP	N	N	Y	Y	Y	2.01	50.15		AT1G51140	BHLH122	basic helix-loop-helix (bHLH) DNA-binding superfamily protein [Source:TAIR;Acc:AT1G51140]	1.58	49.4	4.97	0.00215	0.146484	yes	UP	N	N	Y	Y
AT1G51770	-	Core-2/I-branching beta-1,6-N-acetylglucosaminyltransferase family protein [Source:TAIR;Acc:AT1G51770]	0	11.9	inf	5e-05	0.0171955	yes	UP	Y	Y	Y	Y	Y	0	13.13		AT1G51770	-	Core-2/I-branching beta-1,6-N-acetylglucosaminyltransferase family protein [Source:TAIR;Acc:AT1G51770]	0	8.43	inf	0.0001	0.0242308	yes	UP	Y	Y	Y	Y	Y	0	9.77		AT1G51770	-	Core-2/I-branching beta-1,6-N-acetylglucosaminyltransferase family protein [Source:TAIR;Acc:AT1G51770]	0	9.09	inf	0.00015	0.0298078	yes	UP	Y	Y	Y	Y
AT1G51820	-	Leucine-rich repeat protein kinase family protein [Source:TAIR;Acc:AT1G51820]	2.6	62.8	4.6	0.00925	0.527058	yes	UP	N	N	Y	Y	Y	2.38	69.16		AT1G51820	-	Leucine-rich repeat protein kinase family protein [Source:TAIR;Acc:AT1G51820]	2.25	65.4	4.87	0.00015	0.0345732	yes	UP	Y	Y	Y	Y	Y	1.97	75.9		AT1G51820	-	Leucine-rich repeat protein kinase family protein [Source:TAIR;Acc:AT1G51820]	1.26	69.2	5.78	0.0023	0.156146	yes	UP	N	N	Y	Y
AT1G52080	AR791	actin binding protein family [Source:TAIR;Acc:AT1G52080]	1.89	16.9	3.17	0.0288	0.743511	yes	UP	N	N	N	Y	Y	1.73	18.65		AT1G52080	AR791	actin binding protein family [Source:TAIR;Acc:AT1G52080]	2.38	14.5	2.61	0.01785	0.557628	yes	UP	N	N	N	Y	Y	2.1	16.81		AT1G52080	AR791	actin binding protein family [Source:TAIR;Acc:AT1G52080]	1.39	20.5	3.88	0.01335	0.502323	yes	UP	N	N	N	Y
AT1G52890	ANAC019	NAC domain containing protein 19 [Source:TAIR;Acc:AT1G52890]	6.44	195	4.92	0.0077	0.481475	yes	UP	N	N	Y	Y	Y	5.89	214.62		AT1G52890	ANAC019	NAC domain containing protein 19 [Source:TAIR;Acc:AT1G52890]	4.85	273	5.82	0.00095	0.124688	yes	UP	N	N	Y	Y	Y	4.27	316.86		AT1G52890	ANAC019	NAC domain containing protein 19 [Source:TAIR;Acc:AT1G52890]	1.92	349	7.51	0.00045	0.058399	yes	UP	N	Y	Y	Y
AT1G53470	MSL4	mechanosensitive channel of small conductance-like 4 [Source:TAIR;Acc:AT1G53470]	1.91	92.3	5.59	0.0036	0.310908	yes	UP	N	N	Y	Y	Y	1.75	101.66		AT1G53470	MSL4	mechanosensitive channel of small conductance-like 4 [Source:TAIR;Acc:AT1G53470]	2.5	97	5.28	0.0016	0.162581	yes	UP	N	N	Y	Y	Y	2.2	112.42		AT1G53470	MSL4	mechanosensitive channel of small conductance-like 4 [Source:TAIR;Acc:AT1G53470]	1.77	128	6.17	0.00145	0.109335	yes	UP	N	N	Y	Y
AT1G54100	ALDH7B4	aldehyde dehydrogenase 7B4 [Source:TAIR;Acc:AT1G54100]	24.7	1010	5.36	0.0011	0.134936	yes	UP	N	N	Y	Y	Y	22.59	1112.65		AT1G54100	ALDH7B4	aldehyde dehydrogenase 7B4 [Source:TAIR;Acc:AT1G54100]	36.5	1000	4.78	0.0026	0.195517	yes	UP	N	N	Y	Y	Y	32.09	1164.76		AT1G54100	ALDH7B4	aldehyde dehydrogenase 7B4 [Source:TAIR;Acc:AT1G54100]	48.5	1130	4.54	0.00555	0.293289	yes	UP	N	N	Y	Y
AT1G54570	-	Esterase/lipase/thioesterase family protein [Source:TAIR;Acc:AT1G54570]	18.2	133	2.87	0.0305	0.750319	yes	UP	N	N	N	Y	Y	16.64	146.35		AT1G54570	-	Esterase/lipase/thioesterase family protein [Source:TAIR;Acc:AT1G54570]	18.2	120	2.72	0.0373	0.713243	yes	UP	N	N	N	Y	Y	15.97	138.63		AT1G54570	-	Esterase/lipase/thioesterase family protein [Source:TAIR;Acc:AT1G54570]	16.8	157	3.22	0.01875	0.61354	yes	UP	N	N	N	Y
AT1G54890	-	Late embryogenesis abundant (LEA) protein-related [Source:TAIR;Acc:AT1G54890]	0	1.07	inf	0.0267	0.741036	yes	UP	N	N	N	Y	Y	0	1.18		AT1G54890	-	Late embryogenesis abundant (LEA) protein-related [Source:TAIR;Acc:AT1G54890]	0	1.35	inf	0.0027	0.195517	yes	UP	N	N	Y	Y	Y	0	1.57		AT1G54890	-	Late embryogenesis abundant (LEA) protein-related [Source:TAIR;Acc:AT1G54890]	0	1.31	inf	0.02375	0.640366	yes	UP	N	N	N	Y
AT1G55390	-	Cysteine/Histidine-rich C1 domain family protein [Source:TAIR;Acc:AT1G55390]	0.623	45.3	6.19	0.04515	0.793842	yes	UP	N	N	N	Y	Y	0.57	49.9		AT1G55390	-	Cysteine/Histidine-rich C1 domain family protein [Source:TAIR;Acc:AT1G55390]	0.721	25.8	5.16	0.00495	0.268066	yes	UP	N	N	Y	Y	Y	0.63	29.94		AT1G55390	-	Cysteine/Histidine-rich C1 domain family protein [Source:TAIR;Acc:AT1G55390]	1.08	25.2	4.54	0.0037	0.222665	yes	UP	N	N	Y	Y
AT1G56660	-	unknown protein; Has 665200 Blast hits to 205811 proteins in 4684 species: Archae - 3320; Bacteria - 107592; Metazoa - 249086; Fungi - 76753; Plants - 38542; Viruses - 3008; Other Eukaryotes - 186899 (source: NCBI BLink). [Source:TAIR;Acc:AT1G56660]	1.59	12.8	3	0.04215	0.784091	yes	UP	N	N	N	Y	Y	1.47	14.05		AT1G56660	-	unknown protein; Has 665200 Blast hits to 205811 proteins in 4684 species: Archae - 3320; Bacteria - 107592; Metazoa - 249086; Fungi - 76753; Plants - 38542; Viruses - 3008; Other Eukaryotes - 186899 (source: NCBI BLink). [Source:TAIR;Acc:AT1G56660]	1.24	13	3.39	0.0265	0.651218	yes	UP	N	N	N	Y	Y	1.09	15.05		AT1G56660	-	unknown protein; Has 665200 Blast hits to 205811 proteins in 4684 species: Archae - 3320; Bacteria - 107592; Metazoa - 249086; Fungi - 76753; Plants - 38542; Viruses - 3008; Other Eukaryotes - 186899 (source: NCBI BLink). [Source:TAIR;Acc:AT1G56660]	1.24	14.1	3.5	0.0211	0.640366	yes	UP	N	N	N	Y
AT1G57590	-	Pectinacetylesterase family protein [Source:TAIR;Acc:AT1G57590]	11	186	4.08	0.00715	0.452967	yes	UP	N	N	Y	Y	Y	10.1	205.35		AT1G57590	-	Pectinacetylesterase family protein [Source:TAIR;Acc:AT1G57590]	8.47	164	4.28	0.00755	0.338943	yes	UP	N	N	Y	Y	Y	7.45	190.46		AT1G57590	-	Pectinacetylesterase family protein [Source:TAIR;Acc:AT1G57590]	3.18	189	5.89	0.002	0.139758	yes	UP	N	N	Y	Y
AT1G58270	ZW9	TRAF-like family protein [Source:TAIR;Acc:AT1G58270]	0	3.29	inf	0.00045	0.0753613	yes	UP	N	Y	Y	Y	Y	0	3.62		AT1G58270	ZW9	TRAF-like family protein [Source:TAIR;Acc:AT1G58270]	0	3.59	inf	0.0003	0.0590625	yes	UP	N	Y	Y	Y	Y	0	4.17		AT1G58270	ZW9	TRAF-like family protein [Source:TAIR;Acc:AT1G58270]	0	3.6	inf	5e-05	0.0113554	yes	UP	Y	Y	Y	Y
AT1G59590	ZCF37	ZCF37 [Source:TAIR;Acc:AT1G59590]	11.2	67.2	2.59	0.03075	0.750588	yes	UP	N	N	N	Y	Y	10.24	74		AT1G59590	ZCF37	ZCF37 [Source:TAIR;Acc:AT1G59590]	8.59	55.3	2.69	0.01815	0.55778	yes	UP	N	N	N	Y	Y	7.55	64.1		AT1G59590	ZCF37	ZCF37 [Source:TAIR;Acc:AT1G59590]	5.32	43.1	3.02	0.041	0.756819	yes	UP	N	N	N	Y
AT1G59740	-	Major facilitator superfamily protein [Source:TAIR;Acc:AT1G59740]	2.36	16.2	2.77	0.0474	0.812891	yes	UP	N	N	N	Y	Y	2.16	17.81		AT1G59740	-	Major facilitator superfamily protein [Source:TAIR;Acc:AT1G59740]	2.02	14.1	2.8	0.0474	0.758561	yes	UP	N	N	N	Y	Y	1.78	16.37		AT1G59740	-	Major facilitator superfamily protein [Source:TAIR;Acc:AT1G59740]	2.06	16.9	3.04	0.0372	0.740777	yes	UP	N	N	N	Y
AT1G61800	GPT2	glucose-6-phosphate/phosphate translocator 2 [Source:TAIR;Acc:AT1G61800]	10.6	740	6.13	0.006	0.40688	yes	UP	N	N	Y	Y	Y	9.68	815.18		AT1G61800	GPT2	glucose-6-phosphate/phosphate translocator 2 [Source:TAIR;Acc:AT1G61800]	5.7	440	6.27	0.0123	0.455824	yes	UP	N	N	N	Y	Y	5.01	510.16		AT1G61800	GPT2	glucose-6-phosphate/phosphate translocator 2 [Source:TAIR;Acc:AT1G61800]	2.19	413	7.56	0.0061	0.311149	yes	UP	N	N	Y	Y
AT1G61890	-	MATE efflux family protein [Source:TAIR;Acc:AT1G61890]	7.54	242	5.01	0.00055	0.0882704	yes	UP	N	Y	Y	Y	Y	6.9	266.93		AT1G61890	-	MATE efflux family protein [Source:TAIR;Acc:AT1G61890]	7.48	227	4.92	0.0018	0.164929	yes	UP	N	N	Y	Y	Y	6.58	262.76		AT1G61890	-	MATE efflux family protein [Source:TAIR;Acc:AT1G61890]	9.1	251	4.78	0.002	0.139758	yes	UP	N	N	Y	Y
AT1G62300	WRKY6	WRKY family transcription factor [Source:TAIR;Acc:AT1G62300]	18.7	179	3.26	0.01575	0.689385	yes	UP	N	N	N	Y	Y	17.09	196.71		AT1G62300	WRKY6	WRKY family transcription factor [Source:TAIR;Acc:AT1G62300]	22.3	151	2.77	0.03425	0.705695	yes	UP	N	N	N	Y	Y	19.56	175.7		AT1G62300	WRKY6	WRKY family transcription factor [Source:TAIR;Acc:AT1G62300]	16.9	197	3.54	0.0109	0.454116	yes	UP	N	N	N	Y
AT1G62570	FMO GS-OX4	flavin-monooxygenase glucosinolate S-oxygenase 4 [Source:TAIR;Acc:AT1G62570]	2.69	71	4.72	0.0046	0.36308	yes	UP	N	N	Y	Y	Y	2.46	78.18		AT1G62570	FMO GS-OX4	flavin-monooxygenase glucosinolate S-oxygenase 4 [Source:TAIR;Acc:AT1G62570]	2.2	81.6	5.21	0.0048	0.265263	yes	UP	N	N	Y	Y	Y	1.93	94.63		AT1G62570	FMO GS-OX4	flavin-monooxygenase glucosinolate S-oxygenase 4 [Source:TAIR;Acc:AT1G62570]	1.29	93.5	6.18	0.00245	0.164573	yes	UP	N	N	Y	Y
AT1G62660	BFRUCT3	Glycosyl hydrolases family 32 protein [Source:TAIR;Acc:AT1G62660]	5.36	34.9	2.7	0.0234	0.73738	yes	UP	N	N	N	Y	Y	4.9	38.42		AT1G62660	BFRUCT3	Glycosyl hydrolases family 32 protein [Source:TAIR;Acc:AT1G62660]	3.39	28.7	3.08	0.0166	0.535392	yes	UP	N	N	N	Y	Y	2.98	33.28		AT1G62660	BFRUCT3	Glycosyl hydrolases family 32 protein [Source:TAIR;Acc:AT1G62660]	4.24	28.7	2.76	0.02065	0.638477	yes	UP	N	N	N	Y
AT1G63010	-	Major Facilitator Superfamily with SPX (SYG1/Pho81/XPR1) domain-containing protein [Source:TAIR;Acc:AT1G63010]	23.8	125	2.39	0.0335	0.755921	yes	UP	N	N	N	Y	Y	21.82	137.34		AT1G63010	-	Major Facilitator Superfamily with SPX (SYG1/Pho81/XPR1) domain-containing protein [Source:TAIR;Acc:AT1G63010]	21.5	111	2.37	0.0447	0.739781	yes	UP	N	N	N	Y	Y	18.92	129.24		AT1G63010	-	Major Facilitator Superfamily with SPX (SYG1/Pho81/XPR1) domain-containing protein [Source:TAIR;Acc:AT1G63010]	21.6	128	2.57	0.03235	0.702094	yes	UP	N	N	N	Y
AT1G63720	-	BEST Arabidopsis thaliana protein match is: hydroxyproline-rich glycoprotein family protein (TAIR:AT5G52430.1); Has 490 Blast hits to 394 proteins in 96 species: Archae - 0; Bacteria - 2; Metazoa - 132; Fungi - 88; Plants - 175; Viruses - 14; Other /.../otes - 79 (source: NCBI BLink). [Source:TAIR;Acc:AT1G63720]	4.15	49.5	3.57	0.01745	0.705644	yes	UP	N	N	N	Y	Y	3.8	54.47		AT1G63720	-	BEST Arabidopsis thaliana protein match is: hydroxyproline-rich glycoprotein family protein (TAIR:AT5G52430.1); Has 490 Blast hits to 394 proteins in 96 species: Archae - 0; Bacteria - 2; Metazoa - 132; Fungi - 88; Plants - 175; Viruses - 14; Other /.../otes - 79 (source: NCBI BLink). [Source:TAIR;Acc:AT1G63720]	4.82	45.6	3.24	0.0342	0.705695	yes	UP	N	N	N	Y	Y	4.23	52.9		AT1G63720	-	BEST Arabidopsis thaliana protein match is: hydroxyproline-rich glycoprotein family protein (TAIR:AT5G52430.1); Has 490 Blast hits to 394 proteins in 96 species: Archae - 0; Bacteria - 2; Metazoa - 132; Fungi - 88; Plants - 175; Viruses - 14; Other /.../otes - 79 (source: NCBI BLink). [Source:TAIR;Acc:AT1G63720]	2.32	55.3	4.57	0.00615	0.312863	yes	UP	N	N	Y	Y
AT1G63950	-	Heavy metal transport/detoxification superfamily protein [Source:TAIR;Acc:AT1G63950]	0	6.47	inf	0.026	0.741036	yes	UP	N	N	N	Y	Y	0	7.13		AT1G63950	-	Heavy metal transport/detoxification superfamily protein [Source:TAIR;Acc:AT1G63950]	0	9.05	inf	0.00215	0.176674	yes	UP	N	N	Y	Y	Y	0	10.49		AT1G63950	-	Heavy metal transport/detoxification superfamily protein [Source:TAIR;Acc:AT1G63950]	0	9.57	inf	0.0194	0.619923	yes	UP	N	N	N	Y
AT1G64660	ATMGL	methionine gamma-lyase [Source:TAIR;Acc:AT1G64660]	3.08	46.3	3.91	0.01075	0.558044	yes	UP	N	N	N	Y	Y	2.82	50.97		AT1G64660	ATMGL	methionine gamma-lyase [Source:TAIR;Acc:AT1G64660]	4.48	40	3.16	0.01245	0.458684	yes	UP	N	N	N	Y	Y	3.94	46.38		AT1G64660	ATMGL	methionine gamma-lyase [Source:TAIR;Acc:AT1G64660]	3.42	37.8	3.46	0.02525	0.658952	yes	UP	N	N	N	Y
AT1G64820	-	MATE efflux family protein [Source:TAIR;Acc:AT1G64820]	0	2.84	inf	0.0004	0.0719963	yes	UP	N	Y	Y	Y	Y	0	3.13		AT1G64820	-	MATE efflux family protein [Source:TAIR;Acc:AT1G64820]	0	1.36	inf	0.00185	0.164929	yes	UP	N	N	Y	Y	Y	0	1.58		AT1G64820	-	MATE efflux family protein [Source:TAIR;Acc:AT1G64820]	0	1.69	inf	0.00145	0.109335	yes	UP	N	N	Y	Y
AT1G65610	ATGH9A2	Six-hairpin glycosidases superfamily protein [Source:TAIR;Acc:AT1G65610]	1.47	36.6	4.64	0.0045	0.358122	yes	UP	N	N	Y	Y	Y	1.35	40.34		AT1G65610	ATGH9A2	Six-hairpin glycosidases superfamily protein [Source:TAIR;Acc:AT1G65610]	1.17	28.3	4.59	0.0073	0.333261	yes	UP	N	N	Y	Y	Y	1.03	32.87		AT1G65610	ATGH9A2	Six-hairpin glycosidases superfamily protein [Source:TAIR;Acc:AT1G65610]	1.07	30.6	4.84	0.0038	0.224435	yes	UP	N	N	Y	Y
AT1G66500	-	Pre-mRNA cleavage complex II [Source:TAIR;Acc:AT1G66500]	3.55	41.8	3.56	0.0186	0.712162	yes	UP	N	N	N	Y	Y	3.25	46.01		AT1G66500	-	Pre-mRNA cleavage complex II [Source:TAIR;Acc:AT1G66500]	2.9	40.1	3.79	0.0156	0.520919	yes	UP	N	N	N	Y	Y	2.55	46.52		AT1G66500	-	Pre-mRNA cleavage complex II [Source:TAIR;Acc:AT1G66500]	2.34	49.3	4.4	0.00745	0.3562	yes	UP	N	N	Y	Y
AT1G66570	ATSUC7	sucrose-proton symporter 7 [Source:TAIR;Acc:AT1G66570]	0	6.07	inf	5e-05	0.0171955	yes	UP	Y	Y	Y	Y	Y	0	6.68		AT1G66570	ATSUC7	sucrose-proton symporter 7 [Source:TAIR;Acc:AT1G66570]	0	4.11	inf	5e-05	0.0135	yes	UP	Y	Y	Y	Y	Y	0	4.77		AT1G66570	ATSUC7	sucrose-proton symporter 7 [Source:TAIR;Acc:AT1G66570]	0	6.87	inf	5e-05	0.0113554	yes	UP	Y	Y	Y	Y
AT1G66760	-	MATE efflux family protein [Source:TAIR;Acc:AT1G66760]	4.14	97.2	4.55	0.0051	0.384434	yes	UP	N	N	Y	Y	Y	3.79	106.99		AT1G66760	-	MATE efflux family protein [Source:TAIR;Acc:AT1G66760]	6.34	97.4	3.94	0.002	0.171041	yes	UP	N	N	Y	Y	Y	5.57	112.9		AT1G66760	-	MATE efflux family protein [Source:TAIR;Acc:AT1G66760]	8.99	123	3.77	0.0025	0.166757	yes	UP	N	N	Y	Y
AT1G67300	-	Major facilitator superfamily protein [Source:TAIR;Acc:AT1G67300]	9.29	106	3.52	0.00955	0.531571	yes	UP	N	N	Y	Y	Y	8.5	117.06		AT1G67300	-	Major facilitator superfamily protein [Source:TAIR;Acc:AT1G67300]	8.44	89.8	3.41	0.0023	0.185769	yes	UP	N	N	Y	Y	Y	7.42	104.11		AT1G67300	-	Major facilitator superfamily protein [Source:TAIR;Acc:AT1G67300]	9.91	94.7	3.26	0.0225	0.640366	yes	UP	N	N	N	Y
AT1G68250	-	unknown protein; Has 5 Blast hits to 5 proteins in 2 species: Archae - 0; Bacteria - 0; Metazoa - 0; Fungi - 0; Plants - 5; Viruses - 0; Other Eukaryotes - 0 (source: NCBI BLink). [Source:TAIR;Acc:AT1G68250]	0	24	inf	5e-05	0.0171955	yes	UP	Y	Y	Y	Y	Y	0	26.44		AT1G68250	-	unknown protein; Has 5 Blast hits to 5 proteins in 2 species: Archae - 0; Bacteria - 0; Metazoa - 0; Fungi - 0; Plants - 5; Viruses - 0; Other Eukaryotes - 0 (source: NCBI BLink). [Source:TAIR;Acc:AT1G68250]	0	28.9	inf	5e-05	0.0135	yes	UP	Y	Y	Y	Y	Y	0	33.52		AT1G68250	-	unknown protein; Has 5 Blast hits to 5 proteins in 2 species: Archae - 0; Bacteria - 0; Metazoa - 0; Fungi - 0; Plants - 5; Viruses - 0; Other Eukaryotes - 0 (source: NCBI BLink). [Source:TAIR;Acc:AT1G68250]	0	20	inf	5e-05	0.0113554	yes	UP	Y	Y	Y	Y
AT1G68450	-	VQ motif-containing protein [Source:TAIR;Acc:AT1G68450]	0	4.42	inf	0.0007	0.101363	yes	UP	N	N	Y	Y	Y	0	4.87		AT1G68450	-	VQ motif-containing protein [Source:TAIR;Acc:AT1G68450]	0	5.15	inf	0.00055	0.0859091	yes	UP	N	Y	Y	Y	Y	0	5.98		AT1G68450	-	VQ motif-containing protein [Source:TAIR;Acc:AT1G68450]	0	5.59	inf	0.0005	0.0599906	yes	UP	N	Y	Y	Y
AT1G69252	-	other RNA [Source:TAIR;Acc:AT1G69252]	34.4	168	2.29	0.04145	0.784091	yes	UP	N	N	N	Y	Y	31.42	184.97		AT1G69252	-	other RNA [Source:TAIR;Acc:AT1G69252]	35.1	199	2.5	0.0215	0.596332	yes	UP	N	N	N	Y	Y	30.89	231.01		AT1G69252	-	other RNA [Source:TAIR;Acc:AT1G69252]	29.4	190	2.69	0.0274	0.674393	yes	UP	N	N	N	Y
AT1G69470	-	unknown protein; Has 6 Blast hits to 6 proteins in 3 species: Archae - 0; Bacteria - 0; Metazoa - 0; Fungi - 0; Plants - 6; Viruses - 0; Other Eukaryotes - 0 (source: NCBI BLink). [Source:TAIR;Acc:AT1G69470]	0	42.2	inf	5e-05	0.0171955	yes	UP	Y	Y	Y	Y	Y	0	46.48		AT1G69470	-	unknown protein; Has 6 Blast hits to 6 proteins in 3 species: Archae - 0; Bacteria - 0; Metazoa - 0; Fungi - 0; Plants - 6; Viruses - 0; Other Eukaryotes - 0 (source: NCBI BLink). [Source:TAIR;Acc:AT1G69470]	0	53.7	inf	5e-05	0.0135	yes	UP	Y	Y	Y	Y	Y	0	62.32		AT1G69470	-	unknown protein; Has 6 Blast hits to 6 proteins in 3 species: Archae - 0; Bacteria - 0; Metazoa - 0; Fungi - 0; Plants - 6; Viruses - 0; Other Eukaryotes - 0 (source: NCBI BLink). [Source:TAIR;Acc:AT1G69470]	0	67.1	inf	5e-05	0.0113554	yes	UP	Y	Y	Y	Y
AT1G69540	AGL94	AGAMOUS-like 94 [Source:TAIR;Acc:AT1G69540]	0	5.08	inf	0.0003	0.0614649	yes	UP	N	Y	Y	Y	Y	0	5.59		AT1G69540	AGL94	AGAMOUS-like 94 [Source:TAIR;Acc:AT1G69540]	0	7.35	inf	5e-05	0.0135	yes	UP	Y	Y	Y	Y	Y	0	8.52		AT1G69540	AGL94	AGAMOUS-like 94 [Source:TAIR;Acc:AT1G69540]	0	6.58	inf	5e-05	0.0113554	yes	UP	Y	Y	Y	Y
AT1G70185	-	other RNA [Source:TAIR;Acc:AT1G70185]	0	4.73	inf	0.04185	0.784091	yes	UP	N	N	N	Y	Y	0	5.21		AT1G70185	-	other RNA [Source:TAIR;Acc:AT1G70185]	0	6.43	inf	0.0389	0.720088	yes	UP	N	N	N	Y	Y	0	7.46		AT1G70185	-	other RNA [Source:TAIR;Acc:AT1G70185]	0	3.93	inf	0.0469	0.790813	yes	UP	N	N	N	Y
AT1G71360	-	Galactose-binding protein [Source:TAIR;Acc:AT1G71360]	2.69	21.6	3	0.04575	0.795216	yes	UP	N	N	N	Y	Y	2.47	23.77		AT1G71360	-	Galactose-binding protein [Source:TAIR;Acc:AT1G71360]	2.2	14.8	2.75	0.015	0.513587	yes	UP	N	N	N	Y	Y	1.94	17.21		AT1G71360	-	Galactose-binding protein [Source:TAIR;Acc:AT1G71360]	2.79	17.1	2.62	0.0296	0.678701	yes	UP	N	N	N	Y
AT1G72280	AERO1	endoplasmic reticulum oxidoreductins 1 [Source:TAIR;Acc:AT1G72280]	2.11	23.2	3.46	0.02205	0.736665	yes	UP	N	N	N	Y	Y	1.93	25.57		AT1G72280	AERO1	endoplasmic reticulum oxidoreductins 1 [Source:TAIR;Acc:AT1G72280]	2.11	22.7	3.43	0.02495	0.633378	yes	UP	N	N	N	Y	Y	1.86	26.31		AT1G72280	AERO1	endoplasmic reticulum oxidoreductins 1 [Source:TAIR;Acc:AT1G72280]	1.84	19.8	3.43	0.02265	0.640366	yes	UP	N	N	N	Y
AT1G72470	ATEXO70D1	exocyst subunit exo70 family protein D1 [Source:TAIR;Acc:AT1G72470]	1.29	18.2	3.82	0.011	0.56796	yes	UP	N	N	N	Y	Y	1.18	20.07		AT1G72470	ATEXO70D1	exocyst subunit exo70 family protein D1 [Source:TAIR;Acc:AT1G72470]	1.23	13.4	3.45	0.02065	0.587779	yes	UP	N	N	N	Y	Y	1.08	15.56		AT1G72470	ATEXO70D1	exocyst subunit exo70 family protein D1 [Source:TAIR;Acc:AT1G72470]	1.32	19	3.85	0.01345	0.50509	yes	UP	N	N	N	Y
AT1G72520	LOX4	PLAT/LH2 domain-containing lipoxygenase family protein [Source:TAIR;Acc:AT1G72520]	8.26	95.9	3.54	0.0098	0.539252	yes	UP	N	N	Y	Y	Y	7.56	105.62		AT1G72520	LOX4	PLAT/LH2 domain-containing lipoxygenase family protein [Source:TAIR;Acc:AT1G72520]	8.44	76.4	3.18	0.02205	0.600129	yes	UP	N	N	N	Y	Y	7.42	88.72		AT1G72520	LOX4	PLAT/LH2 domain-containing lipoxygenase family protein [Source:TAIR;Acc:AT1G72520]	3.38	82.9	4.61	0.00335	0.208169	yes	UP	N	N	Y	Y
AT1G72800	-	RNA-binding (RRM/RBD/RNP motifs) family protein [Source:TAIR;Acc:AT1G72800]	3.79	51.7	3.77	0.01415	0.648845	yes	UP	N	N	N	Y	Y	3.47	56.94		AT1G72800	-	RNA-binding (RRM/RBD/RNP motifs) family protein [Source:TAIR;Acc:AT1G72800]	6.26	44.1	2.82	0.0111	0.427271	yes	UP	N	N	N	Y	Y	5.5	51.19		AT1G72800	-	RNA-binding (RRM/RBD/RNP motifs) family protein [Source:TAIR;Acc:AT1G72800]	6.12	53.9	3.14	0.03645	0.732726	yes	UP	N	N	N	Y
AT1G73080	PEPR1	PEP1 receptor 1 [Source:TAIR;Acc:AT1G73080]	7.21	68.3	3.24	0.0248	0.741036	yes	UP	N	N	N	Y	Y	6.6	75.15		AT1G73080	PEPR1	PEP1 receptor 1 [Source:TAIR;Acc:AT1G73080]	7.55	61.3	3.02	0.0302	0.694145	yes	UP	N	N	N	Y	Y	6.64	71.07		AT1G73080	PEPR1	PEP1 receptor 1 [Source:TAIR;Acc:AT1G73080]	6.94	79.8	3.52	0.01525	0.544802	yes	UP	N	N	N	Y
AT1G74330	-	Protein kinase superfamily protein [Source:TAIR;Acc:AT1G74330]	4.48	47.1	3.39	0.0137	0.638858	yes	UP	N	N	N	Y	Y	4.1	51.83		AT1G74330	-	Protein kinase superfamily protein [Source:TAIR;Acc:AT1G74330]	5.6	34.3	2.62	0.02765	0.664022	yes	UP	N	N	N	Y	Y	4.92	39.78		AT1G74330	-	Protein kinase superfamily protein [Source:TAIR;Acc:AT1G74330]	3.62	40.6	3.49	0.01545	0.547843	yes	UP	N	N	N	Y
AT1G74830	-	Protein of unknown function, DUF593 [Source:TAIR;Acc:AT1G74830]	0	1.57	inf	0.00045	0.0753613	yes	UP	N	Y	Y	Y	Y	0	1.73		AT1G74830	-	Protein of unknown function, DUF593 [Source:TAIR;Acc:AT1G74830]	0	0.8	inf	0.0027	0.195517	yes	UP	N	N	Y	Y	Y	0	0.93		AT1G74830	-	Protein of unknown function, DUF593 [Source:TAIR;Acc:AT1G74830]	0	1.28	inf	0.00075	0.0769234	yes	UP	N	Y	Y	Y
AT1G76070	-	unknown protein; FUNCTIONS IN: molecular_function unknown; INVOLVED IN: biological_process unknown; LOCATED IN: plasma membrane; EXPRESSED IN: 8 plant structures; EXPRESSED DURING: LP.04 four leaves visible, 4 anthesis, petal differentiation and exp /.../ stage; BEST Arabidopsis thaliana protein match is: unknown protein (TAIR:AT1G20310.1); Has 66 Blast hits to 66 proteins in 15 species: Archae -…	3.83	42	3.45	0.01805	0.705644	yes	UP	N	N	N	Y	Y	3.51	46.23		AT1G76070	-	unknown protein; FUNCTIONS IN: molecular_function unknown; INVOLVED IN: biological_process unknown; LOCATED IN: plasma membrane; EXPRESSED IN: 8 plant structures; EXPRESSED DURING: LP.04 four leaves visible, 4 anthesis, petal differentiation and exp /.../ stage; BEST Arabidopsis thaliana protein match is: unknown protein (TAIR:AT1G20310.1); Has 66 Blast hits to 66 proteins in 15 species: Archae -…	5.89	30.3	2.36	0.03305	0.705695	yes	UP	N	N	N	Y	Y	5.17	35.17		AT1G76070	-	unknown protein; FUNCTIONS IN: molecular_function unknown; INVOLVED IN: biological_process unknown; LOCATED IN: plasma membrane; EXPRESSED IN: 8 plant structures; EXPRESSED DURING: LP.04 four leaves visible, 4 anthesis, petal differentiation and exp /.../ stage; BEST Arabidopsis thaliana protein match is: unknown protein (TAIR:AT1G20310.1); Has 66 Blast hits to 66 proteins in 15 species: Archae -…	4.54	42.9	3.24	0.02945	0.676889	yes	UP	N	N	N	Y
AT1G76210	-	Arabidopsis protein of unknown function (DUF241) [Source:TAIR;Acc:AT1G76210]	0	6.85	inf	5e-05	0.0171955	yes	UP	Y	Y	Y	Y	Y	0	7.55		AT1G76210	-	Arabidopsis protein of unknown function (DUF241) [Source:TAIR;Acc:AT1G76210]	0	2.12	inf	0.0018	0.164929	yes	UP	N	N	Y	Y	Y	0	2.46		AT1G76210	-	Arabidopsis protein of unknown function (DUF241) [Source:TAIR;Acc:AT1G76210]	0	2.59	inf	0.0009	0.0841632	yes	UP	N	Y	Y	Y
AT1G76600	-	unknown protein; FUNCTIONS IN: molecular_function unknown; INVOLVED IN: N-terminal protein myristoylation; LOCATED IN: nucleolus, nucleus; EXPRESSED IN: 24 plant structures; EXPRESSED DURING: 15 growth stages; BEST Arabidopsis thaliana protein match /.../nknown protein (TAIR:AT1G21010.1); Has 220 Blast hits to 220 proteins in 14 species: Archae - 0; Bacteria - 0; Metazoa - 0; Fungi - 0; Plants - …	20.6	636	4.95	0.0004	0.0719963	yes	UP	N	Y	Y	Y	Y	18.84	700.37		AT1G76600	-	unknown protein; FUNCTIONS IN: molecular_function unknown; INVOLVED IN: N-terminal protein myristoylation; LOCATED IN: nucleolus, nucleus; EXPRESSED IN: 24 plant structures; EXPRESSED DURING: 15 growth stages; BEST Arabidopsis thaliana protein match /.../nknown protein (TAIR:AT1G21010.1); Has 220 Blast hits to 220 proteins in 14 species: Archae - 0; Bacteria - 0; Metazoa - 0; Fungi - 0; Plants - …	20.6	490	4.57	0.00325	0.217819	yes	UP	N	N	Y	Y	Y	18.14	568.91		AT1G76600	-	unknown protein; FUNCTIONS IN: molecular_function unknown; INVOLVED IN: N-terminal protein myristoylation; LOCATED IN: nucleolus, nucleus; EXPRESSED IN: 24 plant structures; EXPRESSED DURING: 15 growth stages; BEST Arabidopsis thaliana protein match /.../nknown protein (TAIR:AT1G21010.1); Has 220 Blast hits to 220 proteins in 14 species: Archae - 0; Bacteria - 0; Metazoa - 0; Fungi - 0; Plants - …	10.5	523	5.63	0.0004	0.0541191	yes	UP	N	Y	Y	Y
AT1G77450	anac032	NAC domain containing protein 32 [Source:TAIR;Acc:AT1G77450]	7.12	259	5.18	0.0046	0.36308	yes	UP	N	N	Y	Y	Y	6.51	285.06		AT1G77450	anac032	NAC domain containing protein 32 [Source:TAIR;Acc:AT1G77450]	5.91	247	5.39	0.0014	0.159398	yes	UP	N	N	Y	Y	Y	5.19	286.61		AT1G77450	anac032	NAC domain containing protein 32 [Source:TAIR;Acc:AT1G77450]	5.8	281	5.6	0.00295	0.19077	yes	UP	N	N	Y	Y
AT1G78000	SULTR1_2	sulfate transporter 1;2 [Source:TAIR;Acc:AT1G78000]	11.3	170	3.92	0.00695	0.449161	yes	UP	N	N	Y	Y	Y	10.31	187.34		AT1G78000	SULTR1_2	sulfate transporter 1;2 [Source:TAIR;Acc:AT1G78000]	14.2	121	3.09	0.0293	0.686208	yes	UP	N	N	N	Y	Y	12.53	140.74		AT1G78000	SULTR1_2	sulfate transporter 1;2 [Source:TAIR;Acc:AT1G78000]	6.35	140	4.47	0.0039	0.228924	yes	UP	N	N	Y	Y
AT1G78070	-	Transducin/WD40 repeat-like superfamily protein [Source:TAIR;Acc:AT1G78070]	4.73	26	2.46	0.0362	0.760279	yes	UP	N	N	N	Y	Y	4.33	28.59		AT1G78070	-	Transducin/WD40 repeat-like superfamily protein [Source:TAIR;Acc:AT1G78070]	2.52	24.5	3.29	0.0032	0.215231	yes	UP	N	N	Y	Y	Y	2.21	28.46		AT1G78070	-	Transducin/WD40 repeat-like superfamily protein [Source:TAIR;Acc:AT1G78070]	1.32	30.9	4.55	0.00685	0.336798	yes	UP	N	N	Y	Y
AT1G78400	-	Pectin lyase-like superfamily protein [Source:TAIR;Acc:AT1G78400]	0	5.09	inf	5e-05	0.0171955	yes	UP	Y	Y	Y	Y	Y	0	5.61		AT1G78400	-	Pectin lyase-like superfamily protein [Source:TAIR;Acc:AT1G78400]	0	2.91	inf	0.0006	0.0914516	yes	UP	N	Y	Y	Y	Y	0	3.38		AT1G78400	-	Pectin lyase-like superfamily protein [Source:TAIR;Acc:AT1G78400]	0	2.61	inf	0.0006	0.066163	yes	UP	N	Y	Y	Y
AT1G78610	MSL6	mechanosensitive channel of small conductance-like 6 [Source:TAIR;Acc:AT1G78610]	9.44	79.8	3.08	0.03	0.750319	yes	UP	N	N	N	Y	Y	8.65	87.9		AT1G78610	MSL6	mechanosensitive channel of small conductance-like 6 [Source:TAIR;Acc:AT1G78610]	7.69	63.4	3.04	0.00535	0.281657	yes	UP	N	N	Y	Y	Y	6.76	73.54		AT1G78610	MSL6	mechanosensitive channel of small conductance-like 6 [Source:TAIR;Acc:AT1G78610]	6.75	67.1	3.31	0.028	0.674393	yes	UP	N	N	N	Y
AT1G79270	ECT8	evolutionarily conserved C-terminal region 8 [Source:TAIR;Acc:AT1G79270]	16.9	124	2.88	0.0317	0.753765	yes	UP	N	N	N	Y	Y	15.46	136.35		AT1G79270	ECT8	evolutionarily conserved C-terminal region 8 [Source:TAIR;Acc:AT1G79270]	14.2	106	2.9	0.0303	0.694145	yes	UP	N	N	N	Y	Y	12.45	122.42		AT1G79270	ECT8	evolutionarily conserved C-terminal region 8 [Source:TAIR;Acc:AT1G79270]	5.55	119	4.42	0.004	0.231236	yes	UP	N	N	Y	Y
AT1G79520	MTP9	Cation efflux family protein [Source:TAIR;Acc:AT1G79520]	12.7	103	3.02	0.01075	0.558044	yes	UP	N	N	N	Y	Y	11.62	113.28		AT1G79520	MTP9	Cation efflux family protein [Source:TAIR;Acc:AT1G79520]	11.8	124	3.4	0.00265	0.195517	yes	UP	N	N	Y	Y	Y	10.35	143.72		AT1G79520	MTP9	Cation efflux family protein [Source:TAIR;Acc:AT1G79520]	5.98	160	4.74	0.0014	0.109335	yes	UP	N	N	Y	Y
AT1G80110	ATPP2-B11	phloem protein 2-B11 [Source:TAIR;Acc:AT1G80110]	2.47	56.6	4.52	0.00485	0.376638	yes	UP	N	N	Y	Y	Y	2.27	62.33		AT1G80110	ATPP2-B11	phloem protein 2-B11 [Source:TAIR;Acc:AT1G80110]	4.24	62.9	3.89	0.01585	0.524632	yes	UP	N	N	N	Y	Y	3.73	72.9		AT1G80110	ATPP2-B11	phloem protein 2-B11 [Source:TAIR;Acc:AT1G80110]	4.37	64.1	3.88	0.01275	0.486463	yes	UP	N	N	N	Y
AT2G02010	GAD4	glutamate decarboxylase 4 [Source:TAIR;Acc:AT2G02010]	2.85	63.7	4.48	0.00535	0.387352	yes	UP	N	N	Y	Y	Y	2.61	70.21		AT2G02010	GAD4	glutamate decarboxylase 4 [Source:TAIR;Acc:AT2G02010]	2.89	56.3	4.29	0.00085	0.116413	yes	UP	N	N	Y	Y	Y	2.54	65.36		AT2G02010	GAD4	glutamate decarboxylase 4 [Source:TAIR;Acc:AT2G02010]	2.74	69.7	4.67	0.00395	0.22904	yes	UP	N	N	Y	Y
AT2G02310	AtPP2-B6	phloem protein 2-B6 [Source:TAIR;Acc:AT2G02310]	0	3.88	inf	0.00035	0.0674065	yes	UP	N	Y	Y	Y	Y	0	4.28		AT2G02310	AtPP2-B6	phloem protein 2-B6 [Source:TAIR;Acc:AT2G02310]	0	2.96	inf	0.0012	0.14087	yes	UP	N	N	Y	Y	Y	0	3.43		AT2G02310	AtPP2-B6	phloem protein 2-B6 [Source:TAIR;Acc:AT2G02310]	0	1.13	inf	0.029	0.674393	yes	UP	N	N	N	Y
AT2G03760	ST	sulphotransferase 12 [Source:TAIR;Acc:AT2G03760]	47.4	1810	5.26	0.0165	0.699942	yes	UP	N	N	N	Y	Y	43.36	1998.16		AT2G03760	ST	sulphotransferase 12 [Source:TAIR;Acc:AT2G03760]	70.9	1080	3.93	0.0279	0.668327	yes	UP	N	N	N	Y	Y	62.28	1252.15		AT2G03760	ST	sulphotransferase 12 [Source:TAIR;Acc:AT2G03760]	60.5	1120	4.21	0.02025	0.628145	yes	UP	N	N	N	Y
AT2G04050	DTXL1	MATE efflux family protein [Source:TAIR;Acc:AT2G04050]	19	946	5.64	0.0091	0.521598	yes	UP	N	N	Y	Y	Y	17.39	1042.2		AT2G04050	DTXL1	MATE efflux family protein [Source:TAIR;Acc:AT2G04050]	13.2	391	4.89	0.0016	0.162581	yes	UP	N	N	Y	Y	Y	11.61	453.21		AT2G04050	DTXL1	MATE efflux family protein [Source:TAIR;Acc:AT2G04050]	12.6	410	5.03	0.00055	0.0639777	yes	UP	N	Y	Y	Y
AT2G04190	-	TRAF-like family protein [Source:TAIR;Acc:AT2G04190]	0	1.17	inf	0.01795	0.705644	yes	UP	N	N	N	Y	Y	0	1.29		AT2G04190	-	TRAF-like family protein [Source:TAIR;Acc:AT2G04190]	0	2.14	inf	0.0003	0.0590625	yes	UP	N	Y	Y	Y	Y	0	2.49		AT2G04190	-	TRAF-like family protein [Source:TAIR;Acc:AT2G04190]	0	3.03	inf	5e-05	0.0113554	yes	UP	Y	Y	Y	Y
AT2G12400	-	unknown protein; FUNCTIONS IN: molecular_function unknown; INVOLVED IN: biological_process unknown; LOCATED IN: endomembrane system; EXPRESSED IN: 25 plant structures; EXPRESSED DURING: 13 growth stages; BEST Arabidopsis thaliana protein match is: u /.../ protein (TAIR:AT2G25270.1); Has 177 Blast hits to 172 proteins in 23 species: Archae - 0; Bacteria - 2; Metazoa - 3; Fungi - 0; Plants - 164; V…	8.17	47.2	2.53	0.03675	0.765582	yes	UP	N	N	N	Y	Y	7.49	51.99		AT2G12400	-	unknown protein; FUNCTIONS IN: molecular_function unknown; INVOLVED IN: biological_process unknown; LOCATED IN: endomembrane system; EXPRESSED IN: 25 plant structures; EXPRESSED DURING: 13 growth stages; BEST Arabidopsis thaliana protein match is: u /.../ protein (TAIR:AT2G25270.1); Has 177 Blast hits to 172 proteins in 23 species: Archae - 0; Bacteria - 2; Metazoa - 3; Fungi - 0; Plants - 164; V…	5.82	39.8	2.77	0.0286	0.676521	yes	UP	N	N	N	Y	Y	5.12	46.19		AT2G12400	-	unknown protein; FUNCTIONS IN: molecular_function unknown; INVOLVED IN: biological_process unknown; LOCATED IN: endomembrane system; EXPRESSED IN: 25 plant structures; EXPRESSED DURING: 13 growth stages; BEST Arabidopsis thaliana protein match is: u /.../ protein (TAIR:AT2G25270.1); Has 177 Blast hits to 172 proteins in 23 species: Archae - 0; Bacteria - 2; Metazoa - 3; Fungi - 0; Plants - 164; V…	6.18	35.4	2.52	0.03565	0.728153	yes	UP	N	N	N	Y
AT2G14520	CBSDUF3	CBS domain-containing protein with a domain of unknown function (DUF21) [Source:TAIR;Acc:AT2G14520]	1.79	19	3.4	0.0207	0.736665	yes	UP	N	N	N	Y	Y	1.64	20.89		AT2G14520	CBSDUF3	CBS domain-containing protein with a domain of unknown function (DUF21) [Source:TAIR;Acc:AT2G14520]	1.28	16.1	3.65	0.01355	0.485949	yes	UP	N	N	N	Y	Y	1.12	18.65		AT2G14520	CBSDUF3	CBS domain-containing protein with a domain of unknown function (DUF21) [Source:TAIR;Acc:AT2G14520]	1.9	20.8	3.45	0.01775	0.595109	yes	UP	N	N	N	Y
AT2G17680	-	Arabidopsis protein of unknown function (DUF241) [Source:TAIR;Acc:AT2G17680]	0	4.3	inf	0.00025	0.0559855	yes	UP	N	Y	Y	Y	Y	0	4.73		AT2G17680	-	Arabidopsis protein of unknown function (DUF241) [Source:TAIR;Acc:AT2G17680]	0	9.94	inf	5e-05	0.0135	yes	UP	Y	Y	Y	Y	Y	0	11.53		AT2G17680	-	Arabidopsis protein of unknown function (DUF241) [Source:TAIR;Acc:AT2G17680]	0	8.93	inf	5e-05	0.0113554	yes	UP	Y	Y	Y	Y
AT2G17760	-	Eukaryotic aspartyl protease family protein [Source:TAIR;Acc:AT2G17760]	14.8	76.7	2.37	0.0429	0.784091	yes	UP	N	N	N	Y	Y	13.57	84.43		AT2G17760	-	Eukaryotic aspartyl protease family protein [Source:TAIR;Acc:AT2G17760]	14	79.9	2.52	0.0215	0.596332	yes	UP	N	N	N	Y	Y	12.28	92.62		AT2G17760	-	Eukaryotic aspartyl protease family protein [Source:TAIR;Acc:AT2G17760]	13.8	84.4	2.61	0.02855	0.674393	yes	UP	N	N	N	Y
AT2G17840	ERD7	Senescence/dehydration-associated protein-related [Source:TAIR;Acc:AT2G17840]	12.5	102	3.03	0.0395	0.777049	yes	UP	N	N	N	Y	Y	11.45	112		AT2G17840	ERD7	Senescence/dehydration-associated protein-related [Source:TAIR;Acc:AT2G17840]	14.3	103	2.84	0.0074	0.335396	yes	UP	N	N	Y	Y	Y	12.59	118.95		AT2G17840	ERD7	Senescence/dehydration-associated protein-related [Source:TAIR;Acc:AT2G17840]	17.9	130	2.86	0.04325	0.771198	yes	UP	N	N	N	Y
AT2G18193	-	P-loop containing nucleoside triphosphate hydrolases superfamily protein [Source:TAIR;Acc:AT2G18193]	6.44	324	5.66	0.0154	0.678692	yes	UP	N	N	N	Y	Y	5.89	357.35		AT2G18193	-	P-loop containing nucleoside triphosphate hydrolases superfamily protein [Source:TAIR;Acc:AT2G18193]	4.14	131	4.99	0.0022	0.18	yes	UP	N	N	Y	Y	Y	3.64	152.18		AT2G18193	-	P-loop containing nucleoside triphosphate hydrolases superfamily protein [Source:TAIR;Acc:AT2G18193]	5.36	146	4.77	0.00345	0.212309	yes	UP	N	N	Y	Y
AT2G19320	-	unknown protein; Has 9 Blast hits to 9 proteins in 4 species: Archae - 0; Bacteria - 0; Metazoa - 0; Fungi - 0; Plants - 9; Viruses - 0; Other Eukaryotes - 0 (source: NCBI BLink). [Source:TAIR;Acc:AT2G19320]	0	2.76	inf	0.0344	0.755921	yes	UP	N	N	N	Y	Y	0	3.04		AT2G19320	-	unknown protein; Has 9 Blast hits to 9 proteins in 4 species: Archae - 0; Bacteria - 0; Metazoa - 0; Fungi - 0; Plants - 9; Viruses - 0; Other Eukaryotes - 0 (source: NCBI BLink). [Source:TAIR;Acc:AT2G19320]	0	4.1	inf	0.0036	0.226047	yes	UP	N	N	Y	Y	Y	0	4.75		AT2G19320	-	unknown protein; Has 9 Blast hits to 9 proteins in 4 species: Archae - 0; Bacteria - 0; Metazoa - 0; Fungi - 0; Plants - 9; Viruses - 0; Other Eukaryotes - 0 (source: NCBI BLink). [Source:TAIR;Acc:AT2G19320]	0	4.54	inf	0.0238	0.640366	yes	UP	N	N	N	Y
AT2G20150	-	unknown protein; Has 5 Blast hits to 5 proteins in 1 species: Archae - 0; Bacteria - 0; Metazoa - 0; Fungi - 0; Plants - 5; Viruses - 0; Other Eukaryotes - 0 (source: NCBI BLink). [Source:TAIR;Acc:AT2G20150]	0	1.26	inf	0.02035	0.736665	yes	UP	N	N	N	Y	Y	0	1.39		AT2G20150	-	unknown protein; Has 5 Blast hits to 5 proteins in 1 species: Archae - 0; Bacteria - 0; Metazoa - 0; Fungi - 0; Plants - 5; Viruses - 0; Other Eukaryotes - 0 (source: NCBI BLink). [Source:TAIR;Acc:AT2G20150]	0	1.3	inf	0.0029	0.200769	yes	UP	N	N	Y	Y	Y	0	1.51		AT2G20150	-	unknown protein; Has 5 Blast hits to 5 proteins in 1 species: Archae - 0; Bacteria - 0; Metazoa - 0; Fungi - 0; Plants - 5; Viruses - 0; Other Eukaryotes - 0 (source: NCBI BLink). [Source:TAIR;Acc:AT2G20150]	0	1.33	inf	0.02305	0.640366	yes	UP	N	N	N	Y
AT2G20560	-	DNAJ heat shock family protein [Source:TAIR;Acc:AT2G20560]	2.76	20.9	2.92	0.0404	0.78276	yes	UP	N	N	N	Y	Y	2.53	23.03		AT2G20560	-	DNAJ heat shock family protein [Source:TAIR;Acc:AT2G20560]	2.18	16.6	2.93	0.04345	0.73678	yes	UP	N	N	N	Y	Y	1.92	19.22		AT2G20560	-	DNAJ heat shock family protein [Source:TAIR;Acc:AT2G20560]	2.17	19.7	3.18	0.02275	0.640366	yes	UP	N	N	N	Y
AT2G20720	-	Pentatricopeptide repeat (PPR) superfamily protein [Source:TAIR;Acc:AT2G20720]	4.06	83.1	4.35	0.0071	0.452778	yes	UP	N	N	Y	Y	Y	3.72	91.52		AT2G20720	-	Pentatricopeptide repeat (PPR) superfamily protein [Source:TAIR;Acc:AT2G20720]	3.29	23.5	2.84	0.04365	0.73678	yes	UP	N	N	N	Y	Y	2.89	27.2		AT2G20720	-	Pentatricopeptide repeat (PPR) superfamily protein [Source:TAIR;Acc:AT2G20720]	2.9	19.9	2.78	0.02745	0.674393	yes	UP	N	N	N	Y
AT2G20825	ULT2	Developmental regulator, ULTRAPETALA [Source:TAIR;Acc:AT2G20825]	0	1.21	inf	0.0267	0.741036	yes	UP	N	N	N	Y	Y	0	1.34		AT2G20825	ULT2	Developmental regulator, ULTRAPETALA [Source:TAIR;Acc:AT2G20825]	0	1.06	inf	0.03405	0.705695	yes	UP	N	N	N	Y	Y	0	1.23		AT2G20825	ULT2	Developmental regulator, ULTRAPETALA [Source:TAIR;Acc:AT2G20825]	0	1.95	inf	0.00095	0.0867136	yes	UP	N	Y	Y	Y
AT2G21590	APL4	Glucose-1-phosphate adenylyltransferase family protein [Source:TAIR;Acc:AT2G21590]	9.93	258	4.7	0.02305	0.73738	yes	UP	N	N	N	Y	Y	9.1	283.67		AT2G21590	APL4	Glucose-1-phosphate adenylyltransferase family protein [Source:TAIR;Acc:AT2G21590]	5.2	201	5.27	0.0011	0.13242	yes	UP	N	N	Y	Y	Y	4.57	232.99		AT2G21590	APL4	Glucose-1-phosphate adenylyltransferase family protein [Source:TAIR;Acc:AT2G21590]	6.66	180	4.76	0.0009	0.0841632	yes	UP	N	Y	Y	Y
AT2G21640	-	Encodes a protein of unknown function that is a marker for oxidative stress response. [Source:TAIR;Acc:AT2G21640]	5.51	626	6.83	0.00175	0.189344	yes	UP	N	N	Y	Y	Y	5.06	689.32		AT2G21640	-	Encodes a protein of unknown function that is a marker for oxidative stress response. [Source:TAIR;Acc:AT2G21640]	5.44	250	5.52	0.0023	0.185769	yes	UP	N	N	Y	Y	Y	4.78	289.37		AT2G21640	-	Encodes a protein of unknown function that is a marker for oxidative stress response. [Source:TAIR;Acc:AT2G21640]	5.42	250	5.53	0.0017	0.124734	yes	UP	N	N	Y	Y
AT2G21820	-	unknown protein; Has 45 Blast hits to 45 proteins in 13 species: Archae - 0; Bacteria - 0; Metazoa - 0; Fungi - 0; Plants - 45; Viruses - 0; Other Eukaryotes - 0 (source: NCBI BLink). [Source:TAIR;Acc:AT2G21820]	0	8.91	inf	0.00125	0.145023	yes	UP	N	N	Y	Y	Y	0	9.81		AT2G21820	-	unknown protein; Has 45 Blast hits to 45 proteins in 13 species: Archae - 0; Bacteria - 0; Metazoa - 0; Fungi - 0; Plants - 45; Viruses - 0; Other Eukaryotes - 0 (source: NCBI BLink). [Source:TAIR;Acc:AT2G21820]	0	4.01	inf	0.0375	0.713243	yes	UP	N	N	N	Y	Y	0	4.65		AT2G21820	-	unknown protein; Has 45 Blast hits to 45 proteins in 13 species: Archae - 0; Bacteria - 0; Metazoa - 0; Fungi - 0; Plants - 45; Viruses - 0; Other Eukaryotes - 0 (source: NCBI BLink). [Source:TAIR;Acc:AT2G21820]	0	6.71	inf	0.0228	0.640366	yes	UP	N	N	N	Y
AT2G22470	AGP2	arabinogalactan protein 2 [Source:TAIR;Acc:AT2G22470]	7.47	796	6.73	0.00105	0.131311	yes	UP	N	N	Y	Y	Y	6.85	875.96		AT2G22470	AGP2	arabinogalactan protein 2 [Source:TAIR;Acc:AT2G22470]	11.3	576	5.67	0.0031	0.210755	yes	UP	N	N	Y	Y	Y	9.97	668.47		AT2G22470	AGP2	arabinogalactan protein 2 [Source:TAIR;Acc:AT2G22470]	5.85	1110	7.57	0.0012	0.0978308	yes	UP	N	Y	Y	Y
AT2G22500	UCP5	uncoupling protein 5 [Source:TAIR;Acc:AT2G22500]	15.9	83.7	2.4	0.0453	0.793842	yes	UP	N	N	N	Y	Y	14.52	92.21		AT2G22500	UCP5	uncoupling protein 5 [Source:TAIR;Acc:AT2G22500]	8.62	68.1	2.98	0.01745	0.54876	yes	UP	N	N	N	Y	Y	7.58	78.97		AT2G22500	UCP5	uncoupling protein 5 [Source:TAIR;Acc:AT2G22500]	10.2	68.1	2.74	0.0238	0.640366	yes	UP	N	N	N	Y
AT2G22760	BHLH19	basic helix-loop-helix (bHLH) DNA-binding superfamily protein [Source:TAIR;Acc:AT2G22760]	0	7.62	inf	0.0003	0.0614649	yes	UP	N	Y	Y	Y	Y	0	8.39		AT2G22760	BHLH19	basic helix-loop-helix (bHLH) DNA-binding superfamily protein [Source:TAIR;Acc:AT2G22760]	0	6.92	inf	5e-05	0.0135	yes	UP	Y	Y	Y	Y	Y	0	8.02		AT2G22760	BHLH19	basic helix-loop-helix (bHLH) DNA-binding superfamily protein [Source:TAIR;Acc:AT2G22760]	0	7.67	inf	0.0002	0.0346855	yes	UP	Y	Y	Y	Y
AT2G23170	GH3.3	Auxin-responsive GH3 family protein [Source:TAIR;Acc:AT2G23170]	3.12	380	6.93	0.0041	0.343313	yes	UP	N	N	Y	Y	Y	2.85	418.47		AT2G23170	GH3.3	Auxin-responsive GH3 family protein [Source:TAIR;Acc:AT2G23170]	3.33	488	7.19	0.0023	0.185769	yes	UP	N	N	Y	Y	Y	2.93	566.69		AT2G23170	GH3.3	Auxin-responsive GH3 family protein [Source:TAIR;Acc:AT2G23170]	4.6	652	7.15	0.00205	0.141184	yes	UP	N	N	Y	Y
AT2G23910	-	NAD(P)-binding Rossmann-fold superfamily protein [Source:TAIR;Acc:AT2G23910]	1.9	26.9	3.82	0.01125	0.57777	yes	UP	N	N	N	Y	Y	1.74	29.67		AT2G23910	-	NAD(P)-binding Rossmann-fold superfamily protein [Source:TAIR;Acc:AT2G23910]	1.25	20.3	4.02	0.00965	0.397353	yes	UP	N	N	Y	Y	Y	1.1	23.51		AT2G23910	-	NAD(P)-binding Rossmann-fold superfamily protein [Source:TAIR;Acc:AT2G23910]	1.45	21.6	3.9	0.0112	0.460479	yes	UP	N	N	N	Y
AT2G24100	-	unknown protein; BEST Arabidopsis thaliana protein match is: unknown protein (TAIR:AT4G30780.1); Has 101 Blast hits to 101 proteins in 16 species: Archae - 0; Bacteria - 0; Metazoa - 0; Fungi - 0; Plants - 95; Viruses - 0; Other Eukaryotes - 6 (sour /.../BI BLink). [Source:TAIR;Acc:AT2G24100]	4.01	35.5	3.15	0.0326	0.755921	yes	UP	N	N	N	Y	Y	3.67	39.1		AT2G24100	-	unknown protein; BEST Arabidopsis thaliana protein match is: unknown protein (TAIR:AT4G30780.1); Has 101 Blast hits to 101 proteins in 16 species: Archae - 0; Bacteria - 0; Metazoa - 0; Fungi - 0; Plants - 95; Viruses - 0; Other Eukaryotes - 6 (sour /.../BI BLink). [Source:TAIR;Acc:AT2G24100]	5.29	33.7	2.67	0.0191	0.565815	yes	UP	N	N	N	Y	Y	4.65	39.03		AT2G24100	-	unknown protein; BEST Arabidopsis thaliana protein match is: unknown protein (TAIR:AT4G30780.1); Has 101 Blast hits to 101 proteins in 16 species: Archae - 0; Bacteria - 0; Metazoa - 0; Fungi - 0; Plants - 95; Viruses - 0; Other Eukaryotes - 6 (sour /.../BI BLink). [Source:TAIR;Acc:AT2G24100]	5.57	50.8	3.19	0.0081	0.377809	yes	UP	N	N	Y	Y
AT2G24570	WRKY17	WRKY DNA-binding protein 17 [Source:TAIR;Acc:AT2G24570]	9.79	57.4	2.55	0.03325	0.755921	yes	UP	N	N	N	Y	Y	8.96	63.2		AT2G24570	WRKY17	WRKY DNA-binding protein 17 [Source:TAIR;Acc:AT2G24570]	7.9	45.2	2.52	0.0268	0.652732	yes	UP	N	N	N	Y	Y	6.95	52.49		AT2G24570	WRKY17	WRKY DNA-binding protein 17 [Source:TAIR;Acc:AT2G24570]	5.02	53.7	3.42	0.0271	0.674393	yes	UP	N	N	N	Y
AT2G25450	GSL-OH	2-oxoglutarate (2OG) and Fe(II)-dependent oxygenase superfamily protein [Source:TAIR;Acc:AT2G25450]	2.22	94.8	5.42	0.0041	0.343313	yes	UP	N	N	Y	Y	Y	2.03	104.41		AT2G25450	GSL-OH	2-oxoglutarate (2OG) and Fe(II)-dependent oxygenase superfamily protein [Source:TAIR;Acc:AT2G25450]	12	147	3.61	0.01525	0.517139	yes	UP	N	N	N	Y	Y	10.53	170		AT2G25450	GSL-OH	2-oxoglutarate (2OG) and Fe(II)-dependent oxygenase superfamily protein [Source:TAIR;Acc:AT2G25450]	6.5	255	5.3	0.00055	0.0639777	yes	UP	N	Y	Y	Y
AT2G25620	AtDBP1	DNA-binding protein phosphatase 1 [Source:TAIR;Acc:AT2G25620]	11.1	94	3.09	0.0342	0.755921	yes	UP	N	N	N	Y	Y	10.13	103.5		AT2G25620	AtDBP1	DNA-binding protein phosphatase 1 [Source:TAIR;Acc:AT2G25620]	6.55	66.2	3.34	0.00865	0.370714	yes	UP	N	N	Y	Y	Y	5.75	76.82		AT2G25620	AtDBP1	DNA-binding protein phosphatase 1 [Source:TAIR;Acc:AT2G25620]	9.75	88.1	3.18	0.00975	0.423692	yes	UP	N	N	Y	Y
AT2G26160	-	F-box family protein with a domain of unknown function (DUF295) [Source:TAIR;Acc:AT2G26160]	0	1.42	inf	0.01795	0.705644	yes	UP	N	N	N	Y	Y	0	1.56		AT2G26160	-	F-box family protein with a domain of unknown function (DUF295) [Source:TAIR;Acc:AT2G26160]	0	1.17	inf	0.00185	0.164929	yes	UP	N	N	Y	Y	Y	0	1.35		AT2G26160	-	F-box family protein with a domain of unknown function (DUF295) [Source:TAIR;Acc:AT2G26160]	0	0.76	inf	0.0292	0.674393	yes	UP	N	N	N	Y
AT2G27270	-	BEST Arabidopsis thaliana protein match is: Late embryogenesis abundant (LEA) hydroxyproline-rich glycoprotein family (TAIR:AT4G01410.1); Has 250 Blast hits to 250 proteins in 11 species: Archae - 0; Bacteria - 0; Metazoa - 0; Fungi - 0; Plants - 25 /.../uses - 0; Other Eukaryotes - 0 (source: NCBI BLink). [Source:TAIR;Acc:AT2G27270]	0	1.36	inf	0.02795	0.741036	yes	UP	N	N	N	Y	Y	0	1.5		AT2G27270	-	BEST Arabidopsis thaliana protein match is: Late embryogenesis abundant (LEA) hydroxyproline-rich glycoprotein family (TAIR:AT4G01410.1); Has 250 Blast hits to 250 proteins in 11 species: Archae - 0; Bacteria - 0; Metazoa - 0; Fungi - 0; Plants - 25 /.../uses - 0; Other Eukaryotes - 0 (source: NCBI BLink). [Source:TAIR;Acc:AT2G27270]	0	1.11	inf	0.0389	0.720088	yes	UP	N	N	N	Y	Y	0	1.29		AT2G27270	-	BEST Arabidopsis thaliana protein match is: Late embryogenesis abundant (LEA) hydroxyproline-rich glycoprotein family (TAIR:AT4G01410.1); Has 250 Blast hits to 250 proteins in 11 species: Archae - 0; Bacteria - 0; Metazoa - 0; Fungi - 0; Plants - 25 /.../uses - 0; Other Eukaryotes - 0 (source: NCBI BLink). [Source:TAIR;Acc:AT2G27270]	0	2.38	inf	0.0201	0.628145	yes	UP	N	N	N	Y
AT2G27505	-	FBD-like domain family protein [Source:TAIR;Acc:AT2G27505]	0	2.36	inf	0.00075	0.104668	yes	UP	N	N	Y	Y	Y	0	2.6		AT2G27505	-	FBD-like domain family protein [Source:TAIR;Acc:AT2G27505]	0	1.63	inf	0.00185	0.164929	yes	UP	N	N	Y	Y	Y	0	1.89		AT2G27505	-	FBD-like domain family protein [Source:TAIR;Acc:AT2G27505]	0	1.13	inf	0.0281	0.674393	yes	UP	N	N	N	Y
AT2G27550	ATC	centroradialis [Source:TAIR;Acc:AT2G27550]	0	3.47	inf	0.0006	0.0909874	yes	UP	N	Y	Y	Y	Y	0	3.82		AT2G27550	ATC	centroradialis [Source:TAIR;Acc:AT2G27550]	0	2.26	inf	0.0019	0.165484	yes	UP	N	N	Y	Y	Y	0	2.62		AT2G27550	ATC	centroradialis [Source:TAIR;Acc:AT2G27550]	0	2.49	inf	0.00145	0.109335	yes	UP	N	N	Y	Y
AT2G27690	CYP94C1	cytochrome P450, family 94, subfamily C, polypeptide 1 [Source:TAIR;Acc:AT2G27690]	1.56	20.3	3.7	0.0129	0.619554	yes	UP	N	N	N	Y	Y	1.43	22.37		AT2G27690	CYP94C1	cytochrome P450, family 94, subfamily C, polypeptide 1 [Source:TAIR;Acc:AT2G27690]	3.58	18.3	2.35	0.0346	0.705695	yes	UP	N	N	N	Y	Y	3.15	21.28		AT2G27690	CYP94C1	cytochrome P450, family 94, subfamily C, polypeptide 1 [Source:TAIR;Acc:AT2G27690]	2.31	27.3	3.56	0.01875	0.61354	yes	UP	N	N	N	Y
AT2G28400	-	Protein of unknown function, DUF584 [Source:TAIR;Acc:AT2G28400]	4.04	164	5.35	0.00185	0.196846	yes	UP	N	N	Y	Y	Y	3.69	181		AT2G28400	-	Protein of unknown function, DUF584 [Source:TAIR;Acc:AT2G28400]	5.1	147	4.85	0.00435	0.254536	yes	UP	N	N	Y	Y	Y	4.48	170.22		AT2G28400	-	Protein of unknown function, DUF584 [Source:TAIR;Acc:AT2G28400]	2.46	175	6.15	0.04565	0.790813	yes	UP	N	N	N	Y
AT2G29350	SAG13	senescence-associated gene 13 [Source:TAIR;Acc:AT2G29350]	33.3	239	2.84	0.02365	0.73738	yes	UP	N	N	N	Y	Y	30.47	262.99		AT2G29350	SAG13	senescence-associated gene 13 [Source:TAIR;Acc:AT2G29350]	14.7	220	3.9	0.0033	0.219613	yes	UP	N	N	Y	Y	Y	12.97	254.95		AT2G29350	SAG13	senescence-associated gene 13 [Source:TAIR;Acc:AT2G29350]	6.4	255	5.32	0.0002	0.0346855	yes	UP	Y	Y	Y	Y
AT2G30140	UGT87A2	UDP-Glycosyltransferase superfamily protein [Source:TAIR;Acc:AT2G30140]	18.1	179	3.31	0.01145	0.578781	yes	UP	N	N	N	Y	Y	16.53	196.77		AT2G30140	UGT87A2	UDP-Glycosyltransferase superfamily protein [Source:TAIR;Acc:AT2G30140]	25.7	151	2.56	0.0377	0.713243	yes	UP	N	N	N	Y	Y	22.55	175.33		AT2G30140	UGT87A2	UDP-Glycosyltransferase superfamily protein [Source:TAIR;Acc:AT2G30140]	17.7	181	3.36	0.0122	0.476925	yes	UP	N	N	N	Y
AT2G30240	ATCHX13	Cation/hydrogen exchanger family protein [Source:TAIR;Acc:AT2G30240]	0	4.01	inf	5e-05	0.0171955	yes	UP	Y	Y	Y	Y	Y	0	4.42		AT2G30240	ATCHX13	Cation/hydrogen exchanger family protein [Source:TAIR;Acc:AT2G30240]	0	3.24	inf	5e-05	0.0135	yes	UP	Y	Y	Y	Y	Y	0	3.76		AT2G30240	ATCHX13	Cation/hydrogen exchanger family protein [Source:TAIR;Acc:AT2G30240]	0	3.53	inf	5e-05	0.0113554	yes	UP	Y	Y	Y	Y
AT2G30250	WRKY25	WRKY DNA-binding protein 25 [Source:TAIR;Acc:AT2G30250]	13.6	394	4.85	0.02465	0.741036	yes	UP	N	N	N	Y	Y	12.5	433.44		AT2G30250	WRKY25	WRKY DNA-binding protein 25 [Source:TAIR;Acc:AT2G30250]	20.2	269	3.74	0.00655	0.318239	yes	UP	N	N	Y	Y	Y	17.72	312.27		AT2G30250	WRKY25	WRKY DNA-binding protein 25 [Source:TAIR;Acc:AT2G30250]	17.2	261	3.93	0.00605	0.310258	yes	UP	N	N	Y	Y
AT2G30362	-	other RNA [Source:TAIR;Acc:AT2G30362]	2.75	54.8	4.31	0.0036	0.310908	yes	UP	N	N	Y	Y	Y	2.52	60.33		AT2G30362	-	other RNA [Source:TAIR;Acc:AT2G30362]	2.73	57.1	4.39	0.0087	0.372014	yes	UP	N	N	Y	Y	Y	2.4	66.3		AT2G30362	-	other RNA [Source:TAIR;Acc:AT2G30362]	2.49	60	4.59	0.0038	0.224435	yes	UP	N	N	Y	Y
AT2G30550	-	alpha/beta-Hydrolases superfamily protein [Source:TAIR;Acc:AT2G30550]	8.23	132	4	0.00835	0.503561	yes	UP	N	N	Y	Y	Y	7.54	145.56		AT2G30550	-	alpha/beta-Hydrolases superfamily protein [Source:TAIR;Acc:AT2G30550]	5.69	113	4.32	0.0089	0.376309	yes	UP	N	N	Y	Y	Y	5	131.67		AT2G30550	-	alpha/beta-Hydrolases superfamily protein [Source:TAIR;Acc:AT2G30550]	5.64	121	4.42	0.00405	0.232018	yes	UP	N	N	Y	Y
AT2G31180	ATMYB14	myb domain protein 14 [Source:TAIR;Acc:AT2G31180]	0	1.52	inf	0.02205	0.736665	yes	UP	N	N	N	Y	Y	0	1.67		AT2G31180	ATMYB14	myb domain protein 14 [Source:TAIR;Acc:AT2G31180]	0	1.41	inf	0.03315	0.705695	yes	UP	N	N	N	Y	Y	0	1.63		AT2G31180	ATMYB14	myb domain protein 14 [Source:TAIR;Acc:AT2G31180]	0	1.33	inf	0.0281	0.674393	yes	UP	N	N	N	Y
AT2G31345	-	unknown protein; FUNCTIONS IN: molecular_function unknown; INVOLVED IN: biological_process unknown; LOCATED IN: endomembrane system; BEST Arabidopsis thaliana protein match is: unknown protein (TAIR:AT1G06135.1); Has 35333 Blast hits to 34131 protei /.../2444 species: Archae - 798; Bacteria - 22429; Metazoa - 974; Fungi - 991; Plants - 531; Viruses - 0; Other Eukaryotes - 9610 (source: NCBI BLink…	0	2.03	inf	0.03765	0.767554	yes	UP	N	N	N	Y	Y	0	2.24		AT2G31345	-	unknown protein; FUNCTIONS IN: molecular_function unknown; INVOLVED IN: biological_process unknown; LOCATED IN: endomembrane system; BEST Arabidopsis thaliana protein match is: unknown protein (TAIR:AT1G06135.1); Has 35333 Blast hits to 34131 protei /.../2444 species: Archae - 798; Bacteria - 22429; Metazoa - 974; Fungi - 991; Plants - 531; Viruses - 0; Other Eukaryotes - 9610 (source: NCBI BLink…	0	3.38	inf	0.03435	0.705695	yes	UP	N	N	N	Y	Y	0	3.92		AT2G31345	-	unknown protein; FUNCTIONS IN: molecular_function unknown; INVOLVED IN: biological_process unknown; LOCATED IN: endomembrane system; BEST Arabidopsis thaliana protein match is: unknown protein (TAIR:AT1G06135.1); Has 35333 Blast hits to 34131 protei /.../2444 species: Archae - 798; Bacteria - 22429; Metazoa - 974; Fungi - 991; Plants - 531; Viruses - 0; Other Eukaryotes - 9610 (source: NCBI BLink…	0	2.18	inf	0.0385	0.744138	yes	UP	N	N	N	Y
AT2G31860	-	pseudogene, poly (ADP-ribose) glycohydrolase, putative, contains Pfam domain, PF05028: poly (ADP-ribose) glycohydrolase (PARG); blastp match of 59% identity and 1.4e-19 P-value to EGAD [Source:TAIR;Acc:AT2G31860]	0	5.78	inf	5e-05	0.0171955	yes	UP	Y	Y	Y	Y	Y	0	6.37		AT2G31860	-	pseudogene, poly (ADP-ribose) glycohydrolase, putative, contains Pfam domain, PF05028: poly (ADP-ribose) glycohydrolase (PARG); blastp match of 59% identity and 1.4e-19 P-value to EGAD [Source:TAIR;Acc:AT2G31860]	0	2.17	inf	0.0001	0.0242308	yes	UP	Y	Y	Y	Y	Y	0	2.52		AT2G31860	-	pseudogene, poly (ADP-ribose) glycohydrolase, putative, contains Pfam domain, PF05028: poly (ADP-ribose) glycohydrolase (PARG); blastp match of 59% identity and 1.4e-19 P-value to EGAD [Source:TAIR;Acc:AT2G31860]	0	1	inf	0.0009	0.0841632	yes	UP	N	Y	Y	Y
AT2G31862	-	unknown protein; CONTAINS InterPro DOMAIN/s: Protein of unknown function DUF313 (InterPro:IPR005508); BEST Arabidopsis thaliana protein match is: Domain of unknown function (DUF313) (TAIR:AT2G31720.1); Has 35333 Blast hits to 34131 proteins in 2444 /.../es: Archae - 798; Bacteria - 22429; Metazoa - 974; Fungi - 991; Plants - 531; Viruses - 0; Other Eukaryotes - 9610 (source: NCBI BLink). [Source:…	0	2.17	inf	0.02095	0.736665	yes	UP	N	N	N	Y	Y	0	2.39		AT2G31862	-	unknown protein; CONTAINS InterPro DOMAIN/s: Protein of unknown function DUF313 (InterPro:IPR005508); BEST Arabidopsis thaliana protein match is: Domain of unknown function (DUF313) (TAIR:AT2G31720.1); Has 35333 Blast hits to 34131 proteins in 2444 /.../es: Archae - 798; Bacteria - 22429; Metazoa - 974; Fungi - 991; Plants - 531; Viruses - 0; Other Eukaryotes - 9610 (source: NCBI BLink). [Source:…	0	1.16	inf	0.0375	0.713243	yes	UP	N	N	N	Y	Y	0	1.35		AT2G31862	-	unknown protein; CONTAINS InterPro DOMAIN/s: Protein of unknown function DUF313 (InterPro:IPR005508); BEST Arabidopsis thaliana protein match is: Domain of unknown function (DUF313) (TAIR:AT2G31720.1); Has 35333 Blast hits to 34131 proteins in 2444 /.../es: Archae - 798; Bacteria - 22429; Metazoa - 974; Fungi - 991; Plants - 531; Viruses - 0; Other Eukaryotes - 9610 (source: NCBI BLink). [Source:…	0	1.14	inf	0.029	0.674393	yes	UP	N	N	N	Y
AT2G31865	PARG2	poly(ADP-ribose) glycohydrolase 2 [Source:TAIR;Acc:AT2G31865]	5.27	47.4	3.17	0.0411	0.784091	yes	UP	N	N	N	Y	Y	4.82	52.23		AT2G31865	PARG2	poly(ADP-ribose) glycohydrolase 2 [Source:TAIR;Acc:AT2G31865]	4.53	35.6	2.98	0.03045	0.695895	yes	UP	N	N	N	Y	Y	3.98	41.29		AT2G31865	PARG2	poly(ADP-ribose) glycohydrolase 2 [Source:TAIR;Acc:AT2G31865]	3.32	34.9	3.39	0.04315	0.771198	yes	UP	N	N	N	Y
AT2G32930	ZFN2	zinc finger nuclease 2 [Source:TAIR;Acc:AT2G32930]	2.47	43.7	4.14	0.02625	0.741036	yes	UP	N	N	N	Y	Y	2.26	48.12		AT2G32930	ZFN2	zinc finger nuclease 2 [Source:TAIR;Acc:AT2G32930]	2.58	22.9	3.15	0.01905	0.565815	yes	UP	N	N	N	Y	Y	2.27	26.54		AT2G32930	ZFN2	zinc finger nuclease 2 [Source:TAIR;Acc:AT2G32930]	2.07	23.6	3.51	0.0211	0.640366	yes	UP	N	N	N	Y
AT2G33380	RD20	Caleosin-related family protein [Source:TAIR;Acc:AT2G33380]	8.52	672	6.3	0.004	0.337877	yes	UP	N	N	Y	Y	Y	7.81	740.57		AT2G33380	RD20	Caleosin-related family protein [Source:TAIR;Acc:AT2G33380]	3.43	794	7.86	0.0016	0.162581	yes	UP	N	N	Y	Y	Y	3.01	920.57		AT2G33380	RD20	Caleosin-related family protein [Source:TAIR;Acc:AT2G33380]	1.7	1120	9.36	0.00205	0.141184	yes	UP	N	N	Y	Y
AT2G33710	ERF112	Integrase-type DNA-binding superfamily protein [Source:TAIR;Acc:AT2G33710]	1.65	43.3	4.72	0.00335	0.307227	yes	UP	N	N	Y	Y	Y	1.51	47.74		AT2G33710	ERF112	Integrase-type DNA-binding superfamily protein [Source:TAIR;Acc:AT2G33710]	3.37	29.9	3.15	0.03995	0.722541	yes	UP	N	N	N	Y	Y	2.96	34.7		AT2G33710	ERF112	Integrase-type DNA-binding superfamily protein [Source:TAIR;Acc:AT2G33710]	1.74	30.8	4.14	0.0359	0.730133	yes	UP	N	N	N	Y
AT2G34070	TBL37	TRICHOME BIREFRINGENCE-LIKE 37 [Source:TAIR;Acc:AT2G34070]	18.5	299	4.01	0.0039	0.330881	yes	UP	N	N	Y	Y	Y	16.98	329.03		AT2G34070	TBL37	TRICHOME BIREFRINGENCE-LIKE 37 [Source:TAIR;Acc:AT2G34070]	24.2	227	3.23	0.0163	0.531867	yes	UP	N	N	N	Y	Y	21.27	263.34		AT2G34070	TBL37	TRICHOME BIREFRINGENCE-LIKE 37 [Source:TAIR;Acc:AT2G34070]	26.3	255	3.28	0.0171	0.579426	yes	UP	N	N	N	Y
AT2G34610	-	unknown protein; BEST Arabidopsis thaliana protein match is: unknown protein (TAIR:AT1G30190.1); Has 342 Blast hits to 279 proteins in 74 species: Archae - 0; Bacteria - 7; Metazoa - 76; Fungi - 18; Plants - 51; Viruses - 0; Other Eukaryotes - 190 ( /.../: NCBI BLink). [Source:TAIR;Acc:AT2G34610]	0	1.43	inf	0.0208	0.736665	yes	UP	N	N	N	Y	Y	0	1.57		AT2G34610	-	unknown protein; BEST Arabidopsis thaliana protein match is: unknown protein (TAIR:AT1G30190.1); Has 342 Blast hits to 279 proteins in 74 species: Archae - 0; Bacteria - 7; Metazoa - 76; Fungi - 18; Plants - 51; Viruses - 0; Other Eukaryotes - 190 ( /.../: NCBI BLink). [Source:TAIR;Acc:AT2G34610]	0	2.84	inf	0.0004	0.0713208	yes	UP	N	Y	Y	Y	Y	0	3.3		AT2G34610	-	unknown protein; BEST Arabidopsis thaliana protein match is: unknown protein (TAIR:AT1G30190.1); Has 342 Blast hits to 279 proteins in 74 species: Archae - 0; Bacteria - 7; Metazoa - 76; Fungi - 18; Plants - 51; Viruses - 0; Other Eukaryotes - 190 ( /.../: NCBI BLink). [Source:TAIR;Acc:AT2G34610]	0	2.96	inf	0.0005	0.0599906	yes	UP	N	Y	Y	Y
AT2G34810	-	FAD-binding Berberine family protein [Source:TAIR;Acc:AT2G34810]	8.23	77.4	3.23	0.00755	0.475181	yes	UP	N	N	Y	Y	Y	7.54	85.28		AT2G34810	-	FAD-binding Berberine family protein [Source:TAIR;Acc:AT2G34810]	4.83	86	4.15	0.0018	0.164929	yes	UP	N	N	Y	Y	Y	4.24	99.72		AT2G34810	-	FAD-binding Berberine family protein [Source:TAIR;Acc:AT2G34810]	2.75	169	5.94	0.00155	0.115958	yes	UP	N	N	Y	Y
AT2G36440	-	unknown protein; Has 3 Blast hits to 3 proteins in 2 species: Archae - 0; Bacteria - 0; Metazoa - 0; Fungi - 0; Plants - 3; Viruses - 0; Other Eukaryotes - 0 (source: NCBI BLink). [Source:TAIR;Acc:AT2G36440]	0	31.5	inf	0.02795	0.741036	yes	UP	N	N	N	Y	Y	0	34.66		AT2G36440	-	unknown protein; Has 3 Blast hits to 3 proteins in 2 species: Archae - 0; Bacteria - 0; Metazoa - 0; Fungi - 0; Plants - 3; Viruses - 0; Other Eukaryotes - 0 (source: NCBI BLink). [Source:TAIR;Acc:AT2G36440]	0	16.9	inf	0.0489	0.761293	yes	UP	N	N	N	Y	Y	0	19.59		AT2G36440	-	unknown protein; Has 3 Blast hits to 3 proteins in 2 species: Archae - 0; Bacteria - 0; Metazoa - 0; Fungi - 0; Plants - 3; Viruses - 0; Other Eukaryotes - 0 (source: NCBI BLink). [Source:TAIR;Acc:AT2G36440]	0	18.2	inf	0.04025	0.750784	yes	UP	N	N	N	Y
AT2G36640	ATECP63	embryonic cell protein 63 [Source:TAIR;Acc:AT2G36640]	0	4.15	inf	5e-05	0.0171955	yes	UP	Y	Y	Y	Y	Y	0	4.57		AT2G36640	ATECP63	embryonic cell protein 63 [Source:TAIR;Acc:AT2G36640]	0	3.14	inf	5e-05	0.0135	yes	UP	Y	Y	Y	Y	Y	0	3.64		AT2G36640	ATECP63	embryonic cell protein 63 [Source:TAIR;Acc:AT2G36640]	0	2.66	inf	5e-05	0.0113554	yes	UP	Y	Y	Y	Y
AT2G36750	UGT73C1	UDP-glucosyl transferase 73C1 [Source:TAIR;Acc:AT2G36750]	9.88	177	4.16	0.00535	0.387352	yes	UP	N	N	Y	Y	Y	9.05	195.04		AT2G36750	UGT73C1	UDP-glucosyl transferase 73C1 [Source:TAIR;Acc:AT2G36750]	8.48	100	3.56	0.00545	0.284544	yes	UP	N	N	Y	Y	Y	7.46	116.03		AT2G36750	UGT73C1	UDP-glucosyl transferase 73C1 [Source:TAIR;Acc:AT2G36750]	3.52	99.7	4.82	0.0072	0.349502	yes	UP	N	N	Y	Y
AT2G36770	UGT73C4	UDP-Glycosyltransferase superfamily protein [Source:TAIR;Acc:AT2G36770]	1.08	27.1	4.65	0.00495	0.381328	yes	UP	N	N	Y	Y	Y	0.99	29.88		AT2G36770	UGT73C4	UDP-Glycosyltransferase superfamily protein [Source:TAIR;Acc:AT2G36770]	2.02	32.1	3.99	0.01245	0.458684	yes	UP	N	N	N	Y	Y	1.77	37.2		AT2G36770	UGT73C4	UDP-Glycosyltransferase superfamily protein [Source:TAIR;Acc:AT2G36770]	1.1	33.2	4.92	0.0045	0.251749	yes	UP	N	N	Y	Y
AT2G36780	UGT73C3	UDP-Glycosyltransferase superfamily protein [Source:TAIR;Acc:AT2G36780]	2.19	74.5	5.09	0.0025	0.249469	yes	UP	N	N	Y	Y	Y	2.01	82.05		AT2G36780	UGT73C3	UDP-Glycosyltransferase superfamily protein [Source:TAIR;Acc:AT2G36780]	2.06	61.6	4.91	0.00535	0.281657	yes	UP	N	N	Y	Y	Y	1.81	71.43		AT2G36780	UGT73C3	UDP-Glycosyltransferase superfamily protein [Source:TAIR;Acc:AT2G36780]	2.07	93.3	5.5	0.0032	0.204169	yes	UP	N	N	Y	Y
AT2G36792	-	other RNA [Source:TAIR;Acc:AT2G36792]	18.9	362	4.26	0.0159	0.68968	yes	UP	N	N	N	Y	Y	17.3	398.72		AT2G36792	-	other RNA [Source:TAIR;Acc:AT2G36792]	12.5	169	3.76	0.00425	0.251803	yes	UP	N	N	Y	Y	Y	10.99	195.85		AT2G36792	-	other RNA [Source:TAIR;Acc:AT2G36792]	5.08	202	5.31	0.0007	0.0737785	yes	UP	N	Y	Y	Y
AT2G37770	AKR4C9	NAD(P)-linked oxidoreductase superfamily protein [Source:TAIR;Acc:AT2G37770]	14.5	369	4.67	0.00105	0.131311	yes	UP	N	N	Y	Y	Y	13.29	406.04		AT2G37770	AKR4C9	NAD(P)-linked oxidoreductase superfamily protein [Source:TAIR;Acc:AT2G37770]	20.1	279	3.79	0.0072	0.330291	yes	UP	N	N	Y	Y	Y	17.71	323.22		AT2G37770	AKR4C9	NAD(P)-linked oxidoreductase superfamily protein [Source:TAIR;Acc:AT2G37770]	11.5	327	4.83	0.0008	0.0816128	yes	UP	N	Y	Y	Y
AT2G38530	LTP2	lipid transfer protein 2 [Source:TAIR;Acc:AT2G38530]	19	284	3.9	0.01205	0.602782	yes	UP	N	N	N	Y	Y	17.43	312.33		AT2G38530	LTP2	lipid transfer protein 2 [Source:TAIR;Acc:AT2G38530]	9.48	443	5.55	0.0036	0.226047	yes	UP	N	N	Y	Y	Y	8.33	514.19		AT2G38530	LTP2	lipid transfer protein 2 [Source:TAIR;Acc:AT2G38530]	5.62	319	5.83	0.00275	0.180903	yes	UP	N	N	Y	Y
AT2G38905	-	Low temperature and salt responsive protein family [Source:TAIR;Acc:AT2G38905]	0	14.5	inf	0.02055	0.736665	yes	UP	N	N	N	Y	Y	0	16.02		AT2G38905	-	Low temperature and salt responsive protein family [Source:TAIR;Acc:AT2G38905]	0	8.96	inf	0.0375	0.713243	yes	UP	N	N	N	Y	Y	0	10.39		AT2G38905	-	Low temperature and salt responsive protein family [Source:TAIR;Acc:AT2G38905]	0	5	inf	0.0469	0.790813	yes	UP	N	N	N	Y
AT2G39050	-	hydroxyproline-rich glycoprotein family protein [Source:TAIR;Acc:AT2G39050]	4.9	125	4.67	0.0076	0.47677	yes	UP	N	N	Y	Y	Y	4.49	137.39		AT2G39050	-	hydroxyproline-rich glycoprotein family protein [Source:TAIR;Acc:AT2G39050]	3.26	109	5.06	0.00435	0.254536	yes	UP	N	N	Y	Y	Y	2.86	126.17		AT2G39050	-	hydroxyproline-rich glycoprotein family protein [Source:TAIR;Acc:AT2G39050]	2.24	128	5.83	0.00205	0.141184	yes	UP	N	N	Y	Y
AT2G39420	-	alpha/beta-Hydrolases superfamily protein [Source:TAIR;Acc:AT2G39420]	3.23	42.5	3.72	0.0124	0.613912	yes	UP	N	N	N	Y	Y	2.96	46.81		AT2G39420	-	alpha/beta-Hydrolases superfamily protein [Source:TAIR;Acc:AT2G39420]	2.81	24.8	3.14	0.0316	0.705695	yes	UP	N	N	N	Y	Y	2.47	28.77		AT2G39420	-	alpha/beta-Hydrolases superfamily protein [Source:TAIR;Acc:AT2G39420]	1.63	21.2	3.69	0.01275	0.486463	yes	UP	N	N	N	Y
AT2G39650	-	Protein of unknown function (DUF506) [Source:TAIR;Acc:AT2G39650]	5.74	45.7	2.99	0.0442	0.791122	yes	UP	N	N	N	Y	Y	5.25	50.33		AT2G39650	-	Protein of unknown function (DUF506) [Source:TAIR;Acc:AT2G39650]	3.49	25.4	2.87	0.04475	0.739961	yes	UP	N	N	N	Y	Y	3.06	29.47		AT2G39650	-	Protein of unknown function (DUF506) [Source:TAIR;Acc:AT2G39650]	3.42	25.7	2.91	0.0443	0.776757	yes	UP	N	N	N	Y
AT2G41190	-	Transmembrane amino acid transporter family protein [Source:TAIR;Acc:AT2G41190]	7.25	163	4.49	0.00225	0.229274	yes	UP	N	N	Y	Y	Y	6.63	179.38		AT2G41190	-	Transmembrane amino acid transporter family protein [Source:TAIR;Acc:AT2G41190]	4.89	181	5.21	0.0009	0.118951	yes	UP	N	N	Y	Y	Y	4.3	209.69		AT2G41190	-	Transmembrane amino acid transporter family protein [Source:TAIR;Acc:AT2G41190]	5.89	215	5.19	0.00105	0.0910493	yes	UP	N	Y	Y	Y
AT2G41280	M10	late embryogenesis abundant protein (M10) / LEA protein M10 [Source:TAIR;Acc:AT2G41280]	0	2.11	inf	0.026	0.741036	yes	UP	N	N	N	Y	Y	0	2.33		AT2G41280	M10	late embryogenesis abundant protein (M10) / LEA protein M10 [Source:TAIR;Acc:AT2G41280]	0	2.06	inf	0.03435	0.705695	yes	UP	N	N	N	Y	Y	0	2.39		AT2G41280	M10	late embryogenesis abundant protein (M10) / LEA protein M10 [Source:TAIR;Acc:AT2G41280]	0	1.79	inf	0.029	0.674393	yes	UP	N	N	N	Y
AT2G41380	-	S-adenosyl-L-methionine-dependent methyltransferases superfamily protein [Source:TAIR;Acc:AT2G41380]	8.31	179	4.43	0.00535	0.387352	yes	UP	N	N	Y	Y	Y	7.61	197.56		AT2G41380	-	S-adenosyl-L-methionine-dependent methyltransferases superfamily protein [Source:TAIR;Acc:AT2G41380]	15.2	109	2.84	0.02505	0.633795	yes	UP	N	N	N	Y	Y	13.4	126.51		AT2G41380	-	S-adenosyl-L-methionine-dependent methyltransferases superfamily protein [Source:TAIR;Acc:AT2G41380]	8.03	109	3.76	0.00205	0.141184	yes	UP	N	N	Y	Y
AT2G41640	-	Glycosyltransferase family 61 protein [Source:TAIR;Acc:AT2G41640]	13.2	146	3.47	0.01005	0.540651	yes	UP	N	N	N	Y	Y	12.09	160.73		AT2G41640	-	Glycosyltransferase family 61 protein [Source:TAIR;Acc:AT2G41640]	21.4	142	2.73	0.0312	0.702	yes	UP	N	N	N	Y	Y	18.86	164.55		AT2G41640	-	Glycosyltransferase family 61 protein [Source:TAIR;Acc:AT2G41640]	12.9	172	3.74	0.0066	0.327886	yes	UP	N	N	Y	Y
AT2G41730	-	unknown protein; BEST Arabidopsis thaliana protein match is: unknown protein (TAIR:AT5G24640.1); Has 25 Blast hits to 25 proteins in 5 species: Archae - 0; Bacteria - 0; Metazoa - 0; Fungi - 0; Plants - 25; Viruses - 0; Other Eukaryotes - 0 (source: /.../BLink). [Source:TAIR;Acc:AT2G41730]	4.29	1500	8.45	0.04565	0.795216	yes	UP	N	N	N	Y	Y	3.93	1648.74		AT2G41730	-	unknown protein; BEST Arabidopsis thaliana protein match is: unknown protein (TAIR:AT5G24640.1); Has 25 Blast hits to 25 proteins in 5 species: Archae - 0; Bacteria - 0; Metazoa - 0; Fungi - 0; Plants - 25; Viruses - 0; Other Eukaryotes - 0 (source: /.../BLink). [Source:TAIR;Acc:AT2G41730]	6.41	970	7.24	0.0028	0.200769	yes	UP	N	N	Y	Y	Y	5.64	1125.3		AT2G41730	-	unknown protein; BEST Arabidopsis thaliana protein match is: unknown protein (TAIR:AT5G24640.1); Has 25 Blast hits to 25 proteins in 5 species: Archae - 0; Bacteria - 0; Metazoa - 0; Fungi - 0; Plants - 25; Viruses - 0; Other Eukaryotes - 0 (source: /.../BLink). [Source:TAIR;Acc:AT2G41730]	5.95	929	7.29	0.04125	0.757388	yes	UP	N	N	N	Y
AT2G42000	-	Plant EC metallothionein-like protein, family 15 [Source:TAIR;Acc:AT2G42000]	0	17.2	inf	5e-05	0.0171955	yes	UP	Y	Y	Y	Y	Y	0	18.97		AT2G42000	-	Plant EC metallothionein-like protein, family 15 [Source:TAIR;Acc:AT2G42000]	0	10.1	inf	0.0002	0.0439535	yes	UP	Y	Y	Y	Y	Y	0	11.65		AT2G42000	-	Plant EC metallothionein-like protein, family 15 [Source:TAIR;Acc:AT2G42000]	0	5.29	inf	0.0003	0.0457848	yes	UP	Y	Y	Y	Y
AT2G42540	COR15A	cold-regulated 15a [Source:TAIR;Acc:AT2G42540]	28.3	1030	5.18	0.02245	0.73738	yes	UP	N	N	N	Y	Y	25.95	1131.36		AT2G42540	COR15A	cold-regulated 15a [Source:TAIR;Acc:AT2G42540]	11.1	1230	6.79	0.0066	0.319846	yes	UP	N	N	Y	Y	Y	9.76	1428.44		AT2G42540	COR15A	cold-regulated 15a [Source:TAIR;Acc:AT2G42540]	15.2	1710	6.81	0.00275	0.180903	yes	UP	N	N	Y	Y
AT2G46270	GBF3	G-box binding factor 3 [Source:TAIR;Acc:AT2G46270]	2.22	59	4.73	0.0057	0.394707	yes	UP	N	N	Y	Y	Y	2.04	64.95		AT2G46270	GBF3	G-box binding factor 3 [Source:TAIR;Acc:AT2G46270]	3.54	62.1	4.13	0.00905	0.379257	yes	UP	N	N	Y	Y	Y	3.11	71.96		AT2G46270	GBF3	G-box binding factor 3 [Source:TAIR;Acc:AT2G46270]	2.92	64.1	4.46	0.0097	0.423692	yes	UP	N	N	Y	Y
AT2G46310	CRF5	cytokinin response factor 5 [Source:TAIR;Acc:AT2G46310]	2.63	82.3	4.97	0.0027	0.262623	yes	UP	N	N	Y	Y	Y	2.4	90.66		AT2G46310	CRF5	cytokinin response factor 5 [Source:TAIR;Acc:AT2G46310]	2.46	43.7	4.15	0.0108	0.427029	yes	UP	N	N	N	Y	Y	2.16	50.76		AT2G46310	CRF5	cytokinin response factor 5 [Source:TAIR;Acc:AT2G46310]	4.73	40.7	3.1	0.04025	0.750784	yes	UP	N	N	N	Y
AT2G46680	ATHB-7	homeobox 7 [Source:TAIR;Acc:AT2G46680]	7.26	92.4	3.67	0.0096	0.532814	yes	UP	N	N	Y	Y	Y	6.66	101.77		AT2G46680	ATHB-7	homeobox 7 [Source:TAIR;Acc:AT2G46680]	4.36	86.6	4.31	0.00045	0.079486	yes	UP	N	Y	Y	Y	Y	3.84	100.38		AT2G46680	ATHB-7	homeobox 7 [Source:TAIR;Acc:AT2G46680]	2.22	80.2	5.18	0.0077	0.365405	yes	UP	N	N	Y	Y
AT3G01030	-	C2H2 and C2HC zinc fingers superfamily protein [Source:TAIR;Acc:AT3G01030]	0	1.68	inf	0.00125	0.145023	yes	UP	N	N	Y	Y	Y	0	1.85		AT3G01030	-	C2H2 and C2HC zinc fingers superfamily protein [Source:TAIR;Acc:AT3G01030]	0	0.873	inf	0.03405	0.705695	yes	UP	N	N	N	Y	Y	0	1.01		AT3G01030	-	C2H2 and C2HC zinc fingers superfamily protein [Source:TAIR;Acc:AT3G01030]	0	0.848	inf	0.0292	0.674393	yes	UP	N	N	N	Y
AT3G02480	-	Late embryogenesis abundant protein (LEA) family protein [Source:TAIR;Acc:AT3G02480]	98.8	3330	5.07	0.0129	0.619554	yes	UP	N	N	N	Y	Y	90.72	3661.18		AT3G02480	-	Late embryogenesis abundant protein (LEA) family protein [Source:TAIR;Acc:AT3G02480]	39	3900	6.64	0.003	0.204693	yes	UP	N	N	Y	Y	Y	34.32	4523.83		AT3G02480	-	Late embryogenesis abundant protein (LEA) family protein [Source:TAIR;Acc:AT3G02480]	6.9	4500	9.35	0.0018	0.13007	yes	UP	N	N	Y	Y
AT3G02875	ILR1	Peptidase M20/M25/M40 family protein [Source:TAIR;Acc:AT3G02875]	3.06	23.1	2.92	0.0466	0.802745	yes	UP	N	N	N	Y	Y	2.8	25.46		AT3G02875	ILR1	Peptidase M20/M25/M40 family protein [Source:TAIR;Acc:AT3G02875]	3.72	18.6	2.32	0.0326	0.705695	yes	UP	N	N	N	Y	Y	3.27	21.52		AT3G02875	ILR1	Peptidase M20/M25/M40 family protein [Source:TAIR;Acc:AT3G02875]	5.24	27.1	2.37	0.0475	0.792789	yes	UP	N	N	N	Y
AT3G03470	CYP89A9	cytochrome P450, family 87, subfamily A, polypeptide 9 [Source:TAIR;Acc:AT3G03470]	8.39	52.2	2.64	0.02675	0.741036	yes	UP	N	N	N	Y	Y	7.7	57.53		AT3G03470	CYP89A9	cytochrome P450, family 87, subfamily A, polypeptide 9 [Source:TAIR;Acc:AT3G03470]	11.5	56.4	2.29	0.03705	0.713243	yes	UP	N	N	N	Y	Y	10.1	65.44		AT3G03470	CYP89A9	cytochrome P450, family 87, subfamily A, polypeptide 9 [Source:TAIR;Acc:AT3G03470]	8.6	73.1	3.09	0.0114	0.465691	yes	UP	N	N	N	Y
AT3G04000	-	NAD(P)-binding Rossmann-fold superfamily protein [Source:TAIR;Acc:AT3G04000]	6.59	68.5	3.38	0.0243	0.741036	yes	UP	N	N	N	Y	Y	6.03	75.48		AT3G04000	-	NAD(P)-binding Rossmann-fold superfamily protein [Source:TAIR;Acc:AT3G04000]	8.84	67.9	2.94	0.0187	0.564897	yes	UP	N	N	N	Y	Y	7.77	78.78		AT3G04000	-	NAD(P)-binding Rossmann-fold superfamily protein [Source:TAIR;Acc:AT3G04000]	8.65	106	3.61	0.00335	0.208169	yes	UP	N	N	Y	Y
AT3G05640	-	Protein phosphatase 2C family protein [Source:TAIR;Acc:AT3G05640]	4.61	43.6	3.24	0.0178	0.705644	yes	UP	N	N	N	Y	Y	4.22	47.96		AT3G05640	-	Protein phosphatase 2C family protein [Source:TAIR;Acc:AT3G05640]	2.43	64.7	4.73	0.00845	0.365458	yes	UP	N	N	Y	Y	Y	2.14	74.98		AT3G05640	-	Protein phosphatase 2C family protein [Source:TAIR;Acc:AT3G05640]	3.57	79.9	4.48	0.0157	0.551582	yes	UP	N	N	N	Y
AT3G05880	RCI2A	Low temperature and salt responsive protein family [Source:TAIR;Acc:AT3G05880]	120	889	2.89	0.0456	0.795216	yes	UP	N	N	N	Y	Y	109.34	979.02		AT3G05880	RCI2A	Low temperature and salt responsive protein family [Source:TAIR;Acc:AT3G05880]	130	1080	3.06	0.0316	0.705695	yes	UP	N	N	N	Y	Y	114.04	1251.65		AT3G05880	RCI2A	Low temperature and salt responsive protein family [Source:TAIR;Acc:AT3G05880]	133	1370	3.36	0.01695	0.576391	yes	UP	N	N	N	Y
AT3G08720	ATPK19	serine/threonine protein kinase 2 [Source:TAIR;Acc:AT3G08720]	4.72	80.6	4.09	0.00785	0.483013	yes	UP	N	N	Y	Y	Y	4.32	88.75		AT3G08720	ATPK19	serine/threonine protein kinase 2 [Source:TAIR;Acc:AT3G08720]	4.94	75.9	3.94	0.00595	0.301488	yes	UP	N	N	Y	Y	Y	4.34	88		AT3G08720	ATPK19	serine/threonine protein kinase 2 [Source:TAIR;Acc:AT3G08720]	3.35	77.5	4.53	0.00925	0.417168	yes	UP	N	N	Y	Y
AT3G08750	-	F-box and associated interaction domains-containing protein [Source:TAIR;Acc:AT3G08750]	0	2.09	inf	0.00075	0.104668	yes	UP	N	N	Y	Y	Y	0	2.3		AT3G08750	-	F-box and associated interaction domains-containing protein [Source:TAIR;Acc:AT3G08750]	0	1.52	inf	0.00215	0.176674	yes	UP	N	N	Y	Y	Y	0	1.76		AT3G08750	-	F-box and associated interaction domains-containing protein [Source:TAIR;Acc:AT3G08750]	0	1.44	inf	0.02345	0.640366	yes	UP	N	N	N	Y
AT3G10450	SCPL7	serine carboxypeptidase-like 7 [Source:TAIR;Acc:AT3G10450]	4	33.7	3.07	0.036	0.757731	yes	UP	N	N	N	Y	Y	3.66	37.06		AT3G10450	SCPL7	serine carboxypeptidase-like 7 [Source:TAIR;Acc:AT3G10450]	3.48	40.5	3.54	0.005	0.268466	yes	UP	N	N	Y	Y	Y	3.06	46.96		AT3G10450	SCPL7	serine carboxypeptidase-like 7 [Source:TAIR;Acc:AT3G10450]	2.73	49.6	4.18	0.03915	0.749864	yes	UP	N	N	N	Y
AT3G11020	DREB2B	DRE/CRT-binding protein 2B [Source:TAIR;Acc:AT3G11020]	1.46	20.9	3.84	0.01065	0.558044	yes	UP	N	N	N	Y	Y	1.34	23.05		AT3G11020	DREB2B	DRE/CRT-binding protein 2B [Source:TAIR;Acc:AT3G11020]	2.02	12.8	2.67	0.0477	0.759971	yes	UP	N	N	N	Y	Y	1.78	14.88		AT3G11020	DREB2B	DRE/CRT-binding protein 2B [Source:TAIR;Acc:AT3G11020]	1.81	13.8	2.92	0.0396	0.750784	yes	UP	N	N	N	Y
AT3G11340	-	UDP-Glycosyltransferase superfamily protein [Source:TAIR;Acc:AT3G11340]	2.93	28.7	3.29	0.02635	0.741036	yes	UP	N	N	N	Y	Y	2.69	31.59		AT3G11340	-	UDP-Glycosyltransferase superfamily protein [Source:TAIR;Acc:AT3G11340]	4.45	29.2	2.71	0.015	0.513587	yes	UP	N	N	N	Y	Y	3.91	33.84		AT3G11340	-	UDP-Glycosyltransferase superfamily protein [Source:TAIR;Acc:AT3G11340]	2.86	55.2	4.27	0.00735	0.354977	yes	UP	N	N	Y	Y
AT3G11410	ATPP2CA	protein phosphatase 2CA [Source:TAIR;Acc:AT3G11410]	27.3	251	3.2	0.01715	0.701257	yes	UP	N	N	N	Y	Y	25.02	276.38		AT3G11410	ATPP2CA	protein phosphatase 2CA [Source:TAIR;Acc:AT3G11410]	27.4	188	2.78	0.03645	0.710944	yes	UP	N	N	N	Y	Y	24.06	217.69		AT3G11410	ATPP2CA	protein phosphatase 2CA [Source:TAIR;Acc:AT3G11410]	13.4	217	4.02	0.00535	0.284295	yes	UP	N	N	Y	Y
AT3G11420	-	Protein of unknown function (DUF604) [Source:TAIR;Acc:AT3G11420]	6.09	67.1	3.46	0.0042	0.348654	yes	UP	N	N	Y	Y	Y	5.57	73.95		AT3G11420	-	Protein of unknown function (DUF604) [Source:TAIR;Acc:AT3G11420]	8.19	61.5	2.91	0.0212	0.591846	yes	UP	N	N	N	Y	Y	7.2	71.4		AT3G11420	-	Protein of unknown function (DUF604) [Source:TAIR;Acc:AT3G11420]	6.26	73	3.54	0.00455	0.253062	yes	UP	N	N	Y	Y
AT3G11430	ATGPAT5	glycerol-3-phosphate acyltransferase 5 [Source:TAIR;Acc:AT3G11430]	0	2.83	inf	5e-05	0.0171955	yes	UP	Y	Y	Y	Y	Y	0	3.12		AT3G11430	ATGPAT5	glycerol-3-phosphate acyltransferase 5 [Source:TAIR;Acc:AT3G11430]	0	3.31	inf	5e-05	0.0135	yes	UP	Y	Y	Y	Y	Y	0	3.84		AT3G11430	ATGPAT5	glycerol-3-phosphate acyltransferase 5 [Source:TAIR;Acc:AT3G11430]	0	7.41	inf	5e-05	0.0113554	yes	UP	Y	Y	Y	Y
AT3G11840	PUB24	plant U-box 24 [Source:TAIR;Acc:AT3G11840]	1.46	13.1	3.17	0.02385	0.74085	yes	UP	N	N	N	Y	Y	1.34	14.47		AT3G11840	PUB24	plant U-box 24 [Source:TAIR;Acc:AT3G11840]	1.78	15.3	3.11	0.0332	0.705695	yes	UP	N	N	N	Y	Y	1.57	17.8		AT3G11840	PUB24	plant U-box 24 [Source:TAIR;Acc:AT3G11840]	1.28	14.4	3.49	0.0181	0.600511	yes	UP	N	N	N	Y
AT3G12580	HSP70	heat shock protein 70 [Source:TAIR;Acc:AT3G12580]	5.56	141	4.66	0.00135	0.153844	yes	UP	N	N	Y	Y	Y	5.1	154.79		AT3G12580	HSP70	heat shock protein 70 [Source:TAIR;Acc:AT3G12580]	5.35	91.5	4.1	0.00915	0.3826	yes	UP	N	N	Y	Y	Y	4.7	106.09		AT3G12580	HSP70	heat shock protein 70 [Source:TAIR;Acc:AT3G12580]	3.83	110	4.84	0.0013	0.103766	yes	UP	N	N	Y	Y
AT3G14810	MSL5	mechanosensitive channel of small conductance-like 5 [Source:TAIR;Acc:AT3G14810]	7.18	44.9	2.64	0.03135	0.753765	yes	UP	N	N	N	Y	Y	6.58	49.48		AT3G14810	MSL5	mechanosensitive channel of small conductance-like 5 [Source:TAIR;Acc:AT3G14810]	4.72	43.2	3.19	0.00755	0.338943	yes	UP	N	N	Y	Y	Y	4.15	50.07		AT3G14810	MSL5	mechanosensitive channel of small conductance-like 5 [Source:TAIR;Acc:AT3G14810]	2.25	56	4.64	0.0051	0.275617	yes	UP	N	N	Y	Y
AT3G15280	-	unknown protein; FUNCTIONS IN: molecular_function unknown; LOCATED IN: mitochondrion; EXPRESSED IN: 8 plant structures; EXPRESSED DURING: L mature pollen stage, 4 anthesis, petal differentiation and expansion stage; Has 36 Blast hits to 36 proteins /.../species: Archae - 0; Bacteria - 0; Metazoa - 1; Fungi - 2; Plants - 33; Viruses - 0; Other Eukaryotes - 0 (source: NCBI BLink). [Source:TAIR;Acc:…	0	2.34	inf	0.02225	0.736665	yes	UP	N	N	N	Y	Y	0	2.58		AT3G15280	-	unknown protein; FUNCTIONS IN: molecular_function unknown; LOCATED IN: mitochondrion; EXPRESSED IN: 8 plant structures; EXPRESSED DURING: L mature pollen stage, 4 anthesis, petal differentiation and expansion stage; Has 36 Blast hits to 36 proteins /.../species: Archae - 0; Bacteria - 0; Metazoa - 1; Fungi - 2; Plants - 33; Viruses - 0; Other Eukaryotes - 0 (source: NCBI BLink). [Source:TAIR;Acc:…	0	1.68	inf	0.03315	0.705695	yes	UP	N	N	N	Y	Y	0	1.94		AT3G15280	-	unknown protein; FUNCTIONS IN: molecular_function unknown; LOCATED IN: mitochondrion; EXPRESSED IN: 8 plant structures; EXPRESSED DURING: L mature pollen stage, 4 anthesis, petal differentiation and expansion stage; Has 36 Blast hits to 36 proteins /.../species: Archae - 0; Bacteria - 0; Metazoa - 1; Fungi - 2; Plants - 33; Viruses - 0; Other Eukaryotes - 0 (source: NCBI BLink). [Source:TAIR;Acc:…	0	2.19	inf	0.0228	0.640366	yes	UP	N	N	N	Y
AT3G15500	ATNAC3	NAC domain containing protein 3 [Source:TAIR;Acc:AT3G15500]	5.9	120	4.34	0.01405	0.648845	yes	UP	N	N	N	Y	Y	5.4	131.78		AT3G15500	ATNAC3	NAC domain containing protein 3 [Source:TAIR;Acc:AT3G15500]	12.1	114	3.23	0.0116	0.436733	yes	UP	N	N	N	Y	Y	10.63	131.88		AT3G15500	ATNAC3	NAC domain containing protein 3 [Source:TAIR;Acc:AT3G15500]	5.17	146	4.82	0.00745	0.3562	yes	UP	N	N	Y	Y
AT3G15830	-	phosphatidic acid phosphatase-related / PAP2-related [Source:TAIR;Acc:AT3G15830]	0	2.28	inf	0.00085	0.112124	yes	UP	N	N	Y	Y	Y	0	2.51		AT3G15830	-	phosphatidic acid phosphatase-related / PAP2-related [Source:TAIR;Acc:AT3G15830]	0	1.51	inf	0.00265	0.195517	yes	UP	N	N	Y	Y	Y	0	1.76		AT3G15830	-	phosphatidic acid phosphatase-related / PAP2-related [Source:TAIR;Acc:AT3G15830]	0	2.47	inf	0.00055	0.0639777	yes	UP	N	Y	Y	Y
AT3G16340	ATPDR1	pleiotropic drug resistance 1 [Source:TAIR;Acc:AT3G16340]	0.787	5.56	2.82	0.0418	0.784091	yes	UP	N	N	N	Y	Y	0.72	6.12		AT3G16340	ATPDR1	pleiotropic drug resistance 1 [Source:TAIR;Acc:AT3G16340]	0.591	4.73	3	0.0428	0.73678	yes	UP	N	N	N	Y	Y	0.52	5.48		AT3G16340	ATPDR1	pleiotropic drug resistance 1 [Source:TAIR;Acc:AT3G16340]	0.558	6.55	3.55	0.0153	0.545567	yes	UP	N	N	N	Y
AT3G16800	-	Protein phosphatase 2C family protein [Source:TAIR;Acc:AT3G16800]	2.25	35.4	3.98	0.0066	0.430879	yes	UP	N	N	Y	Y	Y	2.06	39.03		AT3G16800	-	Protein phosphatase 2C family protein [Source:TAIR;Acc:AT3G16800]	1.98	34.5	4.12	0.00945	0.393403	yes	UP	N	N	Y	Y	Y	1.74	40.01		AT3G16800	-	Protein phosphatase 2C family protein [Source:TAIR;Acc:AT3G16800]	2.09	38.3	4.2	0.01675	0.574361	yes	UP	N	N	N	Y
AT3G18950	-	Transducin/WD40 repeat-like superfamily protein [Source:TAIR;Acc:AT3G18950]	3.02	29.5	3.29	0.0293	0.750319	yes	UP	N	N	N	Y	Y	2.76	32.47		AT3G18950	-	Transducin/WD40 repeat-like superfamily protein [Source:TAIR;Acc:AT3G18950]	1.76	24.1	3.78	0.01545	0.517739	yes	UP	N	N	N	Y	Y	1.54	27.98		AT3G18950	-	Transducin/WD40 repeat-like superfamily protein [Source:TAIR;Acc:AT3G18950]	1.59	30.9	4.28	0.0071	0.346411	yes	UP	N	N	Y	Y
AT3G19580	AZF2	zinc-finger protein 2 [Source:TAIR;Acc:AT3G19580]	9.62	87	3.18	0.00845	0.503561	yes	UP	N	N	Y	Y	Y	8.81	95.82		AT3G19580	AZF2	zinc-finger protein 2 [Source:TAIR;Acc:AT3G19580]	3.35	80.2	4.58	0.00645	0.315816	yes	UP	N	N	Y	Y	Y	2.95	93.08		AT3G19580	AZF2	zinc-finger protein 2 [Source:TAIR;Acc:AT3G19580]	3.3	83.9	4.67	0.00535	0.284295	yes	UP	N	N	Y	Y
AT3G19970	-	alpha/beta-Hydrolases superfamily protein [Source:TAIR;Acc:AT3G19970]	6.01	58.6	3.29	0.00565	0.394251	yes	UP	N	N	Y	Y	Y	5.51	64.56		AT3G19970	-	alpha/beta-Hydrolases superfamily protein [Source:TAIR;Acc:AT3G19970]	5.65	39.8	2.82	0.0281	0.670568	yes	UP	N	N	N	Y	Y	4.96	46.12		AT3G19970	-	alpha/beta-Hydrolases superfamily protein [Source:TAIR;Acc:AT3G19970]	2.69	41.2	3.93	0.00935	0.418709	yes	UP	N	N	Y	Y
AT3G20300	-	Protein of unknown function (DUF3537) [Source:TAIR;Acc:AT3G20300]	17.2	193	3.49	0.0151	0.671619	yes	UP	N	N	N	Y	Y	15.79	212.75		AT3G20300	-	Protein of unknown function (DUF3537) [Source:TAIR;Acc:AT3G20300]	18.8	167	3.15	0.02595	0.64875	yes	UP	N	N	N	Y	Y	16.5	193.25		AT3G20300	-	Protein of unknown function (DUF3537) [Source:TAIR;Acc:AT3G20300]	13.4	260	4.28	0.00335	0.208169	yes	UP	N	N	Y	Y
AT3G21560	UGT84A2	UDP-Glycosyltransferase superfamily protein [Source:TAIR;Acc:AT3G21560]	29.1	186	2.67	0.0444	0.792493	yes	UP	N	N	N	Y	Y	26.69	204.83		AT3G21560	UGT84A2	UDP-Glycosyltransferase superfamily protein [Source:TAIR;Acc:AT3G21560]	13.9	124	3.15	0.0262	0.651218	yes	UP	N	N	N	Y	Y	12.24	143.41		AT3G21560	UGT84A2	UDP-Glycosyltransferase superfamily protein [Source:TAIR;Acc:AT3G21560]	9.5	122	3.68	0.0122	0.476925	yes	UP	N	N	N	Y
AT3G22370	AOX1A	alternative oxidase 1A [Source:TAIR;Acc:AT3G22370]	46.1	1080	4.55	0.0126	0.619554	yes	UP	N	N	N	Y	Y	42.21	1187.72		AT3G22370	AOX1A	alternative oxidase 1A [Source:TAIR;Acc:AT3G22370]	47.7	735	3.94	0.0376	0.713243	yes	UP	N	N	N	Y	Y	41.95	852.24		AT3G22370	AOX1A	alternative oxidase 1A [Source:TAIR;Acc:AT3G22370]	34.1	750	4.46	0.02385	0.640366	yes	UP	N	N	N	Y
AT3G22510	-	Pre-rRNA-processing protein TSR2, conserved region [Source:TAIR;Acc:AT3G22510]	0	1.93	inf	0.026	0.741036	yes	UP	N	N	N	Y	Y	0	2.12		AT3G22510	-	Pre-rRNA-processing protein TSR2, conserved region [Source:TAIR;Acc:AT3G22510]	0	1.51	inf	0.0389	0.720088	yes	UP	N	N	N	Y	Y	0	1.75		AT3G22510	-	Pre-rRNA-processing protein TSR2, conserved region [Source:TAIR;Acc:AT3G22510]	0	1.13	inf	0.0422	0.761636	yes	UP	N	N	N	Y
AT3G22600	-	Bifunctional inhibitor/lipid-transfer protein/seed storage 2S albumin superfamily protein [Source:TAIR;Acc:AT3G22600]	17.5	190	3.44	0.0036	0.310908	yes	UP	N	N	Y	Y	Y	16.02	209.07		AT3G22600	-	Bifunctional inhibitor/lipid-transfer protein/seed storage 2S albumin superfamily protein [Source:TAIR;Acc:AT3G22600]	6.98	160	4.52	0.00735	0.334735	yes	UP	N	N	Y	Y	Y	6.13	185.77		AT3G22600	-	Bifunctional inhibitor/lipid-transfer protein/seed storage 2S albumin superfamily protein [Source:TAIR;Acc:AT3G22600]	4.54	245	5.76	0.00165	0.122004	yes	UP	N	N	Y	Y
AT3G22910	ACA13	ATPase E1-E2 type family protein / haloacid dehalogenase-like hydrolase family protein [Source:TAIR;Acc:AT3G22910]	2.13	28.4	3.74	0.01775	0.705644	yes	UP	N	N	N	Y	Y	1.95	31.27		AT3G22910	ACA13	ATPase E1-E2 type family protein / haloacid dehalogenase-like hydrolase family protein [Source:TAIR;Acc:AT3G22910]	1.72	22.2	3.69	0.0048	0.265263	yes	UP	N	N	Y	Y	Y	1.52	25.79		AT3G22910	ACA13	ATPase E1-E2 type family protein / haloacid dehalogenase-like hydrolase family protein [Source:TAIR;Acc:AT3G22910]	0.567	30	5.72	0.0021	0.14359	yes	UP	N	N	Y	Y
AT3G23220	ERF095	Integrase-type DNA-binding superfamily protein [Source:TAIR;Acc:AT3G23220]	0	28.6	inf	5e-05	0.0171955	yes	UP	Y	Y	Y	Y	Y	0	31.53		AT3G23220	ERF095	Integrase-type DNA-binding superfamily protein [Source:TAIR;Acc:AT3G23220]	0	11.2	inf	0.0007	0.101769	yes	UP	N	N	Y	Y	Y	0	12.97		AT3G23220	ERF095	Integrase-type DNA-binding superfamily protein [Source:TAIR;Acc:AT3G23220]	0	10.9	inf	0.0006	0.066163	yes	UP	N	Y	Y	Y
AT3G23250	MYB15	myb domain protein 15 [Source:TAIR;Acc:AT3G23250]	2.99	26.3	3.14	0.03155	0.753765	yes	UP	N	N	N	Y	Y	2.74	28.95		AT3G23250	MYB15	myb domain protein 15 [Source:TAIR;Acc:AT3G23250]	1.37	21.7	3.99	0.01015	0.410782	yes	UP	N	N	N	Y	Y	1.2	25.12		AT3G23250	MYB15	myb domain protein 15 [Source:TAIR;Acc:AT3G23250]	1.35	16.3	3.6	0.01555	0.549347	yes	UP	N	N	N	Y
AT3G23910	-	BEST Arabidopsis thaliana protein match is: RNA-directed DNA polymerase (reverse transcriptase)-related family protein (TAIR:AT3G24255.2); Has 562 Blast hits to 532 proteins in 147 species: Archae - 28; Bacteria - 51; Metazoa - 157; Fungi - 82; Plan /.../5; Viruses - 6; Other Eukaryotes - 153 (source: NCBI BLink). [Source:TAIR;Acc:AT3G23910]	7.71	122	3.98	0.0081	0.492107	yes	UP	N	N	Y	Y	Y	7.06	134.38		AT3G23910	-	BEST Arabidopsis thaliana protein match is: RNA-directed DNA polymerase (reverse transcriptase)-related family protein (TAIR:AT3G24255.2); Has 562 Blast hits to 532 proteins in 147 species: Archae - 28; Bacteria - 51; Metazoa - 157; Fungi - 82; Plan /.../5; Viruses - 6; Other Eukaryotes - 153 (source: NCBI BLink). [Source:TAIR;Acc:AT3G23910]	7.43	99.4	3.74	0.0039	0.239318	yes	UP	N	N	Y	Y	Y	6.53	115.23		AT3G23910	-	BEST Arabidopsis thaliana protein match is: RNA-directed DNA polymerase (reverse transcriptase)-related family protein (TAIR:AT3G24255.2); Has 562 Blast hits to 532 proteins in 147 species: Archae - 28; Bacteria - 51; Metazoa - 157; Fungi - 82; Plan /.../5; Viruses - 6; Other Eukaryotes - 153 (source: NCBI BLink). [Source:TAIR;Acc:AT3G23910]	6.93	102	3.88	0.00185	0.131688	yes	UP	N	N	Y	Y
AT3G24750	-	unknown protein; Has 25 Blast hits to 25 proteins in 12 species: Archae - 0; Bacteria - 8; Metazoa - 2; Fungi - 0; Plants - 15; Viruses - 0; Other Eukaryotes - 0 (source: NCBI BLink). [Source:TAIR;Acc:AT3G24750]	0	5.82	inf	0.00015	0.0380112	yes	UP	Y	Y	Y	Y	Y	0	6.41		AT3G24750	-	unknown protein; Has 25 Blast hits to 25 proteins in 12 species: Archae - 0; Bacteria - 8; Metazoa - 2; Fungi - 0; Plants - 15; Viruses - 0; Other Eukaryotes - 0 (source: NCBI BLink). [Source:TAIR;Acc:AT3G24750]	0	4.78	inf	0.0001	0.0242308	yes	UP	Y	Y	Y	Y	Y	0	5.54		AT3G24750	-	unknown protein; Has 25 Blast hits to 25 proteins in 12 species: Archae - 0; Bacteria - 8; Metazoa - 2; Fungi - 0; Plants - 15; Viruses - 0; Other Eukaryotes - 0 (source: NCBI BLink). [Source:TAIR;Acc:AT3G24750]	0	2.32	inf	0.00075	0.0769234	yes	UP	N	Y	Y	Y
AT3G25573	-	unknown protein; FUNCTIONS IN: molecular_function unknown; INVOLVED IN: biological_process unknown; LOCATED IN: endomembrane system; Has 30201 Blast hits to 17322 proteins in 780 species: Archae - 12; Bacteria - 1396; Metazoa - 17338; Fungi - 3422; /.../ - 5037; Viruses - 0; Other Eukaryotes - 2996 (source: NCBI BLink). [Source:TAIR;Acc:AT3G25573]	0	30.6	inf	5e-05	0.0171955	yes	UP	Y	Y	Y	Y	Y	0	33.75		AT3G25573	-	unknown protein; FUNCTIONS IN: molecular_function unknown; INVOLVED IN: biological_process unknown; LOCATED IN: endomembrane system; Has 30201 Blast hits to 17322 proteins in 780 species: Archae - 12; Bacteria - 1396; Metazoa - 17338; Fungi - 3422; /.../ - 5037; Viruses - 0; Other Eukaryotes - 2996 (source: NCBI BLink). [Source:TAIR;Acc:AT3G25573]	0	10.3	inf	0.0006	0.0914516	yes	UP	N	Y	Y	Y	Y	0	11.95		AT3G25573	-	unknown protein; FUNCTIONS IN: molecular_function unknown; INVOLVED IN: biological_process unknown; LOCATED IN: endomembrane system; Has 30201 Blast hits to 17322 proteins in 780 species: Archae - 12; Bacteria - 1396; Metazoa - 17338; Fungi - 3422; /.../ - 5037; Viruses - 0; Other Eukaryotes - 2996 (source: NCBI BLink). [Source:TAIR;Acc:AT3G25573]	0	11	inf	0.00015	0.0298078	yes	UP	Y	Y	Y	Y
AT3G25610	ALA10	ATPase E1-E2 type family protein / haloacid dehalogenase-like hydrolase family protein [Source:TAIR;Acc:AT3G25610]	5.47	54.7	3.32	0.0254	0.741036	yes	UP	N	N	N	Y	Y	5.01	60.21		AT3G25610	ALA10	ATPase E1-E2 type family protein / haloacid dehalogenase-like hydrolase family protein [Source:TAIR;Acc:AT3G25610]	5.81	37.8	2.7	0.01445	0.506562	yes	UP	N	N	N	Y	Y	5.1	43.79		AT3G25610	ALA10	ATPase E1-E2 type family protein / haloacid dehalogenase-like hydrolase family protein [Source:TAIR;Acc:AT3G25610]	3.85	32.3	3.07	0.0116	0.469042	yes	UP	N	N	N	Y
AT3G25655	IDL1	inflorescence deficient in abscission (IDA)-like 1 [Source:TAIR;Acc:AT3G25655]	0	35.3	inf	5e-05	0.0171955	yes	UP	Y	Y	Y	Y	Y	0	38.94		AT3G25655	IDL1	inflorescence deficient in abscission (IDA)-like 1 [Source:TAIR;Acc:AT3G25655]	0	15.7	inf	0.00035	0.0654951	yes	UP	N	Y	Y	Y	Y	0	18.16		AT3G25655	IDL1	inflorescence deficient in abscission (IDA)-like 1 [Source:TAIR;Acc:AT3G25655]	0	17.2	inf	0.00035	0.0483837	yes	UP	Y	Y	Y	Y
AT3G25780	AOC3	allene oxide cyclase 3 [Source:TAIR;Acc:AT3G25780]	3.59	42	3.55	0.017	0.701077	yes	UP	N	N	N	Y	Y	3.29	46.28		AT3G25780	AOC3	allene oxide cyclase 3 [Source:TAIR;Acc:AT3G25780]	2.44	26.8	3.45	0.01765	0.553209	yes	UP	N	N	N	Y	Y	2.15	31.06		AT3G25780	AOC3	allene oxide cyclase 3 [Source:TAIR;Acc:AT3G25780]	2.7	26.8	3.31	0.0228	0.640366	yes	UP	N	N	N	Y
AT3G27809	-	unknown protein; FUNCTIONS IN: molecular_function unknown; INVOLVED IN: biological_process unknown; LOCATED IN: cellular_component unknown; Has 30201 Blast hits to 17322 proteins in 780 species: Archae - 12; Bacteria - 1396; Metazoa - 17338; Fungi - /.../ Plants - 5037; Viruses - 0; Other Eukaryotes - 2996 (source: NCBI BLink). [Source:TAIR;Acc:AT3G27809]	0	11	inf	0.01505	0.671619	yes	UP	N	N	N	Y	Y	0	12.1		AT3G27809	-	unknown protein; FUNCTIONS IN: molecular_function unknown; INVOLVED IN: biological_process unknown; LOCATED IN: cellular_component unknown; Has 30201 Blast hits to 17322 proteins in 780 species: Archae - 12; Bacteria - 1396; Metazoa - 17338; Fungi - /.../ Plants - 5037; Viruses - 0; Other Eukaryotes - 2996 (source: NCBI BLink). [Source:TAIR;Acc:AT3G27809]	0	24	inf	0.00015	0.0345732	yes	UP	Y	Y	Y	Y	Y	0	27.86		AT3G27809	-	unknown protein; FUNCTIONS IN: molecular_function unknown; INVOLVED IN: biological_process unknown; LOCATED IN: cellular_component unknown; Has 30201 Blast hits to 17322 proteins in 780 species: Archae - 12; Bacteria - 1396; Metazoa - 17338; Fungi - /.../ Plants - 5037; Viruses - 0; Other Eukaryotes - 2996 (source: NCBI BLink). [Source:TAIR;Acc:AT3G27809]	0	20.6	inf	0.00635	0.319615	yes	UP	N	N	Y	Y
AT3G27810	ATMYB21	myb domain protein 21 [Source:TAIR;Acc:AT3G27810]	0	4.92	inf	0.00015	0.0380112	yes	UP	Y	Y	Y	Y	Y	0	5.42		AT3G27810	ATMYB21	myb domain protein 21 [Source:TAIR;Acc:AT3G27810]	0	3.43	inf	0.0067	0.320582	yes	UP	N	N	Y	Y	Y	0	3.97		AT3G27810	ATMYB21	myb domain protein 21 [Source:TAIR;Acc:AT3G27810]	0	3.77	inf	0.0063	0.318793	yes	UP	N	N	Y	Y
AT3G28600	-	P-loop containing nucleoside triphosphate hydrolases superfamily protein [Source:TAIR;Acc:AT3G28600]	0	5.13	inf	5e-05	0.0171955	yes	UP	Y	Y	Y	Y	Y	0	5.65		AT3G28600	-	P-loop containing nucleoside triphosphate hydrolases superfamily protein [Source:TAIR;Acc:AT3G28600]	0	2.92	inf	0.0001	0.0242308	yes	UP	Y	Y	Y	Y	Y	0	3.39		AT3G28600	-	P-loop containing nucleoside triphosphate hydrolases superfamily protein [Source:TAIR;Acc:AT3G28600]	0	1.23	inf	0.0012	0.0978308	yes	UP	N	Y	Y	Y
AT3G29575	AFP3	ABI five binding protein 3 [Source:TAIR;Acc:AT3G29575]	1.76	86.2	5.62	0.03195	0.753765	yes	UP	N	N	N	Y	Y	1.61	94.91		AT3G29575	AFP3	ABI five binding protein 3 [Source:TAIR;Acc:AT3G29575]	1.76	84.5	5.59	0.00415	0.249793	yes	UP	N	N	Y	Y	Y	1.54	97.99		AT3G29575	AFP3	ABI five binding protein 3 [Source:TAIR;Acc:AT3G29575]	1.36	113	6.38	0.03075	0.68753	yes	UP	N	N	N	Y
AT3G43710	-	Galactose oxidase/kelch repeat superfamily protein [Source:TAIR;Acc:AT3G43710]	0	5.36	inf	5e-05	0.0171955	yes	UP	Y	Y	Y	Y	Y	0	5.91		AT3G43710	-	Galactose oxidase/kelch repeat superfamily protein [Source:TAIR;Acc:AT3G43710]	0	2.76	inf	0.0008	0.111176	yes	UP	N	N	Y	Y	Y	0	3.2		AT3G43710	-	Galactose oxidase/kelch repeat superfamily protein [Source:TAIR;Acc:AT3G43710]	0	2.59	inf	0.00085	0.0827319	yes	UP	N	Y	Y	Y
AT3G44860	FAMT	farnesoic acid carboxyl-O-methyltransferase [Source:TAIR;Acc:AT3G44860]	24.7	285	3.53	0.0111	0.571591	yes	UP	N	N	N	Y	Y	22.66	313.77		AT3G44860	FAMT	farnesoic acid carboxyl-O-methyltransferase [Source:TAIR;Acc:AT3G44860]	17.4	294	4.07	0.00575	0.294512	yes	UP	N	N	Y	Y	Y	15.34	340.59		AT3G44860	FAMT	farnesoic acid carboxyl-O-methyltransferase [Source:TAIR;Acc:AT3G44860]	20.1	253	3.66	0.0125	0.47884	yes	UP	N	N	N	Y
AT3G46450	-	SEC14 cytosolic factor family protein / phosphoglyceride transfer family protein [Source:TAIR;Acc:AT3G46450]	5.59	48.3	3.11	0.00805	0.490617	yes	UP	N	N	Y	Y	Y	5.12	53.12		AT3G46450	-	SEC14 cytosolic factor family protein / phosphoglyceride transfer family protein [Source:TAIR;Acc:AT3G46450]	4.41	40	3.18	0.0137	0.489471	yes	UP	N	N	N	Y	Y	3.88	46.42		AT3G46450	-	SEC14 cytosolic factor family protein / phosphoglyceride transfer family protein [Source:TAIR;Acc:AT3G46450]	3.87	47.1	3.61	0.00285	0.18493	yes	UP	N	N	Y	Y
AT3G46660	UGT76E12	UDP-glucosyl transferase 76E12 [Source:TAIR;Acc:AT3G46660]	1.02	71.2	6.13	0.0268	0.741036	yes	UP	N	N	N	Y	Y	0.93	78.38		AT3G46660	UGT76E12	UDP-glucosyl transferase 76E12 [Source:TAIR;Acc:AT3G46660]	1.2	56.7	5.56	0.03615	0.708016	yes	UP	N	N	N	Y	Y	1.06	65.73		AT3G46660	UGT76E12	UDP-glucosyl transferase 76E12 [Source:TAIR;Acc:AT3G46660]	1.33	81.3	5.93	0.03065	0.687399	yes	UP	N	N	N	Y
AT3G46680	UGT76E6	UDP-Glycosyltransferase superfamily protein [Source:TAIR;Acc:AT3G46680]	0	2.42	inf	0.00015	0.0380112	yes	UP	Y	Y	Y	Y	Y	0	2.66		AT3G46680	UGT76E6	UDP-Glycosyltransferase superfamily protein [Source:TAIR;Acc:AT3G46680]	0	1.2	inf	0.0018	0.164929	yes	UP	N	N	Y	Y	Y	0	1.39		AT3G46680	UGT76E6	UDP-Glycosyltransferase superfamily protein [Source:TAIR;Acc:AT3G46680]	0	2.87	inf	0.00065	0.0700568	yes	UP	N	Y	Y	Y
AT3G48520	CYP94B3	cytochrome P450, family 94, subfamily B, polypeptide 3 [Source:TAIR;Acc:AT3G48520]	0	21	inf	5e-05	0.0171955	yes	UP	Y	Y	Y	Y	Y	0	23.19		AT3G48520	CYP94B3	cytochrome P450, family 94, subfamily B, polypeptide 3 [Source:TAIR;Acc:AT3G48520]	0	21.9	inf	5e-05	0.0135	yes	UP	Y	Y	Y	Y	Y	0	25.41		AT3G48520	CYP94B3	cytochrome P450, family 94, subfamily B, polypeptide 3 [Source:TAIR;Acc:AT3G48520]	0	30.3	inf	5e-05	0.0113554	yes	UP	Y	Y	Y	Y
AT3G50910	-	unknown protein; BEST Arabidopsis thaliana protein match is: unknown protein (TAIR:AT5G66480.1); Has 76 Blast hits to 75 proteins in 28 species: Archae - 0; Bacteria - 10; Metazoa - 7; Fungi - 2; Plants - 49; Viruses - 0; Other Eukaryotes - 8 (sourc /.../I BLink). [Source:TAIR;Acc:AT3G50910]	12	89.4	2.9	0.0428	0.784091	yes	UP	N	N	N	Y	Y	10.96	98.43		AT3G50910	-	unknown protein; BEST Arabidopsis thaliana protein match is: unknown protein (TAIR:AT5G66480.1); Has 76 Blast hits to 75 proteins in 28 species: Archae - 0; Bacteria - 10; Metazoa - 7; Fungi - 2; Plants - 49; Viruses - 0; Other Eukaryotes - 8 (sourc /.../I BLink). [Source:TAIR;Acc:AT3G50910]	10.7	61.7	2.53	0.02155	0.596332	yes	UP	N	N	N	Y	Y	9.37	71.5		AT3G50910	-	unknown protein; BEST Arabidopsis thaliana protein match is: unknown protein (TAIR:AT5G66480.1); Has 76 Blast hits to 75 proteins in 28 species: Archae - 0; Bacteria - 10; Metazoa - 7; Fungi - 2; Plants - 49; Viruses - 0; Other Eukaryotes - 8 (sourc /.../I BLink). [Source:TAIR;Acc:AT3G50910]	10.1	71.8	2.83	0.0174	0.587504	yes	UP	N	N	N	Y
AT3G50930	BCS1	cytochrome BC1 synthesis [Source:TAIR;Acc:AT3G50930]	2.91	419	7.17	0.0031	0.292661	yes	UP	N	N	Y	Y	Y	2.67	460.91		AT3G50930	BCS1	cytochrome BC1 synthesis [Source:TAIR;Acc:AT3G50930]	2.4	255	6.73	0.0061	0.304195	yes	UP	N	N	Y	Y	Y	2.11	295.39		AT3G50930	BCS1	cytochrome BC1 synthesis [Source:TAIR;Acc:AT3G50930]	2.06	249	6.92	0.0079	0.37304	yes	UP	N	N	Y	Y
AT3G51090	-	Protein of unknown function (DUF1640) [Source:TAIR;Acc:AT3G51090]	2.52	16.6	2.72	0.0475	0.813881	yes	UP	N	N	N	Y	Y	2.31	18.26		AT3G51090	-	Protein of unknown function (DUF1640) [Source:TAIR;Acc:AT3G51090]	1.99	15.4	2.95	0.0323	0.705695	yes	UP	N	N	N	Y	Y	1.75	17.83		AT3G51090	-	Protein of unknown function (DUF1640) [Source:TAIR;Acc:AT3G51090]	1.93	15	2.96	0.0304	0.687399	yes	UP	N	N	N	Y
AT3G51450	-	Calcium-dependent phosphotriesterase superfamily protein [Source:TAIR;Acc:AT3G51450]	14.7	96.7	2.71	0.0232	0.73738	yes	UP	N	N	N	Y	Y	13.48	106.56		AT3G51450	-	Calcium-dependent phosphotriesterase superfamily protein [Source:TAIR;Acc:AT3G51450]	10.6	72.5	2.77	0.02965	0.690756	yes	UP	N	N	N	Y	Y	9.33	84.08		AT3G51450	-	Calcium-dependent phosphotriesterase superfamily protein [Source:TAIR;Acc:AT3G51450]	11.6	69.9	2.6	0.03665	0.735884	yes	UP	N	N	N	Y
AT3G51810	ATEM1	Stress induced protein [Source:TAIR;Acc:AT3G51810]	0	56.3	inf	5e-05	0.0171955	yes	UP	Y	Y	Y	Y	Y	0	62.02		AT3G51810	ATEM1	Stress induced protein [Source:TAIR;Acc:AT3G51810]	0	50.8	inf	5e-05	0.0135	yes	UP	Y	Y	Y	Y	Y	0	58.87		AT3G51810	ATEM1	Stress induced protein [Source:TAIR;Acc:AT3G51810]	0	34.2	inf	5e-05	0.0113554	yes	UP	Y	Y	Y	Y
AT3G51860	CAX3	cation exchanger 3 [Source:TAIR;Acc:AT3G51860]	7.89	233	4.89	0.0006	0.0909874	yes	UP	N	Y	Y	Y	Y	7.22	257.05		AT3G51860	CAX3	cation exchanger 3 [Source:TAIR;Acc:AT3G51860]	3.86	168	5.44	0.00075	0.107386	yes	UP	N	N	Y	Y	Y	3.4	195.11		AT3G51860	CAX3	cation exchanger 3 [Source:TAIR;Acc:AT3G51860]	1.4	229	7.35	0.0012	0.0978308	yes	UP	N	Y	Y	Y
AT3G53230	CDC48D	ATPase, AAA-type, CDC48 protein [Source:TAIR;Acc:AT3G53230]	3.42	46.6	3.77	0.01335	0.631714	yes	UP	N	N	N	Y	Y	3.14	51.29		AT3G53230	CDC48D	ATPase, AAA-type, CDC48 protein [Source:TAIR;Acc:AT3G53230]	3.01	36.1	3.58	0.00595	0.301488	yes	UP	N	N	Y	Y	Y	2.65	41.83		AT3G53230	CDC48D	ATPase, AAA-type, CDC48 protein [Source:TAIR;Acc:AT3G53230]	3.22	35.4	3.46	0.00515	0.277533	yes	UP	N	N	Y	Y
AT3G53780	ATRBL4	RHOMBOID-like protein 4 [Source:TAIR;Acc:AT3G53780]	8.74	59.5	2.77	0.02135	0.736665	yes	UP	N	N	N	Y	Y	8	65.52		AT3G53780	ATRBL4	RHOMBOID-like protein 4 [Source:TAIR;Acc:AT3G53780]	7.4	51.7	2.8	0.0283	0.672792	yes	UP	N	N	N	Y	Y	6.51	59.94		AT3G53780	ATRBL4	RHOMBOID-like protein 4 [Source:TAIR;Acc:AT3G53780]	8.02	44.9	2.49	0.041	0.756819	yes	UP	N	N	N	Y
AT3G56200	-	Transmembrane amino acid transporter family protein [Source:TAIR;Acc:AT3G56200]	13.1	187	3.83	0.0113	0.578781	yes	UP	N	N	N	Y	Y	12.01	205.91		AT3G56200	-	Transmembrane amino acid transporter family protein [Source:TAIR;Acc:AT3G56200]	16.9	147	3.12	0.0045	0.257727	yes	UP	N	N	Y	Y	Y	14.87	170.74		AT3G56200	-	Transmembrane amino acid transporter family protein [Source:TAIR;Acc:AT3G56200]	7.99	171	4.42	0.00485	0.265872	yes	UP	N	N	Y	Y
AT3G59140	ATMRP14	multidrug resistance-associated protein 14 [Source:TAIR;Acc:AT3G59140]	8.02	64.3	3	0.0292	0.750319	yes	UP	N	N	N	Y	Y	7.34	70.8		AT3G59140	ATMRP14	multidrug resistance-associated protein 14 [Source:TAIR;Acc:AT3G59140]	8.21	60.6	2.88	0.0335	0.705695	yes	UP	N	N	N	Y	Y	7.22	70.22		AT3G59140	ATMRP14	multidrug resistance-associated protein 14 [Source:TAIR;Acc:AT3G59140]	4.21	82	4.28	0.0025	0.166757	yes	UP	N	N	Y	Y
AT3G59700	ATHLECRK	lectin-receptor kinase [Source:TAIR;Acc:AT3G59700]	1.6	21.1	3.72	0.01375	0.639641	yes	UP	N	N	N	Y	Y	1.46	23.24		AT3G59700	ATHLECRK	lectin-receptor kinase [Source:TAIR;Acc:AT3G59700]	2.37	18.9	2.99	0.04665	0.756644	yes	UP	N	N	N	Y	Y	2.09	21.88		AT3G59700	ATHLECRK	lectin-receptor kinase [Source:TAIR;Acc:AT3G59700]	2.27	22.4	3.3	0.0285	0.674393	yes	UP	N	N	N	Y
AT3G61630	CRF6	cytokinin response factor 6 [Source:TAIR;Acc:AT3G61630]	6.03	205	5.08	0.00515	0.384434	yes	UP	N	N	Y	Y	Y	5.52	225.42		AT3G61630	CRF6	cytokinin response factor 6 [Source:TAIR;Acc:AT3G61630]	6.22	102	4.04	0.0021	0.175619	yes	UP	N	N	Y	Y	Y	5.46	118.41		AT3G61630	CRF6	cytokinin response factor 6 [Source:TAIR;Acc:AT3G61630]	7.54	113	3.91	0.00175	0.127423	yes	UP	N	N	Y	Y
AT3G61890	ATHB-12	homeobox 12 [Source:TAIR;Acc:AT3G61890]	5.51	110	4.32	0.00645	0.423961	yes	UP	N	N	Y	Y	Y	5.06	121.41		AT3G61890	ATHB-12	homeobox 12 [Source:TAIR;Acc:AT3G61890]	7.92	148	4.23	0.00125	0.145833	yes	UP	N	N	Y	Y	Y	6.96	171.99		AT3G61890	ATHB-12	homeobox 12 [Source:TAIR;Acc:AT3G61890]	4.97	156	4.97	0.0056	0.293492	yes	UP	N	N	Y	Y
AT3G62260	-	Protein phosphatase 2C family protein [Source:TAIR;Acc:AT3G62260]	9.07	215	4.57	0.00115	0.138424	yes	UP	N	N	Y	Y	Y	8.3	237.01		AT3G62260	-	Protein phosphatase 2C family protein [Source:TAIR;Acc:AT3G62260]	6.55	147	4.49	0.00145	0.16216	yes	UP	N	N	Y	Y	Y	5.76	171.03		AT3G62260	-	Protein phosphatase 2C family protein [Source:TAIR;Acc:AT3G62260]	4.73	187	5.3	0.0001	0.0219276	yes	UP	Y	Y	Y	Y
AT4G00900	ECA2	ER-type Ca2+-ATPase 2 [Source:TAIR;Acc:AT4G00900]	4.69	27.3	2.54	0.03225	0.753765	yes	UP	N	N	N	Y	Y	4.29	30.03		AT4G00900	ECA2	ER-type Ca2+-ATPase 2 [Source:TAIR;Acc:AT4G00900]	3.26	20.9	2.68	0.0331	0.705695	yes	UP	N	N	N	Y	Y	2.86	24.19		AT4G00900	ECA2	ER-type Ca2+-ATPase 2 [Source:TAIR;Acc:AT4G00900]	4.12	26.2	2.67	0.02725	0.674393	yes	UP	N	N	N	Y
AT4G01070	GT72B1	UDP-Glycosyltransferase superfamily protein [Source:TAIR;Acc:AT4G01070]	27.1	216	3	0.02505	0.741036	yes	UP	N	N	N	Y	Y	24.75	238.24		AT4G01070	GT72B1	UDP-Glycosyltransferase superfamily protein [Source:TAIR;Acc:AT4G01070]	21.7	146	2.75	0.04025	0.7245	yes	UP	N	N	N	Y	Y	19.06	169.73		AT4G01070	GT72B1	UDP-Glycosyltransferase superfamily protein [Source:TAIR;Acc:AT4G01070]	14.1	196	3.8	0.0099	0.425826	yes	UP	N	N	Y	Y
AT4G01360	-	unknown protein; BEST Arabidopsis thaliana protein match is: Protein of unknown function (DUF793) (TAIR:AT1G01550.2); Has 99 Blast hits to 99 proteins in 25 species: Archae - 0; Bacteria - 10; Metazoa - 0; Fungi - 0; Plants - 89; Viruses - 0; Other /.../otes - 0 (source: NCBI BLink). [Source:TAIR;Acc:AT4G01360]	1.65	27.1	4.04	0.0078	0.483013	yes	UP	N	N	Y	Y	Y	1.51	29.81		AT4G01360	-	unknown protein; BEST Arabidopsis thaliana protein match is: Protein of unknown function (DUF793) (TAIR:AT1G01550.2); Has 99 Blast hits to 99 proteins in 25 species: Archae - 0; Bacteria - 10; Metazoa - 0; Fungi - 0; Plants - 89; Viruses - 0; Other /.../otes - 0 (source: NCBI BLink). [Source:TAIR;Acc:AT4G01360]	1.53	22	3.84	0.01315	0.477	yes	UP	N	N	N	Y	Y	1.35	25.52		AT4G01360	-	unknown protein; BEST Arabidopsis thaliana protein match is: Protein of unknown function (DUF793) (TAIR:AT1G01550.2); Has 99 Blast hits to 99 proteins in 25 species: Archae - 0; Bacteria - 10; Metazoa - 0; Fungi - 0; Plants - 89; Viruses - 0; Other /.../otes - 0 (source: NCBI BLink). [Source:TAIR;Acc:AT4G01360]	1.85	23.5	3.67	0.01665	0.573343	yes	UP	N	N	N	Y
AT4G02280	SUS3	sucrose synthase 3 [Source:TAIR;Acc:AT4G02280]	2.81	114	5.34	0.00055	0.0882704	yes	UP	N	Y	Y	Y	Y	2.57	125.1		AT4G02280	SUS3	sucrose synthase 3 [Source:TAIR;Acc:AT4G02280]	1.48	119	6.34	0.00115	0.137563	yes	UP	N	N	Y	Y	Y	1.3	138.55		AT4G02280	SUS3	sucrose synthase 3 [Source:TAIR;Acc:AT4G02280]	0.726	128	7.47	0.00045	0.058399	yes	UP	N	Y	Y	Y
AT4G03820	-	Protein of unknown function (DUF3537) [Source:TAIR;Acc:AT4G03820]	3.51	57.6	4.04	0.0295	0.750319	yes	UP	N	N	N	Y	Y	3.22	63.44		AT4G03820	-	Protein of unknown function (DUF3537) [Source:TAIR;Acc:AT4G03820]	2.81	49	4.12	0.01245	0.458684	yes	UP	N	N	N	Y	Y	2.47	56.82		AT4G03820	-	Protein of unknown function (DUF3537) [Source:TAIR;Acc:AT4G03820]	3.16	54.4	4.1	0.00825	0.382932	yes	UP	N	N	Y	Y
AT4G05018	-	unknown protein; FUNCTIONS IN: molecular_function unknown; INVOLVED IN: biological_process unknown; LOCATED IN: endomembrane system; BEST Arabidopsis thaliana protein match is: unknown protein (TAIR:AT4G21500.1); Has 30201 Blast hits to 17322 protei /.../780 species: Archae - 12; Bacteria - 1396; Metazoa - 17338; Fungi - 3422; Plants - 5037; Viruses - 0; Other Eukaryotes - 2996 (source: NCBI BLin…	0	5.69	inf	0.00015	0.0380112	yes	UP	Y	Y	Y	Y	Y	0	6.27		AT4G05018	-	unknown protein; FUNCTIONS IN: molecular_function unknown; INVOLVED IN: biological_process unknown; LOCATED IN: endomembrane system; BEST Arabidopsis thaliana protein match is: unknown protein (TAIR:AT4G21500.1); Has 30201 Blast hits to 17322 protei /.../780 species: Archae - 12; Bacteria - 1396; Metazoa - 17338; Fungi - 3422; Plants - 5037; Viruses - 0; Other Eukaryotes - 2996 (source: NCBI BLin…	0	3.22	inf	0.0018	0.164929	yes	UP	N	N	Y	Y	Y	0	3.73		AT4G05018	-	unknown protein; FUNCTIONS IN: molecular_function unknown; INVOLVED IN: biological_process unknown; LOCATED IN: endomembrane system; BEST Arabidopsis thaliana protein match is: unknown protein (TAIR:AT4G21500.1); Has 30201 Blast hits to 17322 protei /.../780 species: Archae - 12; Bacteria - 1396; Metazoa - 17338; Fungi - 3422; Plants - 5037; Viruses - 0; Other Eukaryotes - 2996 (source: NCBI BLin…	0	3.44	inf	0.00055	0.0639777	yes	UP	N	Y	Y	Y
AT4G05020	NDB2	NAD(P)H dehydrogenase B2 [Source:TAIR;Acc:AT4G05020]	10.2	251	4.62	0.03675	0.765582	yes	UP	N	N	N	Y	Y	9.36	276.77		AT4G05020	NDB2	NAD(P)H dehydrogenase B2 [Source:TAIR;Acc:AT4G05020]	6.71	179	4.74	0.0019	0.165484	yes	UP	N	N	Y	Y	Y	5.9	207.91		AT4G05020	NDB2	NAD(P)H dehydrogenase B2 [Source:TAIR;Acc:AT4G05020]	6.55	191	4.87	0.0004	0.0541191	yes	UP	N	Y	Y	Y
AT4G08555	-	unknown protein; FUNCTIONS IN: molecular_function unknown; INVOLVED IN: biological_process unknown; LOCATED IN: cellular_component unknown; EXPRESSED IN: cultured cell; Has 4 Blast hits to 4 proteins in 2 species: Archae - 0; Bacteria - 0; Metazoa - /.../ngi - 0; Plants - 4; Viruses - 0; Other Eukaryotes - 0 (source: NCBI BLink). [Source:TAIR;Acc:AT4G08555]	17	525	4.95	0.00325	0.302376	yes	UP	N	N	Y	Y	Y	15.61	578.64		AT4G08555	-	unknown protein; FUNCTIONS IN: molecular_function unknown; INVOLVED IN: biological_process unknown; LOCATED IN: cellular_component unknown; EXPRESSED IN: cultured cell; Has 4 Blast hits to 4 proteins in 2 species: Archae - 0; Bacteria - 0; Metazoa - /.../ngi - 0; Plants - 4; Viruses - 0; Other Eukaryotes - 0 (source: NCBI BLink). [Source:TAIR;Acc:AT4G08555]	19.6	370	4.24	0.0122	0.453898	yes	UP	N	N	N	Y	Y	17.19	428.58		AT4G08555	-	unknown protein; FUNCTIONS IN: molecular_function unknown; INVOLVED IN: biological_process unknown; LOCATED IN: cellular_component unknown; EXPRESSED IN: cultured cell; Has 4 Blast hits to 4 proteins in 2 species: Archae - 0; Bacteria - 0; Metazoa - /.../ngi - 0; Plants - 4; Viruses - 0; Other Eukaryotes - 0 (source: NCBI BLink). [Source:TAIR;Acc:AT4G08555]	9.8	418	5.41	0.00345	0.212309	yes	UP	N	N	Y	Y
AT4G09590	NHL22	NDR1/HIN1-like 22 [Source:TAIR;Acc:AT4G09590]	0	6.12	inf	0.0006	0.0909874	yes	UP	N	Y	Y	Y	Y	0	6.74		AT4G09590	NHL22	NDR1/HIN1-like 22 [Source:TAIR;Acc:AT4G09590]	0	2.91	inf	0.0029	0.200769	yes	UP	N	N	Y	Y	Y	0	3.38		AT4G09590	NHL22	NDR1/HIN1-like 22 [Source:TAIR;Acc:AT4G09590]	0	2.34	inf	0.0281	0.674393	yes	UP	N	N	N	Y
AT4G10960	UGE5	UDP-D-glucose/UDP-D-galactose 4-epimerase 5 [Source:TAIR;Acc:AT4G10960]	1.52	27.9	4.2	0.0084	0.503561	yes	UP	N	N	Y	Y	Y	1.39	30.74		AT4G10960	UGE5	UDP-D-glucose/UDP-D-galactose 4-epimerase 5 [Source:TAIR;Acc:AT4G10960]	1.09	26.6	4.61	0.00575	0.294512	yes	UP	N	N	Y	Y	Y	0.95	30.82		AT4G10960	UGE5	UDP-D-glucose/UDP-D-galactose 4-epimerase 5 [Source:TAIR;Acc:AT4G10960]	1.27	33.1	4.71	0.0049	0.267078	yes	UP	N	N	Y	Y
AT4G11911	-	unknown protein; FUNCTIONS IN: molecular_function unknown; INVOLVED IN: biological_process unknown; LOCATED IN: chloroplast; BEST Arabidopsis thaliana protein match is: unknown protein (TAIR:AT4G11910.1); Has 30201 Blast hits to 17322 proteins in 78 /.../ies: Archae - 12; Bacteria - 1396; Metazoa - 17338; Fungi - 3422; Plants - 5037; Viruses - 0; Other Eukaryotes - 2996 (source: NCBI BLink). [Sou…	0	2.46	inf	0.02095	0.736665	yes	UP	N	N	N	Y	Y	0	2.71		AT4G11911	-	unknown protein; FUNCTIONS IN: molecular_function unknown; INVOLVED IN: biological_process unknown; LOCATED IN: chloroplast; BEST Arabidopsis thaliana protein match is: unknown protein (TAIR:AT4G11910.1); Has 30201 Blast hits to 17322 proteins in 78 /.../ies: Archae - 12; Bacteria - 1396; Metazoa - 17338; Fungi - 3422; Plants - 5037; Viruses - 0; Other Eukaryotes - 2996 (source: NCBI BLink). [Sou…	0	6.43	inf	0.00035	0.0654951	yes	UP	N	Y	Y	Y	Y	0	7.45		AT4G11911	-	unknown protein; FUNCTIONS IN: molecular_function unknown; INVOLVED IN: biological_process unknown; LOCATED IN: chloroplast; BEST Arabidopsis thaliana protein match is: unknown protein (TAIR:AT4G11910.1); Has 30201 Blast hits to 17322 proteins in 78 /.../ies: Archae - 12; Bacteria - 1396; Metazoa - 17338; Fungi - 3422; Plants - 5037; Viruses - 0; Other Eukaryotes - 2996 (source: NCBI BLink). [Sou…	0	7.16	inf	0.0003	0.0457848	yes	UP	Y	Y	Y	Y
AT4G14370	-	Disease resistance protein (TIR-NBS-LRR class) family [Source:TAIR;Acc:AT4G14370]	0.508	52.8	6.7	0.0354	0.755921	yes	UP	N	N	N	Y	Y	0.47	58.14		AT4G14370	-	Disease resistance protein (TIR-NBS-LRR class) family [Source:TAIR;Acc:AT4G14370]	1.14	42	5.2	0.0049	0.266888	yes	UP	N	N	Y	Y	Y	1	48.65		AT4G14370	-	Disease resistance protein (TIR-NBS-LRR class) family [Source:TAIR;Acc:AT4G14370]	0.534	45.3	6.41	0.03765	0.744138	yes	UP	N	N	N	Y
AT4G14690	ELIP2	Chlorophyll A-B binding family protein [Source:TAIR;Acc:AT4G14690]	29.8	814	4.77	0.03345	0.755921	yes	UP	N	N	N	Y	Y	27.27	896.97		AT4G14690	ELIP2	Chlorophyll A-B binding family protein [Source:TAIR;Acc:AT4G14690]	32.2	578	4.16	0.00345	0.224845	yes	UP	N	N	Y	Y	Y	28.33	670.21		AT4G14690	ELIP2	Chlorophyll A-B binding family protein [Source:TAIR;Acc:AT4G14690]	22.2	604	4.77	0.00125	0.100617	yes	UP	N	N	Y	Y
AT4G15610	-	Uncharacterised protein family (UPF0497) [Source:TAIR;Acc:AT4G15610]	23.4	231	3.3	0.02545	0.741036	yes	UP	N	N	N	Y	Y	21.39	254.25		AT4G15610	-	Uncharacterised protein family (UPF0497) [Source:TAIR;Acc:AT4G15610]	36.2	200	2.47	0.0223	0.602706	yes	UP	N	N	N	Y	Y	31.8	231.87		AT4G15610	-	Uncharacterised protein family (UPF0497) [Source:TAIR;Acc:AT4G15610]	30.7	267	3.12	0.035	0.718724	yes	UP	N	N	N	Y
AT4G15910	ATDI21	drought-induced 21 [Source:TAIR;Acc:AT4G15910]	17	276	4.02	0.01025	0.546828	yes	UP	N	N	N	Y	Y	15.56	304.52		AT4G15910	ATDI21	drought-induced 21 [Source:TAIR;Acc:AT4G15910]	6.75	219	5.02	0.0054	0.282715	yes	UP	N	N	Y	Y	Y	5.94	254.09		AT4G15910	ATDI21	drought-induced 21 [Source:TAIR;Acc:AT4G15910]	16.2	196	3.6	0.00375	0.224259	yes	UP	N	N	Y	Y
AT4G16550	-	HSP20-like chaperone [Source:TAIR;Acc:AT4G16550]	0	1.4	inf	0.00035	0.0674065	yes	UP	N	Y	Y	Y	Y	0	1.55		AT4G16550	-	HSP20-like chaperone [Source:TAIR;Acc:AT4G16550]	0	1.12	inf	0.0009	0.118951	yes	UP	N	N	Y	Y	Y	0	1.3		AT4G16550	-	HSP20-like chaperone [Source:TAIR;Acc:AT4G16550]	0	1.64	inf	0.00045	0.058399	yes	UP	N	Y	Y	Y
AT4G16600	PGSIP7	Nucleotide-diphospho-sugar transferases superfamily protein [Source:TAIR;Acc:AT4G16600]	0	2.74	inf	0.00015	0.0380112	yes	UP	Y	Y	Y	Y	Y	0	3.01		AT4G16600	PGSIP7	Nucleotide-diphospho-sugar transferases superfamily protein [Source:TAIR;Acc:AT4G16600]	0	1.53	inf	0.0011	0.13242	yes	UP	N	N	Y	Y	Y	0	1.78		AT4G16600	PGSIP7	Nucleotide-diphospho-sugar transferases superfamily protein [Source:TAIR;Acc:AT4G16600]	0	1.64	inf	0.0012	0.0978308	yes	UP	N	Y	Y	Y
AT4G17650	-	Polyketide cyclase / dehydrase and lipid transport protein [Source:TAIR;Acc:AT4G17650]	18.9	113	2.58	0.02835	0.742625	yes	UP	N	N	N	Y	Y	17.34	124.38		AT4G17650	-	Polyketide cyclase / dehydrase and lipid transport protein [Source:TAIR;Acc:AT4G17650]	20.2	106	2.4	0.0322	0.705695	yes	UP	N	N	N	Y	Y	17.71	123.19		AT4G17650	-	Polyketide cyclase / dehydrase and lipid transport protein [Source:TAIR;Acc:AT4G17650]	20.1	150	2.89	0.04595	0.790813	yes	UP	N	N	N	Y
AT4G19230	CYP707A1	cytochrome P450, family 707, subfamily A, polypeptide 1 [Source:TAIR;Acc:AT4G19230]	1.5	99.5	6.05	0.0013	0.149028	yes	UP	N	N	Y	Y	Y	1.38	109.61		AT4G19230	CYP707A1	cytochrome P450, family 707, subfamily A, polypeptide 1 [Source:TAIR;Acc:AT4G19230]	0.876	76.2	6.44	0.0038	0.235475	yes	UP	N	N	Y	Y	Y	0.77	88.39		AT4G19230	CYP707A1	cytochrome P450, family 707, subfamily A, polypeptide 1 [Source:TAIR;Acc:AT4G19230]	0.997	93.1	6.54	0.00125	0.100617	yes	UP	N	N	Y	Y
AT4G20390	-	Uncharacterised protein family (UPF0497) [Source:TAIR;Acc:AT4G20390]	0	1.86	inf	0.02205	0.736665	yes	UP	N	N	N	Y	Y	0	2.05		AT4G20390	-	Uncharacterised protein family (UPF0497) [Source:TAIR;Acc:AT4G20390]	0	0.925	inf	0.0489	0.761293	yes	UP	N	N	N	Y	Y	0	1.07		AT4G20390	-	Uncharacterised protein family (UPF0497) [Source:TAIR;Acc:AT4G20390]	0	1.72	inf	0.0272	0.674393	yes	UP	N	N	N	Y
AT4G21390	B120	S-locus lectin protein kinase family protein [Source:TAIR;Acc:AT4G21390]	1.27	29.4	4.53	0.0052	0.386667	yes	UP	N	N	Y	Y	Y	1.16	32.33		AT4G21390	B120	S-locus lectin protein kinase family protein [Source:TAIR;Acc:AT4G21390]	1.95	19.7	3.34	0.00335	0.22061	yes	UP	N	N	Y	Y	Y	1.71	22.8		AT4G21390	B120	S-locus lectin protein kinase family protein [Source:TAIR;Acc:AT4G21390]	0.982	29.4	4.9	0.0043	0.24198	yes	UP	N	N	Y	Y
AT4G22592	CPuORF27	conserved peptide upstream open reading frame 27 [Source:TAIR;Acc:AT4G22592]	8.71	238	4.77	0.00155	0.17058	yes	UP	N	N	Y	Y	Y	7.97	261.82		AT4G22592	CPuORF27	conserved peptide upstream open reading frame 27 [Source:TAIR;Acc:AT4G22592]	5.91	158	4.74	0.0024	0.189791	yes	UP	N	N	Y	Y	Y	5.19	183.33		AT4G22592	CPuORF27	conserved peptide upstream open reading frame 27 [Source:TAIR;Acc:AT4G22592]	6.43	176	4.77	0.0018	0.13007	yes	UP	N	N	Y	Y
AT4G23680	-	Polyketide cyclase/dehydrase and lipid transport superfamily protein [Source:TAIR;Acc:AT4G23680]	17.5	97	2.47	0.0365	0.76408	yes	UP	N	N	N	Y	Y	16.04	106.81		AT4G23680	-	Polyketide cyclase/dehydrase and lipid transport superfamily protein [Source:TAIR;Acc:AT4G23680]	18.3	124	2.76	0.0307	0.698231	yes	UP	N	N	N	Y	Y	16.06	143.86		AT4G23680	-	Polyketide cyclase/dehydrase and lipid transport superfamily protein [Source:TAIR;Acc:AT4G23680]	12.3	138	3.49	0.00375	0.224259	yes	UP	N	N	Y	Y
AT4G25330	-	unknown protein; Has 21 Blast hits to 21 proteins in 10 species: Archae - 0; Bacteria - 0; Metazoa - 0; Fungi - 0; Plants - 21; Viruses - 0; Other Eukaryotes - 0 (source: NCBI BLink). [Source:TAIR;Acc:AT4G25330]	0	17	inf	5e-05	0.0171955	yes	UP	Y	Y	Y	Y	Y	0	18.7		AT4G25330	-	unknown protein; Has 21 Blast hits to 21 proteins in 10 species: Archae - 0; Bacteria - 0; Metazoa - 0; Fungi - 0; Plants - 21; Viruses - 0; Other Eukaryotes - 0 (source: NCBI BLink). [Source:TAIR;Acc:AT4G25330]	0	6.69	inf	0.0004	0.0713208	yes	UP	N	Y	Y	Y	Y	0	7.76		AT4G25330	-	unknown protein; Has 21 Blast hits to 21 proteins in 10 species: Archae - 0; Bacteria - 0; Metazoa - 0; Fungi - 0; Plants - 21; Viruses - 0; Other Eukaryotes - 0 (source: NCBI BLink). [Source:TAIR;Acc:AT4G25330]	0	7.32	inf	5e-05	0.0113554	yes	UP	Y	Y	Y	Y
AT4G25470	CBF2	C-repeat/DRE binding factor 2 [Source:TAIR;Acc:AT4G25470]	4.93	81.7	4.05	0.00875	0.509113	yes	UP	N	N	Y	Y	Y	4.52	90		AT4G25470	CBF2	C-repeat/DRE binding factor 2 [Source:TAIR;Acc:AT4G25470]	2.79	68.5	4.62	0.0071	0.327293	yes	UP	N	N	Y	Y	Y	2.45	79.46		AT4G25470	CBF2	C-repeat/DRE binding factor 2 [Source:TAIR;Acc:AT4G25470]	3.71	73.1	4.3	0.00875	0.398386	yes	UP	N	N	Y	Y
AT4G25820	XTR9	xyloglucan endotransglucosylase/hydrolase 14 [Source:TAIR;Acc:AT4G25820]	0	1.97	inf	0.00075	0.104668	yes	UP	N	N	Y	Y	Y	0	2.17		AT4G25820	XTR9	xyloglucan endotransglucosylase/hydrolase 14 [Source:TAIR;Acc:AT4G25820]	0	0.819	inf	0.0375	0.713243	yes	UP	N	N	N	Y	Y	0	0.95		AT4G25820	XTR9	xyloglucan endotransglucosylase/hydrolase 14 [Source:TAIR;Acc:AT4G25820]	0	1.67	inf	0.00145	0.109335	yes	UP	N	N	Y	Y
AT4G26080	ABI1	Protein phosphatase 2C family protein [Source:TAIR;Acc:AT4G26080]	26.5	172	2.7	0.04035	0.782579	yes	UP	N	N	N	Y	Y	24.29	189.61		AT4G26080	ABI1	Protein phosphatase 2C family protein [Source:TAIR;Acc:AT4G26080]	21.6	172	2.99	0.0216	0.59648	yes	UP	N	N	N	Y	Y	18.99	199.19		AT4G26080	ABI1	Protein phosphatase 2C family protein [Source:TAIR;Acc:AT4G26080]	20.1	217	3.43	0.0119	0.469042	yes	UP	N	N	N	Y
AT4G26200	ACS7	1-amino-cyclopropane-1-carboxylate synthase 7 [Source:TAIR;Acc:AT4G26200]	9.69	77.7	3	0.0123	0.612108	yes	UP	N	N	N	Y	Y	8.87	85.55		AT4G26200	ACS7	1-amino-cyclopropane-1-carboxylate synthase 7 [Source:TAIR;Acc:AT4G26200]	11.8	66.3	2.49	0.02705	0.654603	yes	UP	N	N	N	Y	Y	10.34	76.9		AT4G26200	ACS7	1-amino-cyclopropane-1-carboxylate synthase 7 [Source:TAIR;Acc:AT4G26200]	10.9	60.6	2.48	0.03985	0.750784	yes	UP	N	N	N	Y
AT4G27410	RD26	NAC (No Apical Meristem) domain transcriptional regulator superfamily protein [Source:TAIR;Acc:AT4G27410]	16.5	205	3.63	0.00345	0.310484	yes	UP	N	N	Y	Y	Y	15.1	225.72		AT4G27410	RD26	NAC (No Apical Meristem) domain transcriptional regulator superfamily protein [Source:TAIR;Acc:AT4G27410]	35.5	248	2.8	0.02385	0.616642	yes	UP	N	N	N	Y	Y	31.22	287.73		AT4G27410	RD26	NAC (No Apical Meristem) domain transcriptional regulator superfamily protein [Source:TAIR;Acc:AT4G27410]	17	273	4.01	0.00125	0.100617	yes	UP	N	N	Y	Y
AT4G27570	UGT79B3	UDP-Glycosyltransferase superfamily protein [Source:TAIR;Acc:AT4G27570]	0	2.56	inf	5e-05	0.0171955	yes	UP	Y	Y	Y	Y	Y	0	2.82		AT4G27570	UGT79B3	UDP-Glycosyltransferase superfamily protein [Source:TAIR;Acc:AT4G27570]	0	1.24	inf	0.00155	0.162581	yes	UP	N	N	Y	Y	Y	0	1.44		AT4G27570	UGT79B3	UDP-Glycosyltransferase superfamily protein [Source:TAIR;Acc:AT4G27570]	0	1.14	inf	0.001	0.0883194	yes	UP	N	Y	Y	Y
AT4G27890	BOB2	HSP20-like chaperones superfamily protein [Source:TAIR;Acc:AT4G27890]	0	2.32	inf	0.0003	0.0614649	yes	UP	N	Y	Y	Y	Y	0	2.55		AT4G27890	BOB2	HSP20-like chaperones superfamily protein [Source:TAIR;Acc:AT4G27890]	0	1.33	inf	0.0018	0.164929	yes	UP	N	N	Y	Y	Y	0	1.54		AT4G27890	BOB2	HSP20-like chaperones superfamily protein [Source:TAIR;Acc:AT4G27890]	0	1.92	inf	0.0009	0.0841632	yes	UP	N	Y	Y	Y
AT4G27940	ATMTM1	manganese tracking factor for mitochondrial SOD2 [Source:TAIR;Acc:AT4G27940]	5.03	124	4.62	0.00315	0.295931	yes	UP	N	N	Y	Y	Y	4.61	136.71		AT4G27940	ATMTM1	manganese tracking factor for mitochondrial SOD2 [Source:TAIR;Acc:AT4G27940]	2.96	71.2	4.59	0.0079	0.352146	yes	UP	N	N	Y	Y	Y	2.61	82.64		AT4G27940	ATMTM1	manganese tracking factor for mitochondrial SOD2 [Source:TAIR;Acc:AT4G27940]	2.1	74	5.14	0.002	0.139758	yes	UP	N	N	Y	Y
AT4G29780	-	unknown protein; BEST Arabidopsis thaliana protein match is: unknown protein (TAIR:AT5G12010.1); Has 945 Blast hits to 944 proteins in 87 species: Archae - 0; Bacteria - 0; Metazoa - 519; Fungi - 43; Plants - 365; Viruses - 0; Other Eukaryotes - 18 /.../e: NCBI BLink). [Source:TAIR;Acc:AT4G29780]	7.87	64.3	3.03	0.04335	0.784091	yes	UP	N	N	N	Y	Y	7.21	70.91		AT4G29780	-	unknown protein; BEST Arabidopsis thaliana protein match is: unknown protein (TAIR:AT5G12010.1); Has 945 Blast hits to 944 proteins in 87 species: Archae - 0; Bacteria - 0; Metazoa - 519; Fungi - 43; Plants - 365; Viruses - 0; Other Eukaryotes - 18 /.../e: NCBI BLink). [Source:TAIR;Acc:AT4G29780]	4.39	49.5	3.49	0.007	0.327293	yes	UP	N	N	Y	Y	Y	3.86	57.46		AT4G29780	-	unknown protein; BEST Arabidopsis thaliana protein match is: unknown protein (TAIR:AT5G12010.1); Has 945 Blast hits to 944 proteins in 87 species: Archae - 0; Bacteria - 0; Metazoa - 519; Fungi - 43; Plants - 365; Viruses - 0; Other Eukaryotes - 18 /.../e: NCBI BLink). [Source:TAIR;Acc:AT4G29780]	3	69.2	4.53	0.0064	0.319615	yes	UP	N	N	Y	Y
AT4G30280	ATXTH18	xyloglucan endotransglucosylase/hydrolase 18 [Source:TAIR;Acc:AT4G30280]	6.51	313	5.59	0.00195	0.206346	yes	UP	N	N	Y	Y	Y	5.97	344.16		AT4G30280	ATXTH18	xyloglucan endotransglucosylase/hydrolase 18 [Source:TAIR;Acc:AT4G30280]	27.4	188	2.78	0.0086	0.369409	yes	UP	N	N	Y	Y	Y	24.1	218.4		AT4G30280	ATXTH18	xyloglucan endotransglucosylase/hydrolase 18 [Source:TAIR;Acc:AT4G30280]	9.06	238	4.71	0.00245	0.164573	yes	UP	N	N	Y	Y
AT4G31000	-	Calmodulin-binding protein [Source:TAIR;Acc:AT4G31000]	5.37	70.5	3.72	0.0099	0.540651	yes	UP	N	N	Y	Y	Y	4.92	77.62		AT4G31000	-	Calmodulin-binding protein [Source:TAIR;Acc:AT4G31000]	8.63	48.6	2.49	0.02265	0.603787	yes	UP	N	N	N	Y	Y	7.59	56.36		AT4G31000	-	Calmodulin-binding protein [Source:TAIR;Acc:AT4G31000]	5.58	52	3.22	0.00725	0.351036	yes	UP	N	N	Y	Y
AT4G31800	WRKY18	WRKY DNA-binding protein 18 [Source:TAIR;Acc:AT4G31800]	23.3	200	3.1	0.0244	0.741036	yes	UP	N	N	N	Y	Y	21.39	219.85		AT4G31800	WRKY18	WRKY DNA-binding protein 18 [Source:TAIR;Acc:AT4G31800]	41.2	277	2.75	0.0303	0.694145	yes	UP	N	N	N	Y	Y	36.22	320.77		AT4G31800	WRKY18	WRKY DNA-binding protein 18 [Source:TAIR;Acc:AT4G31800]	20.7	434	4.39	0.0421	0.761636	yes	UP	N	N	N	Y
AT4G31830	-	unknown protein; Has 42 Blast hits to 42 proteins in 10 species: Archae - 0; Bacteria - 0; Metazoa - 0; Fungi - 0; Plants - 42; Viruses - 0; Other Eukaryotes - 0 (source: NCBI BLink). [Source:TAIR;Acc:AT4G31830]	0	25.3	inf	5e-05	0.0171955	yes	UP	Y	Y	Y	Y	Y	0	27.92		AT4G31830	-	unknown protein; Has 42 Blast hits to 42 proteins in 10 species: Archae - 0; Bacteria - 0; Metazoa - 0; Fungi - 0; Plants - 42; Viruses - 0; Other Eukaryotes - 0 (source: NCBI BLink). [Source:TAIR;Acc:AT4G31830]	0	12.5	inf	5e-05	0.0135	yes	UP	Y	Y	Y	Y	Y	0	14.48		AT4G31830	-	unknown protein; Has 42 Blast hits to 42 proteins in 10 species: Archae - 0; Bacteria - 0; Metazoa - 0; Fungi - 0; Plants - 42; Viruses - 0; Other Eukaryotes - 0 (source: NCBI BLink). [Source:TAIR;Acc:AT4G31830]	0	9.03	inf	0.00025	0.0414717	yes	UP	Y	Y	Y	Y
AT4G33467	-	unknown protein; Has 25 Blast hits to 25 proteins in 9 species: Archae - 0; Bacteria - 0; Metazoa - 0; Fungi - 0; Plants - 25; Viruses - 0; Other Eukaryotes - 0 (source: NCBI BLink). [Source:TAIR;Acc:AT4G33467]	10	128	3.68	0.00785	0.483013	yes	UP	N	N	Y	Y	Y	9.22	141.39		AT4G33467	-	unknown protein; Has 25 Blast hits to 25 proteins in 9 species: Archae - 0; Bacteria - 0; Metazoa - 0; Fungi - 0; Plants - 25; Viruses - 0; Other Eukaryotes - 0 (source: NCBI BLink). [Source:TAIR;Acc:AT4G33467]	9.6	203	4.4	0.0045	0.257727	yes	UP	N	N	Y	Y	Y	8.45	235.47		AT4G33467	-	unknown protein; Has 25 Blast hits to 25 proteins in 9 species: Archae - 0; Bacteria - 0; Metazoa - 0; Fungi - 0; Plants - 25; Viruses - 0; Other Eukaryotes - 0 (source: NCBI BLink). [Source:TAIR;Acc:AT4G33467]	2.18	194	6.47	0.0283	0.674393	yes	UP	N	N	N	Y
AT4G33540	-	metallo-beta-lactamase family protein [Source:TAIR;Acc:AT4G33540]	32.7	244	2.9	0.0307	0.750319	yes	UP	N	N	N	Y	Y	29.95	268.5		AT4G33540	-	metallo-beta-lactamase family protein [Source:TAIR;Acc:AT4G33540]	35.1	237	2.76	0.0322	0.705695	yes	UP	N	N	N	Y	Y	30.84	275.12		AT4G33540	-	metallo-beta-lactamase family protein [Source:TAIR;Acc:AT4G33540]	36.6	296	3.02	0.02085	0.640366	yes	UP	N	N	N	Y
AT4G33900	-	Galactose oxidase/kelch repeat superfamily protein [Source:TAIR;Acc:AT4G33900]	0	0.948	inf	0.02795	0.741036	yes	UP	N	N	N	Y	Y	0	1.04		AT4G33900	-	Galactose oxidase/kelch repeat superfamily protein [Source:TAIR;Acc:AT4G33900]	0	1.69	inf	0.0018	0.164929	yes	UP	N	N	Y	Y	Y	0	1.96		AT4G33900	-	Galactose oxidase/kelch repeat superfamily protein [Source:TAIR;Acc:AT4G33900]	0	1.46	inf	0.02345	0.640366	yes	UP	N	N	N	Y
AT4G34588	CPuORF2	conserved peptide upstream open reading frame 2 [Source:TAIR;Acc:AT4G34588]	12	116	3.27	0.00545	0.388746	yes	UP	N	N	Y	Y	Y	11.03	127.47		AT4G34588	CPuORF2	conserved peptide upstream open reading frame 2 [Source:TAIR;Acc:AT4G34588]	7.47	59.3	2.99	0.0203	0.583634	yes	UP	N	N	N	Y	Y	6.57	68.76		AT4G34588	CPuORF2	conserved peptide upstream open reading frame 2 [Source:TAIR;Acc:AT4G34588]	8.48	74.1	3.13	0.00855	0.392087	yes	UP	N	N	Y	Y
AT4G34860	-	Plant neutral invertase family protein [Source:TAIR;Acc:AT4G34860]	3.97	77.6	4.29	0.00565	0.394251	yes	UP	N	N	Y	Y	Y	3.64	85.41		AT4G34860	-	Plant neutral invertase family protein [Source:TAIR;Acc:AT4G34860]	2.11	74.8	5.15	0.0002	0.0439535	yes	UP	Y	Y	Y	Y	Y	1.85	86.72		AT4G34860	-	Plant neutral invertase family protein [Source:TAIR;Acc:AT4G34860]	3.64	76.9	4.4	0.0045	0.251749	yes	UP	N	N	Y	Y
AT4G35500	-	Protein kinase superfamily protein [Source:TAIR;Acc:AT4G35500]	2.6	20	2.95	0.03535	0.755921	yes	UP	N	N	N	Y	Y	2.38	22.03		AT4G35500	-	Protein kinase superfamily protein [Source:TAIR;Acc:AT4G35500]	3.09	18	2.55	0.02695	0.653858	yes	UP	N	N	N	Y	Y	2.72	20.91		AT4G35500	-	Protein kinase superfamily protein [Source:TAIR;Acc:AT4G35500]	3.16	22.2	2.81	0.0452	0.786752	yes	UP	N	N	N	Y
AT4G37370	CYP81D8	cytochrome P450, family 81, subfamily D, polypeptide 8 [Source:TAIR;Acc:AT4G37370]	6.59	1280	7.61	0.0317	0.753765	yes	UP	N	N	N	Y	Y	6.03	1413.93		AT4G37370	CYP81D8	cytochrome P450, family 81, subfamily D, polypeptide 8 [Source:TAIR;Acc:AT4G37370]	12.6	906	6.17	0.0032	0.215231	yes	UP	N	N	Y	Y	Y	11.08	1050.73		AT4G37370	CYP81D8	cytochrome P450, family 81, subfamily D, polypeptide 8 [Source:TAIR;Acc:AT4G37370]	7.51	1010	7.07	0.0005	0.0599906	yes	UP	N	Y	Y	Y
AT4G37380	PCMP-H48	Tetratricopeptide repeat (TPR)-like superfamily protein [Source:TAIR;Acc:AT4G37380]	2.68	25.3	3.24	0.0308	0.750857	yes	UP	N	N	N	Y	Y	2.45	27.86		AT4G37380	PCMP-H48	Tetratricopeptide repeat (TPR)-like superfamily protein [Source:TAIR;Acc:AT4G37380]	1.93	16.6	3.1	0.03595	0.707029	yes	UP	N	N	N	Y	Y	1.7	19.23		AT4G37380	PCMP-H48	Tetratricopeptide repeat (TPR)-like superfamily protein [Source:TAIR;Acc:AT4G37380]	1.57	19.3	3.62	0.01685	0.57504	yes	UP	N	N	N	Y
AT4G37900	-	Protein of unknown function (duplicated DUF1399) [Source:TAIR;Acc:AT4G37900]	1.9	163	6.43	0.00125	0.145023	yes	UP	N	N	Y	Y	Y	1.74	179.93		AT4G37900	-	Protein of unknown function (duplicated DUF1399) [Source:TAIR;Acc:AT4G37900]	2.03	85.5	5.39	0.0052	0.276845	yes	UP	N	N	Y	Y	Y	1.79	99.1		AT4G37900	-	Protein of unknown function (duplicated DUF1399) [Source:TAIR;Acc:AT4G37900]	2.88	82.5	4.84	0.00805	0.377322	yes	UP	N	N	Y	Y
AT4G37990	ELI3-2	elicitor-activated gene 3-2 [Source:TAIR;Acc:AT4G37990]	5.54	225	5.35	0.0007	0.101363	yes	UP	N	N	Y	Y	Y	5.07	248.28		AT4G37990	ELI3-2	elicitor-activated gene 3-2 [Source:TAIR;Acc:AT4G37990]	5.92	244	5.37	0.001	0.126846	yes	UP	N	N	Y	Y	Y	5.2	283.48		AT4G37990	ELI3-2	elicitor-activated gene 3-2 [Source:TAIR;Acc:AT4G37990]	1.66	567	8.42	0.00285	0.18493	yes	UP	N	N	Y	Y
AT4G39210	APL3	Glucose-1-phosphate adenylyltransferase family protein [Source:TAIR;Acc:AT4G39210]	11.8	454	5.26	0.0159	0.68968	yes	UP	N	N	N	Y	Y	10.83	500.17		AT4G39210	APL3	Glucose-1-phosphate adenylyltransferase family protein [Source:TAIR;Acc:AT4G39210]	4.93	328	6.06	0.01255	0.461469	yes	UP	N	N	N	Y	Y	4.34	380.14		AT4G39210	APL3	Glucose-1-phosphate adenylyltransferase family protein [Source:TAIR;Acc:AT4G39210]	4.3	296	6.1	0.0118	0.469042	yes	UP	N	N	N	Y
AT5G01490	CAX4	cation exchanger 4 [Source:TAIR;Acc:AT5G01490]	0	8.31	inf	5e-05	0.0171955	yes	UP	Y	Y	Y	Y	Y	0	9.15		AT5G01490	CAX4	cation exchanger 4 [Source:TAIR;Acc:AT5G01490]	0	3.69	inf	0.00025	0.0525	yes	UP	N	Y	Y	Y	Y	0	4.29		AT5G01490	CAX4	cation exchanger 4 [Source:TAIR;Acc:AT5G01490]	0	3.26	inf	0.00035	0.0483837	yes	UP	Y	Y	Y	Y
AT5G01520	-	RING/U-box superfamily protein [Source:TAIR;Acc:AT5G01520]	1.91	39.8	4.39	0.0048	0.375785	yes	UP	N	N	Y	Y	Y	1.75	43.87		AT5G01520	-	RING/U-box superfamily protein [Source:TAIR;Acc:AT5G01520]	1.53	58.3	5.25	0.0041	0.248365	yes	UP	N	N	Y	Y	Y	1.34	67.55		AT5G01520	-	RING/U-box superfamily protein [Source:TAIR;Acc:AT5G01520]	1.89	62.9	5.06	0.00305	0.195251	yes	UP	N	N	Y	Y
AT5G01542	-	Potential natural antisense gene, locus overlaps with AT5G01540 [Source:TAIR;Acc:AT5G01542]	6.52	37.6	2.53	0.03525	0.755921	yes	UP	N	N	N	Y	Y	5.97	41.41		AT5G01542	-	Potential natural antisense gene, locus overlaps with AT5G01540 [Source:TAIR;Acc:AT5G01542]	5.05	34.8	2.79	0.01535	0.517139	yes	UP	N	N	N	Y	Y	4.44	40.42		AT5G01542	-	Potential natural antisense gene, locus overlaps with AT5G01540 [Source:TAIR;Acc:AT5G01542]	3.67	30.6	3.06	0.0136	0.509464	yes	UP	N	N	N	Y
AT5G01670	-	NAD(P)-linked oxidoreductase superfamily protein [Source:TAIR;Acc:AT5G01670]	6.51	77.1	3.57	0.01915	0.727436	yes	UP	N	N	N	Y	Y	5.96	84.86		AT5G01670	-	NAD(P)-linked oxidoreductase superfamily protein [Source:TAIR;Acc:AT5G01670]	6.31	88.8	3.81	0.01005	0.407607	yes	UP	N	N	N	Y	Y	5.55	103.01		AT5G01670	-	NAD(P)-linked oxidoreductase superfamily protein [Source:TAIR;Acc:AT5G01670]	8.66	82.3	3.25	0.038	0.744138	yes	UP	N	N	N	Y
AT5G01680	ATCHX26	cation/H+ exchanger 26 [Source:TAIR;Acc:AT5G01680]	0	1.67	inf	0.0001	0.0310629	yes	UP	Y	Y	Y	Y	Y	0	1.84		AT5G01680	ATCHX26	cation/H+ exchanger 26 [Source:TAIR;Acc:AT5G01680]	0	4.46	inf	5e-05	0.0135	yes	UP	Y	Y	Y	Y	Y	0	5.17		AT5G01680	ATCHX26	cation/H+ exchanger 26 [Source:TAIR;Acc:AT5G01680]	0	5.98	inf	5e-05	0.0113554	yes	UP	Y	Y	Y	Y
AT5G03190	CPUORF47	conserved peptide upstream open reading frame 47 [Source:TAIR;Acc:AT5G03190]	9.9	66.8	2.75	0.0211	0.736665	yes	UP	N	N	N	Y	Y	9.07	73.56		AT5G03190	CPUORF47	conserved peptide upstream open reading frame 47 [Source:TAIR;Acc:AT5G03190]	4.96	58.7	3.57	0.0047	0.262035	yes	UP	N	N	Y	Y	Y	4.36	68.09		AT5G03190	CPUORF47	conserved peptide upstream open reading frame 47 [Source:TAIR;Acc:AT5G03190]	4.31	57.7	3.74	0.00285	0.18493	yes	UP	N	N	Y	Y
AT5G04010	NSFBX	F-box family protein [Source:TAIR;Acc:AT5G04010]	0	4.4	inf	0.00025	0.0559855	yes	UP	N	Y	Y	Y	Y	0	4.85		AT5G04010	NSFBX	F-box family protein [Source:TAIR;Acc:AT5G04010]	0	3.41	inf	0.00065	0.0967323	yes	UP	N	Y	Y	Y	Y	0	3.96		AT5G04010	NSFBX	F-box family protein [Source:TAIR;Acc:AT5G04010]	0	3.04	inf	0.00085	0.0827319	yes	UP	N	Y	Y	Y
AT5G05220	-	unknown protein; Has 30201 Blast hits to 17322 proteins in 780 species: Archae - 12; Bacteria - 1396; Metazoa - 17338; Fungi - 3422; Plants - 5037; Viruses - 0; Other Eukaryotes - 2996 (source: NCBI BLink). [Source:TAIR;Acc:AT5G05220]	0	118	inf	5e-05	0.0171955	yes	UP	Y	Y	Y	Y	Y	0	129.59		AT5G05220	-	unknown protein; Has 30201 Blast hits to 17322 proteins in 780 species: Archae - 12; Bacteria - 1396; Metazoa - 17338; Fungi - 3422; Plants - 5037; Viruses - 0; Other Eukaryotes - 2996 (source: NCBI BLink). [Source:TAIR;Acc:AT5G05220]	0	141	inf	5e-05	0.0135	yes	UP	Y	Y	Y	Y	Y	0	163.19		AT5G05220	-	unknown protein; Has 30201 Blast hits to 17322 proteins in 780 species: Archae - 12; Bacteria - 1396; Metazoa - 17338; Fungi - 3422; Plants - 5037; Viruses - 0; Other Eukaryotes - 2996 (source: NCBI BLink). [Source:TAIR;Acc:AT5G05220]	0	145	inf	5e-05	0.0113554	yes	UP	Y	Y	Y	Y
AT5G05410	DREB2A	DRE-binding protein 2A [Source:TAIR;Acc:AT5G05410]	2.49	46.1	4.21	0.00305	0.289359	yes	UP	N	N	Y	Y	Y	2.29	50.74		AT5G05410	DREB2A	DRE-binding protein 2A [Source:TAIR;Acc:AT5G05410]	2.83	64.8	4.52	0.0037	0.231556	yes	UP	N	N	Y	Y	Y	2.49	75.09		AT5G05410	DREB2A	DRE-binding protein 2A [Source:TAIR;Acc:AT5G05410]	1.5	71.9	5.58	0.00595	0.306779	yes	UP	N	N	Y	Y
AT5G05600	-	2-oxoglutarate (2OG) and Fe(II)-dependent oxygenase superfamily protein [Source:TAIR;Acc:AT5G05600]	11.4	231	4.34	0.0033	0.304089	yes	UP	N	N	Y	Y	Y	10.45	253.91		AT5G05600	-	2-oxoglutarate (2OG) and Fe(II)-dependent oxygenase superfamily protein [Source:TAIR;Acc:AT5G05600]	12.1	246	4.35	0.00265	0.195517	yes	UP	N	N	Y	Y	Y	10.62	285.56		AT5G05600	-	2-oxoglutarate (2OG) and Fe(II)-dependent oxygenase superfamily protein [Source:TAIR;Acc:AT5G05600]	12.8	298	4.54	0.00185	0.131688	yes	UP	N	N	Y	Y
AT5G06090	ATGPAT7	glycerol-3-phosphate acyltransferase 7 [Source:TAIR;Acc:AT5G06090]	0	0.748	inf	0.026	0.741036	yes	UP	N	N	N	Y	Y	0	0.82		AT5G06090	ATGPAT7	glycerol-3-phosphate acyltransferase 7 [Source:TAIR;Acc:AT5G06090]	0	3.04	inf	0.0004	0.0713208	yes	UP	N	Y	Y	Y	Y	0	3.53		AT5G06090	ATGPAT7	glycerol-3-phosphate acyltransferase 7 [Source:TAIR;Acc:AT5G06090]	0	2.14	inf	0.0006	0.066163	yes	UP	N	Y	Y	Y
AT5G08770	-	unknown protein; Has 30201 Blast hits to 17322 proteins in 780 species: Archae - 12; Bacteria - 1396; Metazoa - 17338; Fungi - 3422; Plants - 5037; Viruses - 0; Other Eukaryotes - 2996 (source: NCBI BLink). [Source:TAIR;Acc:AT5G08770]	9.61	177	4.2	0.0085	0.503561	yes	UP	N	N	Y	Y	Y	8.81	194.85		AT5G08770	-	unknown protein; Has 30201 Blast hits to 17322 proteins in 780 species: Archae - 12; Bacteria - 1396; Metazoa - 17338; Fungi - 3422; Plants - 5037; Viruses - 0; Other Eukaryotes - 2996 (source: NCBI BLink). [Source:TAIR;Acc:AT5G08770]	11.5	85.8	2.9	0.0082	0.360419	yes	UP	N	N	Y	Y	Y	10.1	99.6		AT5G08770	-	unknown protein; Has 30201 Blast hits to 17322 proteins in 780 species: Archae - 12; Bacteria - 1396; Metazoa - 17338; Fungi - 3422; Plants - 5037; Viruses - 0; Other Eukaryotes - 2996 (source: NCBI BLink). [Source:TAIR;Acc:AT5G08770]	14.6	101	2.78	0.0197	0.625319	yes	UP	N	N	N	Y
AT5G08790	ATAF2	NAC (No Apical Meristem) domain transcriptional regulator superfamily protein [Source:TAIR;Acc:AT5G08790]	50.1	983	4.3	0.0164	0.698778	yes	UP	N	N	N	Y	Y	45.86	1082.26		AT5G08790	ATAF2	NAC (No Apical Meristem) domain transcriptional regulator superfamily protein [Source:TAIR;Acc:AT5G08790]	43.3	747	4.11	0.03375	0.705695	yes	UP	N	N	N	Y	Y	38.06	865.99		AT5G08790	ATAF2	NAC (No Apical Meristem) domain transcriptional regulator superfamily protein [Source:TAIR;Acc:AT5G08790]	25.3	848	5.07	0.01235	0.477885	yes	UP	N	N	N	Y
AT5G09520	-	hydroxyproline-rich glycoprotein family protein [Source:TAIR;Acc:AT5G09520]	0	2.43	inf	0.02795	0.741036	yes	UP	N	N	N	Y	Y	0	2.68		AT5G09520	-	hydroxyproline-rich glycoprotein family protein [Source:TAIR;Acc:AT5G09520]	0	3.08	inf	0.0036	0.226047	yes	UP	N	N	Y	Y	Y	0	3.58		AT5G09520	-	hydroxyproline-rich glycoprotein family protein [Source:TAIR;Acc:AT5G09520]	0	3.04	inf	0.02335	0.640366	yes	UP	N	N	N	Y
AT5G11110	SPS1	sucrose phosphate synthase 2F [Source:TAIR;Acc:AT5G11110]	2.92	58.2	4.32	0.00575	0.394707	yes	UP	N	N	Y	Y	Y	2.67	64.1		AT5G11110	SPS1	sucrose phosphate synthase 2F [Source:TAIR;Acc:AT5G11110]	3.51	63.1	4.17	0.00745	0.336854	yes	UP	N	N	Y	Y	Y	3.08	73.17		AT5G11110	SPS1	sucrose phosphate synthase 2F [Source:TAIR;Acc:AT5G11110]	3.75	75.6	4.33	0.00475	0.261895	yes	UP	N	N	Y	Y
AT5G13170	SAG29	senescence-associated gene 29 [Source:TAIR;Acc:AT5G13170]	13.9	1050	6.24	0.00505	0.384419	yes	UP	N	N	Y	Y	Y	12.72	1159.06		AT5G13170	SAG29	senescence-associated gene 29 [Source:TAIR;Acc:AT5G13170]	2.92	909	8.28	0.00485	0.265696	yes	UP	N	N	Y	Y	Y	2.57	1054.96		AT5G13170	SAG29	senescence-associated gene 29 [Source:TAIR;Acc:AT5G13170]	1.49	1090	9.51	0.0455	0.789961	yes	UP	N	N	N	Y
AT5G13200	-	GRAM domain family protein [Source:TAIR;Acc:AT5G13200]	14.2	125	3.14	0.00945	0.531571	yes	UP	N	N	Y	Y	Y	12.99	137.49		AT5G13200	-	GRAM domain family protein [Source:TAIR;Acc:AT5G13200]	13.1	100	2.93	0.0183	0.55966	yes	UP	N	N	N	Y	Y	11.54	116.28		AT5G13200	-	GRAM domain family protein [Source:TAIR;Acc:AT5G13200]	8.93	130	3.86	0.00175	0.127423	yes	UP	N	N	Y	Y
AT5G13210	-	Uncharacterised conserved protein UCP015417, vWA [Source:TAIR;Acc:AT5G13210]	1.8	60.6	5.08	0.00515	0.384434	yes	UP	N	N	Y	Y	Y	1.65	66.75		AT5G13210	-	Uncharacterised conserved protein UCP015417, vWA [Source:TAIR;Acc:AT5G13210]	1.43	24.4	4.09	0.0093	0.388013	yes	UP	N	N	Y	Y	Y	1.26	28.29		AT5G13210	-	Uncharacterised conserved protein UCP015417, vWA [Source:TAIR;Acc:AT5G13210]	1.24	21.6	4.12	0.00955	0.420751	yes	UP	N	N	Y	Y
AT5G13320	PBS3	Auxin-responsive GH3 family protein [Source:TAIR;Acc:AT5G13320]	6.09	31.1	2.35	0.0461	0.798417	yes	UP	N	N	N	Y	Y	5.58	34.26		AT5G13320	PBS3	Auxin-responsive GH3 family protein [Source:TAIR;Acc:AT5G13320]	4.7	31.3	2.73	0.03025	0.694145	yes	UP	N	N	N	Y	Y	4.13	36.31		AT5G13320	PBS3	Auxin-responsive GH3 family protein [Source:TAIR;Acc:AT5G13320]	1.41	31.8	4.5	0.00405	0.232018	yes	UP	N	N	Y	Y
AT5G13330	Rap2.6L	related to AP2 6l [Source:TAIR;Acc:AT5G13330]	3.7	76.7	4.37	0.00515	0.384434	yes	UP	N	N	Y	Y	Y	3.39	84.5		AT5G13330	Rap2.6L	related to AP2 6l [Source:TAIR;Acc:AT5G13330]	6.62	71.8	3.44	0.0062	0.308368	yes	UP	N	N	Y	Y	Y	5.82	83.29		AT5G13330	Rap2.6L	related to AP2 6l [Source:TAIR;Acc:AT5G13330]	6.32	105	4.06	0.01185	0.469042	yes	UP	N	N	N	Y
AT5G13490	AAC2	ADP/ATP carrier 2 [Source:TAIR;Acc:AT5G13490]	36.5	482	3.72	0.02485	0.741036	yes	UP	N	N	N	Y	Y	33.45	530.41		AT5G13490	AAC2	ADP/ATP carrier 2 [Source:TAIR;Acc:AT5G13490]	21.7	416	4.26	0.0223	0.602706	yes	UP	N	N	N	Y	Y	19.07	481.91		AT5G13490	AAC2	ADP/ATP carrier 2 [Source:TAIR;Acc:AT5G13490]	23.5	506	4.43	0.02085	0.640366	yes	UP	N	N	N	Y
AT5G13550	SULTR4_1	sulfate transporter 4.1 [Source:TAIR;Acc:AT5G13550]	12.7	135	3.41	0.0154	0.678692	yes	UP	N	N	N	Y	Y	11.64	148.94		AT5G13550	SULTR4_1	sulfate transporter 4.1 [Source:TAIR;Acc:AT5G13550]	13	107	3.04	0.0281	0.670568	yes	UP	N	N	N	Y	Y	11.41	124.03		AT5G13550	SULTR4_1	sulfate transporter 4.1 [Source:TAIR;Acc:AT5G13550]	10.6	110	3.38	0.01875	0.61354	yes	UP	N	N	N	Y
AT5G13750	ZIFL1	zinc induced facilitator-like 1 [Source:TAIR;Acc:AT5G13750]	8.41	146	4.12	0.00435	0.356496	yes	UP	N	N	Y	Y	Y	7.69	160.51		AT5G13750	ZIFL1	zinc induced facilitator-like 1 [Source:TAIR;Acc:AT5G13750]	9.09	108	3.57	0.00175	0.164929	yes	UP	N	N	Y	Y	Y	8	125.03		AT5G13750	ZIFL1	zinc induced facilitator-like 1 [Source:TAIR;Acc:AT5G13750]	4.79	149	4.96	0.00525	0.281332	yes	UP	N	N	Y	Y
AT5G13820	TBP1	telomeric DNA binding protein 1 [Source:TAIR;Acc:AT5G13820]	2.04	19.9	3.29	0.02695	0.741036	yes	UP	N	N	N	Y	Y	1.87	21.9		AT5G13820	TBP1	telomeric DNA binding protein 1 [Source:TAIR;Acc:AT5G13820]	1.62	20.3	3.64	0.01875	0.564897	yes	UP	N	N	N	Y	Y	1.43	23.52		AT5G13820	TBP1	telomeric DNA binding protein 1 [Source:TAIR;Acc:AT5G13820]	1.12	31.6	4.82	0.0042	0.237755	yes	UP	N	N	Y	Y
AT5G14640	ATSK13	shaggy-like kinase 13 [Source:TAIR;Acc:AT5G14640]	20.3	204	3.33	0.01605	0.691514	yes	UP	N	N	N	Y	Y	18.61	224.9		AT5G14640	ATSK13	shaggy-like kinase 13 [Source:TAIR;Acc:AT5G14640]	17.9	167	3.23	0.0208	0.59027	yes	UP	N	N	N	Y	Y	15.71	193.63		AT5G14640	ATSK13	shaggy-like kinase 13 [Source:TAIR;Acc:AT5G14640]	17.1	198	3.53	0.01285	0.488326	yes	UP	N	N	N	Y
AT5G14700	-	NAD(P)-binding Rossmann-fold superfamily protein [Source:TAIR;Acc:AT5G14700]	5.31	81.9	3.95	0.0128	0.619554	yes	UP	N	N	N	Y	Y	4.87	90.17		AT5G14700	-	NAD(P)-binding Rossmann-fold superfamily protein [Source:TAIR;Acc:AT5G14700]	3.39	91.9	4.76	0.00455	0.258243	yes	UP	N	N	Y	Y	Y	2.98	106.6		AT5G14700	-	NAD(P)-binding Rossmann-fold superfamily protein [Source:TAIR;Acc:AT5G14700]	2.31	90.5	5.29	0.00185	0.131688	yes	UP	N	N	Y	Y
AT5G14730	-	unknown protein; CONTAINS InterPro DOMAIN/s: Protein of unknown function DUF1645 (InterPro:IPR012442); BEST Arabidopsis thaliana protein match is: unknown protein (TAIR:AT3G01513.1); Has 85 Blast hits to 83 proteins in 14 species: Archae - 0; Bacter /.../; Metazoa - 0; Fungi - 0; Plants - 76; Viruses - 0; Other Eukaryotes - 0 (source: NCBI BLink). [Source:TAIR;Acc:AT5G14730]	6.32	133	4.4	0.00505	0.384419	yes	UP	N	N	Y	Y	Y	5.78	146.85		AT5G14730	-	unknown protein; CONTAINS InterPro DOMAIN/s: Protein of unknown function DUF1645 (InterPro:IPR012442); BEST Arabidopsis thaliana protein match is: unknown protein (TAIR:AT3G01513.1); Has 85 Blast hits to 83 proteins in 14 species: Archae - 0; Bacter /.../; Metazoa - 0; Fungi - 0; Plants - 76; Viruses - 0; Other Eukaryotes - 0 (source: NCBI BLink). [Source:TAIR;Acc:AT5G14730]	5.88	61.6	3.39	0.00825	0.361775	yes	UP	N	N	Y	Y	Y	5.17	71.41		AT5G14730	-	unknown protein; CONTAINS InterPro DOMAIN/s: Protein of unknown function DUF1645 (InterPro:IPR012442); BEST Arabidopsis thaliana protein match is: unknown protein (TAIR:AT3G01513.1); Has 85 Blast hits to 83 proteins in 14 species: Archae - 0; Bacter /.../; Metazoa - 0; Fungi - 0; Plants - 76; Viruses - 0; Other Eukaryotes - 0 (source: NCBI BLink). [Source:TAIR;Acc:AT5G14730]	2.8	60.3	4.43	0.0042	0.237755	yes	UP	N	N	Y	Y
AT5G15250	FTSH6	FTSH protease 6 [Source:TAIR;Acc:AT5G15250]	0	1.13	inf	0.00715	0.452967	yes	UP	N	N	Y	Y	Y	0	1.24		AT5G15250	FTSH6	FTSH protease 6 [Source:TAIR;Acc:AT5G15250]	0	0.903	inf	0.0117	0.43875	yes	UP	N	N	N	Y	Y	0	1.05		AT5G15250	FTSH6	FTSH protease 6 [Source:TAIR;Acc:AT5G15250]	0	0.768	inf	0.0095	0.420751	yes	UP	N	N	Y	Y
AT5G15950	SAMDC2	Adenosylmethionine decarboxylase family protein [Source:TAIR;Acc:AT5G15950]	38.6	264	2.78	0.02515	0.741036	yes	UP	N	N	N	Y	Y	35.42	290.83		AT5G15950	SAMDC2	Adenosylmethionine decarboxylase family protein [Source:TAIR;Acc:AT5G15950]	21.8	194	3.15	0.01865	0.564897	yes	UP	N	N	N	Y	Y	19.19	225.15		AT5G15950	SAMDC2	Adenosylmethionine decarboxylase family protein [Source:TAIR;Acc:AT5G15950]	19.2	228	3.57	0.0062	0.314568	yes	UP	N	N	Y	Y
AT5G15970	KIN2	stress-responsive protein (KIN2) / stress-induced protein (KIN2) / cold-responsive protein (COR6.6) / cold-regulated protein (COR6.6) [Source:TAIR;Acc:AT5G15970]	46.3	519	3.49	0.0185	0.712162	yes	UP	N	N	N	Y	Y	42.42	572.22		AT5G15970	KIN2	stress-responsive protein (KIN2) / stress-induced protein (KIN2) / cold-responsive protein (COR6.6) / cold-regulated protein (COR6.6) [Source:TAIR;Acc:AT5G15970]	38	463	3.61	0.0043	0.253178	yes	UP	N	N	Y	Y	Y	33.39	536.39		AT5G15970	KIN2	stress-responsive protein (KIN2) / stress-induced protein (KIN2) / cold-responsive protein (COR6.6) / cold-regulated protein (COR6.6) [Source:TAIR;Acc:AT5G15970]	44.6	579	3.7	0.014	0.514601	yes	UP	N	N	N	Y
AT5G17460	-	unknown protein; FUNCTIONS IN: molecular_function unknown; INVOLVED IN: response to salt stress; LOCATED IN: mitochondrion; Has 30201 Blast hits to 17322 proteins in 780 species: Archae - 12; Bacteria - 1396; Metazoa - 17338; Fungi - 3422; Plants - /.../Viruses - 0; Other Eukaryotes - 2996 (source: NCBI BLink). [Source:TAIR;Acc:AT5G17460]	1.69	78.3	5.53	0.0024	0.241998	yes	UP	N	N	Y	Y	Y	1.55	86.28		AT5G17460	-	unknown protein; FUNCTIONS IN: molecular_function unknown; INVOLVED IN: response to salt stress; LOCATED IN: mitochondrion; Has 30201 Blast hits to 17322 proteins in 780 species: Archae - 12; Bacteria - 1396; Metazoa - 17338; Fungi - 3422; Plants - /.../Viruses - 0; Other Eukaryotes - 2996 (source: NCBI BLink). [Source:TAIR;Acc:AT5G17460]	1.05	94	6.48	0.0146	0.508046	yes	UP	N	N	N	Y	Y	0.92	108.99		AT5G17460	-	unknown protein; FUNCTIONS IN: molecular_function unknown; INVOLVED IN: response to salt stress; LOCATED IN: mitochondrion; Has 30201 Blast hits to 17322 proteins in 780 species: Archae - 12; Bacteria - 1396; Metazoa - 17338; Fungi - 3422; Plants - /.../Viruses - 0; Other Eukaryotes - 2996 (source: NCBI BLink). [Source:TAIR;Acc:AT5G17460]	1.87	92.8	5.63	0.0015	0.112659	yes	UP	N	N	Y	Y
AT5G17760	-	P-loop containing nucleoside triphosphate hydrolases superfamily protein [Source:TAIR;Acc:AT5G17760]	3.21	16.6	2.37	0.0488	0.82442	yes	UP	N	N	N	Y	Y	2.94	18.33		AT5G17760	-	P-loop containing nucleoside triphosphate hydrolases superfamily protein [Source:TAIR;Acc:AT5G17760]	2.43	18.6	2.94	0.0089	0.376309	yes	UP	N	N	Y	Y	Y	2.13	21.53		AT5G17760	-	P-loop containing nucleoside triphosphate hydrolases superfamily protein [Source:TAIR;Acc:AT5G17760]	2.29	22.5	3.3	0.0301	0.686043	yes	UP	N	N	N	Y
AT5G18130	-	unknown protein; BEST Arabidopsis thaliana protein match is: unknown protein (TAIR:AT3G03870.1); Has 35333 Blast hits to 34131 proteins in 2444 species: Archae - 798; Bacteria - 22429; Metazoa - 974; Fungi - 991; Plants - 531; Viruses - 0; Other Euk /.../s - 9610 (source: NCBI BLink). [Source:TAIR;Acc:AT5G18130]	9.52	84.9	3.16	0.00745	0.470425	yes	UP	N	N	Y	Y	Y	8.73	93.45		AT5G18130	-	unknown protein; BEST Arabidopsis thaliana protein match is: unknown protein (TAIR:AT3G03870.1); Has 35333 Blast hits to 34131 proteins in 2444 species: Archae - 798; Bacteria - 22429; Metazoa - 974; Fungi - 991; Plants - 531; Viruses - 0; Other Euk /.../s - 9610 (source: NCBI BLink). [Source:TAIR;Acc:AT5G18130]	11.7	76.3	2.71	0.02465	0.629574	yes	UP	N	N	N	Y	Y	10.28	88.43		AT5G18130	-	unknown protein; BEST Arabidopsis thaliana protein match is: unknown protein (TAIR:AT3G03870.1); Has 35333 Blast hits to 34131 proteins in 2444 species: Archae - 798; Bacteria - 22429; Metazoa - 974; Fungi - 991; Plants - 531; Viruses - 0; Other Euk /.../s - 9610 (source: NCBI BLink). [Source:TAIR;Acc:AT5G18130]	7.33	94.9	3.69	0.0016	0.119231	yes	UP	N	N	Y	Y
AT5G18270	ANAC087	Arabidopsis NAC domain containing protein 87 [Source:TAIR;Acc:AT5G18270]	1.52	89.8	5.88	0.0013	0.149028	yes	UP	N	N	Y	Y	Y	1.39	98.91		AT5G18270	ANAC087	Arabidopsis NAC domain containing protein 87 [Source:TAIR;Acc:AT5G18270]	1.18	36.5	4.96	0.0054	0.282715	yes	UP	N	N	Y	Y	Y	1.03	42.3		AT5G18270	ANAC087	Arabidopsis NAC domain containing protein 87 [Source:TAIR;Acc:AT5G18270]	0.811	36.6	5.49	0.0437	0.771198	yes	UP	N	N	N	Y
AT5G20370	-	serine-rich protein-related [Source:TAIR;Acc:AT5G20370]	0	3.48	inf	0.0267	0.741036	yes	UP	N	N	N	Y	Y	0	3.83		AT5G20370	-	serine-rich protein-related [Source:TAIR;Acc:AT5G20370]	0	4.37	inf	0.0027	0.195517	yes	UP	N	N	Y	Y	Y	0	5.07		AT5G20370	-	serine-rich protein-related [Source:TAIR;Acc:AT5G20370]	0	3.38	inf	0.0272	0.674393	yes	UP	N	N	N	Y
AT5G20830	SUS1	sucrose synthase 1 [Source:TAIR;Acc:AT5G20830]	14.2	95.8	2.75	0.0394	0.776668	yes	UP	N	N	N	Y	Y	13.03	105.45		AT5G20830	SUS1	sucrose synthase 1 [Source:TAIR;Acc:AT5G20830]	13.8	121	3.13	0.02265	0.603787	yes	UP	N	N	N	Y	Y	12.17	140.63		AT5G20830	SUS1	sucrose synthase 1 [Source:TAIR;Acc:AT5G20830]	16.3	180	3.46	0.00765	0.363938	yes	UP	N	N	Y	Y
AT5G22500	FAR1	fatty acid reductase 1 [Source:TAIR;Acc:AT5G22500]	1.54	11.1	2.85	0.0385	0.768364	yes	UP	N	N	N	Y	Y	1.41	12.24		AT5G22500	FAR1	fatty acid reductase 1 [Source:TAIR;Acc:AT5G22500]	0.812	12.7	3.97	0.01105	0.427271	yes	UP	N	N	N	Y	Y	0.71	14.76		AT5G22500	FAR1	fatty acid reductase 1 [Source:TAIR;Acc:AT5G22500]	1.64	15.2	3.21	0.0284	0.674393	yes	UP	N	N	N	Y
AT5G22860	-	Serine carboxypeptidase S28 family protein [Source:TAIR;Acc:AT5G22860]	5.1	67.4	3.72	0.0168	0.699951	yes	UP	N	N	N	Y	Y	4.67	74.21		AT5G22860	-	Serine carboxypeptidase S28 family protein [Source:TAIR;Acc:AT5G22860]	4.35	62.7	3.85	0.002	0.171041	yes	UP	N	N	Y	Y	Y	3.82	72.77		AT5G22860	-	Serine carboxypeptidase S28 family protein [Source:TAIR;Acc:AT5G22860]	4.12	86.8	4.4	0.00395	0.22904	yes	UP	N	N	Y	Y
AT5G23750	-	Remorin family protein [Source:TAIR;Acc:AT5G23750]	3.95	33.1	3.06	0.03315	0.755921	yes	UP	N	N	N	Y	Y	3.63	36.4		AT5G23750	-	Remorin family protein [Source:TAIR;Acc:AT5G23750]	2.57	25.8	3.33	0.0221	0.600129	yes	UP	N	N	N	Y	Y	2.26	29.96		AT5G23750	-	Remorin family protein [Source:TAIR;Acc:AT5G23750]	2.3	29.5	3.68	0.013	0.492065	yes	UP	N	N	N	Y
AT5G24150	SQP1	FAD/NAD(P)-binding oxidoreductase family protein [Source:TAIR;Acc:AT5G24150]	7.17	40.2	2.49	0.04005	0.780691	yes	UP	N	N	N	Y	Y	6.56	44.23		AT5G24150	SQP1	FAD/NAD(P)-binding oxidoreductase family protein [Source:TAIR;Acc:AT5G24150]	5.62	30.6	2.44	0.0315	0.705695	yes	UP	N	N	N	Y	Y	4.94	35.47		AT5G24150	SQP1	FAD/NAD(P)-binding oxidoreductase family protein [Source:TAIR;Acc:AT5G24150]	1.08	42	5.28	0.00285	0.18493	yes	UP	N	N	Y	Y
AT5G24860	FPF1	flowering promoting factor 1 [Source:TAIR;Acc:AT5G24860]	0	3.78	inf	0.01795	0.705644	yes	UP	N	N	N	Y	Y	0	4.16		AT5G24860	FPF1	flowering promoting factor 1 [Source:TAIR;Acc:AT5G24860]	0	4.33	inf	0.00155	0.162581	yes	UP	N	N	Y	Y	Y	0	5.03		AT5G24860	FPF1	flowering promoting factor 1 [Source:TAIR;Acc:AT5G24860]	0	7.03	inf	0.00045	0.058399	yes	UP	N	Y	Y	Y
AT5G27520	PNC2	peroxisomal adenine nucleotide carrier 2 [Source:TAIR;Acc:AT5G27520]	6.39	69.3	3.44	0.025	0.741036	yes	UP	N	N	N	Y	Y	5.85	76.36		AT5G27520	PNC2	peroxisomal adenine nucleotide carrier 2 [Source:TAIR;Acc:AT5G27520]	7.51	62.6	3.06	0.01805	0.557781	yes	UP	N	N	N	Y	Y	6.61	72.61		AT5G27520	PNC2	peroxisomal adenine nucleotide carrier 2 [Source:TAIR;Acc:AT5G27520]	11.2	72.3	2.69	0.0247	0.653539	yes	UP	N	N	N	Y
AT5G28237	-	Pyridoxal-5'-phosphate-dependent enzyme family protein [Source:TAIR;Acc:AT5G28237]	0	1.32	inf	0.001	0.126704	yes	UP	N	N	Y	Y	Y	0	1.46		AT5G28237	-	Pyridoxal-5'-phosphate-dependent enzyme family protein [Source:TAIR;Acc:AT5G28237]	0	1.02	inf	0.0011	0.13242	yes	UP	N	N	Y	Y	Y	0	1.19		AT5G28237	-	Pyridoxal-5'-phosphate-dependent enzyme family protein [Source:TAIR;Acc:AT5G28237]	0	0.756	inf	0.0228	0.640366	yes	UP	N	N	N	Y
AT5G29000	PHL1	Homeodomain-like superfamily protein [Source:TAIR;Acc:AT5G29000]	8.41	77.9	3.21	0.01775	0.705644	yes	UP	N	N	N	Y	Y	7.71	85.75		AT5G29000	PHL1	Homeodomain-like superfamily protein [Source:TAIR;Acc:AT5G29000]	10.3	69.8	2.75	0.0486	0.761293	yes	UP	N	N	N	Y	Y	9.09	80.85		AT5G29000	PHL1	Homeodomain-like superfamily protein [Source:TAIR;Acc:AT5G29000]	8.32	85.5	3.36	0.02605	0.667951	yes	UP	N	N	N	Y
AT5G37260	RVE2	Homeodomain-like superfamily protein [Source:TAIR;Acc:AT5G37260]	18.1	157	3.12	0.0106	0.558044	yes	UP	N	N	N	Y	Y	16.57	173.35		AT5G37260	RVE2	Homeodomain-like superfamily protein [Source:TAIR;Acc:AT5G37260]	14.2	147	3.38	0.0084	0.364128	yes	UP	N	N	Y	Y	Y	12.45	170.71		AT5G37260	RVE2	Homeodomain-like superfamily protein [Source:TAIR;Acc:AT5G37260]	10.7	166	3.96	0.001	0.0883194	yes	UP	N	Y	Y	Y
AT5G37540	-	Eukaryotic aspartyl protease family protein [Source:TAIR;Acc:AT5G37540]	4.43	41	3.21	0.0324	0.755921	yes	UP	N	N	N	Y	Y	4.05	45.15		AT5G37540	-	Eukaryotic aspartyl protease family protein [Source:TAIR;Acc:AT5G37540]	5.42	56.9	3.39	0.0082	0.360419	yes	UP	N	N	Y	Y	Y	4.76	66.05		AT5G37540	-	Eukaryotic aspartyl protease family protein [Source:TAIR;Acc:AT5G37540]	2.66	69.9	4.72	0.00565	0.295302	yes	UP	N	N	Y	Y
AT5G39050	PMAT1	HXXXD-type acyl-transferase family protein [Source:TAIR;Acc:AT5G39050]	33	234	2.83	0.0381	0.767554	yes	UP	N	N	N	Y	Y	30.2	257.74		AT5G39050	PMAT1	HXXXD-type acyl-transferase family protein [Source:TAIR;Acc:AT5G39050]	35.5	220	2.63	0.04575	0.750586	yes	UP	N	N	N	Y	Y	31.2	255.29		AT5G39050	PMAT1	HXXXD-type acyl-transferase family protein [Source:TAIR;Acc:AT5G39050]	31.8	282	3.15	0.02105	0.640366	yes	UP	N	N	N	Y
AT5G40690	-	CONTAINS InterPro DOMAIN/s: EF-Hand 1, calcium-binding site (InterPro:IPR018247); BEST Arabidopsis thaliana protein match is: unknown protein (TAIR:AT2G41730.1); Has 1807 Blast hits to 1807 proteins in 277 species: Archae - 0; Bacteria - 0; Metazoa /.../ Fungi - 347; Plants - 385; Viruses - 0; Other Eukaryotes - 339 (source: NCBI BLink). [Source:TAIR;Acc:AT5G40690]	3.01	340	6.82	0.0015	0.167956	yes	UP	N	N	Y	Y	Y	2.75	373.99		AT5G40690	-	CONTAINS InterPro DOMAIN/s: EF-Hand 1, calcium-binding site (InterPro:IPR018247); BEST Arabidopsis thaliana protein match is: unknown protein (TAIR:AT2G41730.1); Has 1807 Blast hits to 1807 proteins in 277 species: Archae - 0; Bacteria - 0; Metazoa /.../ Fungi - 347; Plants - 385; Viruses - 0; Other Eukaryotes - 339 (source: NCBI BLink). [Source:TAIR;Acc:AT5G40690]	4.42	163	5.21	0.00415	0.249793	yes	UP	N	N	Y	Y	Y	3.89	189.54		AT5G40690	-	CONTAINS InterPro DOMAIN/s: EF-Hand 1, calcium-binding site (InterPro:IPR018247); BEST Arabidopsis thaliana protein match is: unknown protein (TAIR:AT2G41730.1); Has 1807 Blast hits to 1807 proteins in 277 species: Archae - 0; Bacteria - 0; Metazoa /.../ Fungi - 347; Plants - 385; Viruses - 0; Other Eukaryotes - 339 (source: NCBI BLink). [Source:TAIR;Acc:AT5G40690]	3.89	180	5.53	0.0019	0.134745	yes	UP	N	N	Y	Y
AT5G40800	-	unknown protein; BEST Arabidopsis thaliana protein match is: unknown protein (TAIR:AT3G27250.1); Has 1807 Blast hits to 1807 proteins in 277 species: Archae - 0; Bacteria - 0; Metazoa - 736; Fungi - 347; Plants - 385; Viruses - 0; Other Eukaryotes - /.../source: NCBI BLink). [Source:TAIR;Acc:AT5G40800]	0	1.44	inf	0.0267	0.741036	yes	UP	N	N	N	Y	Y	0	1.59		AT5G40800	-	unknown protein; BEST Arabidopsis thaliana protein match is: unknown protein (TAIR:AT3G27250.1); Has 1807 Blast hits to 1807 proteins in 277 species: Archae - 0; Bacteria - 0; Metazoa - 736; Fungi - 347; Plants - 385; Viruses - 0; Other Eukaryotes - /.../source: NCBI BLink). [Source:TAIR;Acc:AT5G40800]	0	1.5	inf	0.0036	0.226047	yes	UP	N	N	Y	Y	Y	0	1.74		AT5G40800	-	unknown protein; BEST Arabidopsis thaliana protein match is: unknown protein (TAIR:AT3G27250.1); Has 1807 Blast hits to 1807 proteins in 277 species: Archae - 0; Bacteria - 0; Metazoa - 736; Fungi - 347; Plants - 385; Viruses - 0; Other Eukaryotes - /.../source: NCBI BLink). [Source:TAIR;Acc:AT5G40800]	0	1.89	inf	0.02345	0.640366	yes	UP	N	N	N	Y
AT5G41200	AGL75	AGAMOUS-like 75 [Source:TAIR;Acc:AT5G41200]	0	7.21	inf	0.00015	0.0380112	yes	UP	Y	Y	Y	Y	Y	0	7.94		AT5G41200	AGL75	AGAMOUS-like 75 [Source:TAIR;Acc:AT5G41200]	0	4.33	inf	0.0006	0.0914516	yes	UP	N	Y	Y	Y	Y	0	5.02		AT5G41200	AGL75	AGAMOUS-like 75 [Source:TAIR;Acc:AT5G41200]	0	5.32	inf	0.00025	0.0414717	yes	UP	Y	Y	Y	Y
AT5G42290	-	transcription activator-related [Source:TAIR;Acc:AT5G42290]	0	10.5	inf	0.0001	0.0310629	yes	UP	Y	Y	Y	Y	Y	0	11.57		AT5G42290	-	transcription activator-related [Source:TAIR;Acc:AT5G42290]	0	11	inf	0.0005	0.084375	yes	UP	N	Y	Y	Y	Y	0	12.78		AT5G42290	-	transcription activator-related [Source:TAIR;Acc:AT5G42290]	0	10.2	inf	5e-05	0.0113554	yes	UP	Y	Y	Y	Y
AT5G44050	-	MATE efflux family protein [Source:TAIR;Acc:AT5G44050]	8.03	56.6	2.82	0.01855	0.712162	yes	UP	N	N	N	Y	Y	7.34	62.38		AT5G44050	-	MATE efflux family protein [Source:TAIR;Acc:AT5G44050]	6.16	37	2.58	0.02385	0.616642	yes	UP	N	N	N	Y	Y	5.42	42.89		AT5G44050	-	MATE efflux family protein [Source:TAIR;Acc:AT5G44050]	2.92	38.7	3.73	0.01535	0.546328	yes	UP	N	N	N	Y
AT5G46610	ALMT14	Aluminium activated malate transporter family protein [Source:TAIR;Acc:AT5G46610]	0	42.1	inf	5e-05	0.0171955	yes	UP	Y	Y	Y	Y	Y	0	46.33		AT5G46610	ALMT14	Aluminium activated malate transporter family protein [Source:TAIR;Acc:AT5G46610]	0	19.4	inf	5e-05	0.0135	yes	UP	Y	Y	Y	Y	Y	0	22.53		AT5G46610	ALMT14	Aluminium activated malate transporter family protein [Source:TAIR;Acc:AT5G46610]	0	37.8	inf	5e-05	0.0113554	yes	UP	Y	Y	Y	Y
AT5G49280	-	hydroxyproline-rich glycoprotein family protein [Source:TAIR;Acc:AT5G49280]	4.36	79.7	4.19	0.00625	0.419403	yes	UP	N	N	Y	Y	Y	3.98	87.74		AT5G49280	-	hydroxyproline-rich glycoprotein family protein [Source:TAIR;Acc:AT5G49280]	3.44	55	4	0.0102	0.411923	yes	UP	N	N	N	Y	Y	3.02	63.87		AT5G49280	-	hydroxyproline-rich glycoprotein family protein [Source:TAIR;Acc:AT5G49280]	3.72	51.3	3.79	0.01245	0.477885	yes	UP	N	N	N	Y
AT5G49480	ATCP1	Ca2+-binding protein 1 [Source:TAIR;Acc:AT5G49480]	82.9	556	2.75	0.0295	0.750319	yes	UP	N	N	N	Y	Y	75.79	613.11		AT5G49480	ATCP1	Ca2+-binding protein 1 [Source:TAIR;Acc:AT5G49480]	52.9	351	2.73	0.0405	0.726233	yes	UP	N	N	N	Y	Y	46.46	407.43		AT5G49480	ATCP1	Ca2+-binding protein 1 [Source:TAIR;Acc:AT5G49480]	24.9	431	4.12	0.0057	0.297101	yes	UP	N	N	Y	Y
AT5G49520	WRKY48	WRKY DNA-binding protein 48 [Source:TAIR;Acc:AT5G49520]	4.53	92.5	4.35	0.0126	0.619554	yes	UP	N	N	N	Y	Y	4.15	101.88		AT5G49520	WRKY48	WRKY DNA-binding protein 48 [Source:TAIR;Acc:AT5G49520]	5.9	62.3	3.4	0.00705	0.327293	yes	UP	N	N	Y	Y	Y	5.19	72.26		AT5G49520	WRKY48	WRKY DNA-binding protein 48 [Source:TAIR;Acc:AT5G49520]	4.09	73.6	4.17	0.0107	0.44764	yes	UP	N	N	N	Y
AT5G50200	WR3	nitrate transmembrane transporters [Source:TAIR;Acc:AT5G50200]	37.9	263	2.8	0.0353	0.755921	yes	UP	N	N	N	Y	Y	34.71	289.85		AT5G50200	WR3	nitrate transmembrane transporters [Source:TAIR;Acc:AT5G50200]	29.3	268	3.2	0.01675	0.537259	yes	UP	N	N	N	Y	Y	25.74	311		AT5G50200	WR3	nitrate transmembrane transporters [Source:TAIR;Acc:AT5G50200]	35.4	294	3.06	0.02225	0.640366	yes	UP	N	N	N	Y
AT5G51440	HSP23.5	HSP20-like chaperones superfamily protein [Source:TAIR;Acc:AT5G51440]	3.37	84.2	4.65	0.0049	0.378992	yes	UP	N	N	Y	Y	Y	3.08	92.81		AT5G51440	HSP23.5	HSP20-like chaperones superfamily protein [Source:TAIR;Acc:AT5G51440]	3.76	47.2	3.65	0.0188	0.564897	yes	UP	N	N	N	Y	Y	3.31	54.8		AT5G51440	HSP23.5	HSP20-like chaperones superfamily protein [Source:TAIR;Acc:AT5G51440]	3.58	57.1	3.99	0.0095	0.420751	yes	UP	N	N	Y	Y
AT5G51770	-	Protein kinase superfamily protein [Source:TAIR;Acc:AT5G51770]	1.95	18	3.21	0.02985	0.750319	yes	UP	N	N	N	Y	Y	1.78	19.86		AT5G51770	-	Protein kinase superfamily protein [Source:TAIR;Acc:AT5G51770]	2.59	11.6	2.16	0.0468	0.756644	yes	UP	N	N	N	Y	Y	2.27	13.4		AT5G51770	-	Protein kinase superfamily protein [Source:TAIR;Acc:AT5G51770]	1.78	13.8	2.95	0.0411	0.756819	yes	UP	N	N	N	Y
AT5G51990	CBF4	C-repeat-binding factor 4 [Source:TAIR;Acc:AT5G51990]	0	10.5	inf	5e-05	0.0171955	yes	UP	Y	Y	Y	Y	Y	0	11.56		AT5G51990	CBF4	C-repeat-binding factor 4 [Source:TAIR;Acc:AT5G51990]	0	11.2	inf	0.0005	0.084375	yes	UP	N	Y	Y	Y	Y	0	13		AT5G51990	CBF4	C-repeat-binding factor 4 [Source:TAIR;Acc:AT5G51990]	0	15.7	inf	0.0002	0.0346855	yes	UP	Y	Y	Y	Y
AT5G52050	-	MATE efflux family protein [Source:TAIR;Acc:AT5G52050]	8.21	188	4.51	0.0043	0.353905	yes	UP	N	N	Y	Y	Y	7.52	206.83		AT5G52050	-	MATE efflux family protein [Source:TAIR;Acc:AT5G52050]	6.01	191	4.99	0.0018	0.164929	yes	UP	N	N	Y	Y	Y	5.28	221.46		AT5G52050	-	MATE efflux family protein [Source:TAIR;Acc:AT5G52050]	3.75	223	5.89	0.002	0.139758	yes	UP	N	N	Y	Y
AT5G52300	RD29B	CAP160 protein [Source:TAIR;Acc:AT5G52300]	1.88	267	7.15	0.0015	0.167956	yes	UP	N	N	Y	Y	Y	1.73	294.3		AT5G52300	RD29B	CAP160 protein [Source:TAIR;Acc:AT5G52300]	0.758	311	8.68	0.0026	0.195517	yes	UP	N	N	Y	Y	Y	0.67	360.73		AT5G52300	RD29B	CAP160 protein [Source:TAIR;Acc:AT5G52300]	0.903	354	8.61	0.0048	0.263889	yes	UP	N	N	Y	Y
AT5G52400	CYP715A1	cytochrome P450, family 715, subfamily A, polypeptide 1 [Source:TAIR;Acc:AT5G52400]	0	4.42	inf	0.00025	0.0559855	yes	UP	N	Y	Y	Y	Y	0	4.87		AT5G52400	CYP715A1	cytochrome P450, family 715, subfamily A, polypeptide 1 [Source:TAIR;Acc:AT5G52400]	0	5.85	inf	5e-05	0.0135	yes	UP	Y	Y	Y	Y	Y	0	6.79		AT5G52400	CYP715A1	cytochrome P450, family 715, subfamily A, polypeptide 1 [Source:TAIR;Acc:AT5G52400]	0	6.26	inf	5e-05	0.0113554	yes	UP	Y	Y	Y	Y
AT5G53040	RKD4	RWP-RK domain-containing protein [Source:TAIR;Acc:AT5G53040]	0	2.01	inf	0.02315	0.73738	yes	UP	N	N	N	Y	Y	0	2.21		AT5G53040	RKD4	RWP-RK domain-containing protein [Source:TAIR;Acc:AT5G53040]	0	1.29	inf	0.0389	0.720088	yes	UP	N	N	N	Y	Y	0	1.49		AT5G53040	RKD4	RWP-RK domain-containing protein [Source:TAIR;Acc:AT5G53040]	0	1.29	inf	0.0307	0.687399	yes	UP	N	N	N	Y
AT5G53970	-	Tyrosine transaminase family protein [Source:TAIR;Acc:AT5G53970]	5.46	55	3.33	0.031	0.753765	yes	UP	N	N	N	Y	Y	4.99	60.6		AT5G53970	-	Tyrosine transaminase family protein [Source:TAIR;Acc:AT5G53970]	6.86	51.5	2.91	0.02215	0.600624	yes	UP	N	N	N	Y	Y	6.03	59.69		AT5G53970	-	Tyrosine transaminase family protein [Source:TAIR;Acc:AT5G53970]	3.86	75.7	4.29	0.0083	0.383388	yes	UP	N	N	Y	Y
AT5G54100	-	SPFH/Band 7/PHB domain-containing membrane-associated protein family [Source:TAIR;Acc:AT5G54100]	9.75	355	5.19	0.026	0.741036	yes	UP	N	N	N	Y	Y	8.93	390.76		AT5G54100	-	SPFH/Band 7/PHB domain-containing membrane-associated protein family [Source:TAIR;Acc:AT5G54100]	9.27	144	3.96	0.011	0.427271	yes	UP	N	N	N	Y	Y	8.15	167.46		AT5G54100	-	SPFH/Band 7/PHB domain-containing membrane-associated protein family [Source:TAIR;Acc:AT5G54100]	9.75	123	3.66	0.01745	0.588151	yes	UP	N	N	N	Y
AT5G54510	GH3.6	Auxin-responsive GH3 family protein [Source:TAIR;Acc:AT5G54510]	6.48	83.3	3.68	0.0132	0.628526	yes	UP	N	N	N	Y	Y	5.93	91.68		AT5G54510	GH3.6	Auxin-responsive GH3 family protein [Source:TAIR;Acc:AT5G54510]	6.47	82.7	3.68	0.0046	0.259522	yes	UP	N	N	Y	Y	Y	5.68	95.91		AT5G54510	GH3.6	Auxin-responsive GH3 family protein [Source:TAIR;Acc:AT5G54510]	5.03	115	4.52	0.00455	0.253062	yes	UP	N	N	Y	Y
AT5G55050	-	GDSL-like Lipase/Acylhydrolase superfamily protein [Source:TAIR;Acc:AT5G55050]	7.6	55.7	2.88	0.019	0.723164	yes	UP	N	N	N	Y	Y	6.96	61.37		AT5G55050	-	GDSL-like Lipase/Acylhydrolase superfamily protein [Source:TAIR;Acc:AT5G55050]	8.63	63.5	2.88	0.02445	0.627008	yes	UP	N	N	N	Y	Y	7.58	73.69		AT5G55050	-	GDSL-like Lipase/Acylhydrolase superfamily protein [Source:TAIR;Acc:AT5G55050]	5.2	51.1	3.3	0.00795	0.374474	yes	UP	N	N	Y	Y
AT5G56160	-	Sec14p-like phosphatidylinositol transfer family protein [Source:TAIR;Acc:AT5G56160]	0.86	8.9	3.37	0.01665	0.699951	yes	UP	N	N	N	Y	Y	0.79	9.79		AT5G56160	-	Sec14p-like phosphatidylinositol transfer family protein [Source:TAIR;Acc:AT5G56160]	0.974	7.92	3.02	0.03195	0.705695	yes	UP	N	N	N	Y	Y	0.86	9.19		AT5G56160	-	Sec14p-like phosphatidylinositol transfer family protein [Source:TAIR;Acc:AT5G56160]	0.998	8.88	3.15	0.02675	0.674393	yes	UP	N	N	N	Y
AT5G56980	-	unknown protein; FUNCTIONS IN: molecular_function unknown; INVOLVED IN: biological_process unknown; LOCATED IN: endomembrane system; EXPRESSED IN: 18 plant structures; EXPRESSED DURING: 12 growth stages; BEST Arabidopsis thaliana protein match is: u /.../ protein (TAIR:AT4G26130.1); Has 30201 Blast hits to 17322 proteins in 780 species: Archae - 12; Bacteria - 1396; Metazoa - 17338; Fungi - 3422;…	11.1	217	4.29	0.00265	0.259068	yes	UP	N	N	Y	Y	Y	10.16	239.54		AT5G56980	-	unknown protein; FUNCTIONS IN: molecular_function unknown; INVOLVED IN: biological_process unknown; LOCATED IN: endomembrane system; EXPRESSED IN: 18 plant structures; EXPRESSED DURING: 12 growth stages; BEST Arabidopsis thaliana protein match is: u /.../ protein (TAIR:AT4G26130.1); Has 30201 Blast hits to 17322 proteins in 780 species: Archae - 12; Bacteria - 1396; Metazoa - 17338; Fungi - 3422;…	12.8	138	3.42	0.01795	0.557781	yes	UP	N	N	N	Y	Y	11.27	159.77		AT5G56980	-	unknown protein; FUNCTIONS IN: molecular_function unknown; INVOLVED IN: biological_process unknown; LOCATED IN: endomembrane system; EXPRESSED IN: 18 plant structures; EXPRESSED DURING: 12 growth stages; BEST Arabidopsis thaliana protein match is: u /.../ protein (TAIR:AT4G26130.1); Has 30201 Blast hits to 17322 proteins in 780 species: Archae - 12; Bacteria - 1396; Metazoa - 17338; Fungi - 3422;…	10.9	138	3.67	0.01415	0.518118	yes	UP	N	N	N	Y
AT5G57050	ABI2	Protein phosphatase 2C family protein [Source:TAIR;Acc:AT5G57050]	5.31	104	4.29	0.0084	0.503561	yes	UP	N	N	Y	Y	Y	4.86	114.63		AT5G57050	ABI2	Protein phosphatase 2C family protein [Source:TAIR;Acc:AT5G57050]	4.34	97.5	4.49	0.0025	0.195517	yes	UP	N	N	Y	Y	Y	3.82	113.11		AT5G57050	ABI2	Protein phosphatase 2C family protein [Source:TAIR;Acc:AT5G57050]	1.92	108	5.81	0.00255	0.169499	yes	UP	N	N	Y	Y
AT5G57540	XTH13	xyloglucan endotransglucosylase/hydrolase 13 [Source:TAIR;Acc:AT5G57540]	0	1.09	inf	0.02865	0.742625	yes	UP	N	N	N	Y	Y	0	1.2		AT5G57540	XTH13	xyloglucan endotransglucosylase/hydrolase 13 [Source:TAIR;Acc:AT5G57540]	0	0.776	inf	0.0489	0.761293	yes	UP	N	N	N	Y	Y	0	0.9		AT5G57540	XTH13	xyloglucan endotransglucosylase/hydrolase 13 [Source:TAIR;Acc:AT5G57540]	0	0.884	inf	0.0385	0.744138	yes	UP	N	N	N	Y
AT5G58380	CIPK10	SOS3-interacting protein 1 [Source:TAIR;Acc:AT5G58380]	5.15	33	2.68	0.0258	0.741036	yes	UP	N	N	N	Y	Y	4.72	36.34		AT5G58380	CIPK10	SOS3-interacting protein 1 [Source:TAIR;Acc:AT5G58380]	5.47	33.4	2.61	0.0366	0.712146	yes	UP	N	N	N	Y	Y	4.82	38.71		AT5G58380	CIPK10	SOS3-interacting protein 1 [Source:TAIR;Acc:AT5G58380]	5.3	40.4	2.93	0.0168	0.574361	yes	UP	N	N	N	Y
AT5G58670	ATPLC1	phospholipase C1 [Source:TAIR;Acc:AT5G58670]	2.53	32.7	3.69	0.01685	0.699951	yes	UP	N	N	N	Y	Y	2.31	35.97		AT5G58670	ATPLC1	phospholipase C1 [Source:TAIR;Acc:AT5G58670]	2.07	27.3	3.72	0.01705	0.5425	yes	UP	N	N	N	Y	Y	1.82	31.67		AT5G58670	ATPLC1	phospholipase C1 [Source:TAIR;Acc:AT5G58670]	2.13	31.8	3.9	0.01175	0.469042	yes	UP	N	N	N	Y
AT5G58700	ATPLC4	phosphatidylinositol-speciwc phospholipase C4 [Source:TAIR;Acc:AT5G58700]	4.21	30.3	2.85	0.0199	0.736665	yes	UP	N	N	N	Y	Y	3.85	33.35		AT5G58700	ATPLC4	phosphatidylinositol-speciwc phospholipase C4 [Source:TAIR;Acc:AT5G58700]	3.54	37.6	3.41	0.00875	0.373307	yes	UP	N	N	Y	Y	Y	3.12	43.54		AT5G58700	ATPLC4	phosphatidylinositol-speciwc phospholipase C4 [Source:TAIR;Acc:AT5G58700]	2.62	32	3.61	0.0187	0.61354	yes	UP	N	N	N	Y
AT5G59310	LTP4	lipid transfer protein 4 [Source:TAIR;Acc:AT5G59310]	219	3070	3.81	0.02185	0.736665	yes	UP	N	N	N	Y	Y	201.16	3384.33		AT5G59310	LTP4	lipid transfer protein 4 [Source:TAIR;Acc:AT5G59310]	73.8	2850	5.27	0.0069	0.324403	yes	UP	N	N	Y	Y	Y	64.86	3310.3		AT5G59310	LTP4	lipid transfer protein 4 [Source:TAIR;Acc:AT5G59310]	20.1	2930	7.19	0.0017	0.124734	yes	UP	N	N	Y	Y
AT5G59320	LTP3	lipid transfer protein 3 [Source:TAIR;Acc:AT5G59320]	163	2020	3.63	0.043	0.784091	yes	UP	N	N	N	Y	Y	149.25	2223.4		AT5G59320	LTP3	lipid transfer protein 3 [Source:TAIR;Acc:AT5G59320]	62.3	1980	4.99	0.01465	0.508046	yes	UP	N	N	N	Y	Y	54.79	2294.29		AT5G59320	LTP3	lipid transfer protein 3 [Source:TAIR;Acc:AT5G59320]	40.3	1700	5.4	0.01415	0.518118	yes	UP	N	N	N	Y
AT5G59550	-	zinc finger (C3HC4-type RING finger) family protein [Source:TAIR;Acc:AT5G59550]	4.86	39.8	3.03	0.0119	0.596828	yes	UP	N	N	N	Y	Y	4.45	43.84		AT5G59550	-	zinc finger (C3HC4-type RING finger) family protein [Source:TAIR;Acc:AT5G59550]	5.28	36	2.77	0.0166	0.535392	yes	UP	N	N	N	Y	Y	4.63	41.74		AT5G59550	-	zinc finger (C3HC4-type RING finger) family protein [Source:TAIR;Acc:AT5G59550]	2.86	44.6	3.96	0.0105	0.441208	yes	UP	N	N	N	Y
AT5G59820	RHL41	C2H2-type zinc finger family protein [Source:TAIR;Acc:AT5G59820]	23.7	709	4.9	0.0302	0.750319	yes	UP	N	N	N	Y	Y	21.7	780.78		AT5G59820	RHL41	C2H2-type zinc finger family protein [Source:TAIR;Acc:AT5G59820]	10.4	552	5.74	0.0003	0.0590625	yes	UP	N	Y	Y	Y	Y	9.11	640.33		AT5G59820	RHL41	C2H2-type zinc finger family protein [Source:TAIR;Acc:AT5G59820]	6.92	593	6.42	0.001	0.0883194	yes	UP	N	Y	Y	Y
AT5G61560	PUB51	U-box domain-containing protein kinase family protein [Source:TAIR;Acc:AT5G61560]	4.42	34	2.94	0.0428	0.784091	yes	UP	N	N	N	Y	Y	4.05	37.49		AT5G61560	PUB51	U-box domain-containing protein kinase family protein [Source:TAIR;Acc:AT5G61560]	6.65	33.2	2.32	0.02885	0.679035	yes	UP	N	N	N	Y	Y	5.84	38.44		AT5G61560	PUB51	U-box domain-containing protein kinase family protein [Source:TAIR;Acc:AT5G61560]	4.8	43.5	3.18	0.0064	0.319615	yes	UP	N	N	Y	Y
AT5G62800	-	Protein with RING/U-box and TRAF-like domains [Source:TAIR;Acc:AT5G62800]	0	0.814	inf	0.03525	0.755921	yes	UP	N	N	N	Y	Y	0	0.9		AT5G62800	-	Protein with RING/U-box and TRAF-like domains [Source:TAIR;Acc:AT5G62800]	0	3.26	inf	0.0008	0.111176	yes	UP	N	N	Y	Y	Y	0	3.78		AT5G62800	-	Protein with RING/U-box and TRAF-like domains [Source:TAIR;Acc:AT5G62800]	0	2.52	inf	0.00135	0.106421	yes	UP	N	N	Y	Y
AT5G63740	-	RING/U-box superfamily protein [Source:TAIR;Acc:AT5G63740]	0	1.23	inf	0.02865	0.742625	yes	UP	N	N	N	Y	Y	0	1.36		AT5G63740	-	RING/U-box superfamily protein [Source:TAIR;Acc:AT5G63740]	0	1.12	inf	0.0431	0.73678	yes	UP	N	N	N	Y	Y	0	1.3		AT5G63740	-	RING/U-box superfamily protein [Source:TAIR;Acc:AT5G63740]	0	0.808	inf	0.04025	0.750784	yes	UP	N	N	N	Y
AT5G64230	-	unknown protein; FUNCTIONS IN: molecular_function unknown; INVOLVED IN: biological_process unknown; LOCATED IN: endomembrane system; EXPRESSED IN: 9 plant structures; EXPRESSED DURING: 4 anthesis, petal differentiation and expansion stage; BEST Arab /.../s thaliana protein match is: unknown protein (TAIR:AT3G19920.1); Has 35333 Blast hits to 34131 proteins in 2444 species: Archae - 798; Bacteria …	2.38	69.3	4.86	0.00375	0.320983	yes	UP	N	N	Y	Y	Y	2.18	76.35		AT5G64230	-	unknown protein; FUNCTIONS IN: molecular_function unknown; INVOLVED IN: biological_process unknown; LOCATED IN: endomembrane system; EXPRESSED IN: 9 plant structures; EXPRESSED DURING: 4 anthesis, petal differentiation and expansion stage; BEST Arab /.../s thaliana protein match is: unknown protein (TAIR:AT3G19920.1); Has 35333 Blast hits to 34131 proteins in 2444 species: Archae - 798; Bacteria …	3.07	29.2	3.25	0.0296	0.690667	yes	UP	N	N	N	Y	Y	2.7	33.9		AT5G64230	-	unknown protein; FUNCTIONS IN: molecular_function unknown; INVOLVED IN: biological_process unknown; LOCATED IN: endomembrane system; EXPRESSED IN: 9 plant structures; EXPRESSED DURING: 4 anthesis, petal differentiation and expansion stage; BEST Arab /.../s thaliana protein match is: unknown protein (TAIR:AT3G19920.1); Has 35333 Blast hits to 34131 proteins in 2444 species: Archae - 798; Bacteria …	1.85	50.9	4.78	0.00265	0.175535	yes	UP	N	N	Y	Y
AT5G64310	AGP1	arabinogalactan protein 1 [Source:TAIR;Acc:AT5G64310]	56.6	1390	4.62	0.0356	0.755921	yes	UP	N	N	N	Y	Y	51.85	1533.61		AT5G64310	AGP1	arabinogalactan protein 1 [Source:TAIR;Acc:AT5G64310]	57.3	1140	4.31	0.00235	0.188199	yes	UP	N	N	Y	Y	Y	50.3	1322.22		AT5G64310	AGP1	arabinogalactan protein 1 [Source:TAIR;Acc:AT5G64310]	51.9	1520	4.87	0.02735	0.674393	yes	UP	N	N	N	Y
AT5G65280	GCL1	GCR2-like 1 [Source:TAIR;Acc:AT5G65280]	1.45	12.3	3.09	0.02925	0.750319	yes	UP	N	N	N	Y	Y	1.33	13.54		AT5G65280	GCL1	GCR2-like 1 [Source:TAIR;Acc:AT5G65280]	0.659	9.8	3.89	0.01325	0.477	yes	UP	N	N	N	Y	Y	0.58	11.36		AT5G65280	GCL1	GCR2-like 1 [Source:TAIR;Acc:AT5G65280]	1.19	9.12	2.93	0.03235	0.702094	yes	UP	N	N	N	Y
AT5G65390	AGP7	arabinogalactan protein 7 [Source:TAIR;Acc:AT5G65390]	19.5	172	3.14	0.0089	0.51473	yes	UP	N	N	Y	Y	Y	17.84	189.43		AT5G65390	AGP7	arabinogalactan protein 7 [Source:TAIR;Acc:AT5G65390]	22.9	134	2.55	0.02105	0.591846	yes	UP	N	N	N	Y	Y	20.12	156.1		AT5G65390	AGP7	arabinogalactan protein 7 [Source:TAIR;Acc:AT5G65390]	19.7	167	3.09	0.0094	0.419962	yes	UP	N	N	Y	Y
AT5G66400	RAB18	Dehydrin family protein [Source:TAIR;Acc:AT5G66400]	94.7	1970	4.38	0.00545	0.388746	yes	UP	N	N	Y	Y	Y	86.73	2167.45		AT5G66400	RAB18	Dehydrin family protein [Source:TAIR;Acc:AT5G66400]	39.1	2230	5.83	0.0353	0.707029	yes	UP	N	N	N	Y	Y	34.35	2584.5		AT5G66400	RAB18	Dehydrin family protein [Source:TAIR;Acc:AT5G66400]	11	2380	7.76	0.02685	0.674393	yes	UP	N	N	N	Y
AT5G67340	PUB2	ARM repeat superfamily protein [Source:TAIR;Acc:AT5G67340]	2.43	22.7	3.23	0.03295	0.755921	yes	UP	N	N	N	Y	Y	2.23	25.03		AT5G67340	PUB2	ARM repeat superfamily protein [Source:TAIR;Acc:AT5G67340]	2.78	19.9	2.84	0.01155	0.435719	yes	UP	N	N	N	Y	Y	2.44	23.09		AT5G67340	PUB2	ARM repeat superfamily protein [Source:TAIR;Acc:AT5G67340]	1.79	22.3	3.64	0.0179	0.595948	yes	UP	N	N	N	Y
AT5G67350	-	unknown protein; Has 1807 Blast hits to 1807 proteins in 277 species: Archae - 0; Bacteria - 0; Metazoa - 736; Fungi - 347; Plants - 385; Viruses - 0; Other Eukaryotes - 339 (source: NCBI BLink). [Source:TAIR;Acc:AT5G67350]	2.83	28.9	3.35	0.02315	0.73738	yes	UP	N	N	N	Y	Y	2.59	31.8		AT5G67350	-	unknown protein; Has 1807 Blast hits to 1807 proteins in 277 species: Archae - 0; Bacteria - 0; Metazoa - 736; Fungi - 347; Plants - 385; Viruses - 0; Other Eukaryotes - 339 (source: NCBI BLink). [Source:TAIR;Acc:AT5G67350]	4.78	23	2.26	0.03885	0.720088	yes	UP	N	N	N	Y	Y	4.2	26.65		AT5G67350	-	unknown protein; Has 1807 Blast hits to 1807 proteins in 277 species: Archae - 0; Bacteria - 0; Metazoa - 736; Fungi - 347; Plants - 385; Viruses - 0; Other Eukaryotes - 339 (source: NCBI BLink). [Source:TAIR;Acc:AT5G67350]	4.07	36	3.14	0.0377	0.744138	yes	UP	N	N	N	Y
AT1G01080	-	RNA-binding (RRM/RBD/RNP motifs) family protein [Source:TAIR;Acc:AT1G01080]	117	15.3	-2.93	0.017	0.701077	yes	DOWN	N	N	N	Y	Y	107.16	16.9		AT1G01080	-	RNA-binding (RRM/RBD/RNP motifs) family protein [Source:TAIR;Acc:AT1G01080]	113	19.2	-2.55	0.02645	0.651218	yes	DOWN	N	N	N	Y	Y	99.33	22.32		AT1G01080	-	RNA-binding (RRM/RBD/RNP motifs) family protein [Source:TAIR;Acc:AT1G01080]	115	17.7	-2.7	0.0239	0.640366	yes	DOWN	N	N	N	Y
AT1G02730	ATCSLD5	cellulose synthase-like D5 [Source:TAIR;Acc:AT1G02730]	15.3	1.41	-3.44	0.02155	0.736665	yes	DOWN	N	N	N	Y	Y	13.99	1.55		AT1G02730	ATCSLD5	cellulose synthase-like D5 [Source:TAIR;Acc:AT1G02730]	12.7	2.47	-2.36	0.03495	0.707029	yes	DOWN	N	N	N	Y	Y	11.16	2.86		AT1G02730	ATCSLD5	cellulose synthase-like D5 [Source:TAIR;Acc:AT1G02730]	14	1.9	-2.89	0.0179	0.595948	yes	DOWN	N	N	N	Y
AT1G05385	LPA19	photosystem II 11 kDa protein-related [Source:TAIR;Acc:AT1G05385]	40.7	5.49	-2.89	0.0392	0.776668	yes	DOWN	N	N	N	Y	Y	37.29	6.05		AT1G05385	LPA19	photosystem II 11 kDa protein-related [Source:TAIR;Acc:AT1G05385]	51.9	6.44	-3.01	0.03965	0.722114	yes	DOWN	N	N	N	Y	Y	45.62	7.47		AT1G05385	LPA19	photosystem II 11 kDa protein-related [Source:TAIR;Acc:AT1G05385]	40.8	5.94	-2.78	0.049	0.803889	yes	DOWN	N	N	N	Y
AT1G09340	CRB	chloroplast RNA binding [Source:TAIR;Acc:AT1G09340]	987	86	-3.52	0.02845	0.742625	yes	DOWN	N	N	N	Y	Y	904.29	94.75		AT1G09340	CRB	chloroplast RNA binding [Source:TAIR;Acc:AT1G09340]	1110	104	-3.43	0.0322	0.705695	yes	DOWN	N	N	N	Y	Y	978.04	120.18		AT1G09340	CRB	chloroplast RNA binding [Source:TAIR;Acc:AT1G09340]	917	89.9	-3.35	0.039	0.7487	yes	DOWN	N	N	N	Y
AT1G09750	-	Eukaryotic aspartyl protease family protein [Source:TAIR;Acc:AT1G09750]	160	6.66	-4.59	0.0091	0.521598	yes	DOWN	N	N	Y	Y	Y	146.54	7.34		AT1G09750	-	Eukaryotic aspartyl protease family protein [Source:TAIR;Acc:AT1G09750]	207	14.3	-3.85	0.0085	0.365945	yes	DOWN	N	N	Y	Y	Y	181.83	16.66		AT1G09750	-	Eukaryotic aspartyl protease family protein [Source:TAIR;Acc:AT1G09750]	193	16	-3.59	0.01495	0.538115	yes	DOWN	N	N	N	Y
AT1G14150	PQL1	PsbQ-like 2 [Source:TAIR;Acc:AT1G14150]	120	10.3	-3.54	0.0036	0.310908	yes	DOWN	N	N	Y	Y	Y	110.06	11.36		AT1G14150	PQL1	PsbQ-like 2 [Source:TAIR;Acc:AT1G14150]	136	13.2	-3.36	0.00655	0.318239	yes	DOWN	N	N	Y	Y	Y	119.72	15.35		AT1G14150	PQL1	PsbQ-like 2 [Source:TAIR;Acc:AT1G14150]	123	14.7	-3.07	0.0116	0.469042	yes	DOWN	N	N	N	Y
AT1G14700	PAP3	purple acid phosphatase 3 [Source:TAIR;Acc:AT1G14700]	31.6	1.62	-4.29	0.0054	0.388746	yes	DOWN	N	N	Y	Y	Y	28.92	1.78		AT1G14700	PAP3	purple acid phosphatase 3 [Source:TAIR;Acc:AT1G14700]	38.3	2.58	-3.89	0.0141	0.499045	yes	DOWN	N	N	N	Y	Y	33.69	2.99		AT1G14700	PAP3	purple acid phosphatase 3 [Source:TAIR;Acc:AT1G14700]	26	1.93	-3.75	0.01325	0.499546	yes	DOWN	N	N	N	Y
AT1G16410	CYP79F1	cytochrome p450 79f1 [Source:TAIR;Acc:AT1G16410]	76.3	2.89	-4.72	0.0014	0.158604	yes	DOWN	N	N	Y	Y	Y	69.92	3.18		AT1G16410	CYP79F1	cytochrome p450 79f1 [Source:TAIR;Acc:AT1G16410]	31.2	2.42	-3.69	0.00235	0.188199	yes	DOWN	N	N	Y	Y	Y	27.44	2.81		AT1G16410	CYP79F1	cytochrome p450 79f1 [Source:TAIR;Acc:AT1G16410]	32.4	0.735	-5.46	0.04625	0.790813	yes	DOWN	N	N	N	Y
AT1G19150	LHCA6	photosystem I light harvesting complex gene 6 [Source:TAIR;Acc:AT1G19150]	168	17.3	-3.28	0.02725	0.741036	yes	DOWN	N	N	N	Y	Y	154.13	19.06		AT1G19150	LHCA6	photosystem I light harvesting complex gene 6 [Source:TAIR;Acc:AT1G19150]	183	21.2	-3.11	0.00445	0.257727	yes	DOWN	N	N	Y	Y	Y	160.52	24.57		AT1G19150	LHCA6	photosystem I light harvesting complex gene 6 [Source:TAIR;Acc:AT1G19150]	132	16.8	-2.97	0.01555	0.549347	yes	DOWN	N	N	N	Y
AT1G20010	TUB5	tubulin beta-5 chain [Source:TAIR;Acc:AT1G20010]	179	17.6	-3.35	0.01685	0.699951	yes	DOWN	N	N	N	Y	Y	164.22	19.36		AT1G20010	TUB5	tubulin beta-5 chain [Source:TAIR;Acc:AT1G20010]	199	24.4	-3.03	0.02165	0.59648	yes	DOWN	N	N	N	Y	Y	175.21	28.31		AT1G20010	TUB5	tubulin beta-5 chain [Source:TAIR;Acc:AT1G20010]	199	26.6	-2.91	0.0308	0.68753	yes	DOWN	N	N	N	Y
AT1G21500	-	unknown protein; Has 29 Blast hits to 29 proteins in 12 species: Archae - 0; Bacteria - 0; Metazoa - 0; Fungi - 2; Plants - 27; Viruses - 0; Other Eukaryotes - 0 (source: NCBI BLink). [Source:TAIR;Acc:AT1G21500]	551	25.4	-4.44	0.00445	0.358122	yes	DOWN	N	N	Y	Y	Y	504.25	27.96		AT1G21500	-	unknown protein; Has 29 Blast hits to 29 proteins in 12 species: Archae - 0; Bacteria - 0; Metazoa - 0; Fungi - 2; Plants - 27; Viruses - 0; Other Eukaryotes - 0 (source: NCBI BLink). [Source:TAIR;Acc:AT1G21500]	608	34.7	-4.13	0.00775	0.346277	yes	DOWN	N	N	Y	Y	Y	534.56	40.25		AT1G21500	-	unknown protein; Has 29 Blast hits to 29 proteins in 12 species: Archae - 0; Bacteria - 0; Metazoa - 0; Fungi - 2; Plants - 27; Viruses - 0; Other Eukaryotes - 0 (source: NCBI BLink). [Source:TAIR;Acc:AT1G21500]	546	35.4	-3.95	0.00975	0.423692	yes	DOWN	N	N	Y	Y
AT1G29450	-	SAUR-like auxin-responsive protein family [Source:TAIR;Acc:AT1G29450]	6.29	0	#NAME?	0.0009	0.117116	yes	DOWN	N	N	Y	Y	Y	5.77	0		AT1G29450	-	SAUR-like auxin-responsive protein family [Source:TAIR;Acc:AT1G29450]	4.75	0	#NAME?	0.0015	0.162581	yes	DOWN	N	N	Y	Y	Y	4.17	0		AT1G29450	-	SAUR-like auxin-responsive protein family [Source:TAIR;Acc:AT1G29450]	2.22	0	#NAME?	0.03415	0.711222	yes	DOWN	N	N	N	Y
AT1G30520	AAE14	acyl-activating enzyme 14 [Source:TAIR;Acc:AT1G30520]	32.2	1.39	-4.53	0.0045	0.358122	yes	DOWN	N	N	Y	Y	Y	29.42	1.53		AT1G30520	AAE14	acyl-activating enzyme 14 [Source:TAIR;Acc:AT1G30520]	27.9	2.16	-3.69	0.0161	0.528281	yes	DOWN	N	N	N	Y	Y	24.57	2.51		AT1G30520	AAE14	acyl-activating enzyme 14 [Source:TAIR;Acc:AT1G30520]	20.6	2.06	-3.32	0.0258	0.66692	yes	DOWN	N	N	N	Y
AT1G33170	-	S-adenosyl-L-methionine-dependent methyltransferases superfamily protein [Source:TAIR;Acc:AT1G33170]	18.1	1.24	-3.86	0.01005	0.540651	yes	DOWN	N	N	N	Y	Y	16.54	1.37		AT1G33170	-	S-adenosyl-L-methionine-dependent methyltransferases superfamily protein [Source:TAIR;Acc:AT1G33170]	16.9	1.53	-3.47	0.02265	0.603787	yes	DOWN	N	N	N	Y	Y	14.84	1.77		AT1G33170	-	S-adenosyl-L-methionine-dependent methyltransferases superfamily protein [Source:TAIR;Acc:AT1G33170]	7.96	1.09	-2.86	0.03785	0.744138	yes	DOWN	N	N	N	Y
AT1G35680	RPL21	Ribosomal protein L21 [Source:TAIR;Acc:AT1G35680]	401	54.3	-2.88	0.03405	0.755921	yes	DOWN	N	N	N	Y	Y	367.02	59.83		AT1G35680	RPL21	Ribosomal protein L21 [Source:TAIR;Acc:AT1G35680]	434	57	-2.93	0.0285	0.675	yes	DOWN	N	N	N	Y	Y	381.53	66.18		AT1G35680	RPL21	Ribosomal protein L21 [Source:TAIR;Acc:AT1G35680]	444	62.7	-2.82	0.0385	0.744138	yes	DOWN	N	N	N	Y
AT1G47580	PCMP-H50	Pentatricopeptide repeat (PPR) superfamily protein [Source:TAIR;Acc:AT1G47580]	27.1	4.11	-2.72	0.0486	0.823208	yes	DOWN	N	N	N	Y	Y	24.82	4.53		AT1G47580	PCMP-H50	Pentatricopeptide repeat (PPR) superfamily protein [Source:TAIR;Acc:AT1G47580]	31.6	3.84	-3.04	0.02975	0.690756	yes	DOWN	N	N	N	Y	Y	27.79	4.45		AT1G47580	PCMP-H50	Pentatricopeptide repeat (PPR) superfamily protein [Source:TAIR;Acc:AT1G47580]	27.2	3.5	-2.96	0.0367	0.735884	yes	DOWN	N	N	N	Y
AT1G49500	-	unknown protein; FUNCTIONS IN: molecular_function unknown; INVOLVED IN: biological_process unknown; LOCATED IN: endomembrane system; EXPRESSED IN: 19 plant structures; EXPRESSED DURING: 10 growth stages; BEST Arabidopsis thaliana protein match is: u /.../ protein (TAIR:AT3G19030.1); Has 24 Blast hits to 24 proteins in 2 species: Archae - 0; Bacteria - 0; Metazoa - 0; Fungi - 0; Plants - 24; Virus…	84	9.6	-3.13	0.0335	0.755921	yes	DOWN	N	N	N	Y	Y	76.67	10.58		AT1G49500	-	unknown protein; FUNCTIONS IN: molecular_function unknown; INVOLVED IN: biological_process unknown; LOCATED IN: endomembrane system; EXPRESSED IN: 19 plant structures; EXPRESSED DURING: 10 growth stages; BEST Arabidopsis thaliana protein match is: u /.../ protein (TAIR:AT3G19030.1); Has 24 Blast hits to 24 proteins in 2 species: Archae - 0; Bacteria - 0; Metazoa - 0; Fungi - 0; Plants - 24; Virus…	125	14.5	-3.11	0.016	0.527749	yes	DOWN	N	N	N	Y	Y	110.1	16.8		AT1G49500	-	unknown protein; FUNCTIONS IN: molecular_function unknown; INVOLVED IN: biological_process unknown; LOCATED IN: endomembrane system; EXPRESSED IN: 19 plant structures; EXPRESSED DURING: 10 growth stages; BEST Arabidopsis thaliana protein match is: u /.../ protein (TAIR:AT3G19030.1); Has 24 Blast hits to 24 proteins in 2 species: Archae - 0; Bacteria - 0; Metazoa - 0; Fungi - 0; Plants - 24; Virus…	68.3	13	-2.39	0.04655	0.790813	yes	DOWN	N	N	N	Y
AT1G49750	-	Leucine-rich repeat (LRR) family protein [Source:TAIR;Acc:AT1G49750]	115	11.8	-3.29	0.02495	0.741036	yes	DOWN	N	N	N	Y	Y	105.35	12.97		AT1G49750	-	Leucine-rich repeat (LRR) family protein [Source:TAIR;Acc:AT1G49750]	93.1	15.8	-2.56	0.0211	0.591846	yes	DOWN	N	N	N	Y	Y	81.79	18.32		AT1G49750	-	Leucine-rich repeat (LRR) family protein [Source:TAIR;Acc:AT1G49750]	85.2	14.2	-2.58	0.0322	0.700433	yes	DOWN	N	N	N	Y
AT1G52220	-	FUNCTIONS IN: molecular_function unknown; INVOLVED IN: biological_process unknown; LOCATED IN: chloroplast thylakoid membrane, chloroplast; EXPRESSED IN: 23 plant structures; EXPRESSED DURING: 13 growth stages; BEST Arabidopsis thaliana protein matc /.../photosystem I P subunit (TAIR:AT2G46820.2); Has 291 Blast hits to 291 proteins in 50 species: Archae - 0; Bacteria - 90; Metazoa - 0; Fungi - 0;…	809	106	-2.94	0.01855	0.712162	yes	DOWN	N	N	N	Y	Y	740.82	116.26		AT1G52220	-	FUNCTIONS IN: molecular_function unknown; INVOLVED IN: biological_process unknown; LOCATED IN: chloroplast thylakoid membrane, chloroplast; EXPRESSED IN: 23 plant structures; EXPRESSED DURING: 13 growth stages; BEST Arabidopsis thaliana protein matc /.../photosystem I P subunit (TAIR:AT2G46820.2); Has 291 Blast hits to 291 proteins in 50 species: Archae - 0; Bacteria - 90; Metazoa - 0; Fungi - 0;…	878	139	-2.66	0.0351	0.707029	yes	DOWN	N	N	N	Y	Y	772.5	160.82		AT1G52220	-	FUNCTIONS IN: molecular_function unknown; INVOLVED IN: biological_process unknown; LOCATED IN: chloroplast thylakoid membrane, chloroplast; EXPRESSED IN: 23 plant structures; EXPRESSED DURING: 13 growth stages; BEST Arabidopsis thaliana protein matc /.../photosystem I P subunit (TAIR:AT2G46820.2); Has 291 Blast hits to 291 proteins in 50 species: Archae - 0; Bacteria - 90; Metazoa - 0; Fungi - 0;…	908	130	-2.81	0.02245	0.640366	yes	DOWN	N	N	N	Y
AT1G55370	NDF5	NDH-dependent cyclic electron flow 5 [Source:TAIR;Acc:AT1G55370]	40.3	4.8	-3.07	0.021	0.736665	yes	DOWN	N	N	N	Y	Y	36.92	5.29		AT1G55370	NDF5	NDH-dependent cyclic electron flow 5 [Source:TAIR;Acc:AT1G55370]	44.5	6.56	-2.76	0.0361	0.708016	yes	DOWN	N	N	N	Y	Y	39.16	7.61		AT1G55370	NDF5	NDH-dependent cyclic electron flow 5 [Source:TAIR;Acc:AT1G55370]	37	7.08	-2.38	0.03455	0.716424	yes	DOWN	N	N	N	Y
AT1G56120	-	Leucine-rich repeat transmembrane protein kinase [Source:TAIR;Acc:AT1G56120]	14.9	1.22	-3.61	0.01305	0.625199	yes	DOWN	N	N	N	Y	Y	13.63	1.35		AT1G56120	-	Leucine-rich repeat transmembrane protein kinase [Source:TAIR;Acc:AT1G56120]	9.6	1.15	-3.06	0.0376	0.713243	yes	DOWN	N	N	N	Y	Y	8.44	1.34		AT1G56120	-	Leucine-rich repeat transmembrane protein kinase [Source:TAIR;Acc:AT1G56120]	9.35	1.08	-3.12	0.03255	0.704032	yes	DOWN	N	N	N	Y
AT1G68780	-	RNI-like superfamily protein [Source:TAIR;Acc:AT1G68780]	10.3	1.09	-3.23	0.0223	0.736665	yes	DOWN	N	N	N	Y	Y	9.4	1.2		AT1G68780	-	RNI-like superfamily protein [Source:TAIR;Acc:AT1G68780]	9.72	1.21	-3	0.03	0.693768	yes	DOWN	N	N	N	Y	Y	8.54	1.4		AT1G68780	-	RNI-like superfamily protein [Source:TAIR;Acc:AT1G68780]	7.35	1.15	-2.68	0.04715	0.790834	yes	DOWN	N	N	N	Y
AT1G70820	-	phosphoglucomutase, putative / glucose phosphomutase, putative [Source:TAIR;Acc:AT1G70820]	106	13.6	-2.97	0.03135	0.753765	yes	DOWN	N	N	N	Y	Y	97.53	14.98		AT1G70820	-	phosphoglucomutase, putative / glucose phosphomutase, putative [Source:TAIR;Acc:AT1G70820]	127	14.3	-3.15	0.0201	0.583634	yes	DOWN	N	N	N	Y	Y	111.56	16.56		AT1G70820	-	phosphoglucomutase, putative / glucose phosphomutase, putative [Source:TAIR;Acc:AT1G70820]	110	14.8	-2.89	0.03635	0.732259	yes	DOWN	N	N	N	Y
AT1G70870	-	Polyketide cyclase/dehydrase and lipid transport superfamily protein [Source:TAIR;Acc:AT1G70870]	3.63	0	#NAME?	0.03065	0.750319	yes	DOWN	N	N	N	Y	Y	3.32	0		AT1G70870	-	Polyketide cyclase/dehydrase and lipid transport superfamily protein [Source:TAIR;Acc:AT1G70870]	4.02	0	#NAME?	0.0334	0.705695	yes	DOWN	N	N	N	Y	Y	3.54	0		AT1G70870	-	Polyketide cyclase/dehydrase and lipid transport superfamily protein [Source:TAIR;Acc:AT1G70870]	3.21	0	#NAME?	0.03415	0.711222	yes	DOWN	N	N	N	Y
AT1G70890	MLP43	MLP-like protein 43 [Source:TAIR;Acc:AT1G70890]	89.6	6.68	-3.75	0.0148	0.662868	yes	DOWN	N	N	N	Y	Y	82.12	7.35		AT1G70890	MLP43	MLP-like protein 43 [Source:TAIR;Acc:AT1G70890]	58.1	9.99	-2.54	0.02385	0.616642	yes	DOWN	N	N	N	Y	Y	51.03	11.59		AT1G70890	MLP43	MLP-like protein 43 [Source:TAIR;Acc:AT1G70890]	62.3	8.01	-2.96	0.04785	0.795845	yes	DOWN	N	N	N	Y
AT1G74070	-	Cyclophilin-like peptidyl-prolyl cis-trans isomerase family protein [Source:TAIR;Acc:AT1G74070]	56.1	4.06	-3.79	0.0151	0.671619	yes	DOWN	N	N	N	Y	Y	51.39	4.48		AT1G74070	-	Cyclophilin-like peptidyl-prolyl cis-trans isomerase family protein [Source:TAIR;Acc:AT1G74070]	54	4.37	-3.63	0.00515	0.274958	yes	DOWN	N	N	Y	Y	Y	47.43	5.07		AT1G74070	-	Cyclophilin-like peptidyl-prolyl cis-trans isomerase family protein [Source:TAIR;Acc:AT1G74070]	35.8	4.71	-2.92	0.0474	0.791812	yes	DOWN	N	N	N	Y
AT1G75250	ATRL6	RAD-like 6 [Source:TAIR;Acc:AT1G75250]	1.41	0	#NAME?	0.04035	0.782579	yes	DOWN	N	N	N	Y	Y	1.29	0		AT1G75250	ATRL6	RAD-like 6 [Source:TAIR;Acc:AT1G75250]	1.59	0	#NAME?	0.04095	0.729458	yes	DOWN	N	N	N	Y	Y	1.39	0		AT1G75250	ATRL6	RAD-like 6 [Source:TAIR;Acc:AT1G75250]	1.58	0	#NAME?	0.03675	0.735884	yes	DOWN	N	N	N	Y
AT1G76110	HMGB9	HMG (high mobility group) box protein with ARID/BRIGHT DNA-binding domain [Source:TAIR;Acc:AT1G76110]	59.8	4.93	-3.6	0.01785	0.705644	yes	DOWN	N	N	N	Y	Y	54.82	5.43		AT1G76110	HMGB9	HMG (high mobility group) box protein with ARID/BRIGHT DNA-binding domain [Source:TAIR;Acc:AT1G76110]	87	8.26	-3.4	0.0081	0.359366	yes	DOWN	N	N	Y	Y	Y	76.45	9.58		AT1G76110	HMGB9	HMG (high mobility group) box protein with ARID/BRIGHT DNA-binding domain [Source:TAIR;Acc:AT1G76110]	62	7.69	-3.01	0.01165	0.469042	yes	DOWN	N	N	N	Y
AT2G01755	-	unknown protein; FUNCTIONS IN: molecular_function unknown; INVOLVED IN: biological_process unknown; LOCATED IN: chloroplast; Has 120 Blast hits to 120 proteins in 52 species: Archae - 0; Bacteria - 80; Metazoa - 0; Fungi - 0; Plants - 24; Viruses - /.../er Eukaryotes - 16 (source: NCBI BLink). [Source:TAIR;Acc:AT2G01755]	31.5	4.19	-2.91	0.0337	0.755921	yes	DOWN	N	N	N	Y	Y	28.86	4.61		AT2G01755	-	unknown protein; FUNCTIONS IN: molecular_function unknown; INVOLVED IN: biological_process unknown; LOCATED IN: chloroplast; Has 120 Blast hits to 120 proteins in 52 species: Archae - 0; Bacteria - 80; Metazoa - 0; Fungi - 0; Plants - 24; Viruses - /.../er Eukaryotes - 16 (source: NCBI BLink). [Source:TAIR;Acc:AT2G01755]	31.3	4.26	-2.88	0.04725	0.758086	yes	DOWN	N	N	N	Y	Y	27.48	4.94		AT2G01755	-	unknown protein; FUNCTIONS IN: molecular_function unknown; INVOLVED IN: biological_process unknown; LOCATED IN: chloroplast; Has 120 Blast hits to 120 proteins in 52 species: Archae - 0; Bacteria - 80; Metazoa - 0; Fungi - 0; Plants - 24; Viruses - /.../er Eukaryotes - 16 (source: NCBI BLink). [Source:TAIR;Acc:AT2G01755]	28	3.63	-2.95	0.03185	0.696792	yes	DOWN	N	N	N	Y
AT2G02950	PKS1	phytochrome kinase substrate 1 [Source:TAIR;Acc:AT2G02950]	17	1.35	-3.65	0.0136	0.637281	yes	DOWN	N	N	N	Y	Y	15.6	1.49		AT2G02950	PKS1	phytochrome kinase substrate 1 [Source:TAIR;Acc:AT2G02950]	22.9	3	-2.93	0.0466	0.756644	yes	DOWN	N	N	N	Y	Y	20.08	3.48		AT2G02950	PKS1	phytochrome kinase substrate 1 [Source:TAIR;Acc:AT2G02950]	17.9	2.44	-2.87	0.04595	0.790813	yes	DOWN	N	N	N	Y
AT2G15080	AtRLP19	receptor like protein 19 [Source:TAIR;Acc:AT2G15080]	24.5	0.471	-5.7	0.0288	0.743511	yes	DOWN	N	N	N	Y	Y	22.38	0.52		AT2G15080	AtRLP19	receptor like protein 19 [Source:TAIR;Acc:AT2G15080]	42.3	0.923	-5.52	0.00425	0.251803	yes	DOWN	N	N	Y	Y	Y	37.2	1.07		AT2G15080	AtRLP19	receptor like protein 19 [Source:TAIR;Acc:AT2G15080]	39.9	0.694	-5.85	0.02825	0.674393	yes	DOWN	N	N	N	Y
AT2G17780	MCA2	PLAC8 family protein [Source:TAIR;Acc:AT2G17780]	17.3	1.33	-3.71	0.0443	0.791441	yes	DOWN	N	N	N	Y	Y	15.87	1.46		AT2G17780	MCA2	PLAC8 family protein [Source:TAIR;Acc:AT2G17780]	25.3	2.99	-3.08	0.015	0.513587	yes	DOWN	N	N	N	Y	Y	22.24	3.47		AT2G17780	MCA2	PLAC8 family protein [Source:TAIR;Acc:AT2G17780]	17.6	3.1	-2.51	0.04975	0.81118	yes	DOWN	N	N	N	Y
AT2G18300	BHLH64	basic helix-loop-helix (bHLH) DNA-binding superfamily protein [Source:TAIR;Acc:AT2G18300]	86.9	2.41	-5.17	0.00485	0.376638	yes	DOWN	N	N	Y	Y	Y	79.72	2.66		AT2G18300	BHLH64	basic helix-loop-helix (bHLH) DNA-binding superfamily protein [Source:TAIR;Acc:AT2G18300]	87.6	3.67	-4.58	0.00425	0.251803	yes	DOWN	N	N	Y	Y	Y	77.05	4.25		AT2G18300	BHLH64	basic helix-loop-helix (bHLH) DNA-binding superfamily protein [Source:TAIR;Acc:AT2G18300]	54.2	4.27	-3.67	0.0093	0.41745	yes	DOWN	N	N	Y	Y
AT2G20670	-	Protein of unknown function (DUF506) [Source:TAIR;Acc:AT2G20670]	191	16.3	-3.55	0.01625	0.697013	yes	DOWN	N	N	N	Y	Y	175.3	17.99		AT2G20670	-	Protein of unknown function (DUF506) [Source:TAIR;Acc:AT2G20670]	369	16.9	-4.45	0.0017	0.164929	yes	DOWN	N	N	Y	Y	Y	324.72	19.64		AT2G20670	-	Protein of unknown function (DUF506) [Source:TAIR;Acc:AT2G20670]	176	18.4	-3.26	0.02775	0.674393	yes	DOWN	N	N	N	Y
AT2G22980	SCPL13	serine carboxypeptidase-like 13 [Source:TAIR;Acc:AT2G22980]	15.5	0.681	-4.51	0.02745	0.741036	yes	DOWN	N	N	N	Y	Y	14.21	0.75		AT2G22980	SCPL13	serine carboxypeptidase-like 13 [Source:TAIR;Acc:AT2G22980]	30.4	1.73	-4.13	0.02815	0.670914	yes	DOWN	N	N	N	Y	Y	26.74	2.01		AT2G22980	SCPL13	serine carboxypeptidase-like 13 [Source:TAIR;Acc:AT2G22980]	29.3	1.95	-3.91	0.02715	0.674393	yes	DOWN	N	N	N	Y
AT2G23600	ACL	acetone-cyanohydrin lyase [Source:TAIR;Acc:AT2G23600]	137	11.5	-3.58	0.0035	0.310908	yes	DOWN	N	N	Y	Y	Y	125.8	12.66		AT2G23600	ACL	acetone-cyanohydrin lyase [Source:TAIR;Acc:AT2G23600]	164	11.1	-3.88	0.00315	0.213387	yes	DOWN	N	N	Y	Y	Y	144.1	12.89		AT2G23600	ACL	acetone-cyanohydrin lyase [Source:TAIR;Acc:AT2G23600]	137	11.8	-3.54	0.0039	0.228924	yes	DOWN	N	N	Y	Y
AT2G26695	-	Ran BP2/NZF zinc finger-like superfamily protein [Source:TAIR;Acc:AT2G26695]	14.6	0	#NAME?	5e-05	0.0171955	yes	DOWN	Y	Y	Y	Y	Y	13.33	0		AT2G26695	-	Ran BP2/NZF zinc finger-like superfamily protein [Source:TAIR;Acc:AT2G26695]	15.8	0	#NAME?	5e-05	0.0135	yes	DOWN	Y	Y	Y	Y	Y	13.9	0		AT2G26695	-	Ran BP2/NZF zinc finger-like superfamily protein [Source:TAIR;Acc:AT2G26695]	12.8	0	#NAME?	5e-05	0.0113554	yes	DOWN	Y	Y	Y	Y
AT2G28630	KCS12	3-ketoacyl-CoA synthase 12 [Source:TAIR;Acc:AT2G28630]	37.4	2.69	-3.8	0.0128	0.619554	yes	DOWN	N	N	N	Y	Y	34.24	2.96		AT2G28630	KCS12	3-ketoacyl-CoA synthase 12 [Source:TAIR;Acc:AT2G28630]	93.2	4.49	-4.38	0.001	0.126846	yes	DOWN	N	N	Y	Y	Y	81.96	5.2		AT2G28630	KCS12	3-ketoacyl-CoA synthase 12 [Source:TAIR;Acc:AT2G28630]	97.3	4.36	-4.48	0.0054	0.286155	yes	DOWN	N	N	Y	Y
AT2G29290	-	NAD(P)-binding Rossmann-fold superfamily protein [Source:TAIR;Acc:AT2G29290]	90.8	1.75	-5.7	0.00125	0.145023	yes	DOWN	N	N	Y	Y	Y	83.19	1.92		AT2G29290	-	NAD(P)-binding Rossmann-fold superfamily protein [Source:TAIR;Acc:AT2G29290]	160	3.29	-5.61	0.0011	0.13242	yes	DOWN	N	N	Y	Y	Y	141.07	3.82		AT2G29290	-	NAD(P)-binding Rossmann-fold superfamily protein [Source:TAIR;Acc:AT2G29290]	93.2	3.39	-4.78	0.01055	0.442335	yes	DOWN	N	N	N	Y
AT2G34620	-	Mitochondrial transcription termination factor family protein [Source:TAIR;Acc:AT2G34620]	158	9.88	-4	0.00075	0.104668	yes	DOWN	N	N	Y	Y	Y	144.84	10.88		AT2G34620	-	Mitochondrial transcription termination factor family protein [Source:TAIR;Acc:AT2G34620]	151	17.2	-3.14	0.01415	0.499879	yes	DOWN	N	N	N	Y	Y	132.7	19.89		AT2G34620	-	Mitochondrial transcription termination factor family protein [Source:TAIR;Acc:AT2G34620]	107	15.1	-2.83	0.0211	0.640366	yes	DOWN	N	N	N	Y
AT2G38120	AUX1	Transmembrane amino acid transporter family protein [Source:TAIR;Acc:AT2G38120]	32.6	3.66	-3.15	0.0334	0.755921	yes	DOWN	N	N	N	Y	Y	29.78	4.03		AT2G38120	AUX1	Transmembrane amino acid transporter family protein [Source:TAIR;Acc:AT2G38120]	37.2	6.67	-2.48	0.04895	0.761444	yes	DOWN	N	N	N	Y	Y	32.68	7.74		AT2G38120	AUX1	Transmembrane amino acid transporter family protein [Source:TAIR;Acc:AT2G38120]	45.8	6.95	-2.72	0.0239	0.640366	yes	DOWN	N	N	N	Y
AT2G39310	JAL22	jacalin-related lectin 22 [Source:TAIR;Acc:AT2G39310]	9.38	1.01	-3.21	0.0209	0.736665	yes	DOWN	N	N	N	Y	Y	8.58	1.12		AT2G39310	JAL22	jacalin-related lectin 22 [Source:TAIR;Acc:AT2G39310]	8.56	1.15	-2.89	0.0326	0.705695	yes	DOWN	N	N	N	Y	Y	7.53	1.34		AT2G39310	JAL22	jacalin-related lectin 22 [Source:TAIR;Acc:AT2G39310]	8.64	1.26	-2.78	0.0423	0.762719	yes	DOWN	N	N	N	Y
AT2G43010	PIF4	phytochrome interacting factor 4 [Source:TAIR;Acc:AT2G43010]	51.5	3.69	-3.8	0.0137	0.638858	yes	DOWN	N	N	N	Y	Y	47.2	4.06		AT2G43010	PIF4	phytochrome interacting factor 4 [Source:TAIR;Acc:AT2G43010]	57.6	4.97	-3.53	0.01675	0.537259	yes	DOWN	N	N	N	Y	Y	50.58	5.76		AT2G43010	PIF4	phytochrome interacting factor 4 [Source:TAIR;Acc:AT2G43010]	36.3	5.65	-2.68	0.0437	0.771198	yes	DOWN	N	N	N	Y
AT2G43100	IPMI2	isopropylmalate isomerase 2 [Source:TAIR;Acc:AT2G43100]	166	19.9	-3.06	0.03925	0.776668	yes	DOWN	N	N	N	Y	Y	152.14	21.88		AT2G43100	IPMI2	isopropylmalate isomerase 2 [Source:TAIR;Acc:AT2G43100]	117	12.8	-3.19	0.0111	0.427271	yes	DOWN	N	N	N	Y	Y	102.76	14.91		AT2G43100	IPMI2	isopropylmalate isomerase 2 [Source:TAIR;Acc:AT2G43100]	88.3	7.43	-3.57	0.0197	0.625319	yes	DOWN	N	N	N	Y
AT2G43910	ATHOL1	HARMLESS TO OZONE LAYER 1 [Source:TAIR;Acc:AT2G43910]	257	24.4	-3.39	0.0178	0.705644	yes	DOWN	N	N	N	Y	Y	235.44	26.91		AT2G43910	ATHOL1	HARMLESS TO OZONE LAYER 1 [Source:TAIR;Acc:AT2G43910]	298	31	-3.26	0.02175	0.597493	yes	DOWN	N	N	N	Y	Y	261.93	36.01		AT2G43910	ATHOL1	HARMLESS TO OZONE LAYER 1 [Source:TAIR;Acc:AT2G43910]	250	25.5	-3.29	0.02775	0.674393	yes	DOWN	N	N	N	Y
AT2G44920	-	Tetratricopeptide repeat (TPR)-like superfamily protein [Source:TAIR;Acc:AT2G44920]	106	11.1	-3.26	0.00785	0.483013	yes	DOWN	N	N	Y	Y	Y	97.46	12.25		AT2G44920	-	Tetratricopeptide repeat (TPR)-like superfamily protein [Source:TAIR;Acc:AT2G44920]	141	15.4	-3.2	0.00665	0.320582	yes	DOWN	N	N	Y	Y	Y	124.22	17.81		AT2G44920	-	Tetratricopeptide repeat (TPR)-like superfamily protein [Source:TAIR;Acc:AT2G44920]	133	17.2	-2.95	0.011	0.4552	yes	DOWN	N	N	N	Y
AT3G02550	LBD41	LOB domain-containing protein 41 [Source:TAIR;Acc:AT3G02550]	13.2	2.03	-2.7	0.0465	0.802458	yes	DOWN	N	N	N	Y	Y	12.06	2.24		AT3G02550	LBD41	LOB domain-containing protein 41 [Source:TAIR;Acc:AT3G02550]	28.1	5.76	-2.29	0.03585	0.707029	yes	DOWN	N	N	N	Y	Y	24.69	6.69		AT3G02550	LBD41	LOB domain-containing protein 41 [Source:TAIR;Acc:AT3G02550]	50.5	7.02	-2.85	0.0179	0.595948	yes	DOWN	N	N	N	Y
AT3G05160	-	Major facilitator superfamily protein [Source:TAIR;Acc:AT3G05160]	51.8	7.97	-2.7	0.0211	0.736665	yes	DOWN	N	N	N	Y	Y	47.33	8.78		AT3G05160	-	Major facilitator superfamily protein [Source:TAIR;Acc:AT3G05160]	56.7	8.83	-2.68	0.0258	0.645854	yes	DOWN	N	N	N	Y	Y	49.89	10.24		AT3G05160	-	Major facilitator superfamily protein [Source:TAIR;Acc:AT3G05160]	48.5	9.71	-2.32	0.04445	0.777957	yes	DOWN	N	N	N	Y
AT3G12150	-	unknown protein; CONTAINS InterPro DOMAIN/s: Protein of unknown function DUF2048 (InterPro:IPR019149); Has 421 Blast hits to 334 proteins in 155 species: Archae - 2; Bacteria - 147; Metazoa - 215; Fungi - 0; Plants - 43; Viruses - 0; Other Eukaryote /.../ (source: NCBI BLink). [Source:TAIR;Acc:AT3G12150]	16.1	1.31	-3.62	0.0141	0.648845	yes	DOWN	N	N	N	Y	Y	14.75	1.44		AT3G12150	-	unknown protein; CONTAINS InterPro DOMAIN/s: Protein of unknown function DUF2048 (InterPro:IPR019149); Has 421 Blast hits to 334 proteins in 155 species: Archae - 2; Bacteria - 147; Metazoa - 215; Fungi - 0; Plants - 43; Viruses - 0; Other Eukaryote /.../ (source: NCBI BLink). [Source:TAIR;Acc:AT3G12150]	32.1	2.3	-3.8	0.01585	0.524632	yes	DOWN	N	N	N	Y	Y	28.23	2.67		AT3G12150	-	unknown protein; CONTAINS InterPro DOMAIN/s: Protein of unknown function DUF2048 (InterPro:IPR019149); Has 421 Blast hits to 334 proteins in 155 species: Archae - 2; Bacteria - 147; Metazoa - 215; Fungi - 0; Plants - 43; Viruses - 0; Other Eukaryote /.../ (source: NCBI BLink). [Source:TAIR;Acc:AT3G12150]	26.6	2.46	-3.43	0.02385	0.640366	yes	DOWN	N	N	N	Y
AT3G16660	-	Pollen Ole e 1 allergen and extensin family protein [Source:TAIR;Acc:AT3G16660]	235	48	-2.29	0.04725	0.811041	yes	DOWN	N	N	N	Y	Y	215.46	52.82		AT3G16660	-	Pollen Ole e 1 allergen and extensin family protein [Source:TAIR;Acc:AT3G16660]	256	53.7	-2.26	0.0372	0.713243	yes	DOWN	N	N	N	Y	Y	225.29	62.27		AT3G16660	-	Pollen Ole e 1 allergen and extensin family protein [Source:TAIR;Acc:AT3G16660]	286	54.6	-2.39	0.04325	0.771198	yes	DOWN	N	N	N	Y
AT3G19710	BCAT4	branched-chain aminotransferase4 [Source:TAIR;Acc:AT3G19710]	166	11.1	-3.9	0.01145	0.578781	yes	DOWN	N	N	N	Y	Y	151.46	12.2		AT3G19710	BCAT4	branched-chain aminotransferase4 [Source:TAIR;Acc:AT3G19710]	128	5.6	-4.51	0.0005	0.084375	yes	DOWN	N	Y	Y	Y	Y	112.55	6.5		AT3G19710	BCAT4	branched-chain aminotransferase4 [Source:TAIR;Acc:AT3G19710]	121	2.27	-5.74	0.00165	0.122004	yes	DOWN	N	N	Y	Y
AT3G19850	-	Phototropic-responsive NPH3 family protein [Source:TAIR;Acc:AT3G19850]	22.9	1.22	-4.23	0.00645	0.423961	yes	DOWN	N	N	Y	Y	Y	21.01	1.35		AT3G19850	-	Phototropic-responsive NPH3 family protein [Source:TAIR;Acc:AT3G19850]	45.5	2.26	-4.33	0.0088	0.374595	yes	DOWN	N	N	Y	Y	Y	40.05	2.62		AT3G19850	-	Phototropic-responsive NPH3 family protein [Source:TAIR;Acc:AT3G19850]	38.3	2.39	-4	0.01245	0.477885	yes	DOWN	N	N	N	Y
AT3G20370	-	TRAF-like family protein [Source:TAIR;Acc:AT3G20370]	40.1	6.78	-2.56	0.0333	0.755921	yes	DOWN	N	N	N	Y	Y	36.69	7.47		AT3G20370	-	TRAF-like family protein [Source:TAIR;Acc:AT3G20370]	33.5	5.08	-2.72	0.0144	0.505874	yes	DOWN	N	N	N	Y	Y	29.44	5.89		AT3G20370	-	TRAF-like family protein [Source:TAIR;Acc:AT3G20370]	40	2.42	-4.05	0.009	0.407822	yes	DOWN	N	N	Y	Y
AT3G20820	-	Leucine-rich repeat (LRR) family protein [Source:TAIR;Acc:AT3G20820]	78.3	11.6	-2.75	0.0187	0.71457	yes	DOWN	N	N	N	Y	Y	71.64	12.79		AT3G20820	-	Leucine-rich repeat (LRR) family protein [Source:TAIR;Acc:AT3G20820]	86.8	13.9	-2.64	0.04085	0.729255	yes	DOWN	N	N	N	Y	Y	76.3	16.19		AT3G20820	-	Leucine-rich repeat (LRR) family protein [Source:TAIR;Acc:AT3G20820]	60.6	11.4	-2.41	0.04725	0.790834	yes	DOWN	N	N	N	Y
AT3G27690	LHCB2.4	photosystem II light harvesting complex gene 2.3 [Source:TAIR;Acc:AT3G27690]	2080	17.7	-6.87	0.0008	0.109271	yes	DOWN	N	N	Y	Y	Y	1900.41	19.53		AT3G27690	LHCB2.4	photosystem II light harvesting complex gene 2.3 [Source:TAIR;Acc:AT3G27690]	2000	27.9	-6.17	0.0015	0.162581	yes	DOWN	N	N	Y	Y	Y	1759.12	32.36		AT3G27690	LHCB2.4	photosystem II light harvesting complex gene 2.3 [Source:TAIR;Acc:AT3G27690]	1290	28.3	-5.51	0.0105	0.441208	yes	DOWN	N	N	N	Y
AT3G46630	-	Protein of unknown function (DUF3223) [Source:TAIR;Acc:AT3G46630]	84.1	14.4	-2.54	0.03155	0.753765	yes	DOWN	N	N	N	Y	Y	76.84	15.88		AT3G46630	-	Protein of unknown function (DUF3223) [Source:TAIR;Acc:AT3G46630]	105	13.4	-2.98	0.0168	0.537259	yes	DOWN	N	N	N	Y	Y	92.71	15.51		AT3G46630	-	Protein of unknown function (DUF3223) [Source:TAIR;Acc:AT3G46630]	96.1	16.6	-2.53	0.036	0.731319	yes	DOWN	N	N	N	Y
AT3G48360	BT2	BTB and TAZ domain protein 2 [Source:TAIR;Acc:AT3G48360]	159	10.3	-3.94	0.0058	0.394707	yes	DOWN	N	N	Y	Y	Y	145.66	11.38		AT3G48360	BT2	BTB and TAZ domain protein 2 [Source:TAIR;Acc:AT3G48360]	367	14.3	-4.68	0.00035	0.0654951	yes	DOWN	N	Y	Y	Y	Y	322.57	16.64		AT3G48360	BT2	BTB and TAZ domain protein 2 [Source:TAIR;Acc:AT3G48360]	216	22.1	-3.29	0.0202	0.628145	yes	DOWN	N	N	N	Y
AT3G50270	-	HXXXD-type acyl-transferase family protein [Source:TAIR;Acc:AT3G50270]	36.6	3.34	-3.45	0.0211	0.736665	yes	DOWN	N	N	N	Y	Y	33.48	3.68		AT3G50270	-	HXXXD-type acyl-transferase family protein [Source:TAIR;Acc:AT3G50270]	32.7	4	-3.03	0.0377	0.713243	yes	DOWN	N	N	N	Y	Y	28.78	4.64		AT3G50270	-	HXXXD-type acyl-transferase family protein [Source:TAIR;Acc:AT3G50270]	30.5	4.07	-2.9	0.0479	0.795983	yes	DOWN	N	N	N	Y
AT3G50685	-	unknown protein; Has 52 Blast hits to 46 proteins in 20 species: Archae - 0; Bacteria - 0; Metazoa - 0; Fungi - 0; Plants - 45; Viruses - 0; Other Eukaryotes - 7 (source: NCBI BLink). [Source:TAIR;Acc:AT3G50685]	224	37.8	-2.57	0.02945	0.750319	yes	DOWN	N	N	N	Y	Y	205.17	41.67		AT3G50685	-	unknown protein; Has 52 Blast hits to 46 proteins in 20 species: Archae - 0; Bacteria - 0; Metazoa - 0; Fungi - 0; Plants - 45; Viruses - 0; Other Eukaryotes - 7 (source: NCBI BLink). [Source:TAIR;Acc:AT3G50685]	234	40	-2.55	0.0221	0.600129	yes	DOWN	N	N	N	Y	Y	205.88	46.48		AT3G50685	-	unknown protein; Has 52 Blast hits to 46 proteins in 20 species: Archae - 0; Bacteria - 0; Metazoa - 0; Fungi - 0; Plants - 45; Viruses - 0; Other Eukaryotes - 7 (source: NCBI BLink). [Source:TAIR;Acc:AT3G50685]	206	34	-2.6	0.03355	0.711222	yes	DOWN	N	N	N	Y
AT3G50750	BEH1	BES1/BZR1 homolog 1 [Source:TAIR;Acc:AT3G50750]	26.4	3.01	-3.13	0.0277	0.741036	yes	DOWN	N	N	N	Y	Y	24.23	3.32		AT3G50750	BEH1	BES1/BZR1 homolog 1 [Source:TAIR;Acc:AT3G50750]	23.1	2.73	-3.09	0.03265	0.705695	yes	DOWN	N	N	N	Y	Y	20.35	3.16		AT3G50750	BEH1	BES1/BZR1 homolog 1 [Source:TAIR;Acc:AT3G50750]	16.2	2.15	-2.91	0.03695	0.737338	yes	DOWN	N	N	N	Y
AT3G56160	BASS4	Sodium Bile acid symporter family [Source:TAIR;Acc:AT3G56160]	51.9	3.31	-3.97	0.00955	0.531571	yes	DOWN	N	N	Y	Y	Y	47.49	3.64		AT3G56160	BASS4	Sodium Bile acid symporter family [Source:TAIR;Acc:AT3G56160]	55.3	2.73	-4.34	0.0104	0.41556	yes	DOWN	N	N	N	Y	Y	48.58	3.16		AT3G56160	BASS4	Sodium Bile acid symporter family [Source:TAIR;Acc:AT3G56160]	37.4	2.85	-3.71	0.01655	0.573002	yes	DOWN	N	N	N	Y
AT3G62410	CP12-2	CP12 domain-containing protein 2 [Source:TAIR;Acc:AT3G62410]	221	14.9	-3.89	0.00125	0.145023	yes	DOWN	N	N	Y	Y	Y	202.22	16.44		AT3G62410	CP12-2	CP12 domain-containing protein 2 [Source:TAIR;Acc:AT3G62410]	304	23.6	-3.69	0.0041	0.248365	yes	DOWN	N	N	Y	Y	Y	267.38	27.35		AT3G62410	CP12-2	CP12 domain-containing protein 2 [Source:TAIR;Acc:AT3G62410]	188	29.5	-2.67	0.02775	0.674393	yes	DOWN	N	N	N	Y
AT3G62750	BGLU8	beta glucosidase 8 [Source:TAIR;Acc:AT3G62750]	76.7	8.7	-3.14	0.00855	0.503561	yes	DOWN	N	N	Y	Y	Y	70.19	9.58		AT3G62750	BGLU8	beta glucosidase 8 [Source:TAIR;Acc:AT3G62750]	87.7	12	-2.87	0.00955	0.395822	yes	DOWN	N	N	Y	Y	Y	77.12	13.89		AT3G62750	BGLU8	beta glucosidase 8 [Source:TAIR;Acc:AT3G62750]	69.5	11.5	-2.6	0.0316	0.696792	yes	DOWN	N	N	N	Y
AT4G00400	GPAT8	glycerol-3-phosphate acyltransferase 8 [Source:TAIR;Acc:AT4G00400]	32.7	5.15	-2.67	0.02565	0.741036	yes	DOWN	N	N	N	Y	Y	29.96	5.67		AT4G00400	GPAT8	glycerol-3-phosphate acyltransferase 8 [Source:TAIR;Acc:AT4G00400]	35.9	5.23	-2.78	0.01505	0.514367	yes	DOWN	N	N	N	Y	Y	31.56	6.07		AT4G00400	GPAT8	glycerol-3-phosphate acyltransferase 8 [Source:TAIR;Acc:AT4G00400]	30.5	5.16	-2.56	0.0326	0.704315	yes	DOWN	N	N	N	Y
AT4G01390	-	TRAF-like family protein [Source:TAIR;Acc:AT4G01390]	37.7	3.53	-3.42	0.01755	0.705644	yes	DOWN	N	N	N	Y	Y	34.47	3.88		AT4G01390	-	TRAF-like family protein [Source:TAIR;Acc:AT4G01390]	30.4	1.87	-4.02	0.0105	0.418671	yes	DOWN	N	N	N	Y	Y	26.73	2.17		AT4G01390	-	TRAF-like family protein [Source:TAIR;Acc:AT4G01390]	37	2.57	-3.85	0.01165	0.469042	yes	DOWN	N	N	N	Y
AT4G03050	AOP3	2-oxoglutarate (2OG) and Fe(II)-dependent oxygenase superfamily protein [Source:TAIR;Acc:AT4G03050]	120	9.94	-3.59	0.01945	0.734485	yes	DOWN	N	N	N	Y	Y	109.71	10.95		AT4G03050	AOP3	2-oxoglutarate (2OG) and Fe(II)-dependent oxygenase superfamily protein [Source:TAIR;Acc:AT4G03050]	60.2	7.51	-3	0.0174	0.5481	yes	DOWN	N	N	N	Y	Y	52.97	8.71		AT4G03050	AOP3	2-oxoglutarate (2OG) and Fe(II)-dependent oxygenase superfamily protein [Source:TAIR;Acc:AT4G03050]	51.7	4.31	-3.58	0.0235	0.640366	yes	DOWN	N	N	N	Y
AT4G05180	PSBQ	photosystem II subunit Q-2 [Source:TAIR;Acc:AT4G05180]	2390	195	-3.61	0.01415	0.648845	yes	DOWN	N	N	N	Y	Y	2188.21	215.18		AT4G05180	PSBQ	photosystem II subunit Q-2 [Source:TAIR;Acc:AT4G05180]	2690	207	-3.7	0.0161	0.528281	yes	DOWN	N	N	N	Y	Y	2361.37	240.29		AT4G05180	PSBQ	photosystem II subunit Q-2 [Source:TAIR;Acc:AT4G05180]	2400	212	-3.5	0.0394	0.750784	yes	DOWN	N	N	N	Y
AT4G10060	-	Beta-glucosidase, GBA2 type family protein [Source:TAIR;Acc:AT4G10060]	28.1	3.42	-3.04	0.01005	0.540651	yes	DOWN	N	N	N	Y	Y	25.75	3.77		AT4G10060	-	Beta-glucosidase, GBA2 type family protein [Source:TAIR;Acc:AT4G10060]	29.2	3.83	-2.93	0.0203	0.583634	yes	DOWN	N	N	N	Y	Y	25.7	4.44		AT4G10060	-	Beta-glucosidase, GBA2 type family protein [Source:TAIR;Acc:AT4G10060]	20.6	3.99	-2.37	0.04775	0.795569	yes	DOWN	N	N	N	Y
AT4G13500	-	unknown protein; FUNCTIONS IN: molecular_function unknown; INVOLVED IN: biological_process unknown; LOCATED IN: chloroplast; BEST Arabidopsis thaliana protein match is: unknown protein (TAIR:AT2G05310.1); Has 50 Blast hits to 50 proteins in 20 speci /.../chae - 0; Bacteria - 0; Metazoa - 0; Fungi - 0; Plants - 50; Viruses - 0; Other Eukaryotes - 0 (source: NCBI BLink). [Source:TAIR;Acc:AT4G13500]	86.6	10.7	-3.02	0.03765	0.767554	yes	DOWN	N	N	N	Y	Y	79.32	11.73		AT4G13500	-	unknown protein; FUNCTIONS IN: molecular_function unknown; INVOLVED IN: biological_process unknown; LOCATED IN: chloroplast; BEST Arabidopsis thaliana protein match is: unknown protein (TAIR:AT2G05310.1); Has 50 Blast hits to 50 proteins in 20 speci /.../chae - 0; Bacteria - 0; Metazoa - 0; Fungi - 0; Plants - 50; Viruses - 0; Other Eukaryotes - 0 (source: NCBI BLink). [Source:TAIR;Acc:AT4G13500]	118	19.4	-2.6	0.02235	0.602706	yes	DOWN	N	N	N	Y	Y	103.4	22.49		AT4G13500	-	unknown protein; FUNCTIONS IN: molecular_function unknown; INVOLVED IN: biological_process unknown; LOCATED IN: chloroplast; BEST Arabidopsis thaliana protein match is: unknown protein (TAIR:AT2G05310.1); Has 50 Blast hits to 50 proteins in 20 speci /.../chae - 0; Bacteria - 0; Metazoa - 0; Fungi - 0; Plants - 50; Viruses - 0; Other Eukaryotes - 0 (source: NCBI BLink). [Source:TAIR;Acc:AT4G13500]	98.2	18.9	-2.38	0.04725	0.790834	yes	DOWN	N	N	N	Y
AT4G13770	CYP83A1	cytochrome P450, family 83, subfamily A, polypeptide 1 [Source:TAIR;Acc:AT4G13770]	154	21.6	-2.84	0.0359	0.757731	yes	DOWN	N	N	N	Y	Y	141.44	23.82		AT4G13770	CYP83A1	cytochrome P450, family 83, subfamily A, polypeptide 1 [Source:TAIR;Acc:AT4G13770]	103	13.2	-2.96	0.0351	0.707029	yes	DOWN	N	N	N	Y	Y	90.61	15.34		AT4G13770	CYP83A1	cytochrome P450, family 83, subfamily A, polypeptide 1 [Source:TAIR;Acc:AT4G13770]	79.9	7.51	-3.41	0.0236	0.640366	yes	DOWN	N	N	N	Y
AT4G14890	FdC2	2Fe-2S ferredoxin-like superfamily protein [Source:TAIR;Acc:AT4G14890]	281	30	-3.23	0.032	0.753765	yes	DOWN	N	N	N	Y	Y	256.88	33.02		AT4G14890	FdC2	2Fe-2S ferredoxin-like superfamily protein [Source:TAIR;Acc:AT4G14890]	296	43.1	-2.78	0.01265	0.463343	yes	DOWN	N	N	N	Y	Y	259.48	50.05		AT4G14890	FdC2	2Fe-2S ferredoxin-like superfamily protein [Source:TAIR;Acc:AT4G14890]	284	38.1	-2.9	0.0169	0.575717	yes	DOWN	N	N	N	Y
AT4G26530	-	Aldolase superfamily protein [Source:TAIR;Acc:AT4G26530]	481	6.16	-6.29	0.00235	0.238203	yes	DOWN	N	N	Y	Y	Y	440.73	6.79		AT4G26530	-	Aldolase superfamily protein [Source:TAIR;Acc:AT4G26530]	570	12.2	-5.54	0.0071	0.327293	yes	DOWN	N	N	Y	Y	Y	500.97	14.18		AT4G26530	-	Aldolase superfamily protein [Source:TAIR;Acc:AT4G26530]	215	14.4	-3.9	0.00395	0.22904	yes	DOWN	N	N	Y	Y
AT4G30690	-	Translation initiation factor 3 protein [Source:TAIR;Acc:AT4G30690]	53.8	8.01	-2.75	0.0203	0.736665	yes	DOWN	N	N	N	Y	Y	49.26	8.82		AT4G30690	-	Translation initiation factor 3 protein [Source:TAIR;Acc:AT4G30690]	82.9	10.3	-3.01	0.0145	0.506562	yes	DOWN	N	N	N	Y	Y	72.91	11.9		AT4G30690	-	Translation initiation factor 3 protein [Source:TAIR;Acc:AT4G30690]	83.9	11.5	-2.87	0.0168	0.574361	yes	DOWN	N	N	N	Y
AT4G32340	-	Tetratricopeptide repeat (TPR)-like superfamily protein [Source:TAIR;Acc:AT4G32340]	74	5.83	-3.67	0.0164	0.698778	yes	DOWN	N	N	N	Y	Y	67.77	6.43		AT4G32340	-	Tetratricopeptide repeat (TPR)-like superfamily protein [Source:TAIR;Acc:AT4G32340]	97	11.1	-3.13	0.0138	0.492113	yes	DOWN	N	N	N	Y	Y	85.22	12.84		AT4G32340	-	Tetratricopeptide repeat (TPR)-like superfamily protein [Source:TAIR;Acc:AT4G32340]	96.8	15.2	-2.67	0.02905	0.674393	yes	DOWN	N	N	N	Y
AT4G33000	CBL10	calcineurin B-like protein 10 [Source:TAIR;Acc:AT4G33000]	49.5	4.38	-3.5	0.04025	0.782579	yes	DOWN	N	N	N	Y	Y	45.26	4.82		AT4G33000	CBL10	calcineurin B-like protein 10 [Source:TAIR;Acc:AT4G33000]	65.9	5.82	-3.5	0.0114	0.432651	yes	DOWN	N	N	N	Y	Y	57.93	6.75		AT4G33000	CBL10	calcineurin B-like protein 10 [Source:TAIR;Acc:AT4G33000]	49.5	7.64	-2.69	0.0411	0.756819	yes	DOWN	N	N	N	Y
AT4G36540	BEE2	BR enhanced expression 2 [Source:TAIR;Acc:AT4G36540]	40.8	1.17	-5.12	0.00225	0.229274	yes	DOWN	N	N	Y	Y	Y	37.44	1.29		AT4G36540	BEE2	BR enhanced expression 2 [Source:TAIR;Acc:AT4G36540]	36.2	2.72	-3.73	0.0165	0.534906	yes	DOWN	N	N	N	Y	Y	31.87	3.16		AT4G36540	BEE2	BR enhanced expression 2 [Source:TAIR;Acc:AT4G36540]	24.4	1.58	-3.95	0.00805	0.377321	yes	DOWN	N	N	Y	Y
AT4G36850	-	PQ-loop repeat family protein / transmembrane family protein [Source:TAIR;Acc:AT4G36850]	65.5	7.5	-3.13	0.008	0.490617	yes	DOWN	N	N	Y	Y	Y	60.06	8.26		AT4G36850	-	PQ-loop repeat family protein / transmembrane family protein [Source:TAIR;Acc:AT4G36850]	342	21.4	-4	0.00455	0.258243	yes	DOWN	N	N	Y	Y	Y	300.78	24.85		AT4G36850	-	PQ-loop repeat family protein / transmembrane family protein [Source:TAIR;Acc:AT4G36850]	302	36.3	-3.06	0.02425	0.646543	yes	DOWN	N	N	N	Y
AT4G38160	pde191	Mitochondrial transcription termination factor family protein [Source:TAIR;Acc:AT4G38160]	78.1	8.97	-3.12	0.00875	0.509113	yes	DOWN	N	N	Y	Y	Y	71.56	9.88		AT4G38160	pde191	Mitochondrial transcription termination factor family protein [Source:TAIR;Acc:AT4G38160]	77.9	14.6	-2.42	0.04015	0.724079	yes	DOWN	N	N	N	Y	Y	68.52	16.91		AT4G38160	pde191	Mitochondrial transcription termination factor family protein [Source:TAIR;Acc:AT4G38160]	86	14.9	-2.53	0.03045	0.687399	yes	DOWN	N	N	N	Y
AT4G38470	-	ACT-like protein tyrosine kinase family protein [Source:TAIR;Acc:AT4G38470]	33.2	3.91	-3.09	0.0408	0.784091	yes	DOWN	N	N	N	Y	Y	30.39	4.3		AT4G38470	-	ACT-like protein tyrosine kinase family protein [Source:TAIR;Acc:AT4G38470]	90.9	5.7	-3.99	0.00195	0.16906	yes	DOWN	N	N	Y	Y	Y	79.91	6.61		AT4G38470	-	ACT-like protein tyrosine kinase family protein [Source:TAIR;Acc:AT4G38470]	82.5	7.66	-3.43	0.0213	0.640366	yes	DOWN	N	N	N	Y
AT4G39710	FKBP16-2	FK506-binding protein 16-2 [Source:TAIR;Acc:AT4G39710]	131	4.8	-4.77	0.0048	0.375785	yes	DOWN	N	N	Y	Y	Y	119.78	5.28		AT4G39710	FKBP16-2	FK506-binding protein 16-2 [Source:TAIR;Acc:AT4G39710]	144	5.56	-4.7	0.0017	0.164929	yes	DOWN	N	N	Y	Y	Y	126.55	6.45		AT4G39710	FKBP16-2	FK506-binding protein 16-2 [Source:TAIR;Acc:AT4G39710]	116	7.2	-4.01	0.0034	0.21059	yes	DOWN	N	N	Y	Y
AT5G06690	WCRKC1	WCRKC thioredoxin 1 [Source:TAIR;Acc:AT5G06690]	66.8	1.61	-5.38	0.0363	0.761549	yes	DOWN	N	N	N	Y	Y	61.18	1.77		AT5G06690	WCRKC1	WCRKC thioredoxin 1 [Source:TAIR;Acc:AT5G06690]	116	6.48	-4.16	0.00605	0.304195	yes	DOWN	N	N	Y	Y	Y	101.69	7.51		AT5G06690	WCRKC1	WCRKC thioredoxin 1 [Source:TAIR;Acc:AT5G06690]	132	9.63	-3.77	0.0082	0.38154	yes	DOWN	N	N	Y	Y
AT5G14070	ROXY2	Thioredoxin superfamily protein [Source:TAIR;Acc:AT5G14070]	1.81	0	#NAME?	0.0261	0.741036	yes	DOWN	N	N	N	Y	Y	1.66	0		AT5G14070	ROXY2	Thioredoxin superfamily protein [Source:TAIR;Acc:AT5G14070]	2.06	0	#NAME?	0.0327	0.705695	yes	DOWN	N	N	N	Y	Y	1.81	0		AT5G14070	ROXY2	Thioredoxin superfamily protein [Source:TAIR;Acc:AT5G14070]	1.48	0	#NAME?	0.03415	0.711222	yes	DOWN	N	N	N	Y
AT5G16030	-	unknown protein; BEST Arabidopsis thaliana protein match is: unknown protein (TAIR:AT3G02500.1); Has 30201 Blast hits to 17322 proteins in 780 species: Archae - 12; Bacteria - 1396; Metazoa - 17338; Fungi - 3422; Plants - 5037; Viruses - 0; Other Eu /.../es - 2996 (source: NCBI BLink). [Source:TAIR;Acc:AT5G16030]	126	5.69	-4.47	0.02875	0.743511	yes	DOWN	N	N	N	Y	Y	116.02	6.27		AT5G16030	-	unknown protein; BEST Arabidopsis thaliana protein match is: unknown protein (TAIR:AT3G02500.1); Has 30201 Blast hits to 17322 proteins in 780 species: Archae - 12; Bacteria - 1396; Metazoa - 17338; Fungi - 3422; Plants - 5037; Viruses - 0; Other Eu /.../es - 2996 (source: NCBI BLink). [Source:TAIR;Acc:AT5G16030]	119	8.71	-3.77	0.0187	0.564897	yes	DOWN	N	N	N	Y	Y	104.2	10.09		AT5G16030	-	unknown protein; BEST Arabidopsis thaliana protein match is: unknown protein (TAIR:AT3G02500.1); Has 30201 Blast hits to 17322 proteins in 780 species: Archae - 12; Bacteria - 1396; Metazoa - 17338; Fungi - 3422; Plants - 5037; Viruses - 0; Other Eu /.../es - 2996 (source: NCBI BLink). [Source:TAIR;Acc:AT5G16030]	83.5	7.23	-3.53	0.03625	0.732259	yes	DOWN	N	N	N	Y
AT5G18600	GRXS2	Thioredoxin superfamily protein [Source:TAIR;Acc:AT5G18600]	69.4	7.22	-3.27	0.0269	0.741036	yes	DOWN	N	N	N	Y	Y	63.62	7.96		AT5G18600	GRXS2	Thioredoxin superfamily protein [Source:TAIR;Acc:AT5G18600]	160	5.34	-4.91	0.00535	0.281657	yes	DOWN	N	N	Y	Y	Y	140.57	6.19		AT5G18600	GRXS2	Thioredoxin superfamily protein [Source:TAIR;Acc:AT5G18600]	147	13.2	-3.48	0.02295	0.640366	yes	DOWN	N	N	N	Y
AT5G23020	MAM-L	2-isopropylmalate synthase 2 [Source:TAIR;Acc:AT5G23020]	133	7.9	-4.07	0.00645	0.423961	yes	DOWN	N	N	Y	Y	Y	121.73	8.7		AT5G23020	MAM-L	2-isopropylmalate synthase 2 [Source:TAIR;Acc:AT5G23020]	120	4.97	-4.59	0.00355	0.226047	yes	DOWN	N	N	Y	Y	Y	105.58	5.77		AT5G23020	MAM-L	2-isopropylmalate synthase 2 [Source:TAIR;Acc:AT5G23020]	109	2.19	-5.64	0.00235	0.158975	yes	DOWN	N	N	Y	Y
AT5G25460	-	Protein of unknown function, DUF642 [Source:TAIR;Acc:AT5G25460]	96.4	11.2	-3.11	0.00855	0.503561	yes	DOWN	N	N	Y	Y	Y	88.2	12.33		AT5G25460	-	Protein of unknown function, DUF642 [Source:TAIR;Acc:AT5G25460]	117	22.5	-2.37	0.03035	0.694449	yes	DOWN	N	N	N	Y	Y	102.43	26.09		AT5G25460	-	Protein of unknown function, DUF642 [Source:TAIR;Acc:AT5G25460]	126	22.5	-2.48	0.0374	0.743208	yes	DOWN	N	N	N	Y
AT5G28030	DES1	L-cysteine desulfhydrase 1 [Source:TAIR;Acc:AT5G28030]	54.9	7.04	-2.96	0.0127	0.619554	yes	DOWN	N	N	N	Y	Y	50.27	7.75		AT5G28030	DES1	L-cysteine desulfhydrase 1 [Source:TAIR;Acc:AT5G28030]	60.5	6.23	-3.28	0.0068	0.322105	yes	DOWN	N	N	Y	Y	Y	53.19	7.22		AT5G28030	DES1	L-cysteine desulfhydrase 1 [Source:TAIR;Acc:AT5G28030]	33.8	5.15	-2.72	0.0488	0.803242	yes	DOWN	N	N	N	Y
AT5G28770	BZO2H3	bZIP transcription factor family protein [Source:TAIR;Acc:AT5G28770]	41.9	1.78	-4.56	0.00275	0.264811	yes	DOWN	N	N	Y	Y	Y	38.49	1.96		AT5G28770	BZO2H3	bZIP transcription factor family protein [Source:TAIR;Acc:AT5G28770]	73.8	4.34	-4.09	0.0025	0.195517	yes	DOWN	N	N	Y	Y	Y	64.89	5.03		AT5G28770	BZO2H3	bZIP transcription factor family protein [Source:TAIR;Acc:AT5G28770]	63.8	6.7	-3.25	0.0086	0.393435	yes	DOWN	N	N	Y	Y
AT5G39530	-	Protein of unknown function (DUF1997) [Source:TAIR;Acc:AT5G39530]	106	8.35	-3.66	0.00215	0.222617	yes	DOWN	N	N	Y	Y	Y	96.83	9.2		AT5G39530	-	Protein of unknown function (DUF1997) [Source:TAIR;Acc:AT5G39530]	104	10.3	-3.35	0.0034	0.222353	yes	DOWN	N	N	Y	Y	Y	91.65	11.9		AT5G39530	-	Protein of unknown function (DUF1997) [Source:TAIR;Acc:AT5G39530]	93.6	10.5	-3.16	0.01	0.425826	yes	DOWN	N	N	Y	Y
AT5G42530	-	unknown protein; FUNCTIONS IN: molecular_function unknown; INVOLVED IN: biological_process unknown; LOCATED IN: endomembrane system; BEST Arabidopsis thaliana protein match is: unknown protein (TAIR:AT2G25510.2); Has 30201 Blast hits to 17322 protei /.../780 species: Archae - 12; Bacteria - 1396; Metazoa - 17338; Fungi - 3422; Plants - 5037; Viruses - 0; Other Eukaryotes - 2996 (source: NCBI BLin…	223	11.8	-4.24	0.0061	0.410769	yes	DOWN	N	N	Y	Y	Y	203.83	13		AT5G42530	-	unknown protein; FUNCTIONS IN: molecular_function unknown; INVOLVED IN: biological_process unknown; LOCATED IN: endomembrane system; BEST Arabidopsis thaliana protein match is: unknown protein (TAIR:AT2G25510.2); Has 30201 Blast hits to 17322 protei /.../780 species: Archae - 12; Bacteria - 1396; Metazoa - 17338; Fungi - 3422; Plants - 5037; Viruses - 0; Other Eukaryotes - 2996 (source: NCBI BLin…	160	12.5	-3.68	0.01815	0.557781	yes	DOWN	N	N	N	Y	Y	140.69	14.46		AT5G42530	-	unknown protein; FUNCTIONS IN: molecular_function unknown; INVOLVED IN: biological_process unknown; LOCATED IN: endomembrane system; BEST Arabidopsis thaliana protein match is: unknown protein (TAIR:AT2G25510.2); Has 30201 Blast hits to 17322 protei /.../780 species: Archae - 12; Bacteria - 1396; Metazoa - 17338; Fungi - 3422; Plants - 5037; Viruses - 0; Other Eukaryotes - 2996 (source: NCBI BLin…	231	15.1	-3.94	0.01095	0.454116	yes	DOWN	N	N	N	Y
AT5G45680	ATFKBP13	FK506-binding protein 13 [Source:TAIR;Acc:AT5G45680]	136	12.1	-3.49	0.02205	0.736665	yes	DOWN	N	N	N	Y	Y	124.45	13.36		AT5G45680	ATFKBP13	FK506-binding protein 13 [Source:TAIR;Acc:AT5G45680]	172	21	-3.03	0.01565	0.521667	yes	DOWN	N	N	N	Y	Y	151.27	24.38		AT5G45680	ATFKBP13	FK506-binding protein 13 [Source:TAIR;Acc:AT5G45680]	173	21.9	-2.98	0.0157	0.551582	yes	DOWN	N	N	N	Y
AT5G45820	CIPK20	CBL-interacting protein kinase 20 [Source:TAIR;Acc:AT5G45820]	72.8	3.35	-4.44	0.0058	0.394707	yes	DOWN	N	N	Y	Y	Y	66.65	3.69		AT5G45820	CIPK20	CBL-interacting protein kinase 20 [Source:TAIR;Acc:AT5G45820]	79.2	3.23	-4.62	0.0064	0.315	yes	DOWN	N	N	Y	Y	Y	69.63	3.74		AT5G45820	CIPK20	CBL-interacting protein kinase 20 [Source:TAIR;Acc:AT5G45820]	43.4	2.88	-3.92	0.01095	0.454116	yes	DOWN	N	N	N	Y
AT5G45930	CHLI2	magnesium chelatase i2 [Source:TAIR;Acc:AT5G45930]	96.4	8.35	-3.53	0.0038	0.323824	yes	DOWN	N	N	Y	Y	Y	88.41	9.2		AT5G45930	CHLI2	magnesium chelatase i2 [Source:TAIR;Acc:AT5G45930]	93.5	12.1	-2.95	0.02035	0.583634	yes	DOWN	N	N	N	Y	Y	82.19	14.06		AT5G45930	CHLI2	magnesium chelatase i2 [Source:TAIR;Acc:AT5G45930]	97.6	9.75	-3.32	0.0059	0.305025	yes	DOWN	N	N	Y	Y
AT5G49730	ATFRO6	ferric reduction oxidase 6 [Source:TAIR;Acc:AT5G49730]	148	1.39	-6.73	0.0004	0.0719963	yes	DOWN	N	Y	Y	Y	Y	135.14	1.53		AT5G49730	ATFRO6	ferric reduction oxidase 6 [Source:TAIR;Acc:AT5G49730]	205	2.05	-6.64	0.00065	0.0967323	yes	DOWN	N	Y	Y	Y	Y	179.82	2.38		AT5G49730	ATFRO6	ferric reduction oxidase 6 [Source:TAIR;Acc:AT5G49730]	87	1.58	-5.78	0.003	0.193348	yes	DOWN	N	N	Y	Y
AT5G51720	-	2 iron, 2 sulfur cluster binding [Source:TAIR;Acc:AT5G51720]	308	28.3	-3.44	0.0033	0.304089	yes	DOWN	N	N	Y	Y	Y	282.76	31.18		AT5G51720	-	2 iron, 2 sulfur cluster binding [Source:TAIR;Acc:AT5G51720]	317	33.8	-3.23	0.01	0.407328	yes	DOWN	N	N	Y	Y	Y	278.89	39.23		AT5G51720	-	2 iron, 2 sulfur cluster binding [Source:TAIR;Acc:AT5G51720]	255	38.8	-2.72	0.02675	0.674393	yes	DOWN	N	N	N	Y
AT5G52780	-	Protein of unknown function (DUF3464) [Source:TAIR;Acc:AT5G52780]	91.2	5.31	-4.1	0.0086	0.504962	yes	DOWN	N	N	Y	Y	Y	83.5	5.85		AT5G52780	-	Protein of unknown function (DUF3464) [Source:TAIR;Acc:AT5G52780]	69.4	7.42	-3.22	0.02985	0.692227	yes	DOWN	N	N	N	Y	Y	61.02	8.61		AT5G52780	-	Protein of unknown function (DUF3464) [Source:TAIR;Acc:AT5G52780]	56.5	6.2	-3.19	0.03025	0.687399	yes	DOWN	N	N	N	Y
AT5G57170	-	Tautomerase/MIF superfamily protein [Source:TAIR;Acc:AT5G57170]	68.5	4.43	-3.95	0.00925	0.527058	yes	DOWN	N	N	Y	Y	Y	62.67	4.88		AT5G57170	-	Tautomerase/MIF superfamily protein [Source:TAIR;Acc:AT5G57170]	88.6	6.97	-3.67	0.01585	0.524632	yes	DOWN	N	N	N	Y	Y	77.95	8.08		AT5G57170	-	Tautomerase/MIF superfamily protein [Source:TAIR;Acc:AT5G57170]	65.5	7.72	-3.08	0.0321	0.699054	yes	DOWN	N	N	N	Y
AT5G62630	HIPL2	hipl2 protein precursor [Source:TAIR;Acc:AT5G62630]	43.5	6.24	-2.8	0.0193	0.73169	yes	DOWN	N	N	N	Y	Y	39.83	6.87		AT5G62630	HIPL2	hipl2 protein precursor [Source:TAIR;Acc:AT5G62630]	56.9	6.83	-3.06	0.015	0.513587	yes	DOWN	N	N	N	Y	Y	50.04	7.93		AT5G62630	HIPL2	hipl2 protein precursor [Source:TAIR;Acc:AT5G62630]	41.8	5.82	-2.85	0.01775	0.595109	yes	DOWN	N	N	N	Y
AT5G64380	-	Inositol monophosphatase family protein [Source:TAIR;Acc:AT5G64380]	37	4.56	-3.02	0.04175	0.784091	yes	DOWN	N	N	N	Y	Y	33.89	5.02		AT5G64380	-	Inositol monophosphatase family protein [Source:TAIR;Acc:AT5G64380]	47.1	5.75	-3.03	0.01925	0.569366	yes	DOWN	N	N	N	Y	Y	41.4	6.66		AT5G64380	-	Inositol monophosphatase family protein [Source:TAIR;Acc:AT5G64380]	39.8	6.2	-2.68	0.02815	0.674393	yes	DOWN	N	N	N	Y
[truncated: 3 more columns]
